# Supplementary material for: Measuring error rates in genomic perturbation screens: gold standards for human functional genomics
Source: Mol Syst Biol. 2014 Jul 1;10(7):733. doi: 10.15252/msb.20145216 (PMC4299491; doi:10.15252/msb.20145216)
Supplement: Supplementary file 2 — Supplementary Dataset S2 [file msb0010-0733-sd2.xlsx]

## Sheet: matrix-bayesfactors-SVDpos463ne
BayesFactors	609050M	A2780	A2780CIS	ASPC1	BT20	BT474	BT549	BXPC3	CAL51	CAMA1	CFPAC1	EFM19	HCC1143	HCC1187	HCC1395	HCC1419	HCC1428	HCC1500	HCC1806	HCC1937	HCC1954	HCC38	HPAFII	HPDE	HS578T	HS766T	IMIMPC1	KP3	KP4	KPL1	MCF7	MDAMB157	MDAMB231	MDAMB361	MDAMB436	MDAMB453	MDAMB468	MIAPACA2	MMOVCAR432BAST1	OV1946	OV90	OVCA1369TR	OVCA433BAST	OVCA5	OVCA8	OVCAR3	PANC0203	PANC0327	PANC0403
A1BG	-19.54	-25.08	-30.46	-4.21	-29.16	-33.22	-3.67	-23.73	-20.55	-7.28	3.31	-5.39	-5.37	-0.5	-29.16	-33.91	-19.39	-5.35	-40.22	-1.76	-35.91	-4.79	-32.77	-11.13	-33.61	-1.45	-15.98	-8.02	3.14	-29.8	-26.29	-14.8	-11.57	-8.57	-14.07	-30.54	-5.68	-34.49	3.31	-13.05	-11.1	-21.63	-17.77	-1.37	-1.58	-32.84	-21.61	-23.09	-22.24
A1CF	-11.72	-12.92	-20.39	-29.23	-25.41	-31.36	-12.29	-2.96	-32.19	-7.54	-12.24	-24.27	-11.61	-3.46	2.91	-22.38	2.5	-6.67	-41.28	-30.87	6.49	-19.22	-11.28	5.18	19.55	-4.25	0.4	-6.72	-9.83	12.22	10.98	0.52	-23.4	-17.98	-18.63	-22.13	-20.84	-29.7	-14.11	3.25	-12.47	-7.11	-8.31	-22.69	-21.73	-17.87	-4.13	-25.07	-9.47
A2M	-23.59	-27.12	-28.61	-18.68	-8.85	-17.88	-30.58	-7.93	-44.7	-17	-9.89	-27.05	-19.19	-18.3	-6.77	-22.07	3.13	-11.42	-40.37	-45.82	-21.4	-15.78	-16.53	-13.01	-3.12	-2.25	-10.78	3.32	-20.81	-10.2	-18.7	-22.01	-25.48	-31.02	-30.67	-23.69	-25.94	-36.52	-26.48	-28.48	-21.86	-34.33	-9.19	-11.18	-31.99	-30.73	-1.83	-43.56	-8.54
A2ML1	-36.1	-16.93	-52.59	-24.41	-43.07	-52.92	-34.54	-22.27	-52.15	-35.1	-39.36	-46.44	-24.37	-36.63	-38.42	-63.47	-18.82	-33.46	-50.7	-57.27	-36.62	-28.99	-42.02	-20.02	-31.17	-11.62	-46.57	-25.52	-32.56	-58.44	-36.74	-28.66	-49.57	-27.21	-47.87	-37.79	-33.86	-46.55	-30.83	-12.2	-33.12	-53.16	-35.67	-48.88	-24.23	-36.19	-36.71	-65.47	-32.4
A4GALT	-26.06	-25.57	-15.67	-18.07	-35.69	-14.02	-26.78	-28.83	-33.78	-23.87	-3.09	-42.35	-14.26	-20.25	-16.64	-24.27	-13.62	-39.44	-42.98	-26.41	-22.34	-10.72	-34.15	-6.96	-17.31	-12.11	-20.09	-11.11	-12.74	-27.59	-4.57	-14.85	-34.83	-23.11	-19.91	-2.5	-10.49	-24.86	-35.24	-17.05	-19.28	-48.51	-20.4	-34.78	-44.82	-25.44	-18.85	-29.3	-26.66
A4GNT	-21.15	-24.77	-30.86	-24.65	-36.5	-43.76	-32.96	-36.42	-56.94	-28.62	-22.78	-43.2	-33.84	-17.79	-16.67	-29.98	-19.68	-36.43	-17.35	-46.32	-39.43	-23.1	-33.67	-21.52	-16.77	-6.48	-13.45	-12.44	-17.54	-37.92	-28.17	-18.38	-43.29	-41.25	-36.56	-12.55	-30.66	-42.52	-30.4	-34.51	-45.55	-30.66	-32.86	-32.83	-42.4	-33.95	-6.05	-31.02	-37.05
AAAS	-22.75	-18.52	-18.05	-23.85	-27.36	-10.51	-16.95	-18.53	-31.08	-16.46	-8.38	16.44	-18.47	-1.06	-17.29	-28.46	-6.67	-29.96	-13.5	-19.07	-29.33	-14.59	-30.76	-3.99	-17.19	-7.44	-17.35	-4.03	-10.32	-31.31	-21.77	-19.57	-27.95	-16.95	-29.8	-29.34	-10.73	-6.81	-0.63	0.47	-5.51	-10.57	-4.99	-32.57	-14.04	-16.89	-16.09	-33.06	-21.14
AACS	-38.18	-22.65	-42.38	-14.08	-28.92	-48.49	-29.9	-40.08	-62.68	-29.16	-16.25	-28.09	-18.78	-28.03	-32.58	-27.35	-19.35	-36.05	-46.49	-47.91	-26.85	-20.37	-48.39	-13.01	-31.21	-11.64	-26.35	-12.8	-38.02	-39.44	-13.81	-15.13	-41.67	-37.73	-48.44	-43.98	-37.46	-48.51	-25.56	-32.3	-33.84	-43	-21.33	-35.96	-34.99	-31.98	-26.16	-55.11	-22.08
AADAC	-62.93	-36.69	-71.81	-42.1	-76.92	-73.71	-89.01	-48.23	-107	-56.9	-52.8	-67.07	-54.66	-67.92	-39.34	-86.29	-30.11	-50.99	-99.43	-79.88	-50.19	-33.69	-86.95	-18.59	-43.99	-10.93	-79.19	-32.3	-51.46	-64.73	-57.62	-44.98	-43.98	-72.12	-96.8	-90.94	-73.61	-82.35	-50.02	-28.33	-54.13	-75.44	-45.12	-82.67	-45.26	-75.77	-48.51	-106.06	-50.56
AADACL4	-33.82	-32.51	-38.89	-27.88	-42.15	-34.3	-29.94	-45.72	-42.8	-27.33	-20.55	-31.48	-29.54	-20.64	-11.76	-35.98	-17.45	-18.99	-59.7	-35.56	-39.96	-30.14	-35.34	0.55	-19.61	-9.69	-39.41	-21.89	-22.17	-30.43	-29.5	-23.99	-35.33	-30.17	-44.75	-36.56	-31.08	-41.54	-36.43	-35.94	-23.38	-32.47	-21.01	-28.81	-37.7	-34.64	-19.62	-52.37	-30.28
AADAT	3.36	-22.57	-29.66	-12.72	-28.41	-40.18	-19.49	-17.6	-45.54	-17.59	-11.53	-25.73	-3.7	-18.47	-13.58	-42.2	-14.03	-32.58	-24.14	-47.95	-29.31	-24.95	-12.08	-7.18	-10.28	-1.66	-24.21	-10.94	-31.49	-26.18	-19.67	-5.87	-29.57	-10.75	-43.27	-38.91	-22.59	-29.87	-30.66	-8.78	-27.42	-23.63	-10.47	-41.11	-11.75	-25.93	-21.72	-51.79	-9.5
AAED1	-16.39	-21.75	-32.41	-30.38	-33.84	-47.38	-44.5	-25.98	-43.81	-37.65	-31.73	-48.91	-28.71	-29.83	-20.31	-55.2	-11.11	-41.22	-30.97	-60.55	-24.51	-12.83	-22.24	0.72	-22.25	-9.08	-34.42	-16.11	-25.01	-38.05	-27.29	-9.99	-37.96	-41.6	-56.32	-35.37	-26.91	-45.4	-38.12	-27.27	-32.92	-49.16	-18.95	-31.45	-37.55	-32.53	-23.84	-55.64	-33.16
AAGAB	-8.3	-26.04	-28.31	-27.14	-20.5	-6.78	-30.88	-4.15	-46.55	-13.64	-25.48	-18.55	-27.55	-10.55	3.67	-4.62	-14.21	-10.77	-32.96	-50.84	-20.3	-10.72	-36.6	-8.54	1.33	-6.12	-10.43	-10.17	-5.24	-27.55	-35.4	-8.73	-43.9	-24.54	-21.77	-28.68	-24.22	-26.21	-17.46	0.17	-25.12	-42.46	-27.2	-29.1	-10.64	-24.85	1.45	-29.04	-12.25
AAK1	-72.19	-50.51	-53.2	-67.86	-101.68	-73.78	-77.66	-59.66	-122.7	-52.31	-60.39	-83.48	-63.18	-48.07	-56.05	-109.62	-29.06	-85.1	-81.75	-95.53	-83.92	-35.35	-74.19	-29.3	-58.17	-19.32	-57.82	-27.91	-53.72	-52.43	-58.42	-42.41	-88.27	-48.71	-69.33	-49.44	-51.27	-68.56	-41.44	-48.34	-81	-74.41	-66.74	-82.43	-69.13	-67.42	-38.85	-111.57	-62.33
AAMP	-19.63	-17.09	-24.68	-21.93	-20.68	-32.46	-17.17	-32.84	-4.69	-7.16	-11.92	-8.41	-13.57	-12.14	-15.81	-3.12	-2.88	-28.3	-8.93	-18.64	-26.83	-20.07	-33.22	-13.47	-20.31	-4.33	-9.4	-8.93	-2.34	-18.12	-14.73	-17.86	-18.02	-30.22	-23.88	-25.07	-0.26	-19.86	-25.83	-7.81	-15.78	-27.42	-30.33	-14.98	-1.48	-18.05	-14.8	-18.63	-25.18
AANAT	-18.41	-9.41	-32.1	-22.99	-22.12	-19.64	-20.2	-29.21	-13.32	-13.88	-4.75	1.77	-15.85	8.05	-21.26	-21.49	-13.83	-15.9	-24.9	-1.13	-20.86	-15.13	-35.14	-18.27	-8.08	-4.86	-17.25	-4.87	-18.11	-18.9	-9.34	-17.77	-24.72	-27.07	-16.26	-5.11	-16.17	-35.98	9.03	-13.65	-11.36	-7.54	-27.48	-10.88	-16.7	-19.55	2.04	-21.55	-11.38
AAR2	-29.99	-27.06	-38.05	-27.15	-44.4	-27.86	-32.15	-23.92	-55.55	-15.91	-13.35	-39.62	-20.24	-25.87	-29.5	-45.68	-16.4	-33.39	-43.87	-37.75	-44.74	-14.46	-31.24	-11.53	-19.86	-3.32	-31.77	-18.84	-27.31	-33.91	-37.56	-12.93	-29.38	-39.34	-27.69	-37.79	-36.49	-45.2	-18.02	-32.41	-34.48	-35.21	-6.3	-34.3	-45.55	-25.55	-16.52	-40.95	-35.16
AARD	-31.67	-29.92	-48.38	-36.83	-43.86	-48.64	-42.5	-43.1	-57.71	-37.14	-26.54	-45.43	-40.17	-26.34	-29.12	-51.83	-19.79	-30.75	-62.44	-41.73	-29.35	-25.53	-49.33	-22.14	-16.86	-15.63	-33.14	-25.66	-33.33	-56.41	-43.85	-24.25	-53.26	-48.89	-53.4	-53.28	-28.29	-51.22	-36.57	-28	-40.74	-31.16	-15.19	-39.12	-43.67	-43.27	-18.85	-52.36	-42.28
AARS	-29.45	-32.65	-40.55	-40.29	-41.7	-39.59	-33.95	-38.88	-44.24	-29.31	-28.57	-41.27	-40.49	-25.83	-16.86	-32.66	-19.84	-39.1	-50.15	-48.08	-34.96	-17.9	-46.28	-19.88	-22.75	-12.52	-27.5	-18.28	-32.58	-53.24	-28.29	-16.77	-25.06	-46.1	-39.07	-38.82	-27.96	-50.93	-34.31	-39.46	-48.01	-44.9	-31.72	-35.12	-33.41	-39.6	-21.61	-50.87	-32.06
AARS2	-26.57	-14.68	-31.89	-14.91	-25.67	-28.72	-29.59	-35.92	-46.61	-19.38	-21.55	-35.1	-32.48	-10.33	-27.72	-21.91	-5.87	-25.55	-40.94	-11.7	-32.19	-27.47	-33.41	-13	-17.59	-8.09	-22.89	-22.05	-20.78	-36.01	-25.73	-12.49	-36.38	-27.49	-36.28	-11.96	-18.98	-37.97	-21.88	-12.19	-14.78	-12.15	-23.88	-31.16	-25.69	-27.71	-14.64	-50.54	-30.48
AASDH	-18.31	-27.42	-39.94	-7.99	-20.85	-31.42	-46.02	-29.38	-44.2	-25.41	-9.44	-43.88	-29.81	-27.88	-18.61	-28.57	-7.72	-24.3	-45.89	-41.89	-23.55	-10.01	-23.94	-2.32	-1.77	-1.36	-28.66	7.48	-22.41	-26.57	-36.11	-20.53	-3.93	-27.51	-24.86	-43.18	-23.2	-31.52	-30.64	-18.43	-28.08	-45.3	-12.98	-8.05	-34.52	-36.61	-11.3	-22.42	-15.17
AASDHPPT	-34.72	-17.45	-46.33	-28.98	-40.65	-42.73	-38.64	-39.24	-53.6	-24.59	-19.97	-47.02	-24	-27.56	-23.13	-51.33	-9.37	-31.39	-19.76	-48.21	-28.23	-32.87	-45.72	-19.92	-13	-3.89	-32.51	-6.26	-36.61	-40.14	-27.55	-26.2	-43.45	-5.7	-16.97	-42.72	-34.45	-41.58	-37.92	-22.56	-30.11	-38.23	-22.8	-52.35	-33.1	-41.03	-19.97	-43.44	-11.75
AASS	5.39	-14.67	-27.44	-5.47	-12.49	-14.09	-3.69	-9.34	-21.08	-17.94	-29.3	-25.23	-19.06	-0.44	-11.21	-42.7	-7.82	-33.71	-0.41	-23.89	-12.23	-8.59	-5.29	7.62	-12.32	3.23	-14.69	1.32	-3.7	-17.97	-32.06	-3.68	-16.14	-2.65	-15.68	-28.46	-7.35	-10.18	-13.34	8.77	-17.5	-31.73	-16.97	-13.13	4.14	-19.62	1.56	-28.5	8.27
AATF	-36.02	-21.86	-27.29	-18.48	-32.77	-36.28	-30.65	-30.81	-56.23	-19.36	-20.41	-38.31	-34.76	-20.81	-24.54	-46.55	-16.94	-29.97	-56.62	-50.78	-35	-17.09	-41.43	-11.22	-27.14	-11.45	-38.28	-5.73	-26	-36.3	-29.17	-21.89	-37.94	-26.03	-37.17	-45.23	-33.69	-31.81	-30.38	-18.9	-30.34	-45.9	-23.42	-32.18	-24.52	-46.57	-26.17	-51.11	-27.71
AATK	-32.58	-22.78	-26.41	-21.71	-22.88	-41.48	-25.69	-30.3	-28.1	-24.43	-17.11	-28.06	-26.77	-16.45	-17.58	-25.93	-15.25	-23.05	-22.74	-43.01	-30.82	-20.15	-34.97	-4.97	-20.59	-13.81	-16.27	-19.75	-15.46	-37.41	-29.68	-9.7	-26.91	-32.68	-30.59	-26.68	-27.54	-26	-19.47	-13.26	-24.22	-20.97	-26.75	-42.39	-29.64	-35.92	-9.31	-40.93	-24.77
ABAT	-9.33	-12.89	-11.09	-10.74	-15.63	-5.38	-27.43	-23.32	-19.38	-12.2	-7.07	8.62	-16.43	-5.13	-1.97	-5.47	0.36	-19.85	-24.27	-16.64	-1.69	11.42	-28.76	11.21	0.85	-1.37	5.06	5.59	9.99	11.91	-2.43	-11.47	-28.67	-2.56	8.93	-2.25	6.53	-21.86	-8.65	6	-3.33	-21.39	-10.69	-27.67	20.5	-3.2	3.43	-1.53	-14.29
ABCA1	-43.02	-34.16	-41.62	-15.99	-43.17	-45.95	-47.56	-33.05	-65.89	-24.92	-29.6	-33.74	-31.58	-32.37	-30.69	-40.97	-19.48	-47.63	-53.12	-55.79	-44.72	-37.08	-35.58	-24.98	-30.49	-14.35	-36.79	-22.01	-24.7	-51.42	-47.41	-25.57	-40.55	-33.13	-31.01	-43.54	-31.44	-50.81	-31.96	-30.86	-45.88	-28.39	-35.6	-46.84	-30.07	-48.58	-23.03	-59.79	-32.81
ABCA10	-29.67	-30.82	-28.28	-36.44	-32.9	-49.89	-31.38	-17.42	-42.74	-27.75	-19.57	-31.12	-24.1	-24.6	-22.19	-53.62	-16.62	-34	-36.15	-32.34	-28.09	-33.21	-51.91	-20.93	-11.55	-12.48	-27.32	-21.28	-25.72	-43.05	-33.29	-19.59	-43.45	-28.07	-36.22	-49.19	-14.42	-40.8	-33.12	-23.53	-43.63	-43.33	-25.56	-42.84	-38.67	-27.19	-12.85	-47.21	-27.14
ABCA11P	-29.15	-25.46	-24.97	-14.32	-29.07	-30.42	-15.21	-29.16	-50.63	-16.92	-23.85	-25.88	-13.2	-22.98	-10.07	-38.77	-12.71	-32.11	-15.76	-47.67	-32.79	-22.65	-44.53	-7.49	-9.64	-8.1	-26.02	-13.32	-26.29	-23.61	-31.06	-13.05	-27.31	-13.96	-27.19	-37.03	-16.88	-35.11	-25.67	-13.31	-26.95	-28.5	-26.68	-30.78	-26.45	-27.12	-16.54	-51.18	-25.02
ABCA12	-15.7	-25.14	-44.06	-27.86	-40.22	-31.76	-34.83	-34.83	-41.33	-26.09	-20.39	-39.96	-35.66	-20.64	-32.86	-42.31	-12.74	-24.86	-30.99	-30.64	-29.78	-22.09	-34.72	-17.31	-20.75	-7.55	-18.18	-4.43	-17.34	-44.58	-24.4	-15.97	-41.38	-39.74	-39.56	-39.62	-32.34	-27.36	-20.14	-22.55	-34.33	-20.32	-20.16	-23.05	-18.44	-22.21	-21.72	-54.91	-21.35
ABCA13	-41.02	-31.19	-48.73	-34.75	-45.54	-36.91	-34.31	-27.41	-59.1	-28.7	-29.12	-50.42	-25.43	-32.38	-30.49	-34.16	-13.82	-38.55	-36.78	-57.07	-40.36	-10.09	-46.82	-19.08	-27.61	-2.64	-27.62	-23.36	-28	-49.73	-37.48	-15.33	-48.1	-24.8	-26.73	-47.8	-38.08	-41.38	-45.79	-18.56	-42.64	-19.73	-37.08	-52.38	-32.89	-35.96	-23.31	-58.59	-31.07
ABCA2	-10.97	-20.36	-35.75	-23.86	-37.64	-27.61	-32.97	-29.08	-60.37	-31.49	-24.37	-38.06	-14.9	-24.12	-29.03	-46.1	-10.81	-29.96	-63.1	-48.45	-35.38	-29.96	-52.85	9.18	-20.92	-10.98	-24.81	-19.35	-30.7	-47.96	-23.65	-9.16	-43.2	-51.84	-44.66	-35.03	-22.83	-37.72	-37.58	-10.98	-33.93	-40.34	-35.86	-46.43	-42.7	-29.76	-20.79	-48.73	-36.48
ABCA3	-22.6	13.05	13.97	-4.97	-7.23	-13.96	-10.06	-7.96	-32.04	1.42	19.08	-10.56	-5.76	4.64	3.67	-3.84	-6.15	-12.33	-12.25	-16.01	-23.66	1.93	31.88	-1.74	4.52	1.59	-5.03	8.06	-12.24	-2.54	-9.72	0.67	-24.2	-18.49	-19.07	-21.68	-2	20.12	-13.22	-8.99	18.63	-21.93	-3.94	-17.6	5.36	-11.94	1.17	-16.96	4.71
ABCA4	-37.65	-10.65	-33.69	-14.88	-52.97	-32.48	-29.7	-17.26	-51.86	-38.92	-12.45	-37.17	-40.83	-28.71	-28.17	-32.85	-16.12	-49.91	-43.95	-46.45	-41.89	-17.34	-26.03	-19.23	-32.64	-8.95	-25.65	-9.62	-27.89	-48.92	-30.73	-23.5	-35.12	-45.64	-28.8	-46.4	-29.78	-40.79	-19.84	-22.02	-44.76	-42.68	-26.55	-26.11	-27.55	-26.82	-22.29	-41.41	-42.26
ABCA5	-37.52	-25.95	-43.11	-40.97	-36.19	-46.8	-34.16	-33.86	-65.14	-28.93	-24.43	-38.05	-41.23	-27.96	-40.18	-52.76	-12.9	-42.92	-49.79	-58.89	-36.51	-26.92	-55.08	-16.76	-23.2	-4.59	-30.54	-20.34	-28.54	-52.45	-31.32	-24.98	-52.09	-47.16	-46.24	-37.49	-33.61	-46.86	-34.75	-28.25	-37.82	-44.68	-30.45	-41.35	-42.41	-42.91	-15.81	-49.28	-43.32
ABCA6	-45.88	-38.27	-47.87	-45.77	-55.35	-57.75	-51.12	-53.52	-70.29	-35.8	-32.65	-50.45	-48.42	-33.93	-44.21	-57.99	-22.65	-52.05	-61.15	-58.27	-46.6	-39.15	-61.8	-25.2	-32.12	-12.92	-32.16	-30.09	-37.36	-53.53	-45.67	-27.51	-58.03	-47.71	-48.5	-47.9	-36.25	-55.78	-40.56	-41.84	-47.65	-45.82	-38.93	-53.69	-51.14	-50.31	-22.73	-62.74	-46.54
ABCA7	-23.44	-28.72	-43.78	-38.27	-38.72	-20.48	-44.63	-32.26	-54.38	-39.26	-31.79	-49.6	-21.77	-22.12	-32.31	-35.59	-6.8	-48.92	-50.76	-33.86	-39.94	-9.18	-52.79	-7.59	-27.27	-7.31	-33.01	-26.77	-28.91	-41.78	-35.28	-11.36	-24.47	-32.54	-28.51	-36.39	-26.25	-47.78	-24.23	-20.56	-38.24	-18.63	-14.76	-47.48	-36.08	-32.24	-21.64	-39.46	-35.48
ABCA8	-39.11	-36.08	-41.38	-39.22	-25.48	-50.26	-23.37	-26.77	-54.03	-27.12	-28.84	-47.61	-40.11	-26.65	-20.32	-47.46	-21.08	-36.52	-42.07	-41.44	-34.28	-5.26	-54.47	-13.98	-31.06	-0.99	-24.85	-21.16	-21.19	-19.43	-34.82	-21.6	-35.44	-39.12	-42.13	-46.06	-31.31	-32.6	-33.43	-8.78	-26.52	-28.13	-27.05	-25.44	-34.84	-39.26	-17.45	-43.62	-22.5
ABCA9	-37.05	-32.41	-36.78	-30.23	-49.43	-52.18	-34.95	-41.3	-64.71	-34.18	-32.17	-44.31	-37.67	-31.61	-32.28	-41.85	-19.01	-47.27	-55.37	-57.1	-37.48	-29.43	-31.67	-19.98	-26.44	-12.44	-23.18	-24.36	-30.12	-44.79	-38.9	-17.78	-45.54	-50.87	-44.83	-39.29	-26.77	-48.69	-27.79	-31.77	-48.09	-27.52	-30.74	-46.47	-45.67	-41.27	-12.59	-48.71	-33.35
ABCB1	-26.49	-10.72	-16.85	-30.31	-36.38	-41.75	-24.63	-27.33	-36.44	-26.56	-24.84	-37.77	-16.94	-13.98	-10.06	-37.43	-9.02	-41.93	-53.44	-45.44	-25.57	-21.45	-38.47	-17.6	-23.17	-8.85	-33.33	-5.13	-25.13	-40.19	-33.2	-14.02	-19.64	-17.09	-27.87	-34.03	-29.19	-28.79	-17.41	-11.65	-16.31	-25.44	-10.9	-8.3	-27.21	-29.72	-16.57	-34.56	-15.01
ABCB10	-32.07	-26.53	-28.57	-37.15	-37.23	-45.13	-28.21	-40.87	-54.21	-29.41	-24.5	-30.48	-33.94	-26.09	-27.91	-42.27	-19.98	-34.91	-44.93	-46.54	-37.58	-26	-44.75	-18.67	-21.84	-15.76	-22.07	-18.43	-26.56	-44.2	-34.52	-14.92	-42.7	-37.61	-39.24	-37.2	-27.22	-43.5	-32.48	-32.62	-28.38	-29.2	-29.79	-42.73	-37.37	-35.12	-21.87	-42.73	-31.4
ABCB11	-18.81	-28.78	-23.1	-12.6	-34.22	-31.64	-25.07	-39.63	-31.75	-10.47	-4.91	-39.45	-31.25	-16.99	-9.5	-41.23	-12.58	-19.45	-27.75	-53.58	-27.59	-24.13	-18.24	-14.86	-9.93	-8.6	-19.86	-2.81	-4.53	-23.65	-14.92	-15.61	-43.08	-14.34	-25.43	-28.57	-17.39	-26.17	-30.41	-19.69	-26.59	-15.35	-35.07	-37.64	-33.45	-20.59	-16.82	-39.85	-29.08
ABCB4	-41.68	-25.66	-36.5	-28.5	-42.4	-48.42	-29.9	-35.84	-57.15	-35.81	-24.86	-42.31	-24.95	-30.62	-35.82	-22.49	-6.67	-49.24	-15.1	-32.86	-35.44	-37.4	-47.55	-16.12	-31.73	-5.94	-24.02	-8.42	-19.49	-49.38	-29.82	-13.36	-40.63	-36.21	-41.49	-41.45	-24.12	-46.96	-22.44	-22.33	-44.6	-14.15	-32.98	-47.05	-47.81	-29.96	-24.09	-47.24	-37.03
ABCB5	-27.58	-7.46	-6.6	-24.3	-37.82	-28.27	-25.22	-39.48	-51.57	-21.79	-13.53	-42.07	-16.92	-20.98	-18.15	-33.16	-13.14	-12.33	-6.95	-42.56	-24.36	2.87	-24.84	-17.06	-34.46	-9.12	-29.3	-13.64	-24.02	-12.62	-33.62	-12.34	-29.82	-30.16	-34.96	-36.53	5.62	-34.9	-21.01	-18.46	-10.64	-32.09	-15.99	-29.78	-20.68	-37.52	-4.22	-60.33	-11.75
ABCB6	-39.23	-11.55	-31.28	-23.17	-21.09	-42.84	-44.06	-37.46	-69.23	-18.66	-21.1	-22.11	-33.55	-15.35	-29.26	-42.38	-15.77	-40.74	-38.36	-29.46	-35.38	2.68	-26.77	-7.6	-17.55	-2.05	-29.74	-12.46	-16.31	-46.83	-37.08	-6.94	-39.39	-45.37	-34.01	-40.97	-24.79	-37.49	-18.73	-17.56	-31.04	-31.05	-33.44	-33.66	-23.92	-30.32	-24.16	-51.89	-25.32
ABCB7	-1.14	-28.38	-26.61	-30.59	-10.11	-32.58	-8.87	-30.17	6.33	-25.12	-25.93	-25.29	-34.23	-27.1	-0.42	-7.1	-2.9	-10.54	1.27	45.39	-15.37	-17.93	-15.55	-9.15	-6.5	-7.84	-8.71	-24.25	-19.29	17.45	-4.45	-9.17	-37.28	-13.41	5.24	-21.93	-27.81	-6.91	-27.23	-5.7	-23.09	4.67	-30.49	-21.99	-10.43	-34.44	-25.7	-12.14	-12.65
ABCB8	-27.52	-23.46	-34.88	-30.8	-33.39	-37.71	-21.21	-37.81	-50.66	-20.94	-22.36	-30.68	-14.72	-9.45	-32.9	-37.99	-13.34	-15.13	-52.88	-49.44	-33.27	-26.75	-41.91	-9.5	-27.57	-11.56	-35.12	-21.95	-19.11	-41.13	-28.47	-22.48	-42.61	-26.52	-28.37	-30.18	-27.02	-28.97	-24.24	-24.62	-17.44	-23.46	-34.15	-38.42	-27.46	-38.63	-20.78	-54.64	-30.54
ABCB9	-8.26	-9.23	-14.27	-13.66	-32.45	-23.6	-25.96	-23.53	-29.8	-13.15	-14.96	-16.38	-24.79	-6.54	-6.49	-21.11	-13.28	-18.73	-11.9	-33.22	-37.3	0.93	-25.66	-9.41	-12.48	-6.13	-29.38	-16.26	-14.83	-25.41	-30.86	-21.55	-32.71	-20.95	-28.49	-20.51	-25.05	-34.88	-5.46	-14.68	-19.19	-1	-9.66	-19.62	-26.02	-4.02	-11.91	-18.86	-28.16
ABCC1	-31.49	-16.05	-35.84	-23.18	-45.44	-30.38	-44.61	-16.77	-56.33	-4.8	-22.89	-29.22	-34.61	-28.31	-28.66	-26.39	-9.15	-19.97	-32.48	-23.76	-25.13	-3.98	-33.92	-6.64	-21.87	-2.73	-29.23	-17.93	-22.22	-40.17	-31.13	-0.09	-10.84	-26.03	-24.06	-38.13	-30.84	-30.36	-29.21	-30.97	-20.69	-34.83	-4.89	-47.81	-39.13	-22.68	-24.68	-35.52	-31.42
ABCC10	-34.73	-13.92	-32.97	-11.32	-43.81	-45.02	-21.48	-29.69	-47.06	-27.49	-34.09	-34.85	-24.23	-18.51	-23.23	-42.98	-19.4	-33.11	-42	-53.24	-27.48	0.33	-37.74	-7.19	-26.86	-7.59	-36.97	-19.35	-2.19	-42.19	-34.53	-20.15	-29.01	-40.58	-31.55	-43.69	-27.03	-27.62	-20.39	-10.15	-27.5	-30.29	-20.64	-37.22	-25.96	-19.39	-17.82	-57.6	-21.2
ABCC11	-21.86	-29.67	-38.35	-11.96	-52.16	-26.79	-15.2	-42.99	-40.56	-23.39	-27.95	-24.35	-15.54	-14.94	-19.12	-33.52	-5.78	-28	-54.55	-49.88	-38.46	-23.17	-32.57	-3.03	-27.23	-4.21	-24.38	-27.16	-33.47	-29.78	-24.5	-1.41	-32.38	-13.8	-30.17	-38.01	-28.44	-46.24	-13.22	-28.02	-33.7	-39.61	-25.04	-27.28	-26.16	-17.4	-16.67	-52.27	-29.02
ABCC12	-20.9	-11.35	-11.78	9.02	-17.26	12.52	-50.6	-3.81	-13.7	-11.49	-17.85	-16.32	-5.64	-6.38	-0.35	-15.31	0.86	0.22	-14.28	-42.97	-13.43	14.48	-21.31	-16.32	-21.64	0.79	-24.39	6.57	0.87	-3.09	-6.34	-6.65	-10.13	-21.51	-23.13	-20.35	-4.1	-15.21	-11.89	3.61	-13.26	-30.48	-2.29	-21.12	-2.56	-1.77	-27.14	-25.89	-6.02
ABCC13	-13.81	-16.87	-23.45	-22.12	-38.52	-25.62	-4.26	-22.79	-21.23	-20.3	-17.95	-34.81	-10.75	-12.93	-9.77	-42.02	-22.87	-30.77	-29.9	-46.87	-11.38	-11.74	-33.31	3.94	-1.72	-12.13	-16.28	-15.98	-26.12	-14.45	-33.85	-3.22	-15.47	-17.73	-32.34	-37.84	-33.99	-20.39	-16.01	6.7	-15.69	-36	-7.59	-33.63	-21.28	-11.11	-3.48	-50.17	-3.11
ABCC2	-14.42	-9.67	-25.87	-14.79	-15.58	-0.36	-21.02	-17.47	-40.52	-5.33	-20.59	-26.05	-22.41	-19.23	-17.54	-25.41	-12.29	-17.59	-20.79	-16.88	1.36	-4.49	-14.32	-19.28	-21.44	-11.24	-18.8	-10.93	-21.48	-19.39	-14.41	14.13	-29.11	-4.27	-19.84	-6.07	5.71	-35.65	-20.81	5.76	-12.08	-17.96	-21.63	-25.2	-0.76	-18.05	-13.57	-39.83	4.22
ABCC3	-41.09	-33.72	-43.24	-31.76	-40.64	-50.55	-48.79	-48.54	-71.63	-32.44	-20.04	-35.81	-30.18	-26.82	-33.04	-56.17	-22.99	-23.71	-46.66	-49.9	-31.09	-23.77	-41.07	-22.05	-33.88	-13.66	-25.7	-20.7	-30.18	-52.59	-45.3	-30.84	-26.02	-38.24	-55.01	-51.53	-44.04	-55.16	-23.69	-36.06	-38.65	-37.41	-20.36	-51.44	-42.41	-37.53	-25.01	-52.97	-28.03
ABCC4	-34.05	-23.29	-37.8	-0.87	-16.9	-7.05	-5.09	-17.93	-25.82	-14.8	-31.81	-19.85	-13.42	-16.11	-12.95	-34.58	-20.47	-29.69	-30.28	-29.67	-15.91	-15.18	-27.41	7.26	-1.63	-1.63	-24.34	-1.34	-11.43	0.49	-14.79	0.85	-14.64	-10.97	-20.02	-42.62	-22.78	-24.33	-18.38	-16.43	-11.26	-12.97	5.77	-16.79	-26.87	-12.25	9.29	-28.14	1.52
ABCC5	-8.96	-25.47	-34.28	-19.49	-36.47	-48.77	-29.89	-30.09	-47.09	-31.51	-21.14	-50.15	-38.82	-18.47	-24.51	-39.5	-21.25	-39.35	-39.18	-55.27	-31.89	-23.15	-30.47	-2.33	-22.34	-0.96	-25.54	-13.51	-24.21	-52.35	-34.73	-20.05	-31.39	-38.85	-43.22	-43.92	-33	-35.93	-24.99	-11.52	-39.61	-29.91	-16.55	-42.72	-30.73	-34.72	-10.53	-51.33	-21.45
ABCC6	-11.45	-7.94	-5.8	-15.38	13.95	-19.97	-14.23	-13.34	-11.25	-5.95	0.63	-4.82	-23.09	-10.55	-14.05	-29.88	-6.34	-18.29	-9.96	-25.08	-7.2	-9.42	-3.22	6.12	-23.38	-6.79	-6.15	5.6	4.8	-5.51	-9.38	3.68	-7.75	-28.78	-9.52	-20.21	10.39	-6.78	-10.54	-8.16	-21.69	-17.13	-4.88	-22.39	-14.3	-21.11	-6.76	-14.91	-8.22
ABCC8	-21.54	-12.83	-28.04	-20.84	-22.95	-28.88	-38.98	-34.23	-64	-32.2	-30.75	-31.06	-29.29	-23.32	-33.76	-55.09	-7.79	-43.56	-58.02	-46.05	-47.98	-14.95	-39.87	-2.25	-13.91	-12.56	-27.14	-18.7	-11.4	-27.84	-9.6	-23.69	-27.36	-8.39	-42.12	-37.18	-13.3	-36.02	-24.51	-12.85	-29	-30.39	-20.53	-44.98	-17.06	-33.33	-16.41	-50.43	-30.87
ABCC9	6.56	-16.27	-25.48	-15.68	-33.59	-31.55	-23.04	-29.42	-38.49	-28.62	-10.61	-31.54	-21.73	-24.41	-30.08	-20.09	-7.47	-11.95	-42.33	-36.53	-10.71	-10.82	-19.39	-14.91	-13.34	-4.81	-12.46	-2.41	-25.91	-20.76	-1.06	4.45	-15.76	-18.06	-30.1	-19.41	-10.25	-14.5	-16.94	-25.59	-28.78	-23.95	-21.6	-23.97	-39.93	-39.03	-9.14	-26.78	-9.24
ABCD1	-40.26	-18.44	-43.89	-32.9	-46.62	-43.01	-32.72	-28.93	-39.88	-42.64	-26.3	-34.31	-34.23	-26.92	-31.86	-39.6	-17.56	-37.98	-47.96	-45.7	-33.8	-18.72	-47.44	-15.14	-32.32	-10.46	-39.92	-22.9	-17.99	-60.71	-37.69	-19.05	-31.56	-51.28	-44.94	-44.58	-37.51	-45.24	-24	-33.43	-25.96	-48.57	-22.28	-37.97	-26.79	-41.03	-22.38	-51.04	-37.46
ABCD2	-23.4	-32.35	-40.44	-21.4	-28.01	-31.37	-17.14	-39.81	-51.2	-27.15	-22.65	-25.47	-29.63	-27.65	-30.02	-50.15	-12.12	-44.19	-41.6	-44.89	-32.06	-23.59	-21.02	-10.59	-18.56	-10.97	-34.17	-6.07	-24.21	-53.8	-32.72	-30.95	-14.71	-27.9	-33.05	-47.88	-22.68	-28.76	-34.85	-6.69	-26.47	-49.62	-34.31	-38.46	-18.99	-36.63	-22.2	-41.59	-13.31
ABCD3	-40.19	-29.63	-34.64	-41.77	-44	-60.14	-32.48	-44.96	-59.2	-23.48	-19.69	-37.01	-30.83	-20.85	-39.19	-53.61	-21.46	-36.75	-35.34	-55.97	-43.09	-23.15	-49.97	-14.98	-27.82	-10.49	-27.72	-28.43	-11.06	-40.52	-39.56	-22.02	-44.57	-41.59	-33.03	-51.69	-38.14	-39.66	-26.51	-25.88	-35.63	-47.85	-15.97	-39.89	-27.34	-38.32	-14.26	-57.78	-31.61
ABCD4	-19.86	-21.32	-24.16	-18.84	-37.77	-38.48	-10.32	-34.88	-27.31	0.48	-23.23	-28.04	-11.31	-7.97	-25.8	-36.13	-1.58	-39.69	-35.69	-42.29	-26.94	-18.81	-26.11	-2.35	-20.61	-2.15	-5.71	-13.1	-22.48	-29.86	-31.11	-7.4	-50.85	-34.18	-27.67	-16.81	-22.55	-19.28	-27.6	-20.08	-46.01	-27.53	-20.31	-16.76	-38.63	-9.36	4.61	-32.04	-23.23
ABCE1	-5.88	-7.24	-15.33	-14.08	-10.78	-31.64	-6.07	-5.22	-15.57	-13.88	-7.49	-31.09	-23.25	-12.91	-15.43	-23.2	-3.9	-13.86	-26.43	-9.74	13.5	-7.44	-14.32	-3.53	1.69	1.48	2.95	-5.09	4.74	-11.85	-8.52	-17.34	-14.64	-24.78	-24.07	-23.23	1.2	28.55	-40.34	-3.07	-7.73	-31.57	-7.51	-11.61	-7.12	-4.84	-0.24	-19.97	-4.85
ABCF1	-23.03	-24.41	-27.41	-17.32	-33.78	-41.35	-7.47	-7.55	-27.4	-26.71	-20.57	-23.99	-10.73	-9.06	-22.91	-57.72	-3.61	-20.75	-16.28	-13.84	-28.95	-7.94	-21.94	-18.82	-21.27	-0.72	-25.21	-9.74	0.52	-20.54	-31.34	-26.18	-14.48	-6.12	-25.44	-36.15	-17.53	-28.57	-12.82	-3.58	-17.19	-19.43	-9.59	-22.38	-27.04	-9.33	-15.7	-22.42	1.88
ABCF2	-38.91	-31.17	-41.41	-36.73	-37.98	-47.21	-42.56	-35.81	-66.79	-40.45	-26	-38.31	-27.91	-28.51	-27.27	-46.26	-20.85	-16.11	-34.09	-48.28	-28.08	-18.83	-46.18	-12.92	-24.99	-9.76	-42.68	-26.68	-32.72	-36.43	-35.68	-18.87	-27.88	-40.99	-35.59	-49.14	-33.02	-40.17	-29.65	-31.26	-36.62	-44.14	-33.19	-43.01	-32.39	-43.59	-29.38	-61.18	-31.55
ABCF3	-19.75	-25.79	-36.65	-33.13	-39.12	-34.15	-27.48	-38.66	-46.53	-28.23	-20.94	-39.87	-27.27	-27.57	-21.97	-43.92	-9.18	-37.44	-45.46	-37.9	-30.23	-23.09	-47.82	-11.96	-14.81	-10.52	-29.59	-23.3	-27.48	-45.13	-35.3	-17.76	-38.54	-26.98	-29.32	-34.3	-32.41	-40.03	-33.53	-27.02	-35.17	-40.47	-23.02	-31.91	-35.46	-36.94	-20.54	-48.99	-34.73
ABCG1	-17.8	-20.7	-30.5	-18.95	-34.97	-55.8	-34.65	-31.21	-44.65	-41.3	-16.17	-44.35	-41.67	-23.77	-17.46	-51.53	-18.78	-40.99	-59.16	-54.59	-45.56	-16.84	-48.02	-8.68	-9.32	-3.22	-27.46	-19.36	-9.64	-57.83	-40	-13.65	-32.85	-48.08	-50.77	-47.29	-34.36	-37.3	-30.79	-28.3	-35.17	-36.2	-28.31	-36.59	-34.15	-38.75	-32.59	-51.44	-29.75
ABCG2	-38.07	-25.8	-37.54	-37.15	-50.53	-42.33	-42.79	-40.76	-52.84	-30.25	-31.27	-43.65	-44.03	-33.28	-19.21	-42.27	-10.53	-48.29	-55.88	-53.19	-44.87	-24.73	-42.1	-21.67	-28.29	-10.01	-19.66	-19.84	-20.65	-41.46	-35.75	-26.78	-54.04	-34.13	-47.36	-40.08	-34.37	-40.06	-36.71	-28.49	-31.36	-25.09	-27.95	-38.94	-48.18	-32.82	-24.06	-54.13	-32.54
ABCG4	-35.68	-22.78	-42.98	-39.76	-42.47	-33.16	-44.77	-38.7	-46.5	-23.64	-26.65	-19.07	-20.61	-21.46	-33.18	-45.4	-17.55	-34.85	-13.01	-42.04	-34.12	-14.96	-47.61	-11	-25.44	-9.43	-39.26	-20.69	-24.8	-42.01	-13.74	-21.14	-45.31	-18.6	-51.17	-31.24	-21.15	-24.02	-9.61	-22.22	-35.8	-44.9	-5.96	-41.24	-42.95	-23.72	-17.96	-57.71	-35.89
ABCG5	-43.08	-32.14	-52.09	-41.76	-41.31	-59.39	-47.89	-53.94	-53.22	-17.08	-35.48	-44.69	-45.04	-28.94	-34.67	-57.42	-22.22	-42.29	-51.22	-54.38	-48.22	-36.67	-59.75	-27.42	-32.45	-12.56	-39.88	-25.53	-40.87	-60.77	-44.87	-22.02	-49.55	-38.15	-56.8	-51.61	-36.13	-44.67	-27.35	-41.09	-44.82	-51.58	-30.23	-54.43	-44.07	-48.94	-34.1	-62.85	-43.42
ABCG8	-32.09	-30.59	-28.79	-30.71	-49.04	-36.4	-43.9	-42.38	-59.39	-35.37	-13.12	-39.66	-31.35	-24.43	-25.84	-36.2	-10.63	-39.93	-43.81	-47.89	-39.3	-22.85	-47.51	-11.98	-21.86	-9.24	-28.12	-17.97	-14.35	-35.17	-29.32	-12.11	-39.32	-51.81	-38.8	-28.79	-27.04	-22.81	-29.37	-12.2	-45.26	-39.92	-35.64	-23.51	-23.37	-36.12	-12.73	-49.74	-33.31
ABHD1	-23.85	-19.93	-37.67	-21.98	-26.67	-25.88	-25.29	-24.39	-32.43	-19	-20.07	-11.33	-14.55	-6.79	-24.51	-41.15	-15.08	-28.63	-36.44	-21.49	-29.14	-21.38	-36.78	-20.4	-26.8	-12.9	-10.96	-14.19	-24.76	-16.17	-18.61	-14.65	-27.25	-21.01	-20.08	-25.1	-7.98	-39.95	-21.45	-21.85	-20.37	-16.21	-28.83	-29.96	-16.42	-34.67	-16.98	-28.29	-19.31
ABHD10	-30.36	-19.52	-37.44	-27.52	-40.35	-39.34	-19.73	-23.49	-11	-34.01	-19.14	-47.09	-46.66	-21.73	-4.57	-32.49	-14.8	-35.27	-48.27	-48.74	-14.37	-26.59	-7.28	-6.23	3.46	-4.72	-25.65	-15.63	-20.2	-35.09	-35.66	5.72	-30.01	-32.81	-35.44	-39.69	-14.81	-24.81	-32.57	-13.45	-44.97	-31.5	-26.39	-30.71	-46.5	-29.02	10.83	-32.62	-16.89
ABHD11	-27.42	-27.66	-33.6	-27.57	-11.14	-41.06	-38.48	-39.09	-33.45	-25.09	-14.66	-19.8	-36.36	2.25	-38.19	-33.51	-18.09	-21.29	-53.72	-24.48	-40.08	-20	-36.17	-22.71	-31.32	-3.53	-13.69	-20.92	-23.68	-47.26	-30.42	-26.21	-48.79	-11.65	-21.45	-28.36	-9.22	-41.41	5.44	-25.62	-20.51	10.55	-22.45	-30.41	-23.76	-40.81	-15.88	-48.65	-30.86
ABHD12	-30.7	-9.93	-26.26	-8.92	-34.13	-21.72	-10.35	-25.07	-35.45	-18.23	-9.02	-36.6	-11.8	-14.86	-4.87	-20.27	-12.11	-23.66	-18.19	-35.45	-6.77	-7.48	-23.59	0.1	-25.2	1.43	-21.52	-26.91	-5.17	-37.8	-37.34	-4.9	-44.36	-17.06	-29.98	-33.1	-24.19	-13.44	-11.03	-8.82	-1.99	-44.13	-28.48	-14.89	-34.84	-25.08	-2.77	-39.64	-13.62
ABHD12B	-39.87	-14.5	-36.06	-22.9	-41.92	-51.27	-36.21	-22.83	-67.53	-22.7	-34.69	-35.88	-13.79	-27	-45.33	-59.48	-22.5	-43.23	-48.96	-48.55	-45.71	-25.89	-39.01	-10.2	-34.9	-6.33	-38.36	-13.98	-24.85	-42.84	-37.92	-25.47	-31.54	-41.8	-21.39	-45.5	-39.01	-30.96	-12.65	-24.38	-43.61	-44.72	-27.55	-46.47	-28.23	-43.22	-31.06	-54.62	-30.28
ABHD13	-29.05	-36.74	-48.93	-30.38	-29.05	-49.21	-40.07	-34.67	-64.78	-32.26	-25.79	-40.44	-36.21	-27.18	-26.17	-40.63	-14.25	-36.8	-28.49	-55.77	-22.45	-28.01	-49.45	-12.69	-14.32	-7.2	-42.03	-14.43	-26.68	-40.41	-30.78	-24.67	-31.96	-32.56	-38.78	-42.63	-33.99	-40.26	-35.13	-29.44	-29.95	-45.12	-21.82	-43.18	-34.13	-35.03	-22.97	-58.08	-27.6
ABHD14A	-30.9	-28.85	-41.82	-22.17	-19.24	-11.24	-32.42	-46.04	-53.19	-21.35	-19.62	-27.39	-36.54	-21.77	-28.62	-27.88	-3.68	-29.93	-31.6	-50.26	-40.49	-19.54	-48.94	-9.24	-16.01	1.92	-22.08	-3.85	-28.59	-20.37	-33.24	-23.09	-42.52	-34.93	-36.54	-36.81	-25.24	-47.02	-19.09	-20.87	-30.29	-24.93	-11.43	-37.62	-36.97	-34.38	-13.98	-48.39	-23.72
ABHD14B	-31.97	-19.03	-35.03	-25.72	-42.96	-33.32	-41.9	-44.77	-62.2	-31.45	-30.32	-18.47	-36.22	-23.95	-28.56	-52.01	-16.37	-36.8	-45.55	-49.6	-31.32	-34.93	-42.19	-12.96	-34.72	-10.87	-28.71	-20.76	-26.58	-52.79	-40.41	-8.73	-33.83	-25.92	-47.95	-34.77	-32.63	-52.63	-19.09	-39.21	-29.91	-45.17	-19.2	-28.89	-31.8	-47.26	-30.27	-61.3	-46.5
ABHD16A	-20.27	0.2	-17.8	13.02	-20.98	-38.71	-4.06	-17.68	-21.14	-21.43	-15.09	-24.03	-24.73	-10.81	-21.49	-44.47	-7.41	-11.76	-42.74	-34.29	-34.3	-4.25	-25.31	-7.86	-30.99	-5.18	-27.09	-8.02	-9.35	-19.27	-9.46	-5.32	-11.73	-6.66	-24.12	-27.98	-15.05	-32.74	-9.42	-2.83	-9.14	-43.94	-6.25	-26.82	-2.58	-37.89	-19.6	-39.44	-7
ABHD16B	-27.98	-17.27	-33.91	-11.46	-18.19	-30.43	-29.5	-36.2	-54.39	-19.78	-16.14	-10.62	-17.48	12.73	-13.26	-18.14	-7.12	-24.77	-32.86	-6.46	-20.26	-21.36	-28.98	-15.73	-12.71	-2.1	-10.87	-6.69	-21.53	-19.25	-19.81	-14.56	-31.74	-25.29	-18.47	-10.02	-12.56	-22.1	1.6	-7.87	-4.57	-14.76	-28.21	-37.58	-36.14	-21.88	-13.92	-29.22	-19.42
ABHD2	-21.73	-25.51	-26.59	-29.4	-30.47	-36.44	-35.79	-33.61	-51.54	-28.85	-24.44	-31.72	-27.75	-28.17	-35.08	-56.75	-18.06	-46.57	-44.08	-46.79	-28.34	-25.18	-50.21	-12.38	-35.3	-11.4	-27.98	-11.6	-26.06	-24.16	-24	-14.71	-19.18	-30.19	-35.62	-43.16	-32.57	-33.11	-29.22	-24.91	-35.42	-20.75	-21.98	-32.19	-30.3	-32.26	-27.51	-48.93	-29
ABHD3	-42.76	7.85	-20.21	6.53	-11.62	-40.35	-13.58	-16.43	-30.96	-14.53	1.11	-19.98	-5.81	-7.92	-6.28	-38.41	-20.51	-3.44	-16.8	-39.74	-20.91	-4.62	-5.7	-7.45	-6.15	-1.62	-26.97	-5.35	-3.27	-18.74	-12.38	-5.87	-13.98	-19.89	-23.6	-21.68	14.56	-10.69	-29.82	-9.96	-22.52	-20.36	-16.16	-11.35	5.44	-30.58	-19.6	-54.95	-20.88
ABHD4	-33.68	-34.6	-45.02	-40.61	-45.55	-47.37	-50.42	-39.79	-60.27	-36.49	-26.44	-36.1	-43.84	-30.7	-37.68	-54.47	-23.58	-43.55	-47.51	-58.46	-43.8	-34.88	-58.52	-26.38	-23.61	-18.67	-31.45	-28.85	-35.78	-51.35	-35.59	-30.4	-52.07	-31.91	-37.62	-48.14	-35.89	-51.89	-26.72	-39.43	-38.26	-32.02	-40.4	-40.74	-45.77	-41.35	-28.08	-62.68	-40.2
ABHD5	5.29	-17.46	-22.7	-19.76	-9.51	-34.75	-9.44	-6.53	-35.64	-4.51	6.49	-22.33	-18.66	-10.98	-10.01	-4.99	4.65	4.18	-32.4	-18.73	-19.33	-8.94	10.13	4.72	4.69	-5.22	17.12	-6.51	-9.78	-18.43	-14.26	5.22	-13.13	-27.91	-17.52	2.78	-2.79	-19.53	-16.44	-4.02	1.76	-28.89	-10.22	-4.7	-31.52	5.3	23.23	-1.16	-9.28
ABHD6	-36.67	-4.92	-30	-34.68	-13.64	-44.63	-50.38	-20.47	-27.65	-26	-16.78	-36.24	-39.29	-18.78	-23.61	-53.1	-13.69	-8.2	-44.59	-53.84	-37.88	-14.05	-49.1	-13.93	-26.08	-5.03	-40.81	-20.09	-14.51	-46.16	-33.42	-26.76	-28.69	-31.18	-26.17	-47.08	-21.94	-28.64	-6.53	-23.66	-25.58	-39.59	-8	-34.59	-21.74	-33.63	-21.36	-60.3	-27.66
ABHD8	-32.84	-25.59	-33.64	-28.91	-27.06	-35.59	-15.76	-34.8	-53.2	-20.82	-18.54	-36.12	-28.71	-19.88	-29.42	-43.4	-17.79	-31.89	-46.75	-43.66	-31.23	-17.98	-46.38	-18.33	-26.76	-12.06	-13.98	-19	-24.37	-36.43	-24.38	-21.25	-41.39	-27.63	-39.57	-36.31	-25.36	-34.84	-16.9	-15.69	-34.82	-36.06	-26.9	-28.88	-19.38	-35.53	-21.11	-47.02	-35.57
ABI1	-9.41	0.34	-6.34	-26.15	-39.82	-15.82	0.5	-30.69	-50.59	-15.45	-25.8	-18.12	-28.84	-11.46	5.35	-7.58	-14.05	-24.18	-2.82	-38.35	-11.59	2.99	-6.67	-10.56	-18.46	1.67	-5.67	-9.25	-10.7	-22.89	-16.78	-2.36	-35.4	-1.74	-20.1	-22.5	-27	-15.37	-17.46	8.18	-29.67	-22.6	-8.27	-28.47	-12.21	-7.24	-12.87	-32.65	-6.13
ABI2	-25.96	-18.28	-1.21	-31.21	-20.17	-37.67	-4.07	5.17	-26.07	-2.09	-2.23	-15.43	-25.92	-19.8	-28.42	-22.68	-4.1	-12.8	-34.26	-21.41	10.99	-7.95	-35.37	-4.91	-11.71	-6.54	3.97	-12.54	-11.5	-23.94	-15.12	-9.76	-24.94	-30.9	-12.85	-19.66	-21.02	-33.1	-22.33	-19.17	-28.71	-4.18	1.61	-17.02	-35.63	-9.64	25.37	-28.46	-20.68
ABI3	-24.3	-25.58	-33.2	-29.48	-31.02	-22.73	-28.98	-18.05	-43.35	-27.75	-26.65	-32.16	-25.43	-16.74	-14.8	-28.7	-10.33	-8.33	-24.71	-33.15	-18.44	-8.12	-33.72	-12.49	-20.3	-5.74	-23.09	-15.24	-20.61	-33.87	-24.68	-13.66	-10.19	-12.24	-7.76	-38.72	-13.43	-38.6	-25.39	-17.9	-19.37	-23.86	-34.89	-26.07	-31.87	-24.94	-15.23	-46.22	-21.98
ABL1	-153.14	-80.35	-145.61	-90.52	-165.36	-160.62	-185.05	-137.08	-221.09	-84.39	-131.73	-155.19	-111.36	-117.24	-109.65	-201.29	-77.97	-128.58	-166.84	-231.01	-171.1	-76.65	-185.87	-56.34	-94.15	-31.78	-129.04	-50.47	-114.66	-128.58	-129.26	-96.62	-136.44	-111.28	-124.31	-185.58	-108.86	-166.8	-127.29	-99.86	-140.75	-197.22	-142.19	-193.36	-127.75	-157.25	-101.64	-204.82	-97.79
ABL2	-9.77	-22.43	-27.22	-31.35	-25.07	-47.73	-16.19	-18.75	-47.93	-5.01	-7.83	-41.39	-20.91	-14.09	9.81	-42.06	-3.19	-43.22	-44.9	-45.69	-19.91	-9.34	-47.95	-17.35	-24.34	-4.47	-30.5	-22.15	-26.27	-15.3	-29.07	-2.95	-33	-35.47	-39.94	-36.88	2.54	-26.93	-16.83	7.78	-16.08	-22.16	-30.34	-33.84	-26.66	-20.95	-26.73	-39.28	-1.56
ABLIM1	-20.34	-32.66	-38.24	-19.94	-46.23	-38	-40.87	-40.97	-60.18	-20.62	-17.16	-31.3	-30.2	-16.48	-23.42	-40.21	-10.79	-21.77	-38.57	-48.3	-23.24	-23.63	-22.79	-18.85	-19.09	-7.08	-24.81	-10.27	-20.18	-17.15	-12.47	-28.87	-43.22	-42.28	-34.55	-43.16	-19.63	-37.24	-25.27	-11.45	-26.8	-37.49	-28.18	-33.33	-34.63	-41.52	-9.28	-42.38	-24.66
ABLIM2	-21.36	-22.08	-35.38	-16.42	-23.02	-29.62	-28.14	-11.03	-36.45	-26.07	-11.31	-37.41	-19.64	-23.19	-23.43	-27.66	-12.22	-28.6	-32.62	-38.51	-21.81	-14.12	-39.84	-11.44	-15.96	-12.18	-21.51	-6.23	-14.52	-23.06	-26.02	-7.37	-26.2	-20.02	-38.1	-26.93	-19.05	-42.6	-22.03	-18.67	-23.89	-27.94	-20.04	-25.4	-19.17	-22.33	-18.98	-23.51	0.66
ABLIM3	-24.22	-15.19	-6.96	-0.76	-26.02	-40.68	-33.69	-18.6	-67.29	-11.86	-14.38	-42.1	-15.12	-14.74	-24.18	-39.08	-4.61	-47.4	-57.59	-26.62	-25.29	-4.96	-36.85	-1.75	-11.83	1.41	-14.08	-0.95	-25.56	-5.59	-26.97	-14.58	-20.37	-24.69	-28.92	-19.21	-21.75	-22.05	-32.02	-5.55	-23.44	-21.15	-18.45	-39.91	-11.31	-21.75	1.17	-41.45	-14.96
ABO	-34.25	-33.03	-37.06	-21.02	-44.49	-32.78	-37.35	-45.44	-52.27	-28.67	-26.77	-42.43	-33.16	-17.72	-23.07	-47.48	-16.53	-35.28	-45.31	-50.12	-39.93	-29.41	-44.08	-15.97	-28.17	-9.37	-11.19	-12.8	-24.22	-29.44	-26.52	-11.87	-25.92	-22.4	-35.57	-38.86	-24.55	-35.25	-26.96	-21.41	-32.54	-29.56	-36.11	-40.01	-40.05	-38.44	-20.82	-49	-41.25
ABP1	-9.44	-15.89	-6.34	-17.3	-26.74	-22.47	-0.55	-5.71	-37.87	-23.25	-17.87	-26.34	-13.35	-8.66	-16.01	-16.81	-16.42	-20.05	-35.34	-37.85	-23.95	-24.41	-29.65	-6.42	-17.83	3.53	-1.45	-4.54	11.56	-25.19	-21.12	-15.41	-12.57	-35.94	-25.93	-33.1	-19.38	-9.76	-30.18	0.17	-26.08	-23.82	4.88	-28.61	-3.2	-21.91	-11.29	-29.6	-1.38
ABR	-1.91	6.47	-9.04	-17.69	-29.71	-10.02	-17.45	-1.77	-36.91	-7.99	-0.15	-32.12	-11.22	-7.14	-4.27	-22.76	-9.4	-35.94	-27.34	-50.38	-13.45	-1.77	-13.22	-5.58	-17.81	-2.74	-20.44	-12.99	-4.15	-38.67	-18.74	-5.24	-22.88	-22.2	-29.49	-39.61	-16.11	-20.87	-9.57	1.72	-31.16	-21.49	-17.94	3.47	-16.14	-11.92	-16.34	-56.35	-17.71
ABT1	-25.1	-25.25	-25.97	-14.41	-20.5	-39.37	-34.71	-18.41	-39.75	-9.54	-21.81	-21.84	-8.66	1.1	-29.33	-29.77	-1.61	-31.08	-28.58	-19.03	-35.47	-11.14	-43.21	-18.55	-22.62	-3.4	-30.42	-16.84	-23.3	-20.18	-26.7	-15.61	-34.96	-30.73	-8.27	-19.22	-18.46	-31.05	-12.02	-16.04	-29.92	-11.15	-20.34	-28.66	-22.9	-26.65	-19.12	-21.89	-23.77
ABTB1	-28.61	-17.39	-20.94	-29.29	-6.53	-33.39	-17.79	-40.52	-36.06	-20.5	1.48	-24.43	-24.39	-21.09	-24.98	-31.54	-15.63	-38.04	-19.57	-23.62	-34.97	-22.69	-34.1	-14.53	-17.75	-12.1	-7.29	-15.27	-7.14	-36.25	-35.44	-14.11	-31.74	-27.55	-29.84	-43.27	-29.74	-33.69	-19.22	-13.32	-28.41	-24.69	-14.41	-29.61	-36.93	-28.91	-16.4	-16.94	-23.91
ABTB2	-44.75	-32.12	-47.17	-34.97	-55.11	-55.34	-44.9	-47.22	-61.93	-32.78	-33.89	-38.92	-39.78	-29.04	-34.67	-51.66	-22.38	-26.58	-31.12	-39.46	-45.48	-27.05	-53.22	-17.01	-33.24	-14.18	-31.5	-17.92	-32.18	-51.69	-44.75	-30.61	-55.63	-35.4	-52.55	-50.98	-39.24	-40.7	-7.15	-41.84	-38	-43.26	-35.18	-51.58	-37.29	-51.55	-33.99	-53.8	-43.86
ACAA1	-13.67	-5.29	-31.14	-25.97	-33.27	-43.59	-45.56	-24.93	-52.74	-20.87	-23.39	-39.01	-37.81	-17.39	-34.22	-34.25	-14.25	-33.38	-46.08	-33.85	-32.37	-5.92	-26.65	-21.11	-19.24	-20.26	-14.2	-8.05	-12.98	-27.51	-23.84	-22.57	-10.77	-35.38	-18.29	-27.32	-5.94	-30.24	-15.63	-12.09	-30.15	-32.84	-38.42	-29.92	-29.46	-29.65	-21.96	-33.19	-5.69
ACAA2	-35.6	-33.1	-38.79	-19.86	-41.24	-46.63	-40.44	-40.95	-59.62	-38.24	-2.77	-50.23	-34.7	-28.66	-37.03	-52.16	-20.89	-41.97	-57.17	-57.56	-34.61	-32.31	-57	-19.53	-15.4	-11.38	-29.47	-22.37	-30.15	-35.03	-38.83	-18.82	-35.48	-43.72	-41.68	-25.06	-23.6	-45.46	-33.14	-39.25	-36.76	-41.7	-30.9	-39.9	-41.28	-33.53	-22.36	-49.53	-40.2
ACACA	-57.29	-30.22	-47.33	-38.48	-63.09	-61.37	-53.87	-34.41	-77.34	-54.09	-35.6	-58.45	-58.57	-49.94	-56.16	-40.22	-14	-55.39	-79.61	-83.88	-72.23	-40.85	-7.53	-12.87	-30.86	-10.85	-28.07	-39.97	-52.37	-21.24	-36.72	-50.8	-75.4	-38.08	-61.54	-57.37	-57.05	-64.42	-47.61	-45.01	-36.11	-76.26	-36.33	-64.29	-45.38	-61.84	-47.61	-101.06	-52
ACACB	-52.45	-43.76	-83.46	-62.42	-57.41	-83.73	-89.95	-66.03	-103.28	-48.22	-58.79	-51.52	-41.88	-45.78	-58.55	-83.38	-28.15	-59.39	-85.58	-80.34	-63.34	-38.95	-78.55	-31.84	-55.7	-21.75	-60.63	-49.94	-56.84	-90.99	-64.3	-45.61	-73	-66.64	-75.38	-71.72	-65.69	-92.26	-61.21	-43.29	-56.75	-75.36	-57.97	-67.38	-78.33	-81.3	-41.66	-100.63	-61.04
ACAD10	-35	-20.53	-47.12	-34.65	-41.02	-50.45	-40.26	-38.12	-25.21	-13.94	-36.39	-44.65	-39.22	-26.86	-31.09	-45.92	-14.83	-50.65	-52.81	-57.24	-41.95	-21.29	-54.93	-19.14	-23.27	-6.73	-35.16	-26.19	-7.29	-51.15	-40.18	-27.93	-44	-33.89	-25.42	-38.45	-30.77	-53.31	-30.89	-21.46	-45.42	-26.73	-43.07	-40.68	-38.27	-31.89	-26.78	-47.23	-31.59
ACAD11	-38.5	-21.83	-46.08	-36.38	-54.86	-52.39	-30.31	-51.71	-58.05	-36.34	-36.98	-51.29	-42.9	-34.53	-35.5	-56.55	-23.99	-50.15	-55.69	-63.42	-40.24	-29.44	-40.96	-4.05	-30.07	-10.53	-43.02	-22.42	-36.34	-49.19	-47.95	-19.77	-54.97	-54.41	-56.58	-50.47	-43.78	-52.33	-45.75	-37.22	-41.31	-48.14	-36.52	-48.15	-29.03	-47.46	-31.41	-60.8	-35.4
ACAD8	-43.09	-33.22	-41.54	-24.96	-31.04	-45.63	-45.38	-46.45	-67.95	-29.16	-20.73	-33.3	-30.29	-27.38	-33.15	-57.66	-15.29	-18.45	-59.72	-44.25	-38.39	-27.79	-46.69	-11.95	-30.45	-8.11	-36.7	-11.78	-24.62	-46.32	-37.43	-24.34	-33.87	-32.97	-39.66	-52.34	-26.39	-41.64	-28.37	-44.87	-29.8	-35.47	-39.14	-34.19	-33.55	-32.86	-23.59	-53.72	-39.08
ACAD9	-30.1	-12.87	-36.22	-28.15	-27.4	-29.85	-34.23	-40.93	-42.17	-26.76	-27.93	-12.9	-37.79	-15.43	-26.89	-29.48	-13.79	-11.71	-35.27	-38.14	-36.35	-28.55	-41.51	-12.97	-16.12	-12.95	-17.09	-25.61	-16.45	-25.78	-14.26	-22.77	-48.09	-32.67	-34.12	19.24	-28.11	-35.44	-36.11	-5.93	-6.22	-28.96	-14.19	-49.43	-39.43	-33.79	-6.35	-45.55	-36.89
ACADL	-49.58	-23.61	-54.15	-25.03	-40.35	-38.28	-43.45	-49.26	-50.72	-29.78	-22.97	-50.37	-35.83	-33.96	-38.11	-44.53	-18.49	-42.43	-58.5	-53.32	-36.87	-30.66	-41.57	-19.01	-24.29	-7.52	-39.08	-14.92	-35.84	-49.2	-45.48	-21.66	-26.32	-32.74	-47.73	-46.94	-37.86	-47.7	-35.47	-23.26	-42.49	-42.19	-35.51	-42.17	-40.94	-44.68	-25.62	-61.07	-33.68
ACADM	-35.61	-15.12	-28.62	-34.02	-43.86	-47.94	-34.57	-35.98	-35.08	-37.79	-22.55	-30.07	-35.79	-31.9	-36.27	-41.67	-20.09	-35.48	-56.55	-50.33	-40.71	-19.32	-49.6	-14.53	-15.46	-15.28	-36.33	-23.01	-24.53	-36.61	-27.96	-29.27	-34.09	-29.75	-32.66	-45.68	-34.82	-41.44	-28.04	-26.96	-31.49	-42.56	-28.3	-39.58	-29.57	-33.1	-32.76	-56.2	-26.51
ACADS	-16.83	-19.7	-18.15	-7.92	-23.37	-13.98	-13.57	-20.64	-46.55	-8.78	-12.18	-7.4	-7.04	-11.38	-11.21	-22.41	-10.19	-0.42	-21.19	-34.05	-20.83	-3.8	-5.1	-1.62	-2.58	-9.78	-6.2	7.6	-13.65	-18.26	-8.98	-4.23	-30.35	-15.8	-21.69	-21.65	-9.97	-19.83	-16.09	-5.83	-24.51	-18.32	-1.69	-15.55	-26.57	-35.36	-1.17	-29.32	-12.34
ACADSB	-39.18	-24.96	-29.45	-33.52	-43.59	-55.37	-49.4	-34.41	-62.02	-39.45	-26.96	-38.54	-27.43	-26.78	-36.8	-60.58	-20.17	-43.54	-42.94	-51.06	-38.6	-16.2	-37.27	-17.33	-28.5	-10.21	-38.33	-25.94	-27.39	-47.67	-38.29	-25.69	-32.88	-52.25	-44.15	-44	-34.05	-47.08	-42.1	-21.09	-34.4	-39.66	-30.57	-39.19	-35.27	-32.75	-24.11	-52.94	-27.59
ACADVL	-13.46	-2.65	-33.11	-10.45	-17.23	-34.45	-9.12	-20.28	-41.04	-23.14	-8.99	-40.29	-14	-18.43	-15.02	-38.6	-21.01	-19.04	-32.61	-33.7	-41.65	-12.61	-20.44	-5.71	-15.25	-3.48	-30.29	-7.93	-19.92	-54.63	-44.08	-11.54	-25.98	-16.57	-25.6	-42.27	-12.14	-32.18	-31.01	-20.61	-26.42	-38.89	-24.94	-25.75	-18.49	-18.51	-17.75	-46.86	-22.99
ACAP1	-34.67	-25.95	-36.88	-32.82	-36.61	-55.28	-34.09	-44.81	-48.53	-28.15	-24.78	-31.92	-30.66	-11.87	-30.99	-54.01	-16.35	-40.44	-37.28	-34.67	-36.65	-23.17	-56.4	-16.37	-31.7	-12.35	-20.61	-18.05	-31.89	-31.14	-20.7	-22.97	-46.27	-37.95	-23.75	-46.67	-26.24	-52.55	-15.97	-33.19	-42.21	-20.71	-27.62	-48.69	-35.1	-43.85	-28.09	-52.11	-37.95
ACAP2	-20.35	-31.84	-42.13	-24.11	-15.11	-48.83	-45.29	-42.92	-48.58	-33.95	-33.34	-52.1	-39.82	-38.99	-28.14	-59.11	-17.86	-45.62	-22.81	-61.08	-35.79	-27.32	-51.04	-14.05	-14.24	-11.44	-42.99	-19.49	-30.94	-50.21	-34.84	-21.13	-43.16	-42.25	-57.85	-51.74	-39.75	-33.14	-32.06	-31.68	-46.52	-50.47	-42.05	-40.03	-42.21	-45.9	-32.53	-62.81	-38.37
ACAP3	-42.52	-30.72	-42.64	-41.45	-37.57	-54.72	-46.62	-41.66	-64.15	-27.78	-17.6	-41.6	-25.02	-28.43	-43.01	-39.17	-24.3	-43.57	-51.08	-41.88	-46.03	-32.43	-55.13	-16.93	-33.31	-14.1	-28.23	-24.27	-37.46	-50.15	-29.57	-15.18	-46.37	-44.42	-48.03	-34.41	-23.23	-52.03	-22.89	-40.23	-38.32	-38.2	-31.91	-50.42	-49.09	-38.58	-21.71	-58.67	-44.78
ACAT1	-14.78	3.72	-12.28	-21.68	-25.23	-28.06	-18.46	-18.74	-18	-7.53	-12.74	-19.75	-19.83	-5.23	0.01	-36.68	1.77	-21.01	-19.57	-38.62	-6.76	-7.47	-24.22	-5.35	-18.82	-4.01	-21.7	9.89	-2.05	-19.8	-17.14	-13.33	-13.52	-37.84	-4.62	-12.15	-10.06	-16.52	-23.35	-2.15	-15.89	-28.49	-23.39	-19.53	-20.05	-16.05	-9.06	-20.47	-10.61
ACAT2	-2.65	-1.4	-6.63	4.68	-9.68	-20.06	10.45	-5.27	-21.99	-6.13	-8.83	-25.19	-12.83	-17.15	-11.74	-29.65	-6.51	-7.65	-38.11	-29.98	3.68	-5.46	-1.48	1.27	0.05	-2.84	-27.17	-4.92	-2.9	16.78	-7.13	-3.01	-27.68	-7.49	-20.92	-32.33	-7.48	-20.33	-17.15	-1.84	-17.01	-29.8	-13.78	-11.17	-6.59	-22.03	6.71	-24.9	2.47
ACBD3	-6.32	-2.79	-35.08	-12.95	-20.52	-31.05	-25.59	-24.43	-40.58	-23.33	-7.89	-33.83	-29.2	-22.92	-14.76	-34.29	-7.54	-20.23	-9.86	-48.74	-13.45	-14.12	-39.39	0.74	-15.5	-7.7	-38.93	8.79	-1.8	-4.86	-15.76	-4.5	-23.21	-24.44	-24.91	-26.48	-13.38	-24.46	-38.6	-14.54	-6.88	-32.48	-18.19	-23.52	-15.51	-21.41	-18.06	-30.75	-5.17
ACBD4	-27.13	-22.27	-33.91	-17.62	-15.69	-16.49	-23.58	-27.09	-36.13	-21.93	-12.04	-38.38	-24.66	-5.65	-29.18	-43.71	-7.23	-12.63	-21.72	-15.26	-34.3	-3.82	-42.11	2.71	-20.77	-6.29	-13.93	-12.91	-23.88	-18.89	-18.65	-5.51	-12.38	-28.52	-29.94	-28.81	-8.97	-28.39	-14.68	-12.55	-26.05	-25.22	-15.25	-18.69	-28.76	-28.26	-10.19	-33.54	-25.11
ACBD5	0.03	-9.79	-21.11	1.93	-10.7	-19.14	5.89	-11.84	-2.92	-3.96	-9.55	-21.11	-12.86	-20.48	1.78	-31.88	-0.08	-20.89	-42.85	-35.61	2.31	-4.95	-9.18	9.65	-20.5	0.2	-6.72	-0.09	13.29	-0.08	-13	9.78	-15.38	-7.49	-14.87	-27.63	-4.76	-12.48	-10.4	-0.83	-15.88	-5.61	-8.58	-12.6	-17.06	-19.9	10.95	-11.07	-14.91
ACBD6	-24.29	-26.51	-42.72	-33.66	-36.13	-25.67	-27.44	-33.56	-55.62	-28.93	-28.09	-42.5	-26.77	-14.09	-27.59	-31.86	-20.14	-34.14	-43.28	-49.27	-40.24	-24.04	-38.97	-8.47	-34.2	-3.83	-17.56	-22.84	-33.71	-47.16	-38.8	-12.79	-26.19	-25.45	-23.35	-45.67	-30.22	-47.08	-25.03	-24.33	-44.15	-14.78	-19.08	-36.16	-44.51	-44.64	-19.94	-51.21	-36.47
ACCS	-13.06	-19.49	-6.28	-17.66	-36.21	-42.75	-2.81	14.05	-44.82	-9.95	0.18	-23.8	-12.25	-11.04	16.35	-19.13	1.66	7.92	-20.88	-48.84	-24.87	20.15	-16.07	-10.11	-5.91	1.98	-23.27	-13.85	-16.44	-17.83	-15.18	-17.36	-32.37	4.44	-18.77	-26.01	-0.02	9.05	-21.15	4.05	-26.41	-31.62	-7.18	-35.12	-5.8	-43.11	0.9	-37.88	-24.38
ACCSL	-28.4	-28.28	-31.51	-33.87	-35.56	-52.46	-30.72	-28.1	-53.88	-35.57	-29.7	-42.7	-33.83	-27.5	-22.76	-43.56	-15.18	-36.8	-41.23	-56.89	-35	-23.16	-49.78	-21.43	-16.68	-14.58	-30.76	-22.81	-27.58	-35.8	-38.89	-25.54	-45.01	-34.99	-38.3	-33.35	-35.44	-38.97	-34.48	-25.1	-43.07	-42.06	-28.81	-50.08	-31.76	-41.79	-20.6	-55.1	-20.65
ACE	-49.07	-30.38	-45.41	-40.92	-47.33	-44.01	-55.5	-49.13	-71.69	-36.19	-35.09	-43.86	-36.31	-30.77	-46	-57.38	-20.45	-40.19	-64.97	-54.97	-49	-27.33	-53.86	-22.13	-30.72	-18.46	-39.73	-25.89	-43.39	-58.67	-42.64	-15.32	-52.51	-55.03	-51.98	-52.14	-41.05	-60.25	-40.88	-38.55	-50.62	-56.56	-34.72	-57.77	-48.85	-52.62	-24.9	-59.67	-44.75
ACE2	-41.45	-36.32	-38.91	-25.02	-44.41	-49.98	-53.87	-34.07	-57.05	-40.45	-29.66	-49.84	-31.97	-34.14	-29.17	-48.71	-20.82	-49.56	-38.12	-54.34	-48.43	-2.64	-41.13	-23.34	-27.1	-9.47	-31.7	-14.39	-32.64	-50.81	-43.59	-24.43	-37.91	-40.19	-52.46	-47.62	-27.47	-40.48	-20.77	-30.2	-37.14	-41.31	-21.08	-31.66	-36.71	-33.37	-24.24	-48.31	-35.21
ACER1	-41.3	-23.53	-41.23	-35.56	-32.46	-36.81	-44.33	-37.06	-37.49	-30.68	-12.7	-38.96	-42.84	-22.2	-16.42	-32.43	-13.12	-32.31	-42.86	-31.72	-38.08	-25.18	-39.52	-20.27	-31.8	-12.3	-17.91	-14.16	-31.06	-46.57	-23.42	-22.69	-42.59	-29.41	-29.26	-26.03	-16.06	-41.81	-25.25	-35.44	-29.03	-19.85	-29.94	-38.23	-37.92	-22.85	-17.45	-36.29	-35.5
ACER2	-27.85	-24.12	-25.75	-1.73	-16.57	-24.13	-17.15	-12.11	-35	-19.41	-22.27	-24.81	-15.79	-22.89	-3.76	-20.89	-15.19	-25.73	-29.11	-28.28	-8.79	2.69	-9.79	-7.87	-17.64	-6.31	-26.37	-1.01	3.19	-33.33	-22.43	-12.78	11.69	-29.28	-18.45	-24.16	-0.6	-9.61	-5.92	10.96	-10.66	-10.22	0.39	1.51	-6.85	-33.45	-2.98	-17.98	-11.6
ACER3	-2.17	-17.54	-30.81	-9.77	-13.14	-2.61	-19.21	-27.06	-42.4	-26.01	-16.59	-8.37	-9.36	-25.85	-15.54	-10.08	-10.53	-13.56	-20.8	-26.7	-20.65	-10.68	-21.61	-2.98	-4.52	-3.2	-21.65	-7.53	-10.42	2.22	6.32	-4.36	-28.27	-17.81	-16.09	-20.11	-12.63	-27.96	-17.98	-5.72	-24.82	-20.65	-5.01	-19.54	-14.89	-32.82	3.57	-36.17	-5.05
ACHE	-30.36	-5.97	-25.76	-19.24	-25.04	-25.4	-30.7	-17.66	-29.57	-31.17	-4.67	-14.85	-16.44	-3.95	-20	-35.91	-6.33	-8.36	-16.45	-24.56	-27.25	-1.9	-22.61	-11.38	-23	-3.44	-10.57	-8.79	-17.31	-11.88	-14.97	2.3	-2.14	-23.09	-21	-28.61	-20.24	-23.54	7.62	-14.07	-16.39	-20.56	-14.91	-14.83	-15.83	-17.8	-15.52	-38.96	-18.19
ACIN1	-34.71	-25.6	-28.41	-37.83	-43.1	-54.69	-42.3	-28.67	-61.87	-32.69	-20.74	-36.86	-31.12	-24.58	-20.96	-48.47	-10.12	-40.04	-36.34	-52.75	-36.52	-31.66	-61.13	-24.43	-19.93	-8.66	-31.79	-8.15	-28.55	-54.93	-34.77	-19.99	-41.76	-23.55	-45.63	-44.75	-40.04	-35.45	-37.37	-31.88	-20.49	-34.77	-21.17	-45.63	-40.88	-35.34	-23.98	-54.52	-27.57
ACLY	-19.73	-15.24	18.23	-17.39	-9.82	-15.33	-1.47	-9.6	-17.64	-7.81	-18.98	-29.48	-16.76	0	-16.59	44.34	9.12	5.46	-16	-39.97	-11.45	-7.73	-8.23	-3.19	-3.45	2.83	-11.09	-13.78	-8.41	12.14	6.28	9.68	-9.5	-13.06	-31.63	-27.83	-1.12	-6.19	-6.75	-8.96	-11.04	-22.31	-16.07	-3.23	-6.3	-19.47	-11.03	-35.81	-18.34
ACMSD	-32.47	-19.73	-37.26	-37.43	-33.01	-47.06	-10.71	-36.36	-64.57	-26.88	-29.34	-48.62	-37.04	-22.35	-11.46	-44.64	-14.38	-22.56	-48.97	-47.34	-31.43	-31.32	-40.79	-11.16	-2.54	-10.45	-31.25	-21.18	-31.03	-39.98	-18.53	-11.08	-45.42	-36.89	-34.89	-37.77	-26.3	-33.05	-30.73	-28.62	-29.48	-43.7	-37.06	-49.73	-31.43	-33.77	-20.84	-58.84	-27.39
ACN9	-17.97	-15.1	-31.89	-24.01	-33.52	-36.07	-35.11	-33.53	-46.11	-29.6	-16.52	-30.71	-26.84	-19.9	-12.71	-36.48	-19.48	-36.26	-45.83	-48.15	-25.64	-17.22	-28.77	-5.53	-9.65	0.54	-30.59	-19.88	-10.95	-49.54	-33.94	-7.2	-40.63	-46.13	-39.17	-37.09	-27.32	-31.87	-24.62	-16.91	-28.04	-29.71	-7.26	-45.44	-22.99	-21.2	-8.48	-40.61	-27.48
ACO1	-31.89	-25.38	-35.92	-16.67	-27.46	-36.95	-29.8	-23.85	-23.84	-19.18	-24.84	-41.74	-27.5	-13.78	-17.08	-30.62	-8.31	-31.8	-27.5	-45.47	-28.92	-12.52	-16.9	-4.61	-6.09	-1.5	3.22	-0.39	-10.28	-11.89	-35.39	-2.94	-40.31	-33.2	-10.66	-28.14	-20.75	-20.34	-22.7	-14.04	-15.75	-23.46	-28.49	-20.65	-37.76	-33.74	4.38	-47.23	-1.94
ACO2	-6.42	-17.83	-25.98	1.62	-15.51	19.84	-33.37	-10.86	23.04	-10.82	-5.66	-19.3	21.16	-9.53	4.63	-8.81	5.31	-1.2	-15.56	-23.4	5.93	14.3	35.61	18.58	-20.1	4.98	-14.69	-11.27	-7.17	9.39	-16	-10.77	3.07	6.96	0.46	-13.14	10.65	-19.63	6.78	5.9	2	2.36	17.87	-19.24	8.21	17.48	-7.1	36.58	5.34
ACOT11	-16.14	-21.32	-17.23	-8.14	-24.33	-32.59	-30.22	-28.1	-44.4	-18.41	-24.59	-23.43	-9.81	-3.14	9.07	-30.49	-4.44	-23.7	-20.91	-19.94	-19.19	-6.3	-31.7	2.15	-23.41	4.96	-19.04	-5.8	-27.14	-39.25	-21.97	6.43	-1.34	-30.98	-5.03	-40.16	-17.9	-35.59	7	-8.07	-21.61	-18.87	-1.36	-22.33	-1.15	-22.05	-15.71	-18.98	-7.75
ACOT12	-18.76	-20.45	-6.07	-19.93	-14.49	-33.8	-19.89	-8.77	-37.2	-16.8	-14.43	-15.88	-27.9	-13.96	4.99	-23.69	-5.34	-1.56	-33.08	-31.73	-11.77	-7.97	-26.83	4.68	-6.71	-2.54	-2.39	-3.3	5.01	-21.01	-8.03	-2.53	-12.79	-8.65	-11.58	-21.11	0.59	-9.59	-19.11	-10.27	-14.6	-27.56	-9.83	-15.79	-8.91	-7.54	9.94	-33.13	-0.4
ACOT13	-18.94	-23.31	-28.73	-36.89	-35.37	-18.46	-28.86	-31.51	-51.96	-21.05	-29.69	-30.17	-19.25	-15.48	-5.71	-33	0.69	-15.54	-32	-51.07	-7.11	-13.75	-33.01	-14.66	-21.14	-6.49	-16.7	-14.85	3.42	-31.98	-25.17	-1.89	-13.75	-13.66	-35.52	-28.83	-23.35	-26.98	-34.58	-21.57	-25.18	-30.08	-40.16	-28.36	-39.92	-22.31	2.39	-34.26	-23.13
ACOT2	-38.85	-40.57	-62.18	-38.88	-50.86	-49.08	-46.38	-52.67	-61.48	-40.36	-37.14	-39.68	-38.23	-29.62	-37.6	-52.59	-25.32	-40.77	-57.58	-69.03	-58.15	-27.51	-61.12	-32.26	-39.74	-3.54	-24.43	-29.96	-39.9	-49.79	-44.65	-20.98	-60.96	-50.94	-48.03	-38.29	-47.43	-59.09	-14.3	-43.2	-42.76	-35.57	-44.28	-48.07	-51.92	-55.73	-31.42	-71.1	-46.9
ACOT4	-32.3	-12.94	-34.19	-26.32	-38.47	-42.37	-51.36	-33.87	-54.59	-22.12	-25.5	-46.89	-34.57	-24.03	-38.55	-24.68	-21.02	-38.24	-45.12	-53.76	-44.08	-35.42	-39.39	-19.25	-12.11	-12.31	-16.02	-19.25	-30.24	-39.75	-35.29	-29.54	-35.49	-37.74	-49.24	-39.45	-14.06	-38.08	-32.75	-33.59	-46.53	-44.52	-33.98	-44.13	-34.79	-35.36	-10.21	-57.06	-24.57
ACOT7	-21.9	-20.56	-34.68	-21.16	-36.98	-34.51	-27.86	-33.43	-49.14	-17.9	-22.75	-24.41	-19.46	-16.89	-26.61	-35.6	-15.61	-31.57	-27.25	-29.37	-42.66	-7.26	-46.65	-14.88	-20.49	-6.37	-24.96	-17.18	-24.05	-40.24	-35.3	-25.07	-23.35	-24.76	-12.79	-36.41	-24.67	-28.75	-9.39	-28.48	-38.56	-21.43	-24.73	-26.44	-34.46	-35.89	-19.35	-44.02	-12.72
ACOT8	-2.94	-25.19	-11.32	-14.88	-3.65	-25.42	-21.5	-16.27	-30.93	-17.9	-11.9	-22.44	7.18	-9.11	-1.43	-12.58	-7.52	-31.94	-24.5	-8.22	-16.1	-4.48	0.04	0.4	-16.93	8.78	-3.27	-3.35	-8.79	-17.33	-17.5	-4.33	-21.93	-22.59	-12.68	-23.06	13.64	-31.05	-1.94	-10.22	-23.42	-8.9	-15.21	-16.74	-11.45	-16.21	-8.58	-32.2	-0.89
ACOT9	-5.35	-0.55	-9.54	0.37	-27.3	-14.41	5.16	-0.01	-15.55	-1.93	-1.65	-21.59	-12.47	-3.68	16	-29.5	1.41	-8.02	-6.82	0.77	-8.1	10.12	5.68	14.92	15.97	7.54	1.07	7.12	-0.51	-12.59	-0.73	6.8	3.93	20.73	-15.22	-9.83	-0.51	0.7	-13.35	11.74	-13.94	-25.3	-9.8	-28.05	-9.55	-28.29	15.63	-22.22	-7.64
ACOX1	-23.53	-17.68	-31.1	-19.5	-42.77	-41.11	-27.69	-21.54	-60.11	-26.48	-17.09	-34.95	-33.23	-19.86	-19.58	-44.2	-21.86	-21.91	-32.29	-32.49	-34.95	-26.79	-38.63	-20.48	-33.42	-1.03	-29.07	-3.4	-18.59	-31.99	-31.84	-19.62	-36.46	-47.52	-42.3	-39.04	-24.98	-36.95	-26.54	-20.37	-33.81	-28.01	-20.88	-31.67	-31.32	-37.33	-20.48	-48.61	-24.21
ACOX2	-49.58	-27.61	-47.77	-43.6	-52.5	-55.41	-52.04	-49.67	-64.09	-43.35	-33.2	-42.89	-43.15	-31.28	-41.99	-59	-24.31	-35.38	-45.11	-57.52	-44	-29.41	-54.64	-18.89	-33.86	-14.69	-45.44	-26.2	-35.13	-65.49	-45.53	-29.17	-34.52	-42.27	-54.81	-46.39	-41.76	-49.11	-36.09	-35.27	-42.12	-52.48	-26.31	-50.51	-48.35	-47.11	-33.58	-57.13	-45.84
ACOX3	-33.16	-12.66	-29.61	-16.33	-31.63	-24.27	-34.75	-17.54	-44.78	-40.92	-2.73	-43.87	-28.27	-20.62	-14.79	-40.48	-16.58	-13.72	-8.43	-45.55	-22.53	-24.36	-27.43	0.33	-26.14	-5.82	-28.44	-0.79	-17.46	-24.05	-21.69	-12.78	-18.28	-46.27	-20.45	-46.21	3.54	-17.64	-25.51	-26.16	-1.79	-41.57	-21.91	-25.84	-13.53	-43.5	-16.6	-29.22	-24.93
ACOXL	-26.47	-23.23	-27.21	-18.15	12.6	-14.26	-19.47	-5.84	-36.71	-20.37	-32.36	-19.19	-17.64	-15	8.28	-8.79	-11.65	-1.61	-51.1	-38.77	-28.56	-4.62	-32.63	2.81	7.15	-4.1	-17.12	-18.15	-15.28	-23.2	-35.34	1.54	-23.21	-16.35	-14.95	-19.59	-14.35	-31.55	-3.72	-20.22	-37.73	-31.72	-12.16	-46.55	-35.73	-12.9	5.46	-32.66	-11.75
ACP1	-24.27	-17.91	-29.76	-32.66	-28.16	-32.84	-20.14	-33.92	-31.98	-21.09	-21.53	-34.9	-27.93	-5.46	-0.43	-24.15	-10.37	-23.84	-53.51	-19.61	-28.54	-3.83	-36.25	4.07	-13.62	-3.27	-12.41	-9.8	-17.09	-15.03	-23.98	-14.67	-34.16	-51.12	-31.97	-19.42	-22.12	-13.7	-19.22	-10.45	-34.24	-34.07	-9.25	-27.21	-32.11	-25.39	-1.3	-46.76	-18.38
ACP2	-31.66	-22.11	-36.29	-27.5	-39.86	-39.59	-38.43	-37.57	-64.98	-26.46	-28.41	-40.93	-25.91	-18.16	-37.21	-55.09	-19.29	-39.29	-45.54	-32.82	-41.71	-10.87	-46.62	-21.68	-32.9	-12.96	-34.06	-16.18	-34.38	-28.35	-19.1	-26.13	-48.11	-30.8	-29.8	-42.51	-34.32	-47.7	-29	-19.3	-41.63	-35.83	-33.96	-47.74	-31.2	-39.52	-28.57	-62.59	-28.07
ACP5	-33.72	-20.68	-30.59	-31.59	-33.8	-40.94	-46.19	-47.01	-49.05	-21.73	-16.51	-43.05	-31.67	-18.8	-31.27	-44.55	-19.29	-34.23	-44.97	-40.74	-15.03	-15.5	-52.86	-3.74	-23.82	-13.48	-23.58	-13.78	-27.99	-38.35	-28.56	-21.99	-30.16	-32.45	-45.1	-45.37	-29.25	-37.58	-17.84	-27.11	-26.76	-48.88	-30.95	-32.34	-28.86	-40.66	-29.99	-64.52	-39.37
ACP6	-35.42	-32.11	-40.6	-28.72	-24.99	-33.07	-29.63	-20.07	-50.25	-23.2	-21.13	-32.26	-4.65	-18.18	-17.53	-38.42	-15.33	-30.22	-31.37	-33.19	-33.5	-15.92	-23.37	-23.15	-12.41	1.48	-33.37	-15.06	-23.16	-31.05	-33.59	-23.89	-44.97	-20.62	-30.7	-36.17	-6.19	-31.83	-29.55	-30.96	-32.87	-32.17	-12.18	-42.82	-14.95	-12.37	-9.19	-46.25	-18.51
ACPL2	-35.09	-29.91	-39.33	-42.02	-33.16	-44.09	-33.28	-40.16	-57.58	-32.02	-23.12	-36.59	-35.99	-21.99	-29.76	-43.89	-11.01	-43	-56.26	-41.81	-34.44	-29.12	-36.97	-10.34	-8.1	-13.59	-25.37	-22.26	-26.12	-29.2	-35.01	-23.49	-19	-48.96	-36.65	-26.99	-22.94	-51.53	-21.84	-15.91	-45.42	-33.89	-25.88	-45.24	-43.72	-38.09	-27.98	-43.66	-29.57
ACPP	-45.09	-11.09	-16.55	-20.76	-52.6	-21.62	-31.09	-31.99	-53.28	-32.6	-24.56	-42.93	-41.08	-23.18	-26.14	-49.84	-22.76	-31.07	-35.98	-45.43	-34.84	-26.75	-38.67	-18.24	-27.82	-6.89	-39.47	-22.33	-20.25	-44.68	-30.84	-22.92	-24.54	-15.61	-48.94	-30.15	-29.94	-40.16	-15.25	-23.14	-36.23	-43.53	-15.64	-32.57	-23.85	-24.39	-29.92	-51.84	-29.35
ACPT	-24.56	-19.83	-21.49	-20.95	-35.01	-26.2	-35.98	-21.87	-38.08	-8.85	0.57	-0.92	-13.61	5.67	-31.05	-32.92	-11.47	-14.85	-38.97	-11.15	-24.54	-13.69	-30.52	-15.62	-17.61	1.03	-5.95	-16.04	-20.17	-13.21	-3.41	-21.2	-27.02	-20.04	-5.51	-33.04	-11.36	-23.68	-1.71	-24	-12.67	1.69	-15.81	-20.39	-27.08	-36.88	-15.07	-11.74	-20.23
ACR	-28.07	-32.45	-21.46	-12.79	-32.63	-40.79	-34.46	-43.48	-48.46	-27.61	-22.28	-32.19	-28.48	-9.18	-25.68	-42.15	-17.56	-26.19	-33.56	-32.89	-24.51	-20.21	-42.89	-8.15	-30.23	-12.72	-30.97	-19.79	-29.06	-37.32	-0.49	-31.03	-32.41	-30.92	-22.35	-36.34	-17.22	-40.09	-23.97	-25.42	-20.41	-24.61	-30.95	-18.19	-15.13	-34.39	-11.16	-33.86	-26.94
ACRBP	-15.48	-22.36	-17.47	-9.41	-12.22	-34.63	-32.94	-31.07	-49.15	-17.49	-12.38	-41.67	-33.09	-10.98	-31	-20.13	-20.17	-24.03	-55.41	-45.44	-19.34	-23.25	-31.46	-8.18	-16.22	-5.75	-12.23	-12.52	-15.45	-28.98	-30.43	6.3	-22.57	-29.38	-25.58	-24.68	-24.03	-30.93	-20.7	-5.53	-23.3	-39.53	-22.58	-39.78	-43.49	-39.44	-18.77	-27.18	-34.92
ACRV1	-4.27	-28.31	-36.43	7.29	-41.61	-20.02	-16.93	-17.93	-61.02	-25.4	-24.04	-27.88	-27.81	-24.73	-15.49	-50.19	-17.51	-48.27	-41.47	-8.78	-21.38	4.27	-36.94	-3.63	-18.63	-4	-31.16	-20.6	-26.72	-48.59	-26.49	-11.84	-12.68	2.59	-26.42	-47.57	-40.34	-49.61	-13.64	2.62	-26.79	-39.59	-7.84	-43.15	-25.79	-16.37	-25.63	-40.67	-29.97
ACSBG1	-26.03	-21.91	-34.96	-29.89	-47.62	-40.39	-26.64	-42.74	-56.09	-36.13	-22.36	-43.92	-24.5	-20.64	-27.12	-39.29	-17.07	-47.26	-55.08	-58.32	-37.04	-16.41	-42.94	-12.03	-31.06	-15.72	-25.74	-11.04	-24.76	-47.73	-38.31	-21.61	-36.08	-37.62	-37.75	-42.28	-31.55	-46.27	-35.92	-10.1	-30.69	-40.74	-39.12	-34.36	-34.23	-42.69	-24.16	-44.73	-38.46
ACSF2	-23.07	-31.22	-37.61	-21.28	-34.5	-43.47	-35.38	-35.95	-57.07	-22.82	-26.74	-41.21	-18.79	-16.12	-22.53	-45.34	-13.05	-23.99	-42.54	-49.54	-9.1	-21.21	-40.69	-5.13	-29.56	-9.32	-8.27	-6.86	-24.12	-44.13	-34.02	-14.62	-27.84	-53.23	-41.22	-36.65	-38.91	-44.07	-22.17	-26.43	-38.15	-44.38	-15.31	-38.2	-23.16	-39.22	-20.08	-43.86	-23.94
ACSF3	-42.7	-15.96	-34.82	-23.19	-15.88	-43.65	-52.55	-29.55	-73.24	-12.76	-29.76	-36.36	-32.6	-20.49	-40.63	-44.93	-18.3	-28.72	-46.93	-31.18	-34.82	-4.85	-50.02	-4.12	-32.37	-5.48	-37.05	-18.33	-29.52	-37.72	-35.98	-20.84	-11.87	-35.9	-40.28	-43.45	-34.92	-33.07	-21.31	-2.05	-26.65	-18.98	-37.86	-48.68	-10.55	-38.02	-23.99	-56.93	-22.26
ACSL1	-35.03	-30.2	-42.9	-39.24	-45.71	-40.65	-36.33	-41.95	-65.12	-38.52	-30.02	-39.03	-40.36	-27.93	-27.27	-55.24	-12.66	-49.14	-42.32	-56.78	-42.76	-23.45	-41.6	-20.27	-13.54	-12.24	-37.34	-24.95	-23.83	-36.01	-41.74	-26.65	-45.78	-33.02	-42.19	-46.96	-33.79	-47.68	-38.53	-15.67	-43.79	-45.78	-37.14	-51.24	-44.27	-35.41	-20.18	-55.5	-44.45
ACSL3	-34.88	-30.48	-48.05	-38.72	-47.88	-57.63	-42.23	-39.83	-63.14	-39.73	-30.63	-48.14	-25.85	-27.02	-38.05	-31.39	-17.62	-35.39	-52.07	-54.52	-43.96	-35.2	-40.15	-22.46	-32.83	-10.13	-41.43	-19.03	-20.55	-43.54	-40.26	-31.59	-55.06	-43.83	-45.75	-50.45	-32	-47.78	-34.66	-38.18	-40.57	-31.4	-36.09	-31.7	-23.59	-47.85	-20.65	-59.07	-44.35
ACSL4	-41.21	-21.39	-25.22	-13.14	-31.96	-31.68	-9.65	-42.6	-49.85	-14.64	-26.53	-32.08	-29.96	-14.67	2.31	-40.47	-13.61	-25.4	-36.74	-61.56	-21.43	-24.29	-31.05	-7.35	-18.76	-9.05	-31.55	12.26	-14.03	-30.33	-32.42	-14.18	-42.6	-32.39	-33.22	-41.92	-33.68	-24.09	-42.34	-15.94	-34.99	-46.16	-29.58	-23.03	-26.84	-26.43	-17.03	-50	-22.48
ACSL5	-44.03	-37.23	-49.45	-35.65	-51.79	-52.76	-50.48	-52.5	-74.83	-43.72	-36.44	-42.8	-41.08	-34.14	-44.8	-58.26	-21.13	-50.34	-65.77	-62.27	-48.48	-38.78	-60.55	-24.57	-34.12	-17.2	-46.54	-29.05	-36.3	-63.6	-46.01	-26.55	-46.87	-52.93	-53.22	-43.52	-40.87	-57.87	-41.82	-39.96	-48.68	-52.45	-43.62	-53.06	-44.81	-43.82	-36.28	-67.61	-50.72
ACSL6	-17.48	4.34	-14.73	-11.85	-16.88	-15.09	-37.17	-1.51	-28.22	-20.67	-18.63	-19.5	-4.28	-15.56	-8	-29.71	-10.23	-18.62	-55.13	-20.66	-5.79	-10.13	-36.19	-9.27	-4.35	-0.95	-1.41	-1.41	-18.44	-16.8	1.54	-4.6	-9.23	-36.61	-11.85	-39.58	-11.69	-11.44	-19.75	-8.71	-32.32	-25.87	-0.79	-15.56	-24.56	-21.85	-20.29	-35.72	-14.31
ACSM1	-45.6	-37.79	-48.74	-44.95	-41.72	-50.61	-42.95	-47.67	-66.19	-41.66	-33.92	-47.04	-40.34	-29.02	-43.2	-60.26	-15.92	-40.96	-43	-46.16	-46.02	-38.17	-59.62	-25.11	-33.13	-15.57	-38.06	-28.91	-32.15	-57.97	-40.96	-18.39	-52.73	-37.99	-56.13	-45.01	-43.78	-53.37	-45.64	-39.64	-44.74	-45.59	-28.43	-56.82	-44.35	-46.16	-32.98	-62.97	-43.17
ACSM2B	-3.09	6.72	-6.29	-24.29	-32.09	-14.28	-14.27	-18.72	-15.6	-13.79	-1.11	-24.14	-33.34	-5.6	-7.15	-12.61	-0.72	-23.52	-38.48	-8.33	-9.84	-21.77	-18.14	-11.78	-9.86	1.19	31.77	-6.73	-3.44	-5.4	-10.72	9.27	-10.98	18.12	-13.9	-21.38	-4.55	-15.12	-15.54	1.11	-14.92	-41.64	-5.94	-25.49	-22.68	-21.31	0.65	-36.21	-20.78
ACSM3	-25.24	-26.84	-51.66	-36.33	-50.07	-40.1	-35.77	-27.92	-55.56	-39.22	-34.54	-46.55	-43.56	-34.52	-28.76	-47.37	-23.64	-45.05	-56.76	-60.98	-34.27	-20.2	-55.51	-14.15	-31.47	-13.55	-41.37	-25.9	-30.47	-46.52	-36.53	-23.64	-25.9	-51.2	-35.98	-50.92	-42.89	-46.31	-32.2	-21.78	-29.23	-46.69	-22.31	-53.3	-34.85	-40.37	-31.04	-56.13	-28.82
ACSM5	-31.58	-25.02	-45.63	-29.11	-32.6	-41.29	-32.17	-26.62	-53.24	-28.95	-22.5	-44.48	-36.19	-17.53	-20.23	-28.06	-16.09	-29.77	-44.5	-40.21	-21.05	-22.26	-36.28	-13.12	-25.49	-9.72	-18.24	-16.56	-23.7	-42.61	-39.6	-20.14	-51.69	-50.76	-44.7	-34.13	-25.57	-41.71	-31.68	-32.89	-34.86	-15.57	-19.55	-40.63	-43.12	-29.59	-27.22	-37.15	-17.21
ACSS1	-14.69	-33.11	-34.05	-31.74	-32.88	-27.73	-31.98	-23.82	-42.8	-33.45	-19.57	-31.45	-23.49	-23.82	-23.13	-45.61	-12.58	-33.26	-47.01	-40.25	-33.11	-10.07	-28.2	-10.12	-28.27	-12.61	-28.91	-18.41	-22.7	-30.11	-10.43	-20.66	-31.72	-26.24	-43.06	-21.89	-32.05	-34.75	-15.92	-12.64	-24.38	-30.88	-16.59	-30.25	-19.78	-33.08	-7.32	-36.12	-26.45
ACSS2	-44.65	-38.17	-48.38	-42.36	-50.93	-52.95	-51.15	-51.9	-69.22	-39.91	-30.56	-35.65	-35.8	-32.29	-39.59	-52.53	-24.42	-37.82	-44.53	-60.49	-45.28	-30.91	-61.7	-27.27	-30.64	-18.37	-38.02	-28.63	-35.33	-55.47	-47.57	-26.1	-56.71	-49.52	-50.72	-53.79	-43.8	-55.82	-22.27	-40.29	-41.59	-52.48	-31.04	-53.92	-34.99	-51.77	-32.64	-64.95	-42.23
ACSS3	-26.72	-29.73	-34.71	-35.76	-36.48	-49.32	-37.21	-33.15	-40.48	-38.22	-19.45	-39.58	-21.21	-25.59	-8.99	-51.28	-19.96	-33.64	-39.54	-42.2	-29.48	-20.7	-32.58	-20.14	-24.54	-1.87	-6.84	-14.51	-25.43	-50.16	-39.1	-24.79	-45.28	-34.08	-35.5	-22.31	-21.11	-44.12	-43.76	-22.82	-41.66	-29.6	-13.81	-50.27	-34.62	-45.53	-5.19	-38.96	-41.72
ACTA1	-36.03	-22.85	-44.96	-30.76	-35.55	-33.74	-43.14	-47.15	-48.67	-28.19	-31.32	-32.8	-22.01	-18.36	-31.3	-44.47	-21.81	-39.51	-43.81	-33.9	-47.77	-20.71	-37.24	-18.26	-34.74	-14.63	-34.85	-25.14	-19.77	-56.04	-32.39	-22.84	-47.99	-25.19	-37.34	-29.33	-34.25	-37.3	-11.28	-19.56	-38.89	-42.93	-39.98	-28.74	-27.98	-35.51	-30.72	-52.11	-45.74
ACTA2	0.54	3.46	-5.52	-17.13	-25.44	-44.06	-19.41	2.23	-53.02	-7.24	-16.77	-28.05	-30.47	-18.95	19.06	-40.15	-22.96	-13.07	-40.13	-40.3	-33.66	-6.25	-29.25	4.76	-21.88	-0.32	-5.17	-3.61	-20.67	-15.19	-24.69	-28.34	-29.28	-7.62	-33.27	-23.38	-21.32	-21.73	-13.74	5.99	-20.71	-11.75	8.89	-27.81	-14.58	-23.29	-8.49	-26.73	-13.04
ACTB	-34.21	-25.3	-32.97	-19.52	-42.15	-44.11	-27.02	-31.59	-27.93	-8.87	-9.04	-17	-15.99	-21.21	-32.08	-5.73	-18.09	-16.11	-6.12	-28.14	-21.27	-24.79	-35.97	-10.92	-27.36	-11	-26.56	-12.58	-29.36	-31.85	-28.34	-19.98	-22.78	-41.07	-29.22	-31.82	-9.9	-38.2	-21.27	-24.47	-37.5	-34.01	-25.17	-35.64	-24.12	-36.58	-23.06	-33.01	-13.91
ACTBL2	-33.58	-15.96	-19.19	-25.91	-33.9	-41.81	-36.68	-36.31	-19.02	-29.71	-20.99	-46.76	-37.23	-29.79	-31.31	-51.3	-21.11	-37.59	-50.8	-47.14	-32.94	-28.9	-37.76	-10.73	-26.56	-13.75	-30.15	-20.3	-24	-38.33	-33.78	-15.59	-48.17	-44.03	-33.56	-39.24	-24.34	-31.57	-33.38	-44.99	-41.35	-52.08	-29.61	-20.79	-40.6	-49.61	-26.73	-58.31	-32.63
ACTC1	-39.35	-33.82	-47.53	-34.82	-46.41	-56.58	-46.01	-40.4	-72.4	-29.88	-35.94	-42.8	-43.38	-22.4	-34.49	-52.66	-12.43	-42.22	-61.62	-62.27	-51.22	-26.78	-59.83	-11.78	-30.52	-14.6	-42.21	-22.06	-37.25	-32.36	-28.29	-31.31	-51.88	-42.3	-50.3	-43.92	-37.29	-50.01	-25.44	-28.1	-45.06	-41.45	-39.5	-54.67	-34.59	-40.69	-29.58	-64.69	-44.08
ACTG1	-23.33	1.33	-25.4	-29.21	-28.18	-32.76	-31.53	-22.73	-18.26	-13.31	-2.59	-5.8	-20.27	-11.23	-13.81	-39.66	-7.04	-6.27	-25.48	-26.86	-17.04	4.42	-22.01	-10.02	-16.65	-1.18	-26.93	-11.55	-9.4	-28.13	-23.88	-13.61	-22.6	-26.61	-19.28	-3.34	-9.72	-11.17	-10.07	0.03	-19.73	-0.61	-26.39	-36.94	-8.07	-29.34	-16.85	-21.1	-15.91
ACTG2	-23.9	-20.32	-21.74	-13.3	-31.76	-35.35	-32.06	-18.69	-25.39	-20.48	-5.69	-22.38	-26.09	-11.35	-22.47	-27.91	-4.8	-16.31	-28.3	-24.53	-19.94	-20.22	-4.05	-12.83	-20.38	-0.07	4.47	-1.71	-23.96	-12.92	-23.96	-18.02	-34.01	-28.71	-12.76	-29.11	-12.21	-35.79	-21.06	-6.13	-22.89	-1.58	1.66	-42.22	-23.61	-23.73	-14.54	-17.23	-7.56
ACTL6A	-26.07	-20.42	-20.95	-10.32	-6.12	-11.11	-6.4	-19.43	-3.8	1.16	-26.32	-23.49	-25.07	-15.11	-16.18	-11.47	-13.06	-34.2	-29.58	-46.09	3.5	-27.88	-30.92	-2.92	-14.65	-5.27	-25.41	-18.39	-34.8	-21.02	-17.72	-2.91	-28.02	-10.85	-15.04	-34.05	-19.68	-36.31	-24.63	-12.33	-29.11	-15.96	-25.21	-41.98	-7.95	-22.98	-18.75	-39.17	-12.85
ACTL6B	17.21	-18.98	-11.77	-2.21	-8.94	-13.56	-12.08	-2.63	-44.63	-22.46	11.04	-5.57	-11.76	-11.45	-20.75	-27.28	-2.42	-16.79	-27.91	3.11	-14.83	-13.88	-18.24	7.97	-5.19	6.44	3.53	-2.85	6.94	-1.03	8.22	-6.9	-12.48	-5.35	-9.12	4.06	-2.17	-9.01	-9.47	-13	1.16	-27.09	-3.44	-1.78	-13.71	-15.43	0.11	0.61	2.99
ACTL7A	-20.91	-2.62	-38.72	-5.99	-30.23	-11.92	-27.72	-32.12	-60.4	-10.3	-28.86	-32.99	-10.8	-25.69	-11.67	-12.82	-13.62	-27.59	-0.53	-58.53	-31.45	0.93	-31.37	6.68	-24.96	-10.26	-26.9	-14.85	5.78	-53.41	-38.21	4.8	5.79	11.3	-13.15	-39.01	0.83	-21.41	-29.81	-4.87	-20.82	-49.29	-18.43	-22.59	-0.4	-38.4	-18.84	-44.66	-35.29
ACTL7B	-30.96	-25.3	-38.08	-20.64	-36.92	-47.22	-35.27	-37.93	-54.98	-19.81	-16.21	-25.13	-29.47	-12.99	-17.85	-45.94	-17.11	-29.39	-41.91	-15.8	-35.66	-21.73	-36.91	-12.55	-27.43	-4.62	-17.93	-18.55	-21.95	-30.81	-27	-26.41	-42.63	-32.55	-27.39	-30.68	-21.31	-39.4	-10.51	-28.42	-22.72	-16.11	-17.24	-31.3	-35.13	-22.47	-10.21	-43.75	-28.11
ACTL8	-28.12	-25.54	-19.82	-0.01	-15.03	-26.04	-36.43	-15.83	-30.84	-8.99	-19.08	-21.84	-25.2	-16.83	-29.31	-28.45	-10.69	-31.59	-23.96	-30.13	-32.23	-9.71	-34.8	-14.48	-12.79	-6.27	-21.13	-4.73	-6.96	-21.36	-22.8	-18.48	-36.4	-11.24	-38.12	-24.13	-11.98	-33.73	-15.8	-18.9	-26.45	-23.34	-15.5	-29.9	-16.85	-36.65	-10.46	-22.23	-23.12
ACTL9	-14.99	-28.06	-33.76	-29.18	-30.42	-47.13	-34.08	-27.78	-48.8	-22.27	-26.05	-26.35	-16.42	1.46	-30.64	-27.54	-8.47	-33.35	-23.58	-41.51	-12.46	-18.6	-9.43	-7.61	-15.43	-5.12	-18.86	-18.77	-34.15	-27.53	-33.04	-10.11	-41.99	-22.93	-21.93	-9.93	-25.03	-47.01	-27.06	-16.66	-39.31	-47.51	-13.54	-33.47	-28.04	-33.18	-11.81	-43.48	-24.45
ACTN1	-28.43	-18.03	-38.15	-23.63	-14.14	-30.51	-29.53	-19.73	-48.94	-30.57	-26.87	-32.79	-19.7	-23.84	-30.3	-50.06	-16.42	-34.48	-37.85	-31.42	-34.38	-8.83	-35.92	-11.33	-17.76	-11.99	-32.27	-20.89	-5.17	-51.5	-31.86	-21.37	-18.68	-19.1	-37.14	-41.3	-33.23	-35.57	-30.71	-18.3	-17.25	-29.25	-14.38	-17.65	-13.8	-33.71	-23.39	-49.65	-29.34
ACTN2	-42.04	-21.03	-31.57	-41.73	-41.08	-49.48	-27.39	-47.07	-51.65	-35.13	-28.58	-35.44	-32.2	-27.4	-34.25	-61.45	-24.91	-46	-56.88	-53.41	-39.09	-26.76	-55.85	-16.47	-23.41	-16.47	-42.95	-29.45	-26.33	-49.11	-38.44	-30.52	-51.73	-35.44	-43.8	-54.4	-42.55	-49.83	-44.23	-39.34	-47.08	-55.2	-44.75	-45.86	-41.47	-40.96	-25.84	-64.95	-38.73
ACTN3	-40.99	-27.74	-48.52	-39.07	-53.19	-48.62	-41.15	-45.64	-44.75	-35.53	-31.15	-34.1	-38.63	-26.63	-36.8	-50.82	-23.05	-29.83	-47.69	-49.7	-39.37	-31.91	-51.44	-21.54	-24.12	-17.08	-32.75	-27.02	-28.52	-50.05	-41.5	-31.07	-41.01	-33.59	-38.4	-51.92	-29.3	-49.18	-24.73	-28.31	-37.99	-40.18	-27.9	-46.47	-37.69	-48.81	-21.85	-63.66	-31.69
ACTN4	-42.7	-35.34	-40.04	-25.78	-50.13	-53	-51.49	-52.11	-67.65	-39.91	-34.95	-41.85	-44.95	-24.08	-34.96	-46.48	-22.87	-31.66	-52.13	-60.5	-49.46	-18.71	-55.3	-23.52	-32.5	-20.75	-34.35	-29.15	-32.29	-54.33	-41.13	-28.58	-52.86	-41.51	-53.54	-49.98	-33.41	-52.7	-39.17	-19.13	-41.02	-38.09	-43	-52.35	-43.89	-33.22	-32.97	-60.86	-41.87
ACTR10	-9.69	-8.48	-21.79	-24.8	-24.86	-8.98	11.9	-7.69	-30.51	-8.42	-22.36	-25.72	-24.85	-14.22	-24.66	-25.65	-8.7	-18.6	-14.69	-33.93	-15.55	-13.12	-18.12	-1.65	-3.75	-5.8	-15.32	-3.71	-5.58	-22.6	1.32	-11.62	-30.62	1.06	2.54	-17.39	-16.68	-17.24	-30.47	-5.89	-7.29	-25.89	-11.34	-9.85	-18.23	-6.48	-6.83	-36.07	-7.55
ACTR1A	22.34	-12.25	-18.33	-10.48	-32.5	-4.51	28.27	-20.99	1.24	12.09	-26.36	-0.58	6.34	-10.38	-3.68	-18.5	6.21	-5.16	-8.29	-5.67	-26.23	6.88	-6.42	-6.57	8.46	2.73	3.05	-17.64	0.26	6.53	-9.32	-0.65	-14.6	17.64	-11.31	-25.95	-3.6	-6.54	-8.22	15.63	-31.1	-33.68	5.21	4.21	-13.09	-15.29	-11.16	-12.33	-3.31
ACTR1B	-26.2	-23.97	-34.57	-33.31	-25.62	-32.58	-42.75	-44.08	-51.56	-18.29	-26.46	-41.37	-15.15	-11.89	-24.4	-44.79	-6.13	-15.43	-58.26	-44.28	-18.16	-31.59	-41.69	-12.22	-28.23	-17.01	-19.8	-24.49	-25.15	-39.1	-27.33	-23.43	-35.49	-26.91	-44.3	-20.27	-30.39	-39.23	-16.55	-17.29	-35.51	-37.5	-33.01	-41.16	-37.91	-31.88	-15.55	-52.71	-24.21
ACTR2	-18.5	-15.48	-10.35	-28.37	-29.76	-15.08	-3.92	-5.79	-40.28	-14.51	-19.38	-9.14	-6.94	-8.04	-3.4	-33.78	-1.98	14.02	-30.12	-24.1	-13.26	-8.31	-7.93	7.1	6.12	0.01	-2.83	0.34	-28.68	-26.98	-29.66	-9.96	-16.35	-15.62	-12.86	-13.4	-21.17	-29.69	-17.91	-18.1	-34.59	-33.42	-0.9	-18.98	-37.3	-27.48	-7.61	21.02	-5.74
ACTR3	-7.56	-33.37	-36.24	-36.97	-34.1	-26.73	-15.9	-25.03	-42.46	-16.08	-27.11	-46.43	-12.61	-32.45	-16.16	-19.22	2.38	-6.66	-34.53	-44.42	-6.96	-11.21	-7.02	9.24	12.91	4.17	-23.21	-21.49	-21.18	-29.42	-34.78	-12.7	4.04	-20.78	-38.74	-16.74	-11.74	-35.16	-18.68	-0.36	-17.64	-38.44	2.63	-37.07	-33.78	-35.02	-18.19	-1.72	5.53
ACTR3B	5.23	-13.4	-14.71	-17.25	-6.37	-20.79	-6.2	-12.66	-27.68	2.77	-4.54	-27.88	-5.41	-3.02	6.39	-9.82	-2.7	-1.19	2.9	-11.45	11.63	3.94	-7.09	0.08	-4.54	6.47	-10.27	-8.71	0.76	-12.5	-14.86	-5.12	-11.53	-17.08	-16.25	-22.69	-13.26	-14.61	-21.4	-19.09	6.76	-8.35	-14.72	-17.29	-6.81	5.7	-3.36	-5.89	-8.24
ACTR3BP5	-14.38	-12.63	-32.19	-20.79	-35.3	-47.37	-12.16	-35.73	-39.48	-13.7	-25.41	-9.79	-26.33	-5.2	-3.65	-38.58	-15.61	-28.79	-36.17	-47.45	-25.32	-20.73	-32.73	-16.45	-10.01	-1.21	-42.11	-8.62	-16.55	-26.32	-34.49	-8.63	-32.2	-14.87	-49.19	-26.84	-25.59	-18.8	-18.74	-0.76	-32.28	-45.34	-40.04	-41.63	-31.47	-30.07	-22.16	-45.74	-15.23
ACTR5	-20.86	-14.13	-17.46	-34.69	-36.96	-2.31	-18.04	-13.44	-28.13	-34.73	-17.13	-36.56	-20.9	-11.64	-1.51	-1.7	-3.48	-36.57	-42.78	-35.4	-8.73	-17.19	-42.79	2.19	-22.25	-2.48	-13.69	-21.68	-7.05	-32	-36.82	-14.82	-44.75	-29.68	-21.25	-27.3	-16.93	-21.8	-6.72	-24.5	-17.49	-28.47	-7.37	-29.2	-15.41	2	-17.87	-13.86	-1.2
ACTR6	-14.46	-13.65	-4.99	-17.06	-17.26	-30.18	-14.19	-37.74	-40.03	-10.14	-12.93	-38.15	-5.63	-11.4	-3.56	-45.54	-13.73	-31.07	-0.05	-19.29	-27.1	-12.17	-19.03	-8.9	-20.11	-1.19	-32.81	-16.3	-16.18	18.45	-3.33	1.53	-40	-13.69	-19.17	-31.01	-28.75	-23.13	-32.3	-20.49	-18.69	-18.37	-19.16	-30.72	-16.32	-11.83	-5.75	-25.01	-18.92
ACTR8	-36.95	-26.76	-45.53	-36.3	-41.89	-27.86	-41.58	-47.82	-68.15	-33.04	-34.29	-34.58	-40.16	-36.97	-36.46	-51.4	-11.97	-38.98	-54.77	-46.54	-29.71	-23.79	-54.18	-14.79	-30	-14.6	-34.2	-18.93	-27.94	-52.51	-38.22	-26.61	-54.36	-38.5	-38.61	-49.74	-38.55	-48.68	-32.26	-26	-45.68	-36.33	-34.87	-47.75	-34.56	-47.93	-26.18	-53.64	-34.42
ACTRT1	-44.09	-32.55	-32.3	-35.19	-33.99	-58.98	-41.65	-45.95	-69.95	-20.37	-33.25	-43.89	-38.3	-26.98	-37.84	-46.27	-15.36	-44.33	-50.91	-56.09	-44.61	-29.43	-48.29	-10.07	-26.43	-13.69	-36.96	-29.44	-43.3	-46.38	-40.98	-29.43	-43.39	-49.57	-53.4	-46.02	-41.03	-53.44	-34.59	-43.84	-39.78	-50.59	-20.7	-52.07	-43.62	-41.24	-18.36	-61.42	-36.41
ACTRT2	2.19	15.84	21.75	14.08	12.74	11.41	11.05	2.97	14.53	-0.2	21.39	-4.69	5.24	7.62	12	-8.68	-3.76	-9.61	-10.57	-16.84	-12.32	22.07	-6.73	21.47	-15.81	1.77	4.53	12.68	11.11	-13.7	14.38	15.95	3.49	0.95	7.83	6.09	-9.67	5.68	1.82	14.73	-2.6	-7.12	18.43	14.05	14.57	13.3	0.34	7.21	-12.61
ACTRT3	-40.93	-22.63	-39.81	-42.04	-33.19	-39.3	-52.01	-35.85	-61.98	-24.52	-20	-47.14	-21.65	-30.77	-14.68	-35.76	-12.47	-44.83	-36.17	-57.27	-42.78	-30.3	-40.57	-22.85	-13.18	-1.35	-32.5	-13.7	-30.26	-51.18	-28.55	-22.02	-47.52	-21.59	-43.55	-47.65	-35.23	-39.58	-37.64	-5.67	-35.58	-37.47	-30.52	-51.06	-44.09	-35.7	-17.46	-58.72	-39.34
ACVR1	-20.65	-7.83	-1.64	-20.79	-27.55	-25.12	-6.31	-33.91	-43.33	-23.83	-3.21	-17.54	-9.31	-10.4	-10.41	-32.66	-2.97	-13.78	-40.26	-12.19	-29.13	-12.99	-28.99	-8.02	-5.67	3.12	-22.29	-6.21	-31.81	-7.04	3.86	2.87	-42.07	-17.89	-13.89	-9.13	-12.42	-39.84	-26.05	-21.13	-27.86	-49.51	-27.04	-29.11	-37.35	-15.3	-15.79	-37.88	-18.03
ACVR1B	-60.66	-56.87	-82.39	-49.37	-76.46	-62.2	-82.43	-73.32	-117.6	-63.33	-57.82	-57.11	-52.78	-49.91	-72.45	-74.12	-26.95	-60.79	-93.84	-62.39	-58.27	-35.84	-95.74	-26.71	-48.24	-23.42	-57.46	-31.24	-55.47	-70.34	-39.42	-47.18	-90.71	-48.37	-75.16	-55.81	-57.82	-77.78	-64.63	-67.31	-58.48	-89.73	-35.48	-95.47	-83.13	-74.39	-43.59	-95.86	-75.9
ACVR1C	-26.42	-25.96	-35.95	-25.67	-37.01	-39.69	-43.98	-34.35	-60.93	-26.43	-28.94	-32.9	-37.14	-20.46	-29.53	-50.47	-19.47	-29.98	-45.73	-38.38	-38.91	-31.97	-46.2	-20.92	-26.32	-4.11	-35.38	-23.97	-27.72	-51.5	-37	-7.75	-44.76	-25.58	-34.28	-39.35	-31.98	-44.12	-28.66	-32.06	-43.48	-28.53	-26.34	-37.4	-40.81	-28.6	-34.34	-62.66	-27.13
ACVR2A	-35.7	-16.12	-29.93	-35.53	-30.45	-39.39	-44.07	-44.2	-55.46	-26.54	-25.5	-26.69	-23.72	-22.69	-28.71	-30.4	-10.35	-34.77	-33.01	-26.56	-31.6	-16.07	-41.44	-9.8	-31.54	-6.47	-31.94	-18.93	-19.39	-36.37	-15.39	-27.07	-13.7	-45.47	-31.34	-42.43	-32.49	-43.31	-44.13	-5.82	-22.07	-40.33	-14.74	-32.42	-30.13	-38.19	-18.22	-45.87	-27.55
ACVR2B	-35.58	-25.44	-49.89	-3.55	-21.98	-26.55	-21.02	-30.94	-44.58	-2.81	-8.97	-12.19	-22.34	-19.48	-24.76	-47.98	-20.03	-28.37	-34.32	-21.88	-29.61	-12.45	-45.69	-13.87	-29.64	-4.63	-29.35	-8.8	-18.81	-38.67	-18.16	-26.63	-13.52	-36.53	-22.74	-28.75	-9.11	-37.15	-15.24	-31.93	-32.16	-12.26	-19.48	-33.81	-26.79	-35.62	-25.76	-41.74	-20.21
ACVRL1	-34.34	-20.71	-29.55	-20.61	-30.22	-41.03	-33.51	-23.18	-51.51	-25.03	-19.59	-18.53	-24.51	-11.03	-29.14	-40.72	-13.62	-22.28	-39.62	-40.74	-43.86	-18.86	-49.12	-16.3	-31.46	-7.78	-31.29	-17.33	-21.63	-39.18	-21.19	-11.21	-36.53	-22.75	-31.69	-24.99	-24.44	-41.2	-38.2	-22.84	-34.1	-34.78	-20.34	-42.35	-35.34	-28.72	-26.03	-38.07	-26.14
ACY1	-33.36	-18.71	-36.4	-17.53	-38.28	-34.43	-25.35	-35.85	-40.42	-32.23	-25.34	-8.8	-36.06	-17.06	-35.08	-35.98	-10.45	-12.01	-58.18	-53.47	-35.06	-33.71	-36.03	-11.95	-27.34	-7.4	-15.35	-15.19	-9.12	-47.84	-44.5	-21.84	-38.6	-38.19	-41.31	-42.03	-18.52	-31.7	-28.51	-20.59	-36.1	-44.36	-8.76	-25.44	-30.02	-29.93	-11.56	-42.66	-21.83
ACY3	-25.73	-16.63	-35.1	-39.63	-31.92	-39.13	-42.14	-30.69	-25.76	-7.43	-9.17	-28.12	-33.02	-6.08	-30.03	-31.21	-17.43	-32.89	-41.38	-22.32	-44.95	-0.52	-44.03	-22.98	-16.77	-7.43	-25.87	-17.29	-9.37	-44.14	-30.6	-19.71	-30.49	-29.29	-15.38	-32.52	-10.5	-43.44	-19.07	-17.99	-23.7	-22.14	-16.35	-41.48	-21.19	-37.35	-22.1	-43.54	-21.06
ACYP1	-37.05	-28.79	-43.23	-40.2	-35.06	-36.12	-15.67	-39.68	-50.88	-1.19	-23.73	-39.05	-16.69	-21.94	-24.49	-45.62	-19.63	-44.4	-40	-36.57	-28.5	-12.8	-34.73	-7.42	-29.59	-8.23	-21.64	-19.92	-24.57	-24	-20.74	-18.42	-33.22	-38.56	-40.41	-34.48	-27.88	-28.63	-23.12	-23.2	-31.23	-34.95	-19.01	-47.45	-31.94	-31.14	-26.79	-54.43	-31.57
ACYP2	-20.67	-15.4	-16.22	0.36	8.06	-20.66	-3.65	-12.05	-10.2	-20.18	-9.85	-9.61	-4.26	-5.54	7.04	-25.12	-8.51	11.43	-16.06	-24.6	-18.16	4.76	-11.6	-6.54	-0.17	1.33	-27.28	1.82	3.31	-3.18	-21.46	4.43	-18.94	-10.97	-4.14	-9.27	-15.36	-8.11	5.99	-21.36	-12.76	-22.83	-6.75	-9.04	-5.17	-9.19	-0.03	-31.6	-9.58
ADA	2.06	-19.84	-23.84	2.11	-33.61	-19.3	-33.95	-22.15	-24.27	-21.2	-6.81	-19.12	-16.49	-5.88	-3.2	-22.2	-8.48	-10.54	-36.23	-46.82	-24.28	-9.99	-13.46	0.47	-17.88	-4.47	7.01	-0.79	-17.67	-13.04	-15.77	4.46	-30.76	-10.91	-7.18	-29.61	-10.95	1.92	-4.96	-23.61	-18.73	-26.49	-17.34	-3.75	-34.36	-13.93	0.24	-20.29	0.17
ADAD1	-43.61	-29.36	-29.09	-26.18	-30.39	-38.11	-40.29	-36.71	-45.18	-25.94	-25.61	-21.89	-37.37	-27.66	-25.69	-29.4	-12.75	-34.05	-56.57	-36.25	-35.73	-15.6	-42.74	-15.25	-13.4	-4.21	-30.59	-12.1	-25.12	-36.92	-35.48	-10.19	-29.32	-34.01	-40.24	-27.38	-13.2	-45.37	-33.54	-32.15	-33.99	-25.98	-27.86	-52.17	-44.54	-32.13	-31.17	-33.08	-33.95
ADAD2	-23.1	-34.09	-37.8	-37.28	-42.02	-46.87	-42.81	-46.4	-53.96	-24.2	-10.6	-13.79	-33.41	2.29	-36.09	-40.35	-11.97	-29.71	-34.52	-12.41	-43.13	-22.55	-38.11	-20.34	-31.64	-13.71	-16.45	-24.11	-24.55	-46.78	-16.76	-24.14	-54.93	-35.94	-26.84	-37.6	-23.45	-46.2	2.4	-39.52	-27.5	3.71	-28.2	-27.39	-33.3	-44.08	-20.77	-56.23	-26.42
ADAL	-37.27	-33.99	-41.57	-39.47	-51.19	-55.98	-24.97	-35.03	-58.6	-26.32	-35.34	-47.34	-38.01	-29.75	-28.57	-51.41	-23.09	-51.59	-51.03	-47.48	-50.43	-30.86	-57.29	-17.41	-24.01	-7.35	-40.41	-30.17	-39.93	-52.89	-45.44	-27.14	-51.27	-41.26	-49.53	-50.26	-34.25	-52.41	-35.61	-30.11	-37.36	-47.3	-35.54	-50.61	-40.58	-42.52	-14.32	-60.4	-29.78
ADAM10	-15.8	-26.43	-31.72	-25.19	-30.07	-32.16	-38.87	-15.39	-29.54	-25.07	-18.96	-30.59	-24.02	-13.51	2.44	-38.35	0.76	-24.06	-47.3	-32.24	-19.19	-18.94	-42.05	-10.05	5.6	5.98	-18.72	-5.28	-13.38	-16.4	-26.07	-18.02	-31.48	-17.88	-33.65	-36.09	-6.07	-23.12	-31.9	-21.44	-21.26	-14.87	-7.79	-22.39	-24.39	-19.98	-3.23	-42.9	-20.59
ADAM11	0.24	-11.81	-11.78	-3.76	-10.33	-2.87	-10.18	-23.63	-17.43	-2.84	6.88	1.17	-10.07	-0.57	7.84	-15.62	6.28	-15.73	-31.23	-17.16	1.07	-4.19	-15.09	2.52	-14.29	7.13	-8.95	-0.36	-6.82	-31.73	-10.51	-7.54	-9.75	0.59	-8.38	-13.29	-8.08	-22.13	-13.68	-4.51	-15.18	20.8	-1.44	-8.25	-14.78	3.09	2.81	-11.82	-10.49
ADAM12	-37.77	-31.93	-41.24	-40.56	-45.28	-37.66	-39.61	-42.44	-64.88	-28.8	-22.37	-32.23	-29.03	-11.59	-28.38	-32.61	-22.07	-38.63	-52.93	-39.6	-48.55	-36.15	-50.32	-20.01	-30.37	-15.54	-38.08	-27.14	-40.12	-61.18	-38.69	-20.34	-31.15	-31.42	-42.74	-46.24	-39.81	-41.42	-14.49	-24.33	-45.03	-41.12	-35.08	-41.78	-44.42	-42.31	-30.53	-67.78	-47.84
ADAM15	-47.38	-30.95	-44.63	-29.39	-49.67	-54.78	-50.06	-47.97	-71.16	-31.84	-25.45	-43.94	-43.22	-29.6	-35.86	-46.16	-19.85	-42.03	-57.32	-52.56	-35.8	-31.08	-58.93	-25.06	-19.98	-11.64	-30.95	-24.67	-26.94	-54.11	-40.57	-24.59	-48.45	-39.63	-54.34	-45.14	-38.33	-50.01	-36.89	-39.13	-38.77	-49.33	-22.22	-43.86	-43.23	-52.16	-27.63	-61.1	-40.2
ADAM17	-1.29	-23.46	-31.47	-33.53	-35.27	-40.87	-22.06	-8.27	-59.56	-10.94	-15.69	-27.92	-24.22	-18.41	-21.18	-32.26	-7.61	-39.14	-21.78	-27.49	-16.87	-11.63	-22.89	3.38	-11.18	2.98	-1.09	5.5	-24.3	-23.76	-12.65	-10.34	-23.26	-11.59	-22.26	-39.41	-25.23	-33.3	-5.02	12.55	-25.82	-10.54	-18.42	-34.61	-2.37	-26.82	-13.98	-35.25	-10.48
ADAM18	-7.22	-16.52	-9.76	-12.23	-7.11	-0.21	0.66	-0.36	-13.21	14.05	13.15	-20.12	-14.31	-0.38	-3.1	10.53	9.72	-9.91	-15.78	-28.29	26.83	11.22	-8.42	3.32	11.81	-1.7	10.98	-1.34	11.63	-12.8	-2.24	6.11	-20.7	-7.24	-9.48	-8.93	2.56	-15.96	-29.02	17.81	-10.57	16.18	-16.31	-22.4	-2.66	11.7	21.21	-22.87	8.47
ADAM19	-12.48	-31.95	-32.83	-21.28	-47.3	-45.6	-41.45	-30.4	-44.6	-42.73	-26.87	-26.79	-28.28	-25.81	-27.91	-53.72	-14.26	-31.65	-47.54	-34.97	-29.18	-15.8	-50.97	-12.76	-15.97	-10.38	-37.28	-8.39	-27.97	-46.06	-34.21	-23.32	-23.9	-15.51	-36.58	-43.41	-31.14	-51.07	-21.06	-25	-23.08	-32.54	-23.48	-30.29	-35.38	-35.65	-20.52	-57.29	-36.67
ADAM2	-40.93	-18.68	-36.71	-23.54	-25.88	-30.98	-28.75	-30.17	-57.4	-33.5	-20.37	-26.61	-31.4	-16.04	-0.12	-38.74	-14.3	-34.41	-41.11	-32.79	-23.71	-22.8	-32.47	-17.64	-21.82	-2.44	-19.07	-22.7	-23.11	-38.21	-27.31	-4.1	-31.09	-33.42	-31.36	-21.25	-23.93	-45	-30.11	-24.6	-13.3	-21.22	-32.76	-38.24	-34.01	-34.02	-26.37	-50.95	-24.44
ADAM20	-29.43	-9.82	-27.53	-29.18	-32	-33.59	-36.2	-25.91	-59.25	-36.76	-31.88	-24.27	-24.76	-23.61	-22.8	-32.29	-23.09	-24.04	-54.18	-48.37	-35.18	-30.85	-20.29	-11.97	-24.89	-3.25	-33.19	-20.53	-22.17	-46.15	-40.24	-18.67	-41.44	-41.46	-43.97	-46.66	-36.01	-43.14	-27.56	-28.36	-36.34	-40	-13.28	-47.91	-26.66	-32.97	-26.54	-48.07	-32.73
ADAM21	3.21	7.83	-6.59	-16.63	-2.4	-28.6	-24.4	-1.18	-9.27	-6.29	10.72	-15.5	-16.7	-14.78	-18.93	-46.69	-8.26	-14.75	-19.6	-25.44	-15.11	-4.6	19.27	-3.45	-27.89	-2.12	-6.96	5.59	14.72	-11.71	-5.07	-13.42	-17.3	-16.83	3.71	-10.85	-7.01	0.11	1.65	9.7	-8.04	-40.36	-12.71	-17.19	-4.06	-10.47	-3.53	-19.73	-1.36
ADAM22	-7.79	-19.55	-17.7	-21.34	-12.57	-33.91	-26.74	-21.9	-43.65	-5.15	-22.57	-19.25	-33.2	-8.97	-10.92	-34.01	-5.82	-25.48	-30.66	-39.49	-23.5	-3.43	-21.96	-6.41	-8.96	3.52	-1.88	-13.17	-11.84	-34.22	-26.42	-2.74	-18.84	-22.27	-10.18	-24.56	-22.16	-30.66	-16.4	12.27	-25.77	-18.29	-11.08	-25.47	-12.64	-41.66	-6.45	-27.38	-32.53
ADAM23	-19.92	-18.55	-31.97	-19.67	-15.58	-21.55	-20.92	-5.99	-36.1	-26.4	-22.91	-13.46	-19.62	-13.38	5.79	-28.88	-6.07	-36.02	-7.87	-37.72	-31.01	8.12	-18.65	-3.11	-8.96	-1.84	-7.17	-8.22	-12.56	-13.37	-12.2	-4.61	-30.73	4.07	-27.33	2.98	-8.64	-13.35	-18.57	-7.95	-9.66	-15.12	-3.34	-30.57	-16.2	-26.68	9.66	-34.52	-25.86
ADAM28	-27.26	-34.63	-46.94	-39.51	-44.56	-42.85	-37.65	-37.11	-63.81	-27.78	-25.55	-46.8	-28.58	-25.23	-25.12	-54.81	-16.49	-27.66	-28.09	-43.96	-42.29	-30.98	-53.31	-25.25	-23.42	-7.11	-27.38	-22.77	-37.64	-41.42	-31.41	-30.55	-49.01	-27.37	-44.68	-48.77	-19.74	-49.8	-12.19	-18.45	-35.26	-37.78	-12.94	-38.05	-31.71	-36.84	-24.14	-55.64	-36.97
ADAM29	-42.32	-31.84	-46.28	-29.17	-46.28	-58.62	-31.97	-33.63	-51.96	-42.75	-32.45	-51.89	-46.59	-35.12	-27.91	-57.05	-12.16	-46.74	-57.3	-47.2	-38.09	-31.45	-53.38	-8.45	-30.39	-10.54	-29.39	-21.66	-18.46	-45.09	-42.93	-10.84	-40.49	-49.88	-45.63	-48.14	-26.02	-38.64	-39.3	-34.74	-31.09	-39.1	-30.34	-41.88	-41.65	-44.18	-21.75	-53.02	-37.34
ADAM30	-28.36	-15.36	-27.94	-31.05	-23.35	-21.27	-37.69	-28.75	-34.68	-21.97	-21.05	-28.39	-27.35	-20.32	-20.94	-28.76	-11.39	-18.28	-12.18	-46.59	-30.35	-24.61	-30.54	-19.24	-15.27	-9.74	-14.46	-14.7	-29.99	-31.51	-24.22	-14.07	-22.86	-18.88	-24.72	-28.34	-16.42	-42.16	-27.6	-31.34	-16.21	-28.93	-3.92	-31.52	-32.16	-22.49	-15.34	-40.86	-23.28
ADAM32	11.87	-1.75	2.04	-18.71	-10.54	-18.98	-2.58	-15.61	-27.6	-2.81	4.01	-12.3	-5.28	12.58	8.62	-14.55	7.19	-8.93	-29.31	-9.54	6.1	-12.02	0.55	9.71	-17.53	7.56	-1.87	6.13	0.37	-5.36	-7.51	19.45	-2.68	-22.35	-18.27	13.32	16.85	-5.91	-10.97	-7.78	-15.2	-14.12	1.64	15.4	-7.3	-5.88	19.28	-6.13	-15.42
ADAM33	3.89	-2.62	-19.56	-5.4	-19.66	-0.19	-15.84	-27.23	-31.2	-17.62	-0.87	-26.61	-6.04	-10.17	-20.12	-16.14	-1.15	-15.73	-22.01	0.01	-15.89	-15.67	-1.48	-8.87	-24.02	1.83	2.36	-4.08	-8.67	-14.86	-6.58	-1.39	-34.76	-34.16	-14.23	-24.61	-6.72	-15.15	-1	-11.25	-16.98	7.62	-21.77	-20.94	-10.9	-17.77	-8.15	-20.72	-16.76
ADAM7	-25.77	-15.14	-3.02	-17.63	-10.05	-23.17	-4.54	-22.26	-20.41	-21.86	-6.87	-12.13	-24.76	-2.32	-11.34	-17.91	-3.54	-26.91	-17.18	-31.22	-3.49	-23.5	0.72	-10.54	12.87	-4.91	-15.28	-8.57	-12.45	-40.3	-22.88	-7.49	-37.87	-28.31	-19.17	-19.85	0.72	-34.71	-38.08	-9.76	-15.67	-24.84	-13.21	-11.34	-0.05	-16.31	3.81	-5.37	-11.43
ADAM8	3.75	-4.28	-6.59	-10.9	-29.77	-13.71	-13.01	-19.64	-38.72	-2.01	-5.8	-17.79	-20.99	-6.04	-9.59	-42.21	-4.1	-13.22	-17.48	-12.25	-9.4	-12.28	-22.91	-10.09	-20.31	-1.81	-8.7	-8.93	-13.67	-10.44	-16.29	-3.61	0.57	-9.58	-13.93	-29.86	-4.47	-0.21	-21.19	-4.3	-29.76	-3.77	-28.4	-10.56	-34.98	-30.47	6.34	-17.75	-32.08
ADAM9	-44.62	-35.89	-50.45	-42.04	-41.59	-34.24	-49.16	-39.13	-60.87	-34.81	-35.29	-48.71	-42.1	-31.57	-31.74	-38.38	-19.69	-37.72	-53.58	-53.41	-38.58	-29.68	-56.22	-18.7	-23.24	-14.4	-40.05	-20.78	-32.23	-49.51	-34.97	-20.95	-52.88	-39.02	-44.86	-42.9	-33.04	-47.45	-41.08	-37.52	-27.36	-45.35	-31.78	-52.77	-47.19	-40.49	-18.73	-58.3	-40.12
ADAMDEC1	-23.47	-7.52	-20.72	-25.52	-29.87	-26.14	-21.82	-15.27	-24.84	-8.49	-26.73	-27.85	-17.79	-22.79	-3.25	-40.17	-3.94	-22.54	-2.15	-31.41	-31.22	-2.88	-47.41	-0.51	-13.94	-9.69	-38.13	-0.65	-0.73	-22.56	-23	-12.86	-7.01	8.61	-19.99	-44.55	-25.61	-26.13	-22.9	-8.21	0.92	-35.62	-24.8	-25.28	-21.5	-1.5	-35.31	-33.85	-7.6
ADAMTS1	-27.93	-20.32	-29.59	-36.66	-35.52	-36.38	-45.49	-32.75	-62.28	-16.78	-26.71	-41.88	-25	-24.42	-23.24	-48.01	-15.62	-39.24	-35.89	-42.33	-38.15	-25.32	-44.13	-6.5	-25.26	-9.62	-18.82	-17.84	-36.79	-38.41	-13.28	-13.19	-49.31	-29.29	-38	-31.22	-24.85	-41.08	-24.07	-11.36	-22.65	-47.42	-21.58	-46.55	-45.33	-33.68	-19.67	-50.77	-24
ADAMTS10	-39.76	-27.4	-41.08	-27.96	-42.41	-42.18	-42.17	-49.36	-48.39	-33.09	-26.34	-33.81	-28.4	-27.72	-33.03	-49.99	-20.02	-32.98	-61.92	-59.91	-32.33	-21.11	-52.42	-15.75	-24.05	-18.56	-28.13	-16.71	-23.59	-54.35	-37.28	-25.43	-39.81	-51.27	-49.24	-32.23	-34.34	-51.07	-31.84	-36.41	-32.61	-47.11	-21.02	-37.16	-28.7	-43.62	-32.1	-60.6	-37.97
ADAMTS12	5.5	-17.36	-23.57	-13.39	-38.7	-46.16	-18.67	-25.75	-21.19	-30.55	-19.25	-31.83	-9.81	-17.57	-16.56	-32.72	-10.37	-15.69	-49.55	-47.09	-12.62	-6.41	-23.23	-0.36	-9.28	-2.15	-18.75	-7.92	-3.9	-23.64	-17.36	-12.23	-45.41	-39.5	-24.36	-43.35	-7.81	-18.37	-21.98	-2.94	-27.81	-11.49	-3	-25	-25.86	0.16	-4.38	-19.81	-21.18
ADAMTS13	-1.65	-9.49	-6.03	-14.67	-23.84	-35.72	-11.94	-20.16	-18.95	-1.71	-3.11	-23.16	-11.37	-13.3	-11.39	-15.76	-7.11	-3.13	-18.57	-50.58	-9.86	-13.17	-18.26	7.28	-2.9	0.79	-5.72	-12.88	-5.52	8.69	-8.89	-2.88	-27.24	-23.14	-18.95	-30.21	-7.15	-11.18	-14.85	-2.24	-25.89	-30.73	1.99	-26.6	-17.59	-19.61	-4.36	-25.75	-3.24
ADAMTS14	-17.91	-30.52	-39.51	-29.2	-37.47	-39.05	-26.34	-31.02	-48.42	-28.43	-28.1	-34.95	-28.94	-13.67	-33.1	-44.23	-23.45	-31.34	-53.46	-49.01	-46.3	-26.41	-49.13	-17.99	-29.15	-8.45	-33.47	-17.07	-22.27	-49.98	-30.93	-20.19	-41.42	-30.39	-46.07	-37.16	-27.77	-37.61	-28.78	-31.69	-38.93	-31.62	-26.3	-28.1	-35	-40.17	-33.45	-40.39	-34.87
ADAMTS15	-41.42	-34.2	-48.24	-24.66	-36.68	-45.55	-51.94	-44.94	-50.02	-35.27	-26.09	-22.91	-38.03	-22.44	-39.45	-29.73	-23.1	-33.16	-24.75	-41.37	-47.59	-23.54	-51.82	-21.75	-19.52	-9.29	-32.01	-22.18	-26.04	-48.8	-37.3	-29.95	-33.18	-38.98	-36.1	-47.97	-29.48	-55.36	-20.73	-37.85	-35.46	-29.74	-34.05	-41.62	-46.14	-42.02	-30.61	-58.51	-31.68
ADAMTS16	-34.01	-19.75	-19.85	-20.89	-31.49	-26.1	-24.13	-11.59	-41.14	-30.62	-31.7	-44.72	-37.09	-24.04	-21.02	-36.56	-16.08	-38.74	-29.38	-41.05	-36.07	-7.96	-50.18	-7.81	-11.22	-9.98	-32.93	-22.95	-4.29	-51.21	-33.9	-24.96	-25.1	-11.88	-18.58	-39.35	-37.44	-42.11	-26.28	3.45	-19.82	-39.4	-13.4	-22.19	-8.19	-16.36	-9.55	-53.48	-8.57
ADAMTS17	-38.57	-27.83	-38.29	-36.18	-43.26	-39.66	-41.4	-35.76	-55.97	-35.31	-20.74	-23.58	-22.05	-17.73	-27.92	-49.76	-17.44	-38.03	-32.27	-37.55	-37.87	-17.42	-48.54	-18.2	-26.97	-10.23	-28.2	-15.37	-32.57	-43.8	-32.03	-24.05	-41.46	-31.6	-41.48	-42.63	-34.8	-44.4	-24.78	-35.47	-36.09	-39.63	-34.37	-42.95	-37.59	-43.21	-27.98	-53.83	-40.79
ADAMTS18	-34.8	-25.95	-40.34	-30.28	-43.94	-58.29	-42.06	-39.74	-70.11	-38.04	-36.45	-45.51	-43.12	-32.9	-35.68	-56.13	-18.38	-50.92	-58.05	-53.79	-45.17	-21.67	-47.54	-22.5	-25.28	-11.77	-34.53	-21.13	-35.16	-54.24	-39.1	-26.45	-53.58	-46.49	-32.49	-40.35	-39.3	-49.73	-41.37	-35.34	-45.02	-50.73	-37.45	-42.73	-44.31	-49.49	-22.9	-51.67	-40.06
ADAMTS19	-14.68	-15.3	-14.03	-10.93	-39.77	-14.48	-15.08	-37.19	-30.92	-7.75	-18.76	-9.68	-19.6	-12.11	-15.46	-26.97	-17.32	-20.67	-53.83	-38.6	-22.02	-12.48	-36.81	-3.18	-13.28	-0.89	-24.68	-8.6	-18.56	-35.32	-27.34	-14.72	-21.13	-24.87	-47.77	-34.82	-21.88	-43.59	-6.24	-2.92	-32.52	-34.34	-4.39	-40.35	-20.89	-34.21	-26.31	-50.87	-29.73
ADAMTS2	-21.1	-22.78	-19.49	-17.46	-16.33	-32.02	-39.53	-24.47	-43.13	-20.11	-24.91	-28.59	-43.12	-28.33	-28.66	-25.44	-12.26	-39.15	-54.17	-37.91	-34.06	-22.81	-39.12	-13.37	-26.57	-8.61	-26.03	-19.77	-32.45	-40.06	-35.58	-16.14	-20.2	-24.64	-44.34	-41.17	-28.51	-24.01	-30.44	-23.03	-29.62	-28.31	-17.83	-31.46	-37.31	-42.93	-11	-54.33	-19.25
ADAMTS20	-29.13	-33.54	-41.52	-28.65	-44.72	-46.91	-35.32	-35.25	-40.36	-17.28	-13.94	-33.19	-27.65	-12.19	-18.7	-38.33	-14.46	-40.09	-38.75	-35.06	-10.25	10.28	-43.26	-11.9	-18.02	-6.57	-8.17	-24.78	-22.55	-39.12	-29.79	-16.7	-40.4	-16.19	-30.98	-46.23	-10.77	-34.45	-40.35	-10.39	-30.42	7.83	-18.02	-35.99	-36.05	-6.93	-5.29	-51.93	-27.61
ADAMTS3	-15.25	-29.25	-18.18	-13.66	-9.02	-14.87	-12.47	-19.39	-38.97	-15.57	-4.49	-31.7	-21.39	-4.42	9.98	-22.16	-10.78	-32.56	-30.1	-28.97	-18.37	-11.53	-7.59	-26.66	-6.02	-7.07	-19.67	-0.91	-5.87	-37.15	-4.92	4.41	-41.83	-12.2	-22.55	-23	-18.06	-24.79	-10.31	0.68	-29.29	-6.67	-18.92	-21.86	-18.03	-36.8	8.67	-24.24	-14.61
ADAMTS4	-33.96	-20.34	-35.67	-35.72	-30.39	-36.84	-39.52	-40.27	-51.34	-30.18	-22.95	-29.2	-30.8	-12.51	-25.7	-35.16	-6.6	-24.55	-49.54	-41.18	-27.56	-12.48	-24.23	-9.73	-26.62	-11.7	-32.64	-15.16	-26.81	-26.42	-23.88	-10.63	-35.97	-24.32	-29.31	-38.12	-30.89	-32.07	-21.53	-23.91	-20.32	-35.69	-29.79	-37.85	-29.5	-33.4	-24.51	-51.8	-36.37
ADAMTS5	-38.1	-22.94	-42.44	-40.97	-48.07	-57.97	-40.22	-39.94	-60.38	-42.09	-27.04	-38.07	-40.72	-26.88	-32.36	-50.29	-22.81	-41.94	-42.94	-52.01	-39.21	-13.27	-48.9	-19.18	-24.81	-13.44	-38.35	-25.83	-39.91	-38.79	-44.65	-26.46	-44.98	-46.6	-39.61	-45.78	-36.91	-42.46	-35.73	-32.63	-27.72	-38.87	-33.3	-48.59	-35.74	-30.23	-26.26	-58.71	-36.05
ADAMTS6	-29.71	-43.48	-51.21	-49.15	-51.47	-55.8	-34.59	-36.16	-69.79	-40	-15.48	-58.05	-49.95	-24.48	-15.36	-62.8	-13.33	-53.74	-45.62	-71.03	-43.58	-4.79	-46.53	-17.04	-21.26	-6.39	-20.73	-20.53	-28.79	-62.65	-18.65	-34.93	-65.98	-68.12	-64.89	-52.78	-19.43	-34.88	-49.9	-31.95	-60.78	-39.14	-24.21	-31.88	-35.55	-51.46	-22.39	-22.44	-37.4
ADAMTS7	-11.99	-10.91	-18.9	-15.01	2.46	-15.77	-1.97	-12.71	1.84	8.26	-3.21	9.91	-7.18	2.36	-23.12	-14.58	-7.96	-15.05	-7.77	6.77	-8.87	-4.93	-25.73	-7.8	-1.67	8.3	1.15	-20.3	-1.76	-21.49	-9.69	-1.75	-9.51	0.82	15.12	-12.41	-5.26	-32.13	3.69	-7.2	-9.49	3.48	-11.18	-9.05	-12.95	-25.98	-8.4	-27.02	10.65
ADAMTS8	-25.35	-25.28	-30.54	-18.83	-35.76	-40.22	-23.42	-32.88	-37.64	-23.98	-22.88	-31.43	-18.04	-13	-21.64	-40.49	-15.78	-24.37	-50.16	-38.89	-30.79	-23.73	-27.7	-12.18	-18.88	-8.51	-19.43	-13.07	-30.21	-34.3	-23.18	-25.1	-26.64	-25.35	-33.54	-37.43	-27.61	-34.81	-9.68	-20.52	-37.1	-27.98	-12.12	-25.21	-12.36	-20.93	-11.89	-40.08	-24.11
ADAMTS9	-44.14	-29.41	-37.59	-41.01	-44.87	-52.65	-42.54	-43.21	-59.2	-27.27	-15.67	-52.68	-47.81	-26.55	-29.16	-38.67	-13.28	-43.64	-48.57	-60.78	-36.19	-33.31	-55.33	-17.68	-14.66	-11.73	-21.33	-24.69	-39.04	-44.05	-25.96	-23.47	-55.12	-40.67	-42.72	-35.39	-31.81	-46.8	-39.28	-39.96	-43.47	-41.96	-36.7	-51.01	-49.86	-40.1	-28.53	-59.88	-42.21
ADAMTSL1	-56.03	-42.66	-37.82	-16.75	-40.5	-38.18	-22.23	-44.95	-74.29	-29.11	-42.54	-59.25	-51.86	-45.09	-22.02	-57.41	-21.7	-40.93	-65.93	-87.3	-46.73	-40.99	-52.5	-7.44	-34.12	-1.4	-47.54	-26.09	-38.28	-77.3	-47.25	-10.71	-31.72	-8.04	-45.07	-62.88	-41.57	-54.8	-47.94	-43.15	-33.44	-63.35	-24.78	-61.7	-56.6	-61.56	-32.74	-86.23	-37.96
ADAMTSL2	-6.23	-20.56	-11.97	-6.42	-21.64	-3.65	-16.19	-21.38	-29.09	-12	-12.68	-24.18	-19.87	-12.79	-10.64	-14.63	-0.67	-18.16	-26.46	-15.69	-23.61	-9.15	-19.55	10.05	-0.86	-8.8	-8.2	-1.31	-8.31	-29.38	-13.55	-9.82	-25.85	-9.82	-10.39	-14.51	-3.99	-23.88	-12.63	-6.14	-15.49	-18.69	-13.59	-9.28	-18.59	-26.96	-12.73	-36.23	-10.26
ADAMTSL3	-25	-9.73	-42.02	-27.38	-28.53	-43.22	-35.23	-31.59	-17.56	-23.22	-11.66	-37.01	-32.82	-21.31	-22.44	-40.06	-10.24	-44.09	-47.71	-58.02	-18.77	-7.51	-38.74	-10	-28.77	-10.49	-24.47	-8.32	-9.89	-41.61	-43.41	-26.41	-31.97	-40.5	-29.73	-44.85	-28.91	-14.54	-24.38	-8.07	-24.47	-29.7	-36.96	-23.77	-35.3	-25.47	-11.19	-47.94	-29.2
ADAMTSL4	-27.37	-22.14	-18.56	-34.85	-34.91	-24.39	-20.5	-26.76	-61.84	-28.91	-27.8	-42.37	-26.11	-31.32	-24.8	-22.02	-14.18	-34.72	-34.53	-52.61	-39.72	-20.83	-44.36	-3.21	-25.88	-7.56	-13.48	-11.24	-27.5	-49.21	-32.55	-19.79	-39.09	-41.72	-42.82	-39.09	-20.9	-47.4	-38.11	-25.46	-41.46	-24.18	-36.75	-29.72	-37	-34.56	-19.21	-49.13	-34.11
ADAMTSL5	-37.89	-31.23	-36.11	-25.3	-38.45	-30.45	-45.48	-36.71	-61.95	-35.13	-22.87	-11.93	-3.1	-3.89	-28.82	-39.19	-14.21	-35.48	-12.39	-23.16	-44.32	-16.67	-30.53	-22.35	-28.33	-4.5	-32.23	-19.38	-24.82	-41.28	-29.45	-23.93	-28.43	-29.11	-47.05	-38.2	-32.48	-48.68	0.2	-20.63	-15.99	-12.85	-7.53	-38.51	-8.72	-35.91	-14.04	-55.18	-34.33
ADAP2	-7.53	-5.79	-21.75	-18.83	-26.22	-35.16	-19.21	-31.46	-23.55	-6.51	-13.38	-37.56	-24.25	-11.83	-11.36	-41.31	-7.03	-22.4	-18.23	-14.68	-14.81	-19.39	-18.17	-3.97	-28.43	-7.16	-33.97	-1.74	-0.5	-26.91	-31.37	-3.36	-25.43	-16.86	-35.24	-22.07	-13.62	-20.59	-28.52	-14.22	-15.9	-32.1	-17.41	-8.93	-29.21	-24.16	-4.88	-29.22	-32.3
ADAR	20.64	-15.86	-43.59	-16.82	34.62	-47.86	-41.59	-29.42	-58.77	-23.16	-24.89	-37.18	-13.71	-0.91	4.56	-33.4	-12.13	-29.08	-20.75	-41.67	-7.23	-7.19	-19.07	7.99	1.53	-0.93	-6.61	-0.9	-23.43	-40.77	-24.68	-1.49	-16.64	-23.08	11.57	-37.74	-16.34	-25.68	-25.15	-4.09	-38.05	-23.61	-24.15	-36.85	-25.66	-29.18	-22.2	-35.85	-16.41
ADARB1	-33.77	-8.16	-9.47	-3.73	-27.01	-29.22	-15.88	-8.37	-20.21	-17.43	-1.13	-25.16	-11.29	-9.12	-22.91	-39.12	-15.52	-19.05	-14	-32.05	-21.83	10.43	-24.1	2.39	-12.98	-7.43	-22.71	1.99	-7.99	-26.59	-39.91	4.51	-10.92	-20.95	-28.2	-20.36	-16.22	-25.56	-17.82	2.92	-2.91	-29.21	-9.45	-18.32	-13.82	-18.13	-10.16	-35.42	1.34
ADARB2	-27.56	-21.3	-19.49	-28.7	-34.37	-38.89	-30.04	-32.84	-47.03	-10.11	-30.75	-30.23	-24.48	-23.84	-10.85	-36.43	-8.88	-35.96	-47.71	-48.23	-36.66	-18.84	-42.74	-8.91	-13.72	-11.45	-22.82	-6.93	-25.71	-34.52	-11.88	-18.42	-18.39	-31.15	-37.16	-9.86	-22.79	-26.54	-30.3	-12.89	-20.56	-33.57	-13.89	-15.7	-29.59	-25.59	3.01	-22.18	-34.68
ADAT1	-34.98	-26.84	-42.92	-42.02	-54.9	-57.64	-44.2	-42.68	-50.03	-36.21	-34.48	-43.11	-47.85	-30.2	-34.9	-56.4	-24.29	-39.25	-54.81	-56.01	-27.61	-35.58	-55.17	-22.37	-32.48	-15.25	-28.2	-26.36	-34.06	-54.78	-39.74	-30.07	-55.73	-50.94	-54.61	-42.21	-38.96	-50.72	-40.66	-40.97	-47.66	-40.92	-33.57	-50.73	-49.94	-44.71	-23.04	-61.48	-40.51
ADAT2	-17.58	-28.64	-35.2	-27.11	-38.9	-36.35	-29.82	-32.77	-53.17	-25.14	-14.89	-21.18	-4.48	-18.51	-33.67	-36.18	-16.65	0.93	-16.62	-24.32	-10.75	-11.32	-27.34	-1.59	-23.16	0.89	-19.28	-2.76	-22.89	-17.64	-17.37	-8.87	-11.46	-25.31	-21.91	-18.64	-23.72	-28.96	4.68	-16.01	-28.72	-13.02	-20.61	-20.15	-28.33	-25.75	-13.04	-16.58	-24.34
ADAT3	-35.68	-32.55	-45.46	-20.65	-23.98	-34.79	-31.93	-42.9	-43.67	-17.76	-10.21	15.85	-16.69	11.96	-35.13	-18.35	-20.9	-17.9	-52.23	-11.41	-31.1	-17.96	-47.94	-23.44	-28.09	-11.55	-15.87	-20.33	-24.88	-27.79	-14	-13.38	-42.24	-14.25	-18.64	-38.02	-7.29	-43.21	-2.16	-34.92	-31.15	12.46	-39.17	-30.52	-28.55	-44.89	-18.01	-42.87	-36.81
ADC	8.57	-3.43	-26.5	2.82	-1.65	-30.29	0.49	5.56	-19.34	-4.47	-2.11	-5.29	-11.83	-0.88	-20.25	-30.34	-9.92	10.93	-38.75	-26.77	3.41	1.97	-17.08	-14.73	-7.02	4.03	-5.37	12.46	0.27	-2.4	-4.43	2.38	-14.29	11.52	11.01	-28.34	-10.5	-26.21	2.7	-15.77	20.15	-17.97	-3.83	-4.74	-15.21	-13.34	16.71	-25.98	14.71
ADCK1	-42.33	-32.79	-39.83	-19.08	-37.5	-33.28	-38.4	-35.7	-55.67	-31.33	-30.4	-22.41	-20.7	-28.11	-18.14	-39.92	-15	-14.28	-42.16	-43.66	-31.81	-21.12	-34.78	-21.8	-11.98	-7.69	-34.41	-19.54	-34.57	-32.67	-25.13	-13.53	-35.53	-30.9	-47.42	-26.57	-31.63	-52.04	-26.62	-33.25	-37.05	-38.41	-26.86	-48.92	-38.69	-33.12	-20.67	-45.6	-22.79
ADCK2	-19.35	-3.43	-23.74	-26.86	-28.61	-45.85	-42.13	-21.55	-15.61	-21.74	10.48	-15.57	-20.2	-15.63	-23.3	-46.92	-16.9	-29.18	-31.01	-32.82	-39.3	-15.52	-32.53	-18.21	-29.43	-15.05	-33.45	3.03	-8.23	-44.02	-26.98	-21.35	-26.68	-20.02	-24.9	-38.61	-3.06	-5.75	-12.67	-19.86	-14.9	-33.03	-29.54	-31.65	-0.01	-44.72	-31.59	-41.05	-15.26
ADCK3	-29.38	-16.48	-23.82	-7.78	-44.09	-26.55	-39.74	-20.59	-50.21	-11.62	-14.49	-24.76	-20.5	-21.14	-20.52	-39.2	-14.3	-2.01	-47.59	-33.93	-27.43	-1.48	-18.49	-21.26	-28.35	4.76	-14.31	-8.45	-14.63	-22.3	-13.08	-14.26	-20.37	-38.35	-26.59	-33.91	-20.57	-25.43	-18.26	-18.18	-23.49	-28.7	-10.85	-25.94	-26.11	-36.18	-17.29	-24.44	-19.15
ADCK4	-1.68	-10.1	-24.62	-22.46	2.01	-35.64	-24.02	-13.01	-19.69	-17.62	0.69	-21.32	-3.97	1.4	-26.51	15.72	-12.08	-15.09	-31.88	-15.95	-22.62	-19.93	-17.7	-6.47	-23.21	0.15	-12.23	-14.26	-10.49	-14.33	-29.23	-13.16	-23.62	-6.15	-6.28	-13.98	3.69	-10.73	6.14	-6.12	-14.61	-26.37	-18.6	-12.8	-15.86	-28.09	-22	-33.86	-24.98
ADCK5	6.77	2.26	-7.36	10.07	-24.05	-23.79	-22.09	-4.84	-22.78	-9.09	0	4.81	-11.53	0	-5.4	-8.69	-15.56	6.42	-3.11	-16.28	-2.81	18.35	2.85	-0.35	-6.69	2.98	3.76	20.42	16.99	-1.77	-5.04	-8.52	4.59	-7.34	-9.99	-16.97	-14.01	-2.92	-23.85	24.43	-21.42	-35.14	12.41	8.82	-3.42	-2.26	-2.26	-11.93	-4.07
ADCY1	-5.06	0.57	-3.7	-4.76	-15.73	-21.05	-29.54	-17.1	-28.13	-8.55	-6.96	-17.49	-6.79	-6.61	-14.98	-22.47	-1.75	-37.75	-23.65	-33.14	-10.77	2.78	-15.12	1.12	0.12	2.26	-12.22	9.51	4.38	-9.53	-5.46	-23.03	-18.52	1.74	-30.08	-7.6	-12.99	6.7	-21.17	-9.65	-9.16	-23.39	-2.63	-15.37	-14.46	-19.69	-5.47	-28.58	-6.01
ADCY10	-13.17	-7.31	-8.6	-7.22	-22.51	-17.63	3.29	-15.9	-33.52	-9.29	-19.69	-26.75	11.27	-16.68	-3.68	-25.13	-2.97	-13.9	-7.33	-44.41	-16.93	-0.16	1.26	11.37	-6.83	-2.6	-16.44	10.6	-8.9	-4.6	-6.17	-10.28	-0.33	0.78	-30.58	-36.2	-7.21	-9.28	-19.32	10.31	-15.77	-30.24	-8.18	-4.7	-5.98	-11.22	1.01	-27.8	9.84
ADCY2	-36.13	-36.3	-43.29	-44.37	-38.96	-53.34	-48.33	-30.84	-55.81	-32.97	-33.48	-47.68	-39.95	-21.9	-20.74	-51.36	-20.69	-45.49	-45.41	-57.25	-35.74	-24.52	-46.85	-15.19	-13.02	-9.55	-11.54	-28.02	-34.57	-36.34	-41.78	-17.02	-44.48	-42.02	-45.34	-44.2	-26.07	-54.68	-42.1	-24.76	-47.22	-31.7	-12.64	-46.79	-39.73	-39.93	-18.92	-57.77	-39.66
ADCY3	-3.45	-6.88	-6.29	-12.81	-14.38	-25.63	-1.57	-4.66	-44.87	-10.34	1.84	12.13	-17.32	-8.22	-1.77	-24.89	-11.29	-1.12	-35.99	-27.33	-3.83	8.76	-21.62	5.25	9.48	5.69	-11.56	-1.98	-6.74	-12.3	4.86	-20.2	-27.95	4.04	-10.72	-0.71	-17.84	-28.66	-3.97	9.54	-22.47	-16.49	-6.87	-25.48	-3.34	-9.49	-1.88	-23.08	2.68
ADCY4	0.83	-1.18	-19.21	-3.48	-9.05	-11.44	-11.97	3.66	-22.84	2.27	-3.16	-15.8	-14.4	-3.15	-18.46	-22.48	-5.35	-11.84	-38.9	-41.52	10.26	5.57	-12.56	-1.71	-1.4	2.62	-7.33	2.53	-27.4	-13.88	-8.04	1.05	-20.64	-10.47	-14.96	-27.16	5.2	3.86	-9.71	2.32	-20.39	-31.58	-16.63	-12.84	-14.98	-19.61	7.99	-33.76	-15.46
ADCY5	-22.18	-8.57	-26.21	3.88	-11.79	8.83	-28.41	-4.21	-48.88	-13.44	-16.25	-15.17	-25.06	1.86	10.54	-22.73	-16.38	-23.22	5.5	-32.2	-38.55	-11.99	3.37	-2.46	-18.86	2.94	-12.85	-7.9	2.48	-24.31	-2.1	-2.91	-29.88	-27.66	-6.03	-32.76	-3.62	-28.22	-12.67	1.4	-12.07	-12.3	-13.26	-17.07	-21.63	-8.78	-12.22	-33.07	-6.31
ADCY6	-24.84	-26.03	-38.25	-15.97	-29.24	-31.26	-41.36	-17.86	-51.35	-28.91	-21.55	-32.62	-26.39	-22.7	-14.45	-32.22	-13.67	-26.81	-42.22	-37.85	-26.29	-28.89	-32.78	-8.46	-19.44	-5.66	-26.21	-16.87	-30.85	-28.31	-25.3	-8.56	-23.54	-39.53	-38.4	-32.93	-22.28	-44.93	-20.34	-20.27	-17.93	-35.13	-19.15	-31.84	-16.8	-29.69	-24.08	-44.55	-22.13
ADCY7	-27.35	-20.46	-34.99	-23.96	-13.16	-25.96	-17.11	-38.89	-37.79	-18.5	-14.89	-40.23	-18.19	-9.33	-21.94	-23.81	-18.37	-20.14	-37.98	-30	-23.88	-22.98	-52.56	-17.43	-25.58	-3.91	-16.89	-10.74	-13.88	-46.41	-14.56	-19.89	-19.64	-46.14	-22.03	-37.82	-12.45	-22.12	-13.92	-26.86	-28.3	-28.44	-24.44	-22.34	-27.55	-22.47	-24.39	-49.43	-12.54
ADCY8	-29.02	-18.42	14.83	-23.01	-39	-40.93	-15.16	-38.03	-32.56	-22.34	-21.33	-23.8	-27.37	-9.93	5.16	-22.66	-18.53	-23.41	-44.47	-36.3	-29.92	-20.54	-41.45	-19.31	-25.44	-1.87	-15.96	-9.37	-17.15	-38.15	-22.54	-11.51	-34.9	-25.07	-36.92	-31.79	-22.88	-29.87	-28.46	-18.82	-28.53	-21.39	-27.41	-16.88	-25.75	-22.57	-18.82	-37.37	-18.99
ADCY9	9.9	-3.35	-13.62	10.14	-15.28	-0.96	-20.86	-5.55	-18.56	-16.23	5.2	-11.22	2.65	-9.02	-2.62	-20.64	-7.27	-14.4	-33.5	-23.41	-7.99	-2.2	-16.24	-0.3	-2.21	-1.14	-8.62	10.11	16.61	-18.55	-19.09	-6.34	-16.01	-4.91	-26.33	-11.29	-8.33	-19.06	-4.37	-8.41	-17.37	-22.23	-6.29	-21.22	-11.48	-12.91	-12.54	-24.89	4.4
ADCYAP1	-9.78	-10.69	-17.91	-10.67	-21.57	-35.48	-21.95	-6.32	-27.25	-19.06	-18.35	-14.01	-18.27	-18.98	14.9	-42.3	-0.82	-13.03	-22.05	-21.3	-0.62	-26.74	-24.71	-3.48	-3.16	-5.17	-17.17	-6.36	5.01	-7.97	-21.96	-3.07	-13.51	-9.5	-17.77	-9.86	-9.73	-8.7	-19.73	-8.96	-9.09	-21.22	-13.99	-9.54	-11.65	-9.99	-7.64	-40.61	3.7
ADCYAP1R1	-3.67	18.09	6.06	8.9	4.55	6.59	6.09	1.33	17.02	12.69	6.79	-5.35	9.99	-3.29	29.22	8.36	-4.03	2.33	5.63	-2.3	6.31	13.01	-3.13	-1.51	7.21	8.89	-7.78	5.73	17.49	2.39	9.18	9.86	-2.89	9.92	9.96	-9.07	-11.06	-2.15	6.54	17.58	-2.9	5.26	16.29	-6.54	10.47	6.18	13.32	-7.92	18.48
ADD1	-0.92	-7.46	7.08	-16.57	0.61	-17.78	-26.55	-4.14	-34.55	-0.64	2.67	0.42	5	-14.52	3.11	-32.22	1	11.09	-20.31	-0.45	-9.3	5.7	-6.11	7.54	-23.05	-5.56	1.56	-1.39	10.48	22.27	-2.15	-2.98	-1.32	-5.94	-15.84	-8.63	8.16	-24.48	-28.74	-13.21	-20.02	-27.65	-7.48	-2.63	-29.41	-12.11	19.25	-10.38	9.83
ADD2	-20.84	-20.94	-22.41	-32.69	-29.32	-11.19	-30.43	-24.39	-46.51	-12.54	-19.85	-30.86	-19.73	-3.38	-22.87	-32.53	-11.09	-0.51	-20.07	-40.28	-24.17	1.65	-37.15	-13.02	-14.51	-0.76	-26.32	-18.42	-26.96	-14.94	-17.2	-8.52	-22.63	-24.36	-31.49	-35.23	-23.27	-39.97	-26.3	-2.8	-32.58	-26.44	-5.55	-32.58	-32.69	-17.55	-21.14	-38.04	-9.77
ADD3	-17.02	-15.55	-44.11	6.22	-16.92	-24	-36.91	11.51	-31.07	-29.8	-35.2	-46.87	-0.03	-22.6	-29.23	-55.73	-9.68	-36.11	-39.54	-39.9	-13.44	-6.32	-37.5	-4.94	-12.38	7.72	-43.38	-20.86	-14.4	-36.11	-40.4	-2.39	2.81	-5.71	-40.6	-50.67	-26.88	-31.02	-21.54	-5.47	-32.51	-45.26	-14.18	-24.3	-8.37	-19	-10.36	-29.99	14
ADH1A	-28.25	-18.61	-50.68	-34.55	-30.42	-36.78	-35.99	-32.94	-45.37	-24.29	-16.75	-16.72	-30.39	-34.77	-16.75	-43.46	-10.26	-15.8	-35.4	-50.02	-32.55	-20.62	-40.56	-8.05	-19.41	-12.72	-29.5	-21.76	-28.18	-40.81	-31.93	-16.62	-45.41	-22.4	-34.81	-45.12	-16.76	-43.25	-22.25	-38.31	-28.54	-40.5	-17.55	-35.99	-35	-31.45	-16.75	-65.22	-33.22
ADH1B	-39.96	-39.66	-51.56	-46.77	-53.6	-62.57	-43.62	-40.37	-61.53	-34.46	-33.88	-50.05	-34.43	-37.89	-36.06	-57.43	-23.77	-38.02	-45.34	-56.83	-42.84	-33.08	-50.12	-26.26	-10.37	-20.57	-41.07	-26.37	-31.96	-48.77	-45.77	-28.3	-54.54	-31.15	-51.15	-52.98	-39.3	-56.64	-40.55	-33.65	-47.3	-48.53	-34.79	-56.26	-48.61	-50.12	-30.58	-53.49	-34.05
ADH1C	-30.88	-17.05	-18.14	-33.73	-40.44	-44.87	-40.22	-21.78	-45.9	-13.79	-16.79	-33.81	-25.03	-21.84	-33.19	-25.96	-9.36	-25.88	-37.22	-32.09	-31.71	-18.26	-47.55	-17.52	-20.48	-8.39	-24.81	-21.43	-22.67	-39.55	-15.84	-11.58	-38.55	-10.81	-29.33	-26.31	-16.68	-37.12	-4.98	-6.51	-14.05	-28.87	-26.74	-40.28	-6.9	-28.07	-17.82	-48.85	-28.33
ADH4	-23.66	-17.59	-8.92	-16.82	0.97	-6.03	-42.43	-17.62	-45.98	0.28	-15.96	-25.12	-19.71	-28.86	-4.24	-36.53	2.76	-4.62	-6.84	-44.72	-9.73	-19.41	-22.5	-13.44	-15.89	-3.24	-8.98	-5.04	-10.96	-36.01	-19.62	3.94	-12.79	13.34	-14.91	-42.51	-14.72	-25.82	-7.52	-8.92	-18.58	-27.5	-0.88	-3.84	-20.66	-14.79	-15.6	-24.45	-14.46
ADH5	-5.13	7.91	-10.2	-1.76	-0.66	-35.96	-9.77	-10.61	-28.36	2.79	-11.16	4.17	-18.27	-14.68	-3	-25.25	0.56	22.84	-20.25	-25.72	2.15	-7.07	-30.09	2.24	-8.72	2.19	-30.5	9.64	-9.75	-23.19	-8.09	-13.66	-36.43	15.53	15.43	16.08	-0.06	-40.84	-31.3	-13.63	5.94	-18.97	-19.79	-4.17	-27.06	-7.73	-2.87	-25	15.66
ADH6	-45.17	-24.26	-36.99	-42.29	-37.41	-51.44	-51.18	-44.09	-60.75	-31.91	-29.96	-44.4	-47.39	-26.02	-38.38	-43.68	-18.17	-44.44	-56.71	-56.24	-40.46	-24.25	-60.12	-26.18	-25.98	-14.87	-43.75	-20.63	-27.59	-43.9	-34.32	-27.29	-45.79	-42.01	-49.93	-42.85	-31.11	-47.58	-29.83	-34.11	-44.75	-49.46	-30.83	-44.41	-35.54	-47.83	-26.7	-68.36	-38.75
ADH7	-41.69	-26.14	-39.08	-39.64	-48.01	-50.02	-47.84	-42.9	-65.45	-21.83	-30.75	-43.63	-44.68	-14.48	-34.81	-47.66	-16.05	-40.74	-56.95	-48.15	-35.14	-28.59	-58.45	-24.74	-19.09	-15.42	-31.29	-23.1	-35.86	-55.82	-40.51	-25.12	-56.59	-37.15	-47.71	-40.38	-33.41	-53.9	-36.02	-33.41	-34.52	-49.12	-41.84	-43.53	-47.67	-47.39	-26.29	-59.32	-35.82
ADHFE1	-33.43	-37.74	-50.24	-32.75	-35.34	-47.83	-30.83	-37.66	-52.51	-23.5	-20.08	-45.85	-30.44	-15.38	-38.84	-53.31	-19.52	-24.44	-48.15	-50.06	-42.21	-28.76	-39.78	-20.32	-19.12	-6.64	-24.35	-23.24	-32.41	-44.05	-35.24	-13.45	-43.17	-24.51	-38.47	-43.71	-31.98	-54.28	-28.72	-27.5	-34.66	-39.2	-20.06	-39.22	-40.17	-42.37	-17.52	-46.56	-32.92
ADI1	-7.51	10.08	15.28	-11.98	-9.17	-21.12	-15.46	-13.07	-18.28	-17.57	-11.72	-19	-18.69	-10.18	-6.21	-35.03	2.1	-19.41	-29.83	-15.25	-9.91	-3.77	-22.41	-1.73	-16.3	-10.49	10.51	4.78	7.56	-3.18	-32.31	2.04	-14.02	6.85	-12.38	-8.32	0.22	14.17	-14.62	-11.91	-35.23	-14.91	-14.5	-25.34	3.86	0.33	-3.43	-10.84	1.5
ADIPOQ	-9.31	-21.47	-18.04	-17.22	-21.61	-24.49	-7.67	-36.46	-41.72	-24.56	-19.68	-16.71	-6.51	-11.98	-9.98	-33.53	-5.12	-38.58	-38.25	-38.6	-13.79	-21.43	-20.7	-7.38	-16.74	-0.21	-2.39	3.46	-5.9	-45.19	-31.89	-13.73	-22.61	-30.77	-14.33	-23.1	-28.1	-5.68	-25.45	-17.5	-32.96	-23.34	-25.16	-38.89	-15.7	-22.98	-12.25	-32.38	-12.83
ADIPOR1	-6.02	4.68	-15.66	-40.94	-25.91	-27.08	-17.04	-11.5	-18.73	-9.54	-0.04	-4.39	-23.26	-15.38	-28.77	-13.14	4.69	-0.16	-35.5	-20.51	-22.45	-21.19	-3.74	6.25	12.04	1.63	-0.93	-8.49	0.93	-14.55	-18.84	3.86	-43.46	-13.02	-13.17	-2.92	-13.59	-23.9	-10.99	-6.37	-27.79	-31.09	-1.3	-15.17	-10.27	-38.25	0.18	4.43	-16.35
ADIPOR2	-17.15	-22.3	-29.07	-21.62	-38.97	-21.36	-27.1	-15.98	-31.99	-24.2	-29.22	-32.85	-11.21	-23.49	-9.35	-32.81	-4.53	-12.36	-15.05	-37.09	-29.25	-23.69	-37	-12.83	-6.22	-3.75	-30.22	-18.82	-27.13	-33.41	-35.55	-5.8	-34.86	-26.19	-31.8	-33.38	-22.85	-29.69	-13.97	-19.9	-29.71	-29.61	2.53	-30.91	-18.11	-28.41	-21.7	-35.22	-26.43
ADK	-43.03	-35.38	-45.42	-33.13	-54.53	-64.83	-52.27	-59.54	-75.33	-41.31	-31.93	-45.59	-47.07	-25.49	-44.2	-49.59	-22.17	-37.97	-70.24	-51.19	-50.67	-41.21	-66.83	-20.52	-32.58	-14.76	-41.69	-36.88	-35.42	-52.62	-50.82	-32.64	-43.32	-47.12	-53.59	-50.85	-38.48	-53.42	-34.44	-38.44	-50.02	-56.33	-37.95	-52.76	-47.37	-58.39	-30.75	-64.28	-49.99
ADM	-22.57	-17.67	-34.14	-24.49	-19.76	-21.35	-28.27	-22.15	-48.39	-34.07	-25.49	-27.73	-10.79	-22.05	-18.11	-21.08	-15.8	-24.87	-34.61	-35.1	-32.89	-19.21	-19.4	-2.23	-17.77	-5.18	-23.16	-21.32	-29	-18.2	-31.69	-6.25	-22.8	-13.9	-20.05	-34.99	-10.25	-32.59	-20.59	-10.71	-21.42	-36.59	-16.1	-30.56	-14.95	-36.91	-20.3	-32.91	-19.32
ADNP	-1.63	-22.01	-20.62	-4.48	-14.17	-57.73	-5.39	-10.73	-47.67	-33.01	-5.26	-15.27	-3.21	-12.87	-25.91	-16.66	-1.77	11.79	-3.31	-7.39	-7.7	-7.38	-14.1	-1.17	-0.63	1.09	-22.69	-4.05	-12.27	-39.34	-27.64	-16.26	-5.47	27.77	-12.77	-33.48	-28.4	-32.14	-3.85	-7.78	-6.62	-31.59	11.06	-15.83	-11.56	-4.01	10.32	-23.83	-4.61
ADNP2	-7.45	-6.35	-8.57	-14.09	-24.89	-19.62	-17.75	-11.93	-14.61	-11.89	-14.22	-22.83	-19.94	-12.89	-1.91	-27.16	-9.08	-11.18	-38.64	-26.62	-12.52	-6.15	-10.34	0.65	-18.98	-3.02	-8.55	-5.24	-11.69	-4.89	-10.94	0.78	-19.89	-19.2	-10.14	-8.7	-7.89	-15.02	-16.5	-6.92	-18.1	-20.54	-14.9	-14.36	-13.22	-24.36	-18.32	-33.65	-15.35
ADORA1	-38.15	-10.35	-38.46	-14.35	-31.55	-38.6	-37.08	-38.09	-58.31	-33.4	-26.58	-36.25	-39.06	-25.35	-11.38	-50.27	-23.51	-39.19	-50.71	-41.9	-31.26	-24.68	-50.01	-7.6	-26.49	-5.69	-22.58	-21.62	-36.25	-51.16	-30.93	-1.84	-42.7	-14.54	-46.8	-31.63	-29.77	-46.98	-24.89	-35.51	-10.39	-27.18	-14.37	-45.66	-34.34	-41.6	-24.23	-51.6	-34.19
ADORA2A	-28.36	-10.5	-41.34	2.56	-21.64	-28.96	-19.07	-31.09	-41.75	-26.48	-10.82	-35.93	-23.32	-21.01	-25.34	-37.68	-18	-23.94	-52.46	-31.61	-21.94	-10.4	-51.43	-7.53	-22.34	-0.88	-17.55	-6.46	-2.02	-31.15	-31.22	-18.43	-14.16	-34.34	-19.16	-13.75	-8.44	-27.71	-28.93	-13.89	-14.08	-34.07	-12.6	-32.85	-26.82	-15.77	-10.29	-33.1	-15.2
ADORA2B	-24.6	-18.7	-26.04	-33.1	-34.25	-46.09	-41.62	-23.17	-38.97	-28.81	-17.89	-37.05	-26.42	-20.22	-15.98	-36.97	-6.11	-32.14	-53.65	-25.12	-12.01	-25.88	-46.66	1.42	-5.43	-3.73	-14.97	-12.09	-19.85	-17.73	-18.54	-6.97	-23.99	-38.1	-14.45	-32.03	-25.98	-11.61	-32.2	-9.25	-29.35	-26.76	-26.6	-33.04	-38.89	-39.74	-9.38	-40.53	-13.8
ADORA3	-65.18	-26.36	-66.66	-48.63	-56.6	-75.1	-70.98	-83.68	-109.3	-57.06	-53.05	-73.3	-78.03	-52.97	-41.23	-80.96	-33.62	-70.77	-86	-106.77	-54.81	-33.99	-91.85	-25.22	-57.99	-11.52	-78.81	-30.54	-56.58	-82.95	-62.9	-34.89	-85.31	-57.56	-77	-72.07	-54.09	-83.56	-58.59	-30.56	-71.63	-61.74	-62.61	-92.58	-67.48	-70.8	-49.45	-106.64	-63.77
ADPGK	-30.23	-13.17	-11.18	-31.03	-19.89	-28.88	-35.74	-16.9	-46.08	-29.58	-10.38	-48.99	-29.38	-17.71	-32.45	-32.24	-8.93	-37.56	-47.67	-40.71	-28.5	-12.76	-47.17	0.11	-10.1	-6.33	-10.31	-17.14	-15.61	-8.91	-12.02	-13.16	-26.18	-34.32	-10.17	-25.67	-13.01	-7.08	-37.69	-19.87	-34.86	-29.12	-24.27	-35.65	-36.09	-15.94	7.4	-39.83	-16.09
ADPRH	-11.59	-23.18	-36.22	-33.56	-37.83	-47.23	-30.05	-21.23	-46.31	-38.12	-28.24	-39.24	-37.66	-23.08	-31.29	-43.47	-17.93	-23.81	-30.03	-47.86	-35.94	-27.55	-40.72	-12.79	-4.53	-4.94	-21.55	-14.36	-20.21	-37.88	-40.83	-25.61	-25.73	-40.82	-30.84	-47.95	-27.97	-34.24	-37.94	-3.22	-32.47	-37.84	-19.11	-34.05	-27.79	-33.84	-14.49	-49.55	-33.5
ADPRHL1	-29.62	-17.4	-18.14	-4.3	-26.25	-45.88	-31.03	-13.19	-54.65	-30.56	-28.51	-42.23	-11.88	-17.89	-26.89	-50.24	-12.48	-34.76	-46.94	-36.1	-38.03	-7.56	-41.98	-6.81	-26.59	-5.49	-23.23	-7.38	-19.35	-41.1	-35.84	-14.32	-25.57	-34.1	-32.38	-40.9	-38.3	-37.02	-26.29	-22.54	-28.52	-37.76	-30.03	-52.53	-30.21	-17.86	-24.32	-42.67	-7.27
ADPRHL2	-11.14	-15.15	-20.69	-16.85	-29.43	-24.55	-32.78	-26.53	-26.17	-19.17	4.38	-22.96	-15.32	-12.74	-4.35	-14.54	-12.71	-34.07	-14.74	-18.53	-22.83	-15.42	-34.63	-1.08	-25.57	-5.49	7.82	-0.45	-4.67	12.8	-8.36	6.14	-21.19	-21.3	-12.76	-8.24	-8.04	-14.5	-24.71	-19.98	-4.56	-21.21	-13.18	-7.01	-25.36	-26.73	6.99	-22.1	-10.99
ADPRM	4.95	-19.54	-12.31	-16.7	-14.35	-18.16	-11.44	-11.37	-11.12	17.27	-26.49	-39.7	-18.05	-19.78	4.28	-15.98	-8.17	-3.41	-35.09	-46.97	2.4	1.32	-36.52	14.1	-26.12	-2.74	-24.09	-16.5	-23.02	9.83	16.5	-5.56	-15.79	-29.39	-42.25	-16.8	-0.34	-18.68	-18.37	8.04	-15.75	-22.57	20.75	-37.99	-12.61	-2.23	-10.48	-26.84	9.45
ADRA1A	-42.17	-20.89	-40.4	-18.68	-23.22	-26.09	-31.38	-33.92	-61.02	-20.2	-24.94	-15.75	-29.7	-31.37	-31.39	-39.15	-7.03	-46.35	-42.13	-28.34	-31.49	-30.73	-32.42	-12.6	-21.51	-0.44	-26.04	-4.61	-29.62	-35.7	-23.16	-3.59	-25.96	-16.47	-39.78	-26.99	-30.4	-42.87	-15.39	-25.14	-18.56	-31.06	-24.43	-36.33	-37.28	-23.31	-25.95	-32.27	-23.1
ADRA1B	-28.04	-23.66	-30.49	-21.75	-18.29	-22.84	-18.94	-36.82	-50.55	-2.73	-34.74	-18.12	-22.39	-37.01	-17.46	-25.55	-14.31	-12.29	-41.38	-46.77	-21.25	-17.18	-51.4	-9.61	-30.7	-10.3	-35.87	-8.72	-22.34	-19.41	-25.65	-21.75	-11.49	-39	-45.53	-34.4	-23.65	-37.6	-31.88	-14.45	-29.02	-40.15	-13.58	-45.21	-28.32	-32	-16.47	-52.13	-18.94
ADRA1D	-11.56	-6.69	-14.12	-8.58	-17.15	-21.66	-22.77	-20.81	-18.79	-5.04	1.4	-24.33	-7.08	-14.05	-7.04	-7.46	-6.53	-18.76	-44.79	-31.45	-5.51	-10.67	-32.34	-8.84	-4.79	-4.35	-2.7	8.54	-10.57	-21.88	-23.46	-6.45	4.77	-17.71	-22.6	-10.01	-2.65	-21.85	-14.91	6.5	6.66	-9.26	9.13	-23.07	-7.74	-23.7	13.58	-21.39	-4.68
ADRA2A	-28.64	-12.02	-26.8	0.06	-27.25	-1.27	-34.13	-22.22	-46.29	-17.32	-12.62	-0.04	-10.05	-5.38	-25.69	-17.97	-7.74	-14.14	-38.9	-36.37	-21.46	-11.46	-17.2	-10.39	-18.29	-2.69	-22.39	-12.75	-10.25	-10.1	-9.33	-13.53	-28.52	-10.47	-12.16	-13.32	-12.16	-34.17	5.76	-18.72	-15.69	-1.41	-16.4	-23.48	-18.86	-22.64	-14.56	-23.98	-10.34
ADRA2B	-41.78	-32.3	-49.03	-33.39	-44.68	-60.18	-43.79	-44.18	-64.55	-42.41	-33.48	-44.57	-41.87	-33.58	-35.86	-60.03	-24.35	-50.03	-61.01	-51.45	-36.4	-31.76	-52.85	-24.23	-31	-16.47	-36.06	-24.5	-41.17	-56.54	-44.24	-23.94	-44.25	-50.13	-54.62	-52.82	-35.31	-38.27	-36.67	-38.36	-44.8	-51.55	-42.41	-48.67	-43.03	-49.36	-28.79	-60.44	-42.66
ADRA2C	-16.26	-22.27	-11.66	5.47	-6.69	-28.01	-23.17	-11.42	-42.59	-19.17	1.71	2.97	-12.17	-1.67	-16.8	-21.58	-7.79	-16.91	-29.36	-21.75	-18.52	-9.32	-25.33	-13.74	-19.61	-3.42	-15.52	-1.18	-8.05	-28.51	-15.96	-15.57	-15.31	-2.05	-3.3	-30.15	-21.78	-24.49	3.86	5.23	-15.12	-19	-9.97	-28.15	7.91	-26.57	-17.76	-35.59	-16.83
ADRB1	-31.73	-28.7	-34.47	-14.98	-33.2	-17.57	-31.63	-31.8	-38.92	-8.08	-9.91	10.3	-12.02	-4.05	-33.34	-36.02	-20.43	-19.38	-34.24	-4.5	-35.55	-7.55	-29.88	-18.6	-32.24	-0.71	-14.28	-12.1	-25.73	-40.31	-20.94	-24.56	-39.38	-10.72	17.96	-38.66	0.67	-42.12	-1.86	-22.64	-33.05	6.1	-36.91	-24.44	-21.04	-39.24	-25.32	-49.93	-26.17
ADRB2	-34.21	-28.34	-25.49	-33.55	-34.27	-37.26	-25.77	-38.16	-41.87	-27.08	-3.68	-31.14	-34.81	-18.12	-28.41	-36.27	-8.92	-27.9	-36.91	-42	-33.98	-27.81	-40.01	-19.64	-13.8	-10.86	-21.78	-14.71	-28.24	-30.76	-31.66	-18.95	-41.48	-41.39	-34.99	-32.57	-25.06	-40.05	-26.79	-25.4	-36.56	-35.22	-19.36	-40.31	-36.81	-30.92	-19.41	-33.62	-23.09
ADRB3	-27.54	-16.64	-26.39	-36.63	-27.1	-35.43	-13.9	-33.38	-43.03	-31.74	-6.66	-14.82	-30.12	-12.28	-27.39	-46.32	-19.32	10.51	-42.57	-41.24	-25.95	-23.8	-52.1	-8.51	-30.75	-8.32	-24.09	-26.72	-13.29	-41.39	-28.34	-23.22	-37.2	-35.65	-32.34	-37.65	-20.34	-44.6	-14.18	-21.43	-25.81	-21.7	-18.15	-33.44	-10.16	-32.28	-26.35	-47.12	-26.27
ADRBK1	-22.14	-17.59	-26.87	-20.82	-12.62	-29.46	-29	-30.42	-55.17	-16.28	-9.5	-24.43	-20.24	-4.48	-14.25	-5.13	-14.61	-18.43	-32.38	-26.15	-32.88	-4.49	-28.99	-9.04	-22.43	-3.5	-6.49	4.85	1.74	-20.33	-13.19	-18.89	-32.87	-6.91	-11.06	-36.99	-3.71	-39.96	-7.37	-12.84	-16.7	0.47	-11.84	-29.91	-28.96	-21.8	-20.35	-23.89	-10.16
ADRBK2	-10.98	6.88	-10.86	-10.75	-14.93	-27.62	-13.44	-19.52	-9.45	-13.81	4.45	-34.79	-16.65	-19.48	7.91	-14.63	-13.7	-17.58	-21.71	-44.04	-2.11	-10.97	-32.72	-1.54	-26.6	8.96	-33.8	-8.89	3.01	-15.72	-11.52	-13.03	-12.65	-8.21	-38.4	-17.35	-20.46	-8.21	-16.65	-18.86	-7.4	-44.82	-5.02	-41.67	-5.28	-12.71	4.51	-31.03	-20.46
ADRM1	-25.09	-14.01	-19.45	-35.31	-40.32	-32.5	-21.19	-38.91	-62.11	-13.56	-17.75	-18.77	-24.79	-8.67	-30.15	-30.88	-13.69	-13.85	-36.08	-21.85	-29.8	-15.56	-47.38	-20.67	-21.91	-6.81	-18.56	-13.68	-20.91	-32.95	-25.28	-12.51	-22.36	-29.84	-40.36	-29.98	-25.95	-26.71	-6.48	-19.68	-34.81	-13.46	-10.5	-21.73	-32.12	-24.72	-15.57	-47.78	-32.55
ADSL	-28.01	-25.99	-31.65	-24.82	-32.37	1.11	-22.12	-34.78	-45.24	-2.38	-19.61	-27.15	-39.01	-21.62	-33.21	-9.69	-1.18	-22.87	-13.98	-19.24	-27.77	-16.45	-16.1	-11.46	-21.26	-9.46	-18.22	-14.03	-26.59	-8.21	1.31	-12.44	-19.95	-25.34	-22.88	-21.63	-14.51	-22.36	-29.95	-12.68	-16.87	-32.27	-22.48	-20.2	-35.91	-24.64	-1.89	-20.5	-21.65
ADSS	-36.05	-37.93	-50.75	-38.67	-50.32	-59.32	-51.78	-32.16	-59.37	-40.86	-34.21	-39.39	-38.12	-32.51	-34.94	-38.63	-4.81	-48.65	-42.24	-55.98	-24.4	-29.23	-52.28	-21.49	-23.19	-14.77	-32.83	-22.38	-39.25	-49.05	-41.62	-32.47	-47.04	-37.53	-50.26	-46.38	-36.79	-41.97	-40.1	-39.81	-47.65	-50.53	-29.04	-54.76	-48.09	-45.91	-30.02	-44.88	-16.93
ADSSL1	-30.95	-23.4	-45.75	-15.31	-44.47	-34.12	-30.17	-21.41	-68.06	-20.44	-30.65	-44.72	-23.62	-34.66	-27.21	-51.73	-21.95	-42.92	-21.24	-49.28	-37.54	-26.75	-41.32	-4.28	-18.02	-17.46	-38.6	-19.61	-29.03	-40.21	-33.46	-17.76	-33.63	-30.29	-34.3	-47.75	-26.19	-42.59	-33.33	-15.68	-38.28	-47.85	-26.22	-44.88	-28.16	-39.49	-22.38	-61.05	-41.78
ADTRP	-47.34	-32.04	-42.99	-40.61	-55.42	-56.13	-54.56	-43.91	-71.96	-34.65	-32.72	-38.37	-33.73	-35.91	-33.36	-52.17	-17.82	-46.7	-54.06	-60.62	-47.87	-34.32	-58.69	-26.95	-19.63	-13.06	-42.5	-20.08	-31.14	-55.9	-45.71	-30.23	-43.46	-43.6	-54.66	-54.58	-38.01	-49	-30.6	-33.02	-44.82	-48.52	-39.08	-52.49	-41.22	-50.94	-33.42	-66.95	-48.01
AEBP1	1.76	-1.14	-8.51	21.07	-4.5	2.34	-16.77	-19.52	6.35	-15.26	-20.05	-18.63	-10.91	-13.37	-25.6	-20.39	4.29	-12.78	-37.88	-19.7	-3.64	-10.63	-10.23	4.96	-23.14	1.62	-12.83	6.34	-10.94	-18.05	-21.86	-11.18	-0.89	8.37	-21.49	-26.9	-18.84	-2.36	-4.09	8.31	-7.89	-2	8.58	-15.71	-20.34	-4.59	-4.62	-13.48	9.34
AEBP2	-8.68	-10.29	-12.29	-14.99	-10.39	-14.78	-9.7	-11.3	-21.1	-10.31	-10.42	-20.22	-17.01	-5.92	-16.93	-11.77	0.34	-15.21	-25.94	-22.42	-9.49	-4.95	-7.69	-5.31	0.28	3.42	1.7	-2.63	-11.91	-13.23	-11.1	-11.29	-19.1	-6.45	-14.37	-17.57	-12.09	-13.03	-19.03	-8.28	-12.62	-7.04	-6.61	-18.18	-19.31	-15.08	8.53	-23.24	-13.73
AEN	-33.91	-18.75	-15.9	-21.37	-40.74	-35.71	-26.57	-25.35	-58.35	-19.78	-29.83	-41.52	-31.9	-15.19	0.25	-30.61	-18.77	-40.04	-47.01	-39.25	-26.3	-22.53	-29.97	-8	-23.05	-0.39	-33.83	-14.64	-19.99	-43.01	-33.86	-13.34	-46.9	-37.81	-32.9	-41.44	-17.39	-45.62	-42.34	-24.88	-38.92	-24.21	-37.34	-47.15	-41.96	-26.26	-21.15	-45.78	-28.18
AES	-21.38	-18.99	-14.96	-13.2	-25.06	10.23	-40.92	-10.01	-24.65	-0.01	-3.7	-0.58	-1.47	-5.89	-15.39	-38.75	6.14	0.09	-39.05	-5.42	-14.93	-3.36	-26.28	-13.97	-33.18	2.12	-15.64	-5.47	-5.13	-22.53	-2.62	-6.67	-24.89	18.32	-24.43	-3.17	-2.4	-11.77	1.93	-26.31	8.26	-18.74	-8.45	-3.79	-22.81	-13.94	-7.72	-29.57	-12.57
AFAP1	-27.37	-2.13	-26.59	-33.76	-49.18	-39.59	-28.17	-31.69	-54.86	-27.23	-28.03	-36.35	-30.87	-25.2	-32.35	-41.57	-10.48	-36.42	-49.08	-44.58	-39.71	-21.42	-44.11	-26.18	-11.67	-10.04	-24.26	-16.04	-16.01	-51.14	-28.19	-18.42	-45.22	-29.65	-42.75	-34.86	-30.3	-31.81	-15.78	-17.19	-32.64	-34.43	-29.23	-32.49	-33.19	-30.46	-20.57	-42.09	-33.78
AFAP1L1	2.25	-8.72	-8.91	7.19	-1.43	-6.8	-5.29	-6.33	-12.8	-10.16	2.92	-17	-10.82	-4.43	0.9	-13.01	-4.87	-15.07	-15.37	-4	-7.44	-1.62	-12.75	1.03	13.97	-3.69	-6.75	0.28	5.57	-9.42	-9.28	-2.91	6.86	5.09	5.36	-18.13	3.8	-3.52	0.65	-4.75	8.3	-11.97	-4.26	-0.98	-4.95	10.01	10.38	8.06	-1.59
AFF1	-27.39	-13.77	-30.47	-25.17	-29.79	-48.12	-7.49	-38.35	-39.01	-28.59	-14	-20.07	-36.65	-11.01	-8.57	-21.53	-9.69	-26.14	-53	-39.17	-37.05	-22.48	-31.58	-4.48	-27.14	-7.91	-7.31	-5.63	-33.53	-22.92	-20.53	-6.76	-38.86	-46.01	-31.44	-25.54	-18.41	-24.39	-20.87	-7.72	-23.54	-8.56	-10.46	-37.33	-34.75	-16.15	-10.19	-30.11	-14.16
AFF2	-50.16	-36.82	-54.27	-44.04	-55.19	-58.36	-54.12	-51.95	-73.1	-34.4	-36.03	-45.06	-43.3	-31.94	-43.79	-55.93	-23.15	-48.38	-60	-60.09	-49.76	-28.34	-61.7	-26.87	-28.1	-18.8	-42.65	-27.56	-37.41	-55.16	-44.2	-28.95	-57.51	-42.6	-57.12	-56.33	-40.49	-57.56	-39.54	-40.42	-43.76	-51.98	-41.79	-56.69	-49.98	-51.15	-31.38	-68.14	-44.13
AFF3	-33	-29.21	-46.14	-20.36	-43.58	-47.56	-43.94	-39.05	-58.66	-33.67	-32.37	-35.8	-47.44	-32.23	-32.46	-51.39	-22.56	-44.16	-56.57	-58.41	-49.66	-33.41	-48.93	-6.79	-31.42	-12.37	-35.96	-18.05	-32.17	-50.99	-28.36	-28.11	-39.16	-42.48	-56.38	-48.12	-33.37	-50.59	-31.46	-36.17	-42.24	-46.26	-16.13	-41.49	-45.41	-42.07	-30.75	-58.26	-37.72
AFF4	-24.78	-7.48	-35.18	-21.8	-43.32	-36.37	-38.74	-18.85	-18.66	-33.26	-27.33	-36.47	-24.15	-28.62	-5.5	-51.25	-15.82	-35.83	-52.58	-49.11	-31.86	2.2	-43.58	3.49	2.02	-1.22	-28.29	-20.32	-5.32	-33.62	-26.19	-8.93	-28.46	-11.69	-27.07	-38.02	-23.68	-18.34	-20	-11.71	-30.42	-50.01	-9.92	-34.86	-16.95	-16.06	-15.36	-48.57	-27.52
AFG3L1P	9.73	-0.13	-2.43	-3.55	-1.88	-24.05	0.23	-12.75	-8.48	-7.17	17.08	-5.54	-9.11	8.24	-10.72	-12.95	-5.08	-12.97	-10.48	-5.1	-19.45	-10.88	-13.15	2.82	-15.13	4.72	13.83	1.17	-7.74	-23.57	-15.02	-1.32	-22.7	-7.16	11.37	-3.93	1.42	-23.61	4.18	-4.29	-6.8	-7.5	12.66	-14.48	-8.78	-9.04	1.94	-16.38	-4.8
AFG3L2	-0.6	-12.83	-1.66	-1.81	-6.25	4.18	2.86	-5.64	-28.62	3.58	-3.21	23.63	4.09	-15.53	0.18	25.6	7.5	3.69	-5.33	-2.03	-1.71	-25.19	-4.86	-5.41	-22.46	1.09	-9.9	-12.96	-4.11	8.95	12.16	-20.42	-36.67	-15.83	-9.72	-9.34	-22	-22.91	5.9	2.65	-3.82	-1.56	4.87	-19.11	-10.17	-15.18	-9.96	-8.2	-10.32
AFM	-30.01	-21.35	-41.33	-38.91	-41.02	-47.59	-30.03	-29.39	-66.68	-17.55	-31.65	-37.61	-37.77	-28.81	-36.57	-47.98	-20.35	-24.66	-51.75	-51.76	-30.97	-30.95	-48.05	-2.21	-30.75	-4.67	-27.25	-22.32	-29.77	-56.86	-37.66	-19.45	-49.64	-46.85	-41.05	-37.53	-31.35	-46.28	-36.28	-19.79	-43.48	-41.18	-22.86	-42.32	-38.73	-37.13	-24.81	-63.28	-33.35
AFMID	-16.77	-17.03	-15.44	-17.55	-19.93	-22.79	-14.89	-21.39	-34.8	-8.52	-9.88	-17.6	-12.27	-14.89	-17.41	-38.88	-15.63	-27	-26.96	-39.08	-17.5	-4.21	-31.15	-5.21	-9.2	-4.74	-15.32	-6.89	-0.47	-26.43	-24.13	-8.53	-6.17	-26.45	-27.23	-27.45	-20.49	-10.16	-17.77	-10.64	-22.71	-36.49	-9.86	-25.6	-17.65	-24.55	-14.07	-35.1	-20.88
AFP	-12.19	-15.21	-29.32	-12.28	-24.53	-25.05	-21.41	-18.33	-33.35	-16.68	-2.75	-24.56	-8.65	2.83	-15.58	-36.93	-14.32	1.26	-25.1	-37.16	-11.79	-8.51	-17.89	-6.75	-11.02	6.67	-6.82	-12.16	-11.21	-25.01	-6.65	-10.97	-28.98	-25.2	-23.09	-19.99	-17.46	-40.26	-12.41	9.85	-35.07	-14.15	-0.17	-26.2	-11.78	-26.04	-0.08	-27.53	-9.26
AFTPH	-39.38	-32.19	-39.82	-26.39	-48.77	-41.95	-54.56	-27.04	-64.05	-28.72	-33.21	-40.19	-36.96	-33.05	-34.25	-53.77	-24.15	-33.6	-39.31	-55.59	-43.83	-30.64	-60.45	-12.69	-27.66	-14.33	-34.98	-23.95	-35.67	-42.05	-43.75	-27.54	-36.83	-44.4	-50.13	-53.85	-39.05	-50.25	-22.68	-39.28	-44.93	-49.58	-29.7	-53.45	-36.44	-48.26	-26.41	-57.43	-25.31
AGA	-23.19	-16.23	-22.16	-15.6	-18.73	-48.41	-37.23	-37.09	-28.94	-33.6	-32.02	-32.13	-14.11	-22.75	-23.59	-39.29	-10.78	-14.96	-21.71	-27.69	-30.32	-7.63	-31.32	-13.02	-32.56	-8.96	-30	-12.98	-20.75	-27.28	-36.16	-26.47	-35.93	-38.22	-39.09	-43.06	-26.1	-37.67	-11.49	-16.42	-27.71	-37.11	-29.27	-29.71	-26.75	-25.65	-21.39	-35.84	-20.34
AGAP2	-46.85	-30	-47.99	-44.01	-54.09	-52.73	-54.98	-54.29	-66.45	-31.05	-36.27	-42.58	-35.68	-31.61	-34.95	-57.08	-21.2	-43.89	-48.97	-56.63	-49.84	-21.94	-51.87	-15.39	-35.52	-6.1	-33.32	-26.85	-37.59	-54.91	-44.14	-26.12	-49.45	-37.05	-45.9	-51.77	-39.12	-55.54	-34.05	-27.79	-49.09	-51.36	-31.41	-52.46	-47.82	-50.53	-34.24	-66.89	-46.62
AGAP3	-22.44	-1.84	-26.3	-23.33	-44.25	-39.78	-27.86	-29.34	-51.7	-20.7	-19.45	-22.02	-31.72	-20.17	-8.52	-32.07	-5.18	-36.03	-55.19	-41.89	-33.65	-15.15	-11.65	-7.62	-22	-11.94	-13.48	-15.83	-16.83	-32.7	-6.59	-14.57	-33.72	-20.76	-27.92	-42.3	-29.18	-30.18	-36.18	-6.87	-31.67	-37.08	-26.12	-24.75	-42.99	-28.45	-24.41	-53.37	-24.89
AGAP4	-29.64	-25.53	-27.75	-24.96	-29.46	-37.53	-37.23	-46.13	-64.98	-36.63	-30.63	-25.04	-33.71	-30.75	-32.72	-50.13	-13.45	-46.37	-61.14	-56.72	-41.2	-30.5	-50.28	-9.59	-22.13	-12	-36.19	-14.41	-28.08	-40.4	-37.71	-27.41	-22.5	-27.09	-45.39	-49.73	-24.5	-43.17	-28.48	-30.23	-46.94	-50.12	-35.82	-47.85	-36.93	-36.53	-23.37	-66.22	-33.59
AGAP5	-8.79	-7.94	-9.65	-9.83	-11.66	-12.3	-10.18	-11.5	-14.72	-8.54	-6.35	-9.98	-10.33	-7.84	-6.9	-11.62	-4.6	-9.41	-12.44	-12.81	-10.17	-4.99	-12.62	-5.66	-7.11	-4.48	-8.2	-6.29	-8.18	-11.63	-10.09	-5.72	-11.75	-9.38	-11.76	-9.55	-8.62	-11.11	-9.76	-6.18	-10.61	-11.33	-9.62	-11.62	-10.1	-7.72	-7.63	-13.74	-9.63
AGAP7	6.95	1.48	1.72	3.43	0.66	-10.55	-7.43	-7.02	0.55	-0.5	7.43	-4.63	2.54	1.45	0.12	-10.8	-5.08	-9.04	-13.39	-12.49	3.9	-4.17	-8.45	0.86	1.79	-0.19	-5.74	0.66	0.74	-3.62	-9.59	-3.51	-4.06	-9.64	-1.36	-10.5	7.36	1.06	-6.56	4.25	-8.31	-10.46	-4.3	-7.42	-5.8	3	-5.35	-4.19	2.83
AGAP8	-40.96	-34.42	-42.14	-33.85	-33.88	-52.25	-48.24	-46.78	-70.69	-37.72	-31.95	-35.93	-34.88	-32.33	-33.54	-45.91	-16.04	-45.96	-63.12	-61.54	-43.2	-32.61	-56.84	-13.7	-27.91	-13.69	-44.37	-14.21	-33.63	-46.43	-44.5	-29	-38.09	-35.48	-56.36	-52.27	-25.38	-43.61	-32.66	-29.02	-48.08	-53.14	-35.33	-51.95	-40.17	-36.93	-25.82	-68.98	-43.32
AGBL2	-39.26	-37.63	-47.53	-24.11	-46.94	-25.03	-41.84	-37.17	-62.9	-36.3	-20.39	-38.3	-42.07	-36	-41.09	-44.58	-15.36	-45.02	-50.4	-62.13	-41.69	-25.43	-36.69	-20.22	-21.29	-12.9	-26.19	-8.95	-27.7	-47.07	-36.59	-17.64	-42.61	-51.57	-51.8	-46.01	-35.44	-38.73	-37.87	-29.07	-39	-47.16	-25.15	-43.08	-45.26	-34.1	-24.11	-60.02	-39.95
AGBL3	-42.71	-34.61	-41.28	-32.1	-21.66	-39.39	-41.92	-34.86	-63.05	-33.95	-31.32	-51.04	-31.15	-21.05	-22.54	-54.85	-22.68	-47.16	-37.68	-56.77	-37.65	-25.73	-51.79	-16.75	-16.62	-9.57	-32.88	-15.81	-34.01	-47.88	-36.31	-21.52	-46.37	-31	-49.49	-43.07	-38.38	-42.62	-27.38	-24.25	-30.57	-35.06	-13.51	-42.88	-34.71	-32.68	-27.92	-62.58	-23.17
AGBL4	-38.39	-31.81	-32.19	-24.64	-15.76	-30.58	-32.33	-22.14	-70.57	-33.59	-26.62	-23.24	-33.37	-15.43	-13.35	-46.59	-16.52	-34.98	-36.3	-43.25	-13.39	-9.89	-44.42	2.94	-29.6	-10.43	-31.25	-0.24	-28.1	-13.13	-10.29	-9.11	-23.77	-31.94	-45.02	-28.31	-10.08	-44.87	-29.86	-23.73	-22.33	-38.32	-20	-26.65	-35.52	-40.1	-24.23	-50.78	-26.96
AGBL5	-37.87	-29.57	-45.86	-32.34	-24.3	-44.68	-41.22	-49.78	-54.08	-27.54	-18.42	-43.16	-37.38	-24.58	-31.28	-42.4	-19.24	-37.39	-48.49	-54.23	-27.03	-22.16	-43.28	-11.82	-27.06	-8.05	-33.48	-13.31	-24.68	-38.72	-29.77	-16.46	-35.85	-30.33	-39.34	-38.37	-30.85	-45.43	-34.65	-32.49	-42.96	-47.82	-18.49	-41.75	-35.05	-27.91	-31.6	-44.52	-21.68
AGER	-36.42	-25.8	-24.47	-11.67	-26.13	-38.04	-28.7	-21.54	-54.64	-12.81	-14.34	2.14	-0.34	-8.87	-26	-29.82	-10	-31.18	-42.85	-26.12	-35.45	-3.21	-19.81	-11.52	-32.57	-8.53	-21.59	-8.51	-23.84	-28.57	-17.19	-15.47	-32.59	-13.45	-0.32	-37.37	-22.77	-35.98	-11.17	-27	-23.58	-18.59	-32.59	-29.57	-30.33	-27.94	-24.64	-38.35	-20.61
AGFG1	-34.36	-18.19	-23.14	-27.77	-41.79	-40.75	-18.03	-33.14	-34.88	-17.78	-18.45	-18.81	-22.38	-21.06	-25.92	-25.29	-1.52	-17.07	-40.68	-36.45	-31.75	-8.2	-28.91	-16.18	-27.41	-6.79	-26.48	-20.66	-32.76	-39.68	-25.28	-14.77	-23.07	-13.07	-37.66	-49.34	-29.63	-39.04	-25.78	-17.79	-37.74	-44.62	-9.38	-41.28	-20.76	-16.36	-18.9	-31.13	-14.51
AGFG2	10.9	-18.58	-16.89	-13.44	-4.93	-13.59	-11.78	-16.88	-30.86	-14.59	-17.29	-13.72	-5.09	-10.29	7.95	-20.37	-15.68	-11.8	-7.29	-19.39	2.51	-11.62	-24.62	6.72	1.73	0.4	-15.18	-5.59	-6.13	-28.68	-5.88	7.76	0	-1.21	-24.97	-22.52	-8.08	-23.54	-9.91	-11.34	4.42	-12.5	8.27	-7.38	-8.42	-1.43	8.68	-14.79	-9.63
AGGF1	-24.12	-22.16	-35.85	-29.13	-50.55	-33.34	-33.16	-17.28	-58.7	-15.03	-30.72	-43.27	-14.61	-29.74	-15.66	-46.2	-10.07	-36.96	-22.45	-58.2	-30.83	-15.04	-53.04	-12.71	-17.89	-6.89	-31.74	-21.29	-28.32	-27.27	-26.02	-5.36	-30.05	-27.49	-48.19	-44.67	-20.42	-37.12	-37.99	-6.51	-30.18	-49.92	-21.33	-30.23	-28.6	-28.65	-31.2	-63.14	-24.18
AGK	-18.43	-18.38	-26.61	-22.17	-34.84	-32.33	-36.74	-35.98	-39.51	-12.01	-27.4	-24.85	-34.08	-16.8	-26.65	-24.18	-21.21	-41.32	-45.62	-35.88	-24.98	-27.94	-38.42	-9.11	-10.44	-1.84	-1.52	-17.91	-7.64	-40.27	-18.71	-16.16	-43.65	-42.03	-11.57	-14.99	-20.52	-42.62	-33.04	-25.75	-30.18	-28.39	-17.2	-35.84	-43.63	-12.44	-16.57	-14.18	-11.46
AGL	-15.52	-4.48	-17.14	-4.3	-15.04	-17.86	-28.1	-21.68	-29.28	-20.23	-11.91	-28.48	-15.76	-18.77	-13.84	-25.82	-10.22	-19.69	-33.95	-50	-10.17	-4.89	-22.23	-0.61	-13.28	-10	-30.06	-9.73	-16.91	-13.01	-8.37	-5.27	-28.49	-24.34	-27.69	-35.63	-23.66	-26.23	-23.34	-11.37	-26.14	-27.6	-22.87	-18.96	-13.37	-30.82	-9.39	-43.5	-16.51
AGMAT	-16.43	-19.51	-38.27	-30	-28.3	-36.32	10.31	-26.11	-37.62	-19.64	-23.66	-40.42	-19.67	-26.9	-25.76	-52.62	-14.63	-37.22	-35.6	-43.5	-31.09	-8.55	-18.8	-12.97	-14.34	-10.08	-33.57	-22.6	-15.09	-36.07	-30.58	-15.3	-7.75	-36.09	-39.33	-36.7	-25.25	-26.51	-16.66	-30.82	-14.96	-47.7	-19.97	-28.13	-1.64	-18.25	-22.22	-47.16	-19.82
AGMO	-7.21	-6.14	-15.71	12.16	-8.62	-9.38	-13.24	1.7	18.13	10.63	1.45	-17.79	-2.81	-4.56	11.08	-0.59	-8.71	-13.11	0.72	-8.97	8.83	-0.88	6.63	-3.31	-11.65	4.54	-3.31	0.59	-13.72	-3.61	-10.54	18.08	24.54	9.82	0.41	-0.56	9.34	1.09	-14.65	-9.18	-8.23	-10.29	-2.37	-17.97	-5.83	-23.74	1.57	-4.05	12.3
AGPAT1	-41.37	-32.39	-46.86	-25.44	-41.66	-36.22	-34.99	-45.41	-63.22	-32.55	-27.55	-31.72	-30.41	-22.52	-34.3	-50.05	-20.55	-33.73	-39.33	-50.87	-50.36	-15.43	-46.36	-21.83	-30.65	-10.98	-38.53	-16.5	-27.7	-45.91	-30.49	-28.09	-46.85	-34.36	-27.57	-49.97	-25.98	-51.03	-20.82	-17.62	-33.06	-43.34	-31.44	-30.27	-22.91	-44	-34.25	-59.9	-34.21
AGPAT2	-30.2	-11.21	-8.95	-16.61	-27.47	-33.62	-36.35	-27.31	-41.31	-6.46	-15.81	-36.13	-20.11	-20.47	-22.69	-22.2	-20.83	-17.16	-26.28	-53.98	-24.36	-9.91	-46.55	-7.51	-10.98	-1.99	-30.19	-4.36	-21.01	-34.25	-29.26	-2.26	-23.57	-34.61	-21.17	-21.59	-16.65	-32.33	-13.95	-0.25	-25.12	-19.15	-5.67	-19.04	-14.76	-36.5	-8.59	-42	-18.75
AGPAT3	-31.35	-28.43	-22.78	-8.39	-22.55	-27.09	-11.98	-15.41	-33.05	-22.26	-18.14	-18.17	-2.02	-11.95	-11.54	-11.9	-7.56	-29.55	-20.58	-30.88	-22.68	-18.54	-16.4	-11.54	-11.83	-9.05	-14.14	-6.99	-21.09	-29.45	-18.7	-9.14	-27.82	-15.61	-14.31	-34.92	-8.42	-19.86	-3.52	-21.08	-23.12	-30.74	-22.14	-26.6	-24.59	-29.15	-2.01	-34.03	-11.57
AGPAT4	-13.41	-15.17	-17.75	-23.68	-26.98	-19.88	-28	-31.27	-31.47	-5.44	-17.79	-37.19	-25.77	-14.43	-17.16	-10.91	-17.66	-31.16	-16.25	-16.94	-25.8	-19.52	-24.77	-9.54	-14.76	-0.13	3.69	-15.96	-6.87	-31.24	-27.13	-9.73	-23.69	-11.82	-25.56	-4.18	-19.32	-36.16	-4.67	-8.43	-19.66	-13.91	-24.27	-30.42	-37.01	-4.27	-7.55	-21.94	-9.61
AGPAT5	-32.08	-3.61	-40.1	-31.6	-39.96	-48.3	-34.33	-16.34	-32.1	-38.51	-7.19	-41.73	-34.15	-22.78	-19.36	-46.98	-15.8	-31.49	-44.18	-41.8	-39.58	-26.73	-33.37	-20.09	-24.63	0.03	-18.35	-14.87	-13.98	-47.57	-28.62	-18.8	-34.85	-39.06	-26.84	-43.83	-25.36	-25.47	-28.49	-25.68	-26.01	-25.44	-3.81	-34.95	-30.97	-22.68	-16.64	-32.38	-27.05
AGPAT6	-3.53	-6.46	-16.37	-17.84	-15.7	-17.96	-5.32	-8.58	-27.33	-15.94	-11.21	-28.26	-15.04	-11.44	-5.73	-26.38	-10.78	-27.57	-28.89	-28.46	-19.57	-8.21	-16.73	-5.28	-17.88	-3.36	-19.34	-14.43	-9.95	-19.8	-20.58	-11.42	-5.31	-25.76	-19.09	-20.79	-2.38	-19.49	-16.46	-12.44	-12.8	-14.26	-15.58	-16.91	-7.77	-9.35	-10.53	-26.69	-12.13
AGPHD1	-39.59	-33.08	-46.57	-18.04	-49.2	-53.8	-47.1	-34.02	-52.09	-41.42	-19.23	-25.6	-27.65	-26.85	-26.53	-32.31	-11.42	-20.41	-40.39	-45.25	-44.5	-22.75	-50.95	-17.03	-32.26	-13.72	-39.21	-23.92	-34.24	-47.94	-29.41	-17.12	-22.65	-31.91	-44.98	-46.45	-33.02	-52.7	-29.03	-34.35	-37.38	-42.85	-34.18	-34.95	-43.2	-49.1	-33.31	-50.15	-35.01
AGPS	-27.7	-19.47	-44.53	-25.79	-38.03	-28.75	-34.94	-37.78	-37.86	-16.29	-33.13	-48.22	-31.48	-19.69	-19.99	-12.17	-11.84	-36.84	-56.24	-51.77	-45.42	-33.42	-50.23	-20.82	-21.97	-9.23	-28.07	-25.37	-28.36	-46.58	-35.35	-17.33	-33.98	-31.28	-36.46	-34.19	-28.8	-38.75	-24.43	-16.79	-33.45	-43.86	-23.51	-36.29	-30.81	-41.96	-24.91	-54.86	-22.52
AGR2	-40.98	-30.27	-39.6	-28.41	-37.73	-35.02	-41.08	-27.43	-60.95	-27.51	-29.32	-39.77	-25.22	-22.22	-14.62	-35.27	-19.52	-45.15	-30.34	-55.75	-47.68	-10.25	-43.13	-13.15	-16.57	-13.82	-23.14	-19.78	-24.16	-41.4	-28.73	-29.7	-43.39	-25.88	-37.59	-37.27	-27.48	-47.99	-19.93	-17.94	-40.98	-48.83	-35.07	-51.89	-48.18	-43.22	-20.02	-56.27	-32.05
AGR3	-40.59	-32.73	-52.33	-28.33	-52.32	-54.95	-51.05	-26.63	-57.75	-22.52	-31.94	-50.16	-43.21	-29.26	-36.25	-41.71	-24.08	-38.42	-61.1	-53.48	-46.05	-37.84	-54.92	-21.9	-23.34	-11.16	-37.8	-24.94	-34.41	-57.48	-40.53	-16.29	-49.31	-52.05	-55.13	-51.22	-34.6	-45.81	-42.54	-41.19	-49.68	-45.64	-45.74	-49.02	-49.82	-47.43	-31.84	-56.87	-37.84
AGRN	-9.72	-6.88	-18.85	10.49	3.29	-12.43	-19.98	-10.71	6.39	0.49	-5.67	-6.19	-3.83	3.91	8.58	-16.14	0.81	-14.46	-11.01	-22.02	5.18	-8.88	-3.52	-8.39	-16.71	4.18	1.21	-4.71	-4.68	-0.22	10.36	1.67	-16.35	-1.22	-16.39	-0.96	-0.49	-19.31	-3.37	8.15	-4.2	-3.36	7.42	-21.41	-15.87	-3.62	4.46	-22.57	-0.22
AGRP	-7.7	-5.74	-10.79	-3.26	-8.61	-11.03	-11.67	-9.63	-14.98	-5.61	-4.25	-3.27	-5.6	-4.06	-7.83	-10.67	-4.96	-3.66	-10.62	-3.25	-10.37	-2.52	-11.75	-5.5	-7.44	-2.71	-8.81	-5.97	-9	-13.04	-9.5	0.08	-6.07	-4.23	-5.41	-11.34	-6.79	-8.18	1.28	-2.77	2.53	-6.07	-6.58	-5.9	-0.69	-9.13	-6.75	-11.57	-3.77
AGT	-14.85	-9.05	-17.94	-14.71	-7.86	-16.74	-37	-27.64	-47.64	-13.91	-7.77	-33.55	-31.84	7.4	-24.2	15.25	-11.72	-26.84	-21.53	-15.27	-27.71	-4.26	-18.57	-10	-8.42	-4	2.33	-8.22	-12.44	-19.58	-9.43	-8.34	-25.31	-10.39	-16.62	-9.11	-18.21	-22.86	-20.13	8.1	-23.32	-13.75	-22.63	-27.53	-31.53	-2.67	-4.52	-23.01	-21.92
AGTPBP1	-34.68	-37.43	-55.09	-41.84	-46.5	-59.32	-48.32	-31.55	-73.83	-38.94	-39.58	-52.17	-36.34	-38.66	-34.39	-56.02	-23.39	-46.89	-44.89	-64.54	-45.07	-23.69	-56.49	-8.38	-30.76	-11.48	-44	-30.02	-41.44	-61.84	-49.39	-21.99	-26.35	-52.88	-53.73	-53.8	-45.09	-55.27	-42.3	-25.64	-39.42	-57.41	-40.32	-47.1	-43.96	-38.56	-37.46	-64.9	-34.23
AGTR1	-5.46	-10.73	-28.79	-24.06	-23.72	-31.9	-12.36	-18.35	-36.87	-29.81	-11.64	-22	-24.28	-23.39	-11.85	-37.37	-4.66	-22.1	-29.99	-29.08	-17.59	-18.66	-21.43	-6.02	4	-6.56	-28.77	-8.77	-11.73	-40.6	-33.75	-10	-20.79	-30.69	-26.32	-29.15	-14.93	-19.98	-18.96	-4.84	-18.67	-32.2	-8.3	-21.76	-25.33	-31.64	-11.98	-36.49	-15.97
AGTR2	-35.58	-29.86	-51.01	-33.1	-40.59	-48.31	-29.23	-16.86	-57.39	-20.88	-21.84	-36.08	-22.35	-26.09	-17.84	-55.41	-14.38	-41.66	-40.27	-54.36	-35.81	-23.3	-52.94	-10.84	-28.91	-7.47	-34.84	-23.05	-33.09	-30.49	-24.19	-16.08	-49.24	-35.36	-36.25	-46.18	-36.92	-52.82	-18.58	-33.85	-34.15	-45.45	-22.15	-43.91	-33.03	-47.81	-23.64	-40.99	-40.03
AGTRAP	-26.29	-28.83	-45.65	-33.56	-39.43	-45.52	-38.61	-51.88	-55.82	-35.12	-23.24	-34.25	-33.42	-21.17	-25.25	-31.26	-11.58	-31.22	-36.46	-50.02	-40.39	-25.16	-42.72	-4.03	-29.73	-7.96	-38.07	-16.14	-26.66	-53.97	-40.42	-24.59	-36.98	-33.57	-41.45	-45.69	-9.9	-34.34	-26.88	-25.81	-24.41	-42.33	-30.77	-42.27	-15.93	-51.1	-26.99	-61.58	-32.15
AGXT	-17.7	-22.02	-24.64	-15.79	-31.36	-32.59	-25.07	-22.22	-41.35	-28.25	-9.04	-43.81	-24.52	-7.16	-20.98	-33.19	-18.11	-25.69	-29.27	-44.34	-28.3	-16.46	-37.58	-5.4	-14.83	-3.09	-14.59	0.51	-26.84	-34.64	-24.42	-13.72	-19.59	-19.74	-29.22	-20.23	-17.43	-25.2	-24.45	-21.18	-25.75	-30.36	-14.57	-19.33	-22.77	-21.61	-16.99	-14.04	-4.64
AGXT2	-7.19	-16.22	-30.06	-13.9	-28.1	-36.21	-21.06	-20.95	-47.26	-24.85	-3.87	-20.71	-22.5	-5.33	-10.66	-27.13	-11.87	-10.99	-17.5	-15.08	-27.73	-18.05	-12.43	-6.56	-4.1	-12.49	-12.31	-5.73	-15.78	-30.58	-2.48	9.8	-23.35	-34.55	-15.24	-22.29	-20.37	-14.78	-14.26	-10.43	-6.57	-29.16	4.12	-22.19	-14.17	-21.88	-1.97	-46.1	-20.68
AGXT2L1	-35.58	-17.4	-23.44	-25.04	-51.03	-32.4	-13.38	-25.12	-37.69	-24.67	-13.2	-27.24	-27.42	-13.87	-27.98	-44.62	-19.67	-38.89	-41.83	-26.31	-40.03	-24.03	-33.46	-9.48	-4.91	0.67	-22.7	-8.54	-31.45	-7.33	-16.98	-6.12	-43.31	-40.67	-42.9	-26.49	-31.18	-40.79	-24.98	-10.83	-46.98	-29.85	-16.52	-34.95	-42.25	-24.68	-20.54	-23.89	-35.97
AGXT2L2	-38.48	-32.73	-32.96	-13.59	-44.79	-36.53	-22.39	-33.79	-46.35	-23.06	-33.16	-28.27	-28.58	-16.49	-11.37	-34.1	-13.22	-29.88	-7.49	-57.41	-32.09	-20.95	-30.7	-18.95	-17.61	-13.4	-24.4	-11.28	-32.08	-45.69	-34.65	-18	-25.77	-31.69	-40.63	-45.06	-13.43	-48.7	-21.06	-16.59	-18.91	-42.39	-31.81	-27.41	-37.2	-36.46	-15.57	-62.03	-26.75
AHCTF1	-23.55	-28.26	-33.56	-15.72	-42.18	-37.56	-33.85	-38.14	-56.46	-23.58	-17.52	-44.55	-38.73	-23.45	-32.31	-48.53	-20.15	-31.46	-56.9	-49.51	-25.37	-19.6	-31.4	-13.72	-16.99	-16.51	-13.42	-8.43	-28.78	-36.69	-17.37	-20.53	-36.5	-32.31	-41.14	-22.33	-20.91	-39.52	-33.44	-30.75	-26.47	-37.37	-23.8	-41.74	-43.37	-38.66	-17.18	-48.36	-27.09
AHCY	-38.04	-25.97	-39.76	-23.87	-29.49	10.01	-40.7	-35.43	-47.41	-27.29	-25.01	-32.42	-47.62	-15.73	-7.13	-16.5	-9.54	-16.26	-45.29	-46.34	-16.84	-6.04	-38.98	-6.96	-24.62	4.78	-12.49	-16.8	-13.76	-46.66	-35.98	-19.23	-39.11	-33.21	-29.94	-38.67	-30.24	-37.32	-17.86	-30.45	-28.04	-11.29	-22.27	-35.29	-33.2	-8.87	-20.11	-37.91	-29.89
AHCYL1	-20.36	-18.3	-35.51	-17.04	-43.87	5.4	-42.05	-33.12	-51.27	-17.15	-23.09	4.13	-31.9	-4.91	-8.91	-38.6	-14.21	-37.63	-48.41	-49.25	-10.27	-11.35	-13.91	5.63	-11.56	-9.24	-23.02	10.77	-10.09	-32.5	-28.18	-9.57	8.26	-24.9	-14.14	-21.84	-20.04	-24.34	-22.56	-29.54	-18.8	-14.06	-18.32	-5.95	-17.26	-22.5	-16.15	-21.54	-7.77
AHCYL2	-32.36	-27.1	-40.94	-37.95	-45.61	-47.56	-24.01	-35.86	-66.18	-29.46	-23.14	-26.18	-37.26	-18.91	-18.78	-40.52	-10.93	-39.73	-38.83	-50.2	-30.79	-29.26	-35.73	-8.46	-29.31	-11.54	-36.16	-14.88	-18.97	-49.48	-33.09	-13.95	-43.96	-28.69	-41.06	-31.89	-29.5	-25.66	-26.52	-34.2	-40.2	-46.6	-21.8	-42.32	-45.76	-42.96	-23.03	-47.32	-15.71
AHI1	-39.72	-33.81	-46.03	-38.28	-41.41	-49.06	-36.41	-42.91	-66.37	-37.28	-31.6	-42.7	-41.27	-21.15	-30.27	-34.34	-15.59	-36.48	-55.84	-56.99	-44.47	-36.01	-52.43	-15.4	-17.88	-10.28	-32.32	-22.79	-31.47	-45.29	-28.26	-16.85	-53.93	-22.27	-48.44	-46.4	-34.94	-42.85	-24.64	-38.37	-32.84	-48.07	-34.85	-46.99	-46.72	-48.69	-25.33	-62.19	-37.72
AHNAK	-26.96	-11.61	-21.07	-10.09	-25.27	4.62	-7.4	-24.44	-41.63	-7.14	-21.43	-7.71	-32.79	-5.66	-20.31	-30.55	-3.35	0.4	-19.45	-24.16	-28.99	-11.18	-45.78	-13.19	-28.84	-0.37	-23.31	-6.15	-5.96	-23.41	-17.82	-15.96	-30.87	-16.3	-27.95	-39.49	-18.16	-24.79	4.31	-23.65	-10.14	-8.19	-33.06	-26.49	-37.95	-31.51	-15.78	-55.23	-31.14
AHR	-18.09	-13.17	-9.63	-25.23	-11.59	-17.94	-10.38	-29.69	-41.91	-21.39	-18.66	-17.7	-15.61	-19.54	-6.14	-31.73	-9.02	-23.37	-44.93	-33.41	-6.22	-6.17	-45.02	-1.5	-10.08	-8.32	-22.35	-9.09	1.3	-13.83	-16.44	-9.88	-30.81	-26.94	-28.77	-36.3	-12.49	-36	-23.5	-13.02	-34.91	-25.16	-11.31	-38.71	-19.36	-22.7	2.29	-42.72	-10.56
AHRR	-26.66	-26.03	-17.38	-19.07	-29.04	-34.02	-25.48	-39.1	-32.36	-26.72	-28.27	-33.62	-21.43	-21.06	-27.66	-34.31	-21.14	-13.8	-49.95	-43.03	-37.98	-11.72	-36.92	-6.6	-22.8	-11.7	-21.97	-10.33	-29.62	-33.36	-25.92	-10.14	-24.37	-26.06	-9.08	-27.18	-17.84	-31.2	-17.66	-17.6	-24.21	-35.58	-25.88	-23.15	-26.49	-39.53	-20.69	-43.02	-36.89
AHSA1	-15.7	-24.46	-33.62	-29.38	-27.49	-28.73	-2.03	-15.32	-56.44	-23.13	-9.93	-38.49	-28.4	-8.49	-2.73	-8.03	-3.38	-9.18	-37.76	-26.37	-38.12	-35.16	-46.97	-10.4	-28.68	-6.91	-6.99	-14.49	1.76	-36.69	-36.03	-9.24	-40.11	-49.83	-35.52	-21.76	-23.51	-34.55	-20.98	-6.93	-7.12	-7.71	-5.8	-34.46	-42.06	-15.42	-4.5	-25.37	-25.15
AHSG	-32.68	-27.31	-44.44	-38.58	-52.65	-53.44	-46.01	-42.5	-59.39	-38.42	-22.84	-36.6	-41.98	-22.17	-32.61	-47.68	-15.66	-33.05	-64.55	-38.93	-38.55	-24.21	-51.97	-9.42	-32.42	-12.94	-21.02	-26.54	-35.08	-47.84	-36.23	-32.09	-51.15	-46.77	-38.21	-36.13	-30.11	-48.65	-18.75	-35.79	-42.19	-29.84	-21.89	-37.47	-31.34	-39.58	-23.77	-59.46	-42.16
AHSP	-5.32	-4.6	-12.41	-22.98	-13.14	-34.07	-30.2	-29.05	-30.74	-18.54	-31.61	-21.27	-15.82	-9.77	4.03	-20.51	-9.46	-30.09	-31.52	-37.08	-23.6	-5.61	-30.5	10.05	-12.78	-5.25	-19.85	-4.91	3.58	-6.69	-12.87	-7.17	-10.87	-36.55	-31.01	-20.99	-13.05	-17.11	-14.38	-11.37	-17.36	-19.63	-20.85	-27.34	-14.54	-12.56	-8.98	-29.09	-9.37
AICDA	-29.39	-23.95	-35.34	-39.87	-36.84	-49.67	-41.57	-44.76	-21.16	-30.52	-25	-43	-18.29	-31.45	-41.86	-56.22	-21.75	-49.23	-47.95	-50.1	-33.98	-6.84	-56.52	-11.89	-27.11	-10.88	-39.64	-26.96	-37.78	-37.17	-46.03	-17.03	-40.06	-40.98	-52.78	-43.26	-32.25	-56.88	-41.94	-20.29	-36.41	-48.96	-26.84	-53.66	-31.39	-36.57	-35.48	-53.98	-34.27
AIDA	-18.98	-17.52	-16.17	-8.29	-22.29	-27.2	-17.17	-20.74	-23.68	-8.54	-23.95	-34.86	-8	-8	-13.11	-34.72	-13.96	-35.04	1.68	-28.15	-6.46	-0.36	-7.14	9.4	-1.22	7.22	-14.48	3.02	1.73	-9.23	-18.65	-11.12	-16	-20.54	-15.42	-35.36	-6.73	-6.88	-19.79	-13.39	-28.11	-26.35	-7.35	-21.63	-24.01	-11.69	0.9	-46.33	-5.84
AIF1	-20.94	-31.23	-34.15	-33.41	-35.81	-43.85	-40.77	-40.14	-67.15	-36.5	-28.47	-39.49	-44.02	-24.44	-30.46	-52.17	-19.87	-31.34	-49.52	-46.86	-37.33	-29.67	-49.37	-8.92	-30.3	-15.64	-27.78	-22.1	-30.32	-40.75	-38.8	-27.08	-34.13	-34.99	-48.94	-34.56	-29.11	-47.2	-21.15	-31.29	-39.38	-32.16	-19.46	-38.34	-47.03	-38.88	-22.83	-43.52	-38.44
AIF1L	-2.89	-1.32	-28.78	1.2	-15.57	-11.16	-24.96	-27.17	-48	-10.89	-23.64	-35.13	-17.85	-17.92	-17.91	-23.74	-13.88	-28.7	-46.34	-47.77	-5.04	11.96	-3.9	-6.37	-17.24	0.22	-31.11	7.45	1.11	-34.87	-12.81	-9.21	-12.35	-2.2	-39.58	-17.64	-9.54	-17.43	-11.17	-3.39	-10.89	-34.38	-8.44	-7.35	9.93	-34	-14.01	-42.39	-2.87
AIFM1	-32.79	-29.77	-41.09	-35.14	-36.23	-35.03	-31.14	-24.44	-47.29	-29.13	-23.23	-38.61	-15.01	-25.63	-23.67	-25.96	-7.31	-31.83	-27.1	-46.07	-33.8	-23.85	-39.02	-16.51	-17.33	-8.44	-20.69	-17.21	-11	-42.95	-33.65	-11.59	-29.35	-32.95	-40.48	-40.11	-34.78	-30.43	-32.24	-27.43	-30.66	-30.69	-34.67	-35.38	-34.82	-26.15	-20.67	-40.79	-19.98
AIFM2	-40.23	-19.08	-39.81	-27.72	-38.66	-55.54	-36.04	-19.16	-65.3	-28.75	-30.52	-42.49	-29.65	-29.99	-27.86	-60.62	-23.9	-39.91	-45.08	-47.33	-37.74	-15.46	-42.47	-12.16	-20.62	-12.23	-30.85	-17.23	-12.83	-47.68	-41.59	-26.92	-44.15	-28.18	-37.83	-48.95	-41.84	-28.84	-40.73	-24.22	-38.26	-30.31	-31.16	-37.99	-24.06	-42.26	-21.87	-57.92	-28.37
AIFM3	-30.87	-26.89	-31.94	-38.38	-36.58	-48.52	-26.34	-28.51	-49.06	-18.36	-28.85	-32.69	-34.8	-18.82	-11.92	-46.34	-13.86	-30.35	-37.97	-41.61	-35.09	-21.36	-33.93	-0.34	-24.61	-5.91	-15.79	-7.38	-29.94	-24.06	-29.46	-27.97	-29.18	-45.78	-44.26	-39.49	-35.01	-43.12	-29.42	-26.35	-39.78	-32.58	-13.6	-39.52	-44.85	-33.05	-27.37	-35.02	-26.91
AIG1	-41.3	-33.91	-48.95	-36.54	-48.77	-56.99	-42.79	-29.88	-56.41	-38.52	-35.34	-45.75	-45.06	-30.92	-38.73	-49.65	-19.17	-38.95	-35.9	-60.39	-46.62	-28.75	-58.63	-16.65	-26.61	-17.7	-27.88	-28.53	-34.68	-41.7	-40.27	-26.36	-51.09	-48.05	-33.2	-44.44	-26.55	-47.14	-38.15	-38.25	-46.15	-41.76	-33.58	-30.87	-48.49	-39.51	-25.15	-67.09	-44.27
AIM1	-1.89	-12.55	-21.68	3.13	-5.83	8.97	-19.37	-5.63	-32.12	-0.76	-25.63	-20.2	-11.69	-19.53	3.66	-19.56	-11.15	-1.1	0.39	-44.1	4.46	3.84	-22.68	7.82	-11.8	0.19	-29.41	0.53	3.34	-1.01	-12.15	-6	0.39	7.58	-22.78	-31.78	-5.85	-7.11	-6.91	4.88	-18.23	-42.2	2.78	-16.38	-14.29	-3.94	-4.31	-32.19	-7.34
AIM2	-10.19	-8.95	-23.76	-21.05	-21.11	-38.26	-29.75	-22.34	-26.06	-30.47	-4.82	-33.57	-11.51	-20.34	-12.26	-28.63	-14.97	-23.11	-20.46	-43.96	-10.02	-6.05	-16.35	-2.34	-16.86	-1.22	-32.33	-4.36	-7.98	-27.04	-23.83	-4.3	-21.05	-18.79	-38.33	-42.77	-7.47	-13.48	-18.62	-20.49	-14.18	-32.83	-16.31	-24.82	-9.59	-34.02	-1.52	-30.34	-8.01
AIMP1	-17.32	-19.7	-31.08	-19.39	-20.31	-15.51	-19.18	-33.9	-48.05	-24.26	-16.46	-26.1	-28.55	-12.24	-30.72	-14.21	-18.39	-26.53	-14.08	-26.61	-28.15	-19.2	-39.97	-12.23	-14.28	-5.77	-6.95	-9.11	-11.57	-25.55	-19.14	-13.33	-25.84	-24.43	-32.08	-24.16	-24.19	-30.67	-25.27	-22.64	-26.74	-33.94	-11.37	-29.73	-23.14	-29.71	-7.61	-43.07	-19.94
AIMP2	-36.08	-24.13	-24.74	-25.2	-21.75	-44.37	-37.46	-29.64	-31.45	-32.46	-21.86	-40.37	-18.18	-23.12	-32.82	-38.83	-13.66	-31.51	-44.4	-38.77	-32.56	-17.43	-30.97	-10.92	-19.74	-8.15	-33.98	-10.14	-21.73	-38.82	-43.45	-17.99	-45.59	-35.14	-40.17	-34.37	-30.41	-27.47	-23.15	-32.91	-37.93	-37.7	-7.58	-34.92	-34.14	-26.99	-18.49	-50.85	-25.63
AIP	-23.36	-12.82	-33.32	-25.87	-31.61	-39.35	-37.3	-40.43	-51.99	-34.08	-20.23	-40.46	-24.92	-9.95	-36.37	-36.28	-13.63	-28.99	-31.83	-51.05	-42.79	-31.08	-37.81	-14.99	-28.35	-14.32	-13.34	-11.5	-18.3	-45.3	-21.54	-18.76	-50.61	-45.24	-45.61	-18.67	-32.43	-40.37	-27.6	-20.67	-30.04	-31.53	-11.78	-38.33	-38.3	-36.35	-22.07	-39.04	-28.67
AIPL1	-21.25	-17.02	-16.78	-13.38	-23.77	-22.29	-11.49	-33.59	-42.64	-17.29	-6.1	-21.43	-19.83	-1.49	-22.12	-33.47	-15.78	-24.93	-45.85	-11.03	-24.9	-16.14	-23.01	-6.38	-21.84	-10.67	-7	-7.14	-17.15	-23.21	-17.6	-5.96	-13.56	-16.83	-7.73	-25.52	-6.79	-22.62	-6.47	-4.32	-15.82	-4.36	-10.26	-18.2	-5.64	-34.27	-18.24	-36.57	-18.71
AIRE	-8.83	-16.87	-1.72	-3.88	11.41	5.21	-14.21	-4.34	-18.95	-6.21	11.09	16.9	14.77	10.8	-0.18	3.47	-7.81	22.36	-13.85	-9.13	-4.7	-2.69	-24.07	-6.48	-12.58	4.81	-18.36	-5.75	0.68	-16.4	4.22	-22.61	1.25	-26.1	3.55	-11.73	-14.13	-34.99	6.87	-4.86	-7.09	5.67	7.44	1.24	8.15	-24.12	-4.56	-14.87	-2.61
AJAP1	-6.47	-12.9	12.75	-1.45	-10.3	1.77	-14.51	-2.56	-27.65	-6.96	-5.91	-4.76	-9.35	-2.11	0.7	-9.34	-10.42	8.03	-14.76	-18.43	-17.53	-1.55	6.73	9.75	-2.32	1.04	-3.11	2.98	-13.95	-9.59	7.81	5.19	-5.1	-18.49	-0.42	-25.2	-3.36	-12.15	-15.56	2.68	1.58	-7.71	4.39	-13.35	-25.02	-7.7	17.78	-27.91	-14.79
AJUBA	-31.25	8.11	21.54	-26.07	-4.8	3.69	-13.61	-8.77	-4.89	15.69	-24.47	-14.12	-14.57	-12.83	11.51	-22.4	3.52	-23.09	-9.25	-11.31	-24.62	0.96	-34.1	2.1	4.29	0.55	1.82	-8.24	-9.21	-26.88	-16.47	7.44	-0.25	-13.35	26.51	-20.64	4.24	-16.64	0.24	20.38	2.23	-14.61	-19.48	-7.22	-17.21	-6.12	-2.08	-28.05	-7.02
AK1	-39.14	-35.85	-36.8	-37.64	-44.41	-55.64	-34.38	-35.01	-68.97	-35.21	-17.01	-31.28	-43.46	-20.9	-35.37	-41.66	-20.71	-37.47	-55.88	-53.5	-44.9	-22.66	-41.14	-23.23	-28.04	-16.35	-25.89	-25.12	-36.6	-36.41	-32.12	-26.41	-45.4	-49.14	-39.39	-41.69	-27.73	-40.16	-34.46	-30.27	-43.08	-40.89	-29.75	-37.53	-47.33	-47.59	-22.83	-46.16	-39.56
AK2	-26.04	-18.18	-22.49	-21.5	-33.65	-27.58	-16.38	-16.18	-40.69	-10.64	-21.23	-34.03	-28.21	-12.01	-18.92	-28.99	-10.82	-25.09	-22.86	-35.43	-33.34	-8.67	-34.42	-7.73	-7.98	-4.77	-17.46	-12.79	-20.18	-19.92	-22.2	-21.3	-38.1	-18.99	-29.55	-23.8	-27	-40.13	-13.89	-10.73	-26.78	-24.75	-11.07	-28.95	-32.65	-30.43	-8.93	-43.29	-25.6
AK3	-3.6	-22.44	-5.62	-9.8	4.38	-22.36	-15.31	-24.32	-50.59	-23.05	-12.85	-43.33	-6.5	0.25	-11.01	-37.01	-18.2	-14.94	-20.5	-19.98	-8.38	-2.02	-18.91	-1.41	-2.43	3.82	-13.43	-6.77	-2.56	-43.42	-32.32	-2.67	-9.8	-32.42	-25.82	-37.34	-7.56	-0.14	-2.42	0.12	-29.64	-11.63	2.83	-21.86	-16.23	-14.76	3.24	-23.63	-1.97
AK4	-42.91	-46.78	-78.9	-43.73	-79.06	-70.02	-79.97	-82.96	-76.51	-70.62	-68.54	-77.24	-71.72	-44.21	-39.47	-116.55	-46.92	-94.84	-78.33	-105.55	-89.72	-49.34	-110.69	-33.78	-62.78	-18.15	-74.5	-26.44	-52.39	-114.71	-75.58	-49.46	-74.44	-83.42	-67	-73.92	-48.76	-76.48	-74.68	-57.16	-72.56	-75.84	-58.47	-66.43	-49.04	-83.24	-27.62	-124.46	-59.32
AK5	-34.22	-16.53	-40.05	-27.38	-52.75	-53.18	-42.65	-42.44	-46.24	-21.82	-34.4	-48.89	-26.67	-31.97	-34.4	-56.38	-14.26	-39.58	-42.14	-56.7	-39.98	-17.03	-54.25	-14.55	-26.07	-9.99	-30.04	-26.89	-27.37	-57.39	-32.42	-21.85	-23.95	-48.57	-39.21	-41.48	-31.68	-45.09	-31.79	-28.03	-33.78	-45.87	-29.66	-38.16	-37.24	-42.54	-23.35	-52.7	-30.83
AK7	-38.63	-35.67	-38.44	-27.89	-49.04	-24.63	-27.93	-33.72	-39.08	-34.47	-31.57	-41.94	-36.5	-25.95	-29.73	-38.14	-18.94	-36.04	-42.84	-55.76	-43.15	-24.83	-30.03	-23.48	-26.31	-16.95	-17.41	-20.59	-27.54	-43.41	-31.56	-24.47	-34.17	-34.99	-40.53	-33.68	-25.02	-46.19	-30.24	-39.69	-35.24	-29.64	-31.83	-36.94	-35.24	-37.81	-13.68	-40.5	-31.49
AK8	-31.55	-19.07	-32.86	-6.9	-27.16	-33.8	-28.74	-16.38	-41.22	-22.5	-5.64	-25.73	-22.64	-18.12	-18.43	-43.06	-14.17	-42.25	-36.99	-33.9	-21.05	-21.66	-33.94	0.8	-27.44	-5.04	-33.57	-14.09	-25.73	-46.65	-26.59	-9.11	-22.37	-25.98	-27.58	-44.27	-29.55	-25.38	-15.84	7.12	-24.23	-40.93	-19.72	-30.38	-18.38	-36.45	-20.8	-35.08	-18.12
AKAP1	-30.67	-14.06	-36.36	-17.91	-35.28	-25.73	-29.24	-22.86	-46.65	-17.11	-18.62	-17.64	-34.5	-14.55	-25.23	-33.75	-14.42	-18.77	-39.35	-36.69	-25.89	-12.69	-42.06	-17.19	-25.53	-2.55	-23.43	-13.88	-18.28	-45.24	-34.02	-23.22	-40.06	-31.3	-32.27	-27.26	-24.05	-31.98	-15.01	-26.46	-34.42	-20.65	-26.71	-37.52	-28.11	-36.73	-19.99	-40.04	-33.51
AKAP10	-40.78	-36.89	-45.58	-40.97	-50.68	-57.29	-38.53	-37.13	-61.15	-35.28	-31.13	-48.27	-35.86	-21.32	-31.29	-53.91	-21.17	-47.77	-47.42	-56.46	-39.13	-32.69	-44.47	-20.08	-19.72	-21.38	-28.67	-25.54	-33.89	-40.49	-37.86	-24.68	-46.44	-48.37	-51.16	-35.35	-37.76	-46.17	-36.91	-40.91	-37.54	-33.27	-34.83	-52.45	-47.25	-44.67	-25.72	-51.49	-45.23
AKAP11	-44.33	-36.85	-44.43	-41.4	-45.16	-46.01	-55.59	-41.61	-62.02	-25.31	-31.87	-47.99	-32.86	-29.78	-28.4	-55.91	-18.82	-31.3	-48.31	-59.29	-34.01	-20.68	-43.69	-17.61	-22.38	-17.03	-41.53	-18.47	-38.39	-45.56	-37.42	-21.76	-51.16	-47.85	-50.84	-48.96	-25.21	-43.74	-36.01	-44.81	-44.63	-51.24	-29.63	-53.03	-38.05	-39.27	-25.85	-59	-34.57
AKAP12	-34.3	-26.66	-27.9	-31.62	-34.04	-29.28	-30.25	-47.6	-46.48	-34.68	-27.23	-24.45	-34.54	-24.18	-20.05	-34.86	-4.95	-29.17	-47.03	-54.09	-37.92	-21.71	-19.85	-15.51	-4.32	-14.54	-20.26	-8.48	-25.2	-35.48	-20.42	-10.61	-33.3	-31.16	-17.51	-42.55	-35.98	-32.72	-27.66	-32.38	-29.87	-37.15	-23.12	-37.54	-43.01	-31.23	-8.56	-57.48	-30.13
AKAP13	-33.21	-29.82	-40.37	-22.46	-44.37	-53.23	-35.56	-37.56	-66.14	-20.26	-30.38	-44.19	-30.39	-31.25	-22.63	-40.89	-22.48	-39.11	-35.4	-48.82	-32.1	-20.71	-47.93	-16.85	-27.93	-13.48	-33.11	-17.09	-19.2	-43.7	-32.32	-19.38	-37.17	-29.55	-54.7	-47.85	-31.69	-35.74	-43.02	-38.88	-28.25	-32.88	-24.57	-46.04	-37.66	-33.99	-24.35	-64.18	-47.01
AKAP14	-33.51	-33.66	-48.9	-45.86	-45.26	-51.13	-51.23	-51.15	-73.13	-37.98	-33.87	-45.33	-25.16	-32.21	-37.2	-58.34	-21.8	-37.02	-46.84	-45.94	-39.68	-25.41	-55.96	-21.57	-20.53	-13.78	-40.33	-22.53	-32.79	-60.26	-40.18	-24.9	-48.78	-43.86	-55.96	-33.65	-36.92	-56.46	-33.56	-35.97	-39.97	-46.78	-31.83	-51.16	-39.22	-42.74	-29.03	-57.41	-39.68
AKAP17A	-11.64	-2.1	-22.59	-21.69	-25.16	-45.86	-29.81	-18.77	-43.13	-21.62	-9.46	-33	-20.23	-12.75	-4.09	-35	-10.97	-23.49	-54.42	-11.57	-24.5	-14.88	-35.61	-7.4	-27.21	-5.9	-15.15	-7.48	-20.04	-29.08	-11.58	-2.18	-32.52	-10.67	-7.11	-28.29	-17.57	-30.1	-22.14	10.46	-18.3	-23.02	-8.42	-34.22	-8.28	-38.4	-16.18	-36.6	-10.32
AKAP3	-14.58	-10.54	-30	1.06	-35.14	-25.08	-32.65	-1.94	-28.48	-13.92	-23.84	-23.43	-42.97	-11.4	-22.63	-23.05	-16.14	-14.57	-27.86	-46.87	-39.46	-16.07	-27.88	3.56	-16.02	-5.73	-11.31	-7.27	-29.09	-8.11	-27.4	-22.05	-41.03	-26.48	-8.29	-22.48	-11.77	-29.27	-34.37	-1.76	-22.18	-25.88	-29.14	-27.91	-30.1	-44.28	-7.1	-43.07	-12.38
AKAP4	-18.82	2.69	6.92	-13.44	6.81	-38.39	-13.32	4.98	-30.93	-17.25	-20.23	-19.18	-9.04	-2.23	-14.87	-30.83	4.55	-22.22	-7.91	-30.11	-19.01	-0.64	-3.15	-4.24	1.46	6.42	1.28	-3.56	-4.01	-6.1	-9.13	-18.18	-23.47	-14.39	-3.58	-12.71	-15.82	-40.21	2.26	1.72	-19.25	-21.92	-9.99	-15.99	-19.89	-11.64	-4.25	-39.28	-25.36
AKAP5	-32.95	-14.96	-27.39	-8.14	-21.32	-45.82	-33.31	-20.38	-56.11	-19.18	-14	-32.79	-12.48	-27.95	-18.43	-42.96	-8.06	-47.55	-31.43	-49.88	-24.52	-10.66	-21.75	-7.69	-13.28	-8.55	-26.4	-12.24	-27.13	-36.34	-33.73	-19.98	-16.75	-24.15	-29.7	-40.74	-23.28	-31.68	-25.91	-8.48	-25.58	-47.52	-14.39	-30.57	-28.08	-32.01	-17.62	-51.55	-25.54
AKAP6	-8.47	-17.75	-21.69	-31.37	-30.22	-30.48	-24.36	-38.3	-57.49	-27.87	-14.06	-40.6	-21.8	-28.94	-6.37	-35.75	-6.04	-20.47	-50.27	-37.25	-24.07	-12.71	-39.43	-5.04	1.13	1.07	-28.8	-7.17	-29.62	-41.46	-19.85	-2.64	-15.27	-28.02	-23.11	-31.15	-34.13	-27.84	-20.29	-11.47	-21.99	-35.62	-13.69	-22.5	-30.92	-30.75	-30.48	-35.52	-10.78
AKAP7	-8.23	-15.16	-10.22	6.16	0.53	-25.75	-5.5	-17.26	-36.16	-21.38	-15.82	-34.01	-15.57	-21.68	-0.13	-44.65	-9.08	-22.1	-20.41	-44.46	-10.5	-12.12	-35.82	2.29	10.26	-1.06	-22.45	-16.93	-26.07	-17.57	-20.43	-10.12	-13.23	-1.71	-14.85	-29.05	-31.92	-5.74	5.7	1.3	-11.16	-37.6	-4.29	-24.14	-32.19	0.63	-9.75	-41.17	-4.12
AKAP8	-7.88	-5.21	-19.45	-12.66	-25.77	-28.86	-30.14	-15.32	-32.64	-15.96	-8.45	-19.25	-18.27	-4.43	-18.14	-28.33	-12.56	-20.5	-36.65	-40.98	-17.33	-12.22	-23.34	4.15	4.34	-4.9	-16.1	7.98	-14.91	-25.49	-30.41	2.68	-37.38	-20.64	4.89	-24.16	-5.18	-17.97	-17.6	-26.35	-37.68	-27.88	-23.27	-32.59	-40.71	-19.51	-8.97	-33.91	-3.98
AKAP8L	-10.2	22.05	-17.56	1.79	-4.8	-22.33	-19.35	-1.03	-14.15	-27.06	2.34	-20.28	-1.21	-12.42	-22.66	-16.34	-0.59	-9.09	-2.38	-51.98	-7.23	17.69	21.58	3.97	-16.61	5.71	-30.52	6.95	-14.77	19.99	0.52	-0.18	-4.9	0.85	-4.62	-26.55	-10.55	6.71	9.96	8.73	-1.56	-27.92	2.16	-5.66	-11.49	-22.56	-2.6	-37.82	11
AKAP9	-35.14	-34.77	-47.18	-41.13	-51.76	-56.79	-49.33	-49.84	-65.31	-34.43	-28.75	-49.06	-43.25	-30.4	-32.57	-47.11	-20.22	-46.06	-55.12	-49.31	-37.31	-36.27	-45.65	-16.3	-28.09	-16.2	-33.01	-26.34	-33.62	-52.79	-46.6	-27.24	-51.61	-43.3	-47.58	-42.52	-37.8	-46.73	-41.45	-40.16	-43.43	-31.49	-18.45	-53.58	-47.51	-50.49	-24.88	-64.42	-39.27
AKD1	-89.42	-100.6	-113.97	-72.8	-103.39	-107.14	-63.2	-89.92	-159.47	-71.64	-59.15	-102.22	-79.4	-53.81	-93.13	-111.78	-33.95	-75.17	-151.44	-145.62	-108.94	-79.3	-114.77	-51.06	-68.41	-28.62	-75.25	-31.57	-52.84	-135.55	-86.13	-41	-100.07	-130.31	-119.58	-119.34	-91.16	-141.54	-61.41	-75.97	-92.15	-98.06	-55.31	-74.81	-109.3	-95.09	-47.28	-129.59	-102.27
AKIP1	-34.07	-10.18	-19.21	-23.72	-41.06	-33.79	-38.67	-32.65	-21.33	-14.61	-20.59	-39.58	-42.87	-24.97	-14.51	-23.35	-12.97	-39.18	-25.01	-41.42	-40.63	-24.68	-44.21	-14.07	-19.84	-11.29	-18.03	-14.12	-23.84	-24.86	-13.26	-16.75	-37.23	-22.76	-33.62	-26.61	-24.2	-39.79	-4.31	-19.72	-21.18	-35.43	-9.29	-43.34	-41.67	-24.62	-16.43	-31.03	-26.59
AKIRIN1	-22.41	-25.09	-37.12	-17.29	-44.07	-49.21	-26.56	-34.88	-65.87	-29.1	-25.26	-39.12	-37.16	-17.8	-10.97	-33.54	-19.66	-24.38	-52.55	-52.8	-47.32	-26.34	-40.83	-9.88	-12.05	-11.41	-17.18	-19.04	-28.08	-42.17	-32.71	-26.05	-40.19	-49.77	-41.87	-24.52	-23.73	-35	-32.29	-4	-30.57	-27.09	-25.96	-45.44	-37.26	-25.35	-10.1	-40.89	-40.37
AKNA	-17.46	-26.03	-29.33	-22.87	-22.69	-34.27	-34.1	-20.84	-37.71	-18.52	-18.67	-32.34	-10.17	-12.2	-25.03	-31.04	-4.13	-22.16	-19.75	-46.61	-22.67	-23.6	-24.94	-10	-9.77	-11.85	-11.33	-14.26	-13.09	-36.11	-26.32	-19.28	-16.14	-27.04	-30.6	-26.09	-13.34	-30.41	-13.76	-19.88	-29.5	-16.64	-24.74	-34.06	-28.51	-26.31	-16.6	-28.88	-22.65
AKR1A1	-15.6	-15.36	-29.17	-15.53	-14.76	-24.91	-29.15	-25.55	-43.16	-24.5	1.46	-21.24	-8.15	-10.04	-5.22	-15.58	0.95	6.03	-3.65	-33.55	-16.95	-7.45	-6.88	1.63	-11.79	1.15	-12.88	-3.47	-17.75	-17.09	-13.8	-7.94	-34.85	-5.05	-18.7	-25.98	-5.86	-31.78	-12.88	-15.08	-20.5	-20.88	-3.85	-26.36	-20.41	-34.99	-10.33	-25.46	-10.87
AKR1B1	-28.22	-26.37	-39.71	-27.29	-25.72	-45.74	-15.39	-31.17	-44.24	-22.39	-19.5	-10.9	-28.38	-9.51	-18.03	-42.22	-18.11	-35.76	-43.66	-33.82	-1.74	-12.73	-22.99	-5.11	-19.49	-2.63	-12.23	-15.61	-21.71	-35.86	-31.29	-20.48	-16.22	-35.38	-16.03	-29.65	-28.18	-27.7	-22.08	-20.53	-18.99	-31.43	-8.63	-34.55	-25.48	-31.88	-14.96	-41.02	-20.95
AKR1B10	-42.88	-29.3	-35.42	-27.85	-34.2	-53.42	-45.18	-45.54	-69.24	-34.93	-34.54	-41.69	-37.1	-27.04	-32.94	-60.6	-15.11	-40	-47.32	-60.76	-35.93	-14.7	-45.96	-2.9	-28.08	-9.88	-41.42	-9.1	-19.77	-49.21	-41.03	-26.14	-36.56	-49.16	-42.79	-49.64	-29.84	-41.94	-42.93	-19.16	-44.02	-42.65	-36.82	-38.64	-30.64	-41.82	-25.08	-45.95	-32.62
AKR1C1	-23.38	-13.56	-22.93	-24.85	-32.47	-43.98	-13.75	-16.82	-27.99	-20.87	-13.17	-28.01	-22.56	-13.04	-18.34	-31.55	-13.83	-28.31	-17.15	-37.3	-28.42	-6.2	-22.25	-3.27	-16.07	-4.59	-16.34	-17.95	-15.73	-42.38	-28.96	-17.43	-37.04	-15.67	-15.66	-31.85	-23.74	-23.78	-11.76	-23.38	-13.45	-36.77	-23.01	-8.71	-17.58	-31.57	-17.96	-32.48	-27.95
AKR1C2	-13.84	-9.62	-27.09	-26.67	-14.87	-45.36	-21.88	-12.7	-16.41	-14.39	-19.38	-27.37	-23.2	-15.56	-15.09	-33.14	-14.42	-37.29	-21.58	-16.25	-27.62	-6	-10.34	-3.42	-3.91	-5.67	-26.77	-11.06	-13.19	-33.24	-28.91	-12.35	-28.69	-9.6	-14.28	-20.02	-18.89	-15.78	-21.93	-21.65	-14.49	-35.1	-10.29	-16.19	-19.45	-18.28	-15.99	-19.05	-25.39
AKR1C3	-22.92	-28.97	-41.05	-35.14	-30.13	-47.39	-39.91	-37.12	-56.77	-31.09	-25.29	-49.63	-27.47	-30.76	-25.57	-52.49	-18.63	-45.08	-31.69	-49.64	-42.8	-29.64	-41.15	-12.84	-13.29	-9.8	-28.18	-11.66	-6.81	-50.22	-36.62	-28.29	-33.65	-33.2	-31.24	-45.22	-34.73	-18.37	-32	-15.74	-30.47	-44.45	-19.67	-33.2	-25.51	-49.76	-20.17	-55.85	-14.48
AKR1C4	-20.63	-24.76	-21.32	-16.79	-43.15	-50.91	-25.11	-28.55	-37.3	-23.32	-26.4	-30.29	-20.45	-25.76	-11.41	-46.27	-18.22	-33.6	-26.61	-53.04	-21.02	-1.82	-25.56	-3.9	-13.39	-13.64	-33.61	-9.97	-20.17	-31.4	-23.6	-16.48	-27.38	-29.31	-17.15	-27.4	-19.02	-27.2	-33.82	-6.47	-21.74	-36.81	-40.73	-46.06	-44.7	-23.83	-19.2	-22.07	-26.74
AKR1CL1	-38.45	-29.79	-40.71	-34.08	-50.74	-51.15	-44.93	-44.61	-65.62	-35.08	-34.14	-39.92	-36.7	-29.7	-30.74	-57	-20.33	-41.76	-53.04	-53.51	-47.54	-31.14	-53.22	-20.07	-36.2	-9.61	-35.69	-9.51	-36.73	-46.24	-37.28	-21.58	-40.1	-50.76	-51.41	-45.58	-36.63	-42.91	-27.34	-43.66	-47.13	-37.27	-26.96	-38.43	-42.34	-46.62	-29.46	-66.21	-39.69
AKR1D1	-26.25	-32.15	-33.06	-16.48	-22.61	-26.34	-24.85	-32.62	-56.6	-20.34	-18.34	-39.45	-32.93	-24.73	-29.04	-40.04	-13.8	-28.96	-31.5	-30.93	-13.87	-21.08	-37.62	-7.19	-20.31	0.6	-14.82	-17.05	-16.57	-32.63	-31.76	-26.5	-17.38	-16.13	-36.07	-40.86	-24.83	-45.48	-14.53	-26.02	-26.3	-30.68	-13.44	-31.22	-34.27	-15.05	-18.69	-30.49	-29.95
AKR1E2	-51.09	-36.44	-52.18	-35.28	-51.16	-59.79	-52.59	-53.77	-72.85	-45.48	-34.87	-51.28	-49.74	-33.92	-38.47	-53.43	-23.3	-45.43	-55.91	-60.5	-47.05	-29.95	-64.95	-21	-33.89	-20.73	-39.47	-27.72	-40.05	-62.06	-46.98	-33.12	-42.6	-50.29	-59.15	-54.46	-41.37	-57.09	-48.02	-44.81	-47.34	-46.12	-39.94	-55.03	-50.94	-50.53	-32.38	-65.18	-45.43
AKR7A2	-20.53	-8.17	-25.78	5.58	-38.62	-22.82	-34.97	-18.49	-48.6	-8.12	-6.06	-36.86	-31.22	-13.31	-25.33	-34.47	-20	-34	-39.37	-30.81	-24.86	-14	-37.9	-10.79	-15.26	-3.65	-20.7	2.15	-13.14	-33.69	-20.75	-15.64	-24.86	-20.6	-34.21	0.39	-20.33	-37.3	-4.32	-18.86	-19.48	-31.41	-21.61	-29.5	-27.08	-41.55	-11.13	-25.51	-17.68
AKR7A3	-20.9	-11.94	-22.12	-16.16	-20.84	-15.43	-7.72	-20.77	-14.86	-8.52	-13.91	-15.28	-21.72	2.92	-10.4	-27.25	-9.47	-10.62	-19.22	-18.29	-9.51	-15.9	-34.58	-8.19	-14.79	0.36	-9.44	3.75	-2.69	-28.25	-18.62	-3.72	-25.26	-21.8	-22.54	1.29	-3.92	-18.44	-5.95	-16.98	-17.98	-16.55	-11.62	-27.14	-31.54	-16.98	-1.89	-16.98	-5.91
AKR7L	-13.12	-5.13	-30.18	-14.96	-38.51	-14.63	-21.72	-30.68	-23.14	-33.33	-23.26	-11.04	-20.41	-12.8	-20.36	-43.51	-15.67	-6.75	-20.61	-34.86	-37.73	-14.41	-29.5	-15.04	-15.28	-11	-20.3	-11.08	-12.91	-14.26	-28.37	-25.74	-17.06	-44.23	-26.38	-43.83	-19.05	-23.8	-8.46	7.26	-15.16	-19.38	-3.42	-23.84	-14.1	-20.74	-13.5	-30.51	-16.42
AKT1	-44.26	-50.23	-58.87	-11.1	-19.98	-8.56	-53.26	-43.34	-69.31	-29.58	-27.2	30.48	-29.79	-6.75	-9.8	-44.41	-18.52	-7.08	-84.3	-28.46	-59.76	-22.37	-35.1	-28.05	-44.63	6.32	-40.32	-28.93	-48.13	-45.49	-3.84	-35.37	-57.44	3.48	-32.26	-22.22	-34.34	-68.63	-13.79	-34.58	-38.82	-61.51	-50.28	-46.61	-41.34	-54.61	-36.55	-66.26	-33.31
AKT2	-86.58	-64.23	-94.9	-77.88	-67.47	-58.78	-102.28	-97.58	-113.97	-78.04	-67.39	-15.68	-99.57	-63.9	-63.76	-75.04	-37.35	-77.78	-134.6	-121.09	-86.44	-49.81	-109.28	-50.85	-60.51	-27.92	-81.01	-46.98	-75.83	-118.34	-79.44	-44.4	-56.85	-83.06	-108.13	-84.99	-86.08	-105.62	-39.03	-81.81	-74.7	-93.02	-80.21	-109.61	-82.79	-77.85	-66.62	-134.6	-95.59
AKT3	-72.46	-62.8	-117.97	-49.99	-128.23	-102.07	-98.56	-120.82	-160.13	-94.19	-79.54	-118.23	-64.38	-73.06	-74.97	-145.51	-39.24	-100.95	-115.97	-146.24	-88.42	-74.46	-129.51	-27.73	-34.06	-14.07	-52.23	-72.35	-57.01	-93.71	-118.54	-73.6	-102.09	-108.59	-114.08	-114.25	-78.67	-156.62	-116.56	-85.25	-107.17	-129.9	-91.45	-103.16	-120.75	-107.13	-42.17	-130.09	-67.38
AKTIP	-24.2	-18.99	-42.3	-37.26	-48.15	-36.9	-28.44	-47.87	-55.7	-20.25	-28.15	-36.82	-33.4	-26.73	-30.55	-47.38	-12.62	-31.49	-44.97	-48.69	-32.13	-17.15	-53.86	-15.14	-26.95	-14.21	-41.69	-28.64	-36.2	-45.72	-37.87	-18.78	-40.46	-27.69	-38.23	-52.74	-34.26	-50.08	-25.68	-13.54	-35.03	-48.95	-44.23	-37.42	-35.81	-34.52	-29.07	-48.25	-30.79
ALAD	-23.36	-17.59	-13.46	-14.04	-22.98	-41.47	-16.35	-7.98	-12.32	-22.3	-8.48	-8.62	0.03	-6.38	-9.89	-28.66	-17.53	-6.82	-35.34	-37.88	-15.2	-10.28	-22.05	-9.32	-14.32	-9.46	-7.06	-2.94	-17.12	4.99	-17.11	6.17	-30.05	-25.34	-24.15	-19.91	-18.9	-28.01	-25.2	-10.3	-7.37	-18.7	-11.93	-41.25	-35.94	-19.29	-13.01	-11.31	-2.65
ALAS1	-24.67	-8.16	-29.7	-22.84	-29.87	-29.32	-51.98	-13.73	-47.35	-33.2	-27.29	-30.91	-25.49	-29.79	-17.56	-34.19	-12.93	-35.27	-37.59	-46	-39.32	-2.83	-22.94	-10.16	-24.98	-5.39	-33.64	-7.71	-17.84	-20.01	-36.67	-19.24	-28.19	-35.92	-11.83	-51.48	-29.43	-14.08	-36.04	-17.36	-10.8	-43.85	-29.56	-33.6	-26.03	-29.16	-22.23	-45.33	-19.48
ALAS2	-46.92	-36.18	-43.45	-36.39	-52.15	-47.17	-39.26	-50.8	-61.81	-39.59	-33.05	-44.41	-47.17	-26.49	-40.67	-53.51	-18.95	-31.64	-58.2	-46.08	-36.11	-35.9	-47.49	-25.87	-27.35	-11.46	-39.89	-27.64	-33.21	-47.05	-40.33	-33.2	-53.3	-33.59	-52.06	-32.58	-29.4	-52.7	-43.02	-38.33	-40.87	-52.05	-41.32	-47.74	-49.73	-37.93	-30.92	-60.96	-42.89
ALB	0.85	-15.19	-21.93	-12.93	-26.3	-1.97	-18.32	-16.03	-4.87	-8.77	-9.41	-35.67	-28.19	-13.33	-8.15	-23.9	-3.92	-14.99	-35.33	-36.66	-21.94	-12.03	-29.73	-1.21	-15.93	-2.57	-18.02	-4.11	-10.35	-23.26	-22.72	-10.39	-9.36	-24.62	-30.01	-28.45	-12.18	-29.85	-19.47	-11.8	-9.35	-23.64	-14.24	-12.79	-19	-32.66	-24.77	-28.37	-7.44
ALCAM	-38.8	-13.34	-34.52	-22.12	-39.77	-24.52	-36.02	-42.9	-51.02	-25.41	-25.43	-20.45	-29.68	-26.85	-19.05	-42.44	-12.92	-20.02	-31.38	-50.42	-34.17	-31.96	-31.42	-18.68	-7.42	-11.91	-31.55	-16.47	-21.64	-43.76	-26.51	-19.24	-28.91	-24.63	-31.05	-37.3	-25.57	-44.48	-25.82	-27.51	-29.97	-38.79	-33.61	-33.18	-40.9	-36.97	-19.21	-45.89	-31.78
ALDH16A1	-27.88	-31.29	-26.29	-19.15	-15.24	-19.1	-15.82	-22.77	-57.73	-14.09	10.56	-5.9	-20.65	-16.84	-25.25	-23.64	-7.59	-5.02	-8.39	-10.55	-21.65	-11.56	-38.68	-11.2	-17.11	-0.21	5.15	-4.3	-26.81	-13.03	-15.93	-16.03	-5.16	1.06	-16.79	-20.35	-1.58	-22.49	-25.9	-5.56	-25.18	-27.6	-15.42	-9.89	-42.21	-22.6	-9.44	-19.23	-15.92
ALDH18A1	-19.21	4.08	3.61	-3.34	5.34	-24.71	18.57	-14.07	-23.29	-1.34	-12.75	-28.04	-10.53	-2.76	9.23	-34.12	-15.58	-33.13	-16.95	14.47	-6.21	-11.35	-7.7	6	3.31	-1.79	-19.42	-2.23	11.74	1.56	-1.1	4.17	-7.68	-19.76	-7.28	-17.05	-20.71	48.24	-0.36	1.54	-18.92	-20.92	-19.11	-8.98	-18.59	-10.17	1.25	-38.4	-8.15
ALDH1A1	-42.26	-34.69	-49.65	-29.86	-52.33	-37.62	-44.73	-28.67	-52.39	-38.2	-28.63	-40.55	-48.8	-29.17	-24.56	-37.61	-16.41	-30.51	-31.68	-59.18	-39.09	-24.26	-53.7	-24.04	-22.82	-10.92	-33.23	-23.77	-38.46	-44	-34.24	-21.83	-57.5	-49.64	-51.15	-45.35	-37.17	-52.37	-41.17	-30.93	-47.15	-41.92	-39.06	-52.13	-46.23	-47.47	-23.86	-50.25	-35.77
ALDH1A2	-39.47	-32.23	-40.63	-33.62	-45.31	-54.73	-37.15	-36.94	-52.22	-29.97	-29.2	-46.72	-32.75	-31.43	-21.03	-56.85	-19.22	-23.56	-37.95	-46.08	-33.67	-25.44	-51.03	-12.4	-19.02	-12.81	-27.02	-27.15	-33.73	-46.63	-40.2	-28.31	-43.51	-24.73	-38.75	-41.39	-30.32	-51.23	-38.13	-30.04	-40.52	-42.42	-36.92	-45.99	-38.87	-32.95	-26.2	-49.03	-31.82
ALDH1A3	-8.86	-0.78	-0.87	-19.71	-8.28	-17.84	-18.62	-13.87	-29.13	-11.53	-4.49	-35.8	-19.49	-10.37	-14.04	-21.37	0.5	-27.52	-41.02	-38.96	-16.12	-4.34	-45.7	-3.48	-10.13	-1.58	-22.83	12.39	-6.75	-42.05	-16.29	-3.9	-25.25	24.56	-21.79	-33.36	-23.61	-15.6	-10.91	3.97	-19.44	-29.01	-28.31	-21.17	-18.9	-13.34	-8.69	-45.3	-10.34
ALDH1B1	-10.91	-4.4	-15.89	10.26	-15.39	-9.51	2.48	2.62	-19.97	-6.08	-16.64	-4.05	5.17	5.92	-15.94	-16.76	-10.19	1.19	-18.32	-27.86	-9.54	-4.11	-29.71	4.46	-8.81	6.5	3.01	7.21	-10.73	-22.03	10.05	-8.46	-11.74	3.25	-9.66	-22.42	-6.74	-26.72	7.61	10.93	-10.32	-15.27	-1.6	-14.7	-3.88	-17.5	-11.76	-13.64	3.4
ALDH1L1	-34.76	-22.19	-42.47	-5.2	-44.91	-47.43	-30.43	-34.88	-59.66	-31.11	-19.05	-40.77	-31.77	-26.29	-35.01	-43.69	-19.49	-40.98	-39.81	-46.18	-38.15	-28.05	-41.84	-17.74	-27.46	-8.98	-29.94	-20.57	-15.7	-50.32	-36.47	-22.27	-45.46	-30.37	-43.22	-40.56	-32.74	-43.17	-33.6	-32.96	-39.53	-34.9	-35.24	-34.04	-30.28	-36.94	-22.48	-51.87	-21.55
ALDH1L2	-41.69	-19.08	-31.84	-23.35	-31.59	-41.64	-34.12	-26.05	-48.77	-21.73	-25.67	-33.98	-34.18	-18.45	-18.33	-54.48	-20.08	-23.51	-29.98	-56.36	-23.29	-19.16	-45.34	-11.52	-27.55	-12.75	-30.89	-7.62	-13.61	-25.19	-23.26	-13.32	-25.41	-44.51	-45.68	-48.51	-22.78	-41.71	-34.28	-19.61	-36.73	-37.14	-20.38	-40.44	-33.65	-46.38	-14.22	-44.46	-30.65
ALDH2	-21.85	-11.11	-22.08	-11.86	-26.52	-13.11	-13.68	-24.95	-19.21	-13.34	-14.67	-11.46	-18.05	-17.93	2.04	-34.13	-6.9	-26.36	-31.07	-36.84	-18.92	-16.93	-27.48	-6.37	-11.98	-9.38	-20.77	0.93	2.79	-28.44	-13.8	-9.8	-23.02	-28.52	-21.79	-19.16	-1.42	-24.66	-19.93	-13.75	-21.77	-26.85	-18.33	-34.54	-20.03	-14.37	-6.58	-39.63	-17.76
ALDH3A1	-39.83	-37.96	-52.07	-41.92	-53.68	-46.48	-46.45	-48.59	-69.73	-37.77	-28.65	-51.77	-46.76	-30.87	-35.43	-55.23	-21.91	-36.37	-55.2	-54.67	-51.21	-30.51	-51.8	-15.72	-33.24	-13.06	-41.74	-24.65	-41.28	-56.58	-39.88	-31.49	-47.9	-32.14	-47.46	-53.1	-35.75	-52.94	-32.64	-27.83	-46.27	-53.87	-31.04	-51.68	-45.81	-54.06	-29.32	-64.84	-37.64
ALDH3A2	-36.63	-26.91	-45.02	-42.65	-41.92	-26.48	-47.26	-47.45	-58.27	-22.35	-13.89	-37.27	-32.69	-24.57	-30.21	-48.81	-18.01	-37.32	-39.73	-49.02	-25.96	-20.38	-39.15	-20.02	-30.04	-15.53	-23.91	-15.45	-28.7	-55.34	-11.55	-27.2	-50.09	-51.14	-49.94	-45.38	-13.17	-32.7	-38.49	-34.49	-31.75	-29.28	-35.48	-41.9	-25.57	-44.07	-20.09	-52.45	-30.7
ALDH3B1	-23.99	-7.78	-1.24	-11.25	-20.56	-27.62	-8.01	-16.47	-19.68	-5.41	-3.24	-11.93	-23.32	-4.96	-10.11	-27.84	-13.08	-14.56	-24.43	-17.02	-14.75	-7.71	-29.89	-9.05	-18.58	-4.4	-24.09	1.47	-13.86	-12.03	-18.41	-20.57	-28.91	-28.61	-5.97	-23.85	-7.95	-14.5	2.75	-7.47	-15.9	-29.46	-19.09	-13.93	-9.18	-30.42	-4.23	-36.99	-7.7
ALDH3B2	-29.82	-9.46	-28.77	-19.77	-22.06	-20.42	-26.41	-37.67	-43.24	-33.44	-24.4	-36	-28.45	-25.68	-18.56	-38.74	-18.86	-34.2	-30.49	-43.94	-25.17	-17.12	-31.24	-8.79	-23.21	-10.9	-33.07	-6.41	-26.39	-42.23	-32.72	-24.92	-33.28	-32.55	-24.79	-39.92	-27.64	-33.99	-26.25	-19.62	-28.1	-25.17	-21.49	-30.34	-28.6	-34.27	-23.47	-45.29	-23.96
ALDH4A1	-34.37	-27.22	-49.7	-39.76	-44.16	-56.39	-42.8	-44.51	-48.87	-35.92	-23.81	-46.27	-40.82	-36.26	-39.44	-59.37	-24.77	-39.49	-52.53	-48.77	-39.46	-16.79	-53.65	-21.4	-32.16	-14.02	-40.14	-25.15	-18.58	-49.61	-31.66	-27.62	-41.02	-51.3	-58.97	-40.38	-37.94	-51.38	-30.11	-24.7	-34.1	-48.62	-23.64	-43.01	-43.02	-44.27	-30.05	-47.56	-37.16
ALDH5A1	-9.98	-9.38	-20.14	-1.49	-16.05	-16.58	-33.02	-16.54	-43.98	-16.75	-26.91	-24.02	2.06	-13.88	-10.38	-22.44	-17.14	-10.87	-36.84	-34.83	-16.59	2.19	-26.11	-2.78	-20.39	-7.51	-14.58	-0.38	-6.84	-30.4	-24.96	4.71	3.78	-22.96	-21.29	-32.66	-27.76	-7.33	-22.75	-0.52	-21.8	-38.99	-29.38	-28.21	-5.97	-15.27	-7.05	-44.63	-13.56
ALDH6A1	-38.12	-20.86	-27.41	-29.21	-30.18	-11.12	-35.8	-34.97	-44.07	-20.24	-22	-28.32	-18.37	-27.57	-34.1	-28.08	-16.33	-16.54	-29.08	-38.3	-28.8	-24.81	-27.11	-7.96	-16.23	-8.01	-31.88	-13.35	-29.01	-28.23	-32.8	-25.11	-27.01	-16.23	-19.32	-48.66	-23.53	-45.87	-15.49	-15.96	-35.02	-16.32	-15.86	-24.98	-22.99	-39.92	-22.85	-32.53	-33.1
ALDH7A1	-5.3	-21.42	-22.75	-22.11	-21.43	-36.85	-13.99	-19.72	-54.92	-15.84	-11.74	-14.11	-21.73	-18.27	-22.45	-45.84	-12.59	-17.59	-37.66	-27.29	-26.83	-11.89	-0.01	-5.07	-12.63	4.58	-18.66	-11.16	-34.76	-14.1	-3.73	-1.18	-24.85	-21.36	-22.71	-20.21	-16.95	-30.68	-21.34	-21.31	-26.29	-14.34	-15.6	-28.19	-19.35	-33.05	-1.4	-26.88	-11.55
ALDH8A1	-10.83	-11.17	-22.66	-12.21	7.95	-34.97	-27.27	-26.43	-41.52	-22.45	-24.11	-33.56	-22.85	-23.22	-9.83	-40.87	-13.39	-20.64	-31.02	-31.98	-30	-4.96	-40.73	-4.1	-20.77	-0.6	-30.11	-9.51	-16.3	-35.05	-25.5	-18.79	-26.97	-20.77	-33.72	-35.02	-8.58	-32.62	-13.64	-9.12	-24.14	-35.61	-8.5	-27.14	-24.14	-27.38	-18	-35.34	-10.01
ALDH9A1	-39.09	-22.87	-45.76	-19.29	-41.67	-50.41	-30.92	-43.87	-48.34	-37.83	-29.23	-44.77	-32.97	-33.99	-23.77	-44.65	-24.65	-42.07	-54.64	-52.13	-21.36	-31.68	-33.94	-17.47	-25.61	-8.43	-29.06	-20.62	-19.32	-40.86	-43.17	-25.58	-26.76	-38.74	-44.94	-36.71	-15.52	-35.78	-43.54	-39.29	-39.3	-39.98	-33.5	-30.79	-42.36	-46.19	-15.41	-50.24	-26.15
ALDOA	4.67	-17.26	-8.49	-20.18	-15.65	-29.18	-16.01	-7.85	-15.68	-24.26	-4.88	-11.64	-25.76	-12.91	-11.09	-29.78	-4.01	-5.1	-15.67	-23.27	-1.97	-20.83	-18.01	-1.63	-22.06	0.14	-21.41	-6.94	-16.19	-21.44	-19.48	-11.38	-13.26	-27.77	-23.12	-20.62	-10.79	-9.67	-2.88	-2.14	-15.08	-15.31	-20.35	-14.88	0.46	-24.75	-15.94	-11.29	-2.09
ALDOB	-44.18	-29.44	-38.96	-44.08	-38.81	-58.95	-33.52	-26.68	-63.38	-27.22	-21.78	-44.72	-37.78	-25	-28.22	-48.59	-23.09	-22.43	-41.69	-42.03	-41.16	-21.35	-38.18	-21.71	-12.54	-13.48	-37.89	-17.52	-36.12	-47.38	-35.26	-14.23	-51.39	-41.16	-24.72	-30.34	-21.59	-33.84	-21.38	-30.43	-21.38	-39	-24.58	-45.85	-19.8	-40.06	-30.45	-61.17	-32.45
ALDOC	6.63	-2.1	-7.45	-6.56	-13.21	-12.11	-21.47	0.51	-44.97	16.57	9.14	7.43	7.57	0.86	14.64	-23.71	7.24	1.02	5.77	-25.23	-11.44	7.56	-11.79	-4.98	-1.7	7.25	-13.05	3.79	-6.11	-4.06	-4.79	15.99	-1.46	-18.6	1.8	-18.75	-3.91	-10.61	-8.71	14.55	-15.45	-30.79	-4.03	-19.67	-7.87	-27.39	-7.28	-27.67	-0.23
ALG1	-29.33	-28.85	-15.17	-19.34	-22.28	-40.44	-18.56	-14.59	-33.69	-10.37	-14.34	-17.71	-6.88	-10.94	-24.14	-21.22	-16.53	-2.08	-40.84	-35.68	-30.66	-8.57	-24.27	-5.95	-25.31	-6.95	-9.21	-12.69	-25.82	-20.06	-19.21	-3.22	1.68	-0.38	-17.45	-26.54	-11.94	-31.27	-3.03	-3.29	-18.41	-31.5	-5.93	-5.51	-19.25	-27.58	-1.03	-23.26	-10.94
ALG10	0.05	-18.03	-30.61	-31.67	-17.83	-30.57	-26.09	-22.28	-40.76	-31.55	-3.19	-35.76	-31.45	-20.38	-4.64	-39.21	-9.03	-26.06	-41.49	-33.13	-14.14	-17.37	-30.99	-8.48	-18.84	-7.74	-11.62	-9.98	-7.24	-13.22	-27.71	-7.59	-27.32	-22.11	-30.74	-32.73	-9.25	-13.65	-22.31	-3.23	-23.61	-23.09	-21.18	-13.49	-35.03	-24.83	0.19	-23.89	-18.76
ALG10B	12.66	10.83	-2.25	26.84	-5.28	5.3	4.82	10.46	21.35	-0.36	0.71	-1.23	8.04	0.77	5.45	-8.94	4.86	-18.22	-1.89	-7.92	6.68	8.14	16.43	9.41	9.76	4.84	-0.28	18.77	9.23	9.79	-6.76	2.48	4.73	19.23	11.77	-28.23	18.62	4.14	-4.69	6.61	-4.11	-11.78	-2.29	1.44	1.24	-0.35	18.15	20.54	13.87
ALG12	-30.73	-9.2	-33.4	-16.13	-39.46	-19.22	-35.2	-36.43	-31.13	-11.27	-10.88	-14.16	-34.69	-13.46	-28.62	-27.02	-17.78	-33.47	-47.03	-26.61	-29.06	-15.77	-30.26	-15.34	-23.19	-6.67	-21.31	-16.63	-0.12	-36.94	-20.29	-18.11	-13.75	-37.62	-28.22	-25.4	-21.43	-27.21	-20.85	-21.5	-32	-21.99	-18.9	-22.77	-13.2	-15.08	-15.35	-33.41	-18.94
ALG13	-18.05	-19.81	-23.04	-12.59	-27.59	-20.62	-28.07	-17.19	-42.78	-4.64	-5.97	-14.7	-23.04	-18.61	-27.63	-17.33	-6.17	-10.09	-48.85	-14.53	-13.88	-17.26	-37.49	-5.38	-6.01	-4.65	0.34	-12.35	7.2	-20.92	5.99	-22.85	-20.11	-17.59	-16.32	-1.28	-12.08	-28.88	-28.5	-12.08	-10.79	-29.1	-29.37	-28.25	-49.27	-18.63	-9.49	-35.6	-26.31
ALG1L	-35.49	-9.36	-27.9	-21.62	-26.44	-36.22	-15.15	-25.52	-55.63	-38.74	-31.14	-36.75	-13.71	-24.8	-0.86	-49.3	-21.3	-48.49	-34.13	-49.4	-34.96	14.86	-11.54	-1.15	-12.04	2.08	-30.49	-26.12	-15.89	-8.06	-34.8	-5.72	-3.69	-18.94	-29.03	-43.99	-18.44	-23.75	-20.99	-5.96	-23.18	-44.01	-18.11	-27.22	-24.88	-23.92	-20.77	-48.17	-22.4
ALG1L2	-19.75	-5.54	-20.4	-25.72	-23.09	-27.79	-21.76	-22.96	-32.46	-10.48	-9.43	-23.39	-22.24	-10.77	-14.09	-18.81	-8.46	-18	-39.84	-23.5	-22.37	-20.58	-29.16	-10.9	-3.26	-8.37	-11.34	-14.18	-18.16	-28.45	-19.86	-6.32	-30.96	-29.14	-22.54	-20.5	-15.57	-32.45	-14.85	-18.59	-11.03	-23.42	-9.93	-24.85	-28.91	-23.51	-10.07	-35.37	-23.48
ALG2	-14.4	-14.71	-37.84	-20.77	-43.56	-28.35	-24.41	-22.6	-25.27	-32.48	-28.8	-43.14	-24.82	-25.35	-22.48	-53.92	-20.7	-49.88	-37.27	-39.74	-42.41	-10.42	-33.52	-20.21	-26.4	-9.21	-33.48	-11.68	-22.69	-46.94	-35.52	-8.23	-18.45	-35.4	-33.75	-45.55	-22.65	-23.78	-26.3	-13.55	-34.11	-47.24	-19	-23.88	-30.55	-22.11	-22.2	-37.9	-33.27
ALG3	-34.06	-33.74	-29.97	-1.73	-27.83	1.28	-43.61	-41.02	-55.1	-19.05	-6	-26.19	-14.08	-15.99	-10.93	-34.33	-8.85	-25.57	-38.76	-42.54	-40.02	-3.5	-25.11	-15.68	-22.14	-6.6	-27.09	0.89	-20.42	-20.94	-20.07	-19.16	-26.04	-10.63	-23.23	-30.35	-22.54	-26.84	-23.24	-24.36	-25.29	-37.62	-25.48	-21.51	-14.91	-39.05	-17.64	-41.59	-18.66
ALG5	-30.39	-17.85	-37.92	-36.01	-30.07	-43.47	-23.87	-21.33	-42.77	-31.88	-26.23	-35.48	-32.44	-11.97	-26.14	-48.83	-10.09	-23.44	-48.26	-56.29	-40.97	-25.71	-39.39	-12.69	-6.61	-8.9	-30.28	-12.76	-34.83	-41.54	-22.48	-12.69	-31.2	-25.49	-24.56	-20.46	-29.96	-24.71	-14.2	-16.07	-39.91	-39.13	-31.36	-35.46	-39.73	-42.23	-21.6	-42.63	-27.57
ALG6	-23.84	-31.24	-21.29	-14.73	-31.05	-46.39	-6.69	-1.93	-43.84	-5.38	-11.45	-38.6	-28.62	-16.66	-27.95	-47.73	-15.38	-24.62	-19.53	-24.51	-21.34	-4.64	-38.7	-0.53	-17.57	-6.84	-16.23	-10.77	-13.61	-34	-9.21	-7.47	-17.69	-21.14	-20.03	-31.96	-21.64	-24.69	-21.57	-3.25	-14.83	-20.24	-17.5	-34.22	-16.44	-8.51	-8.21	-21.54	0.55
ALG8	-22.64	-22.11	-34.01	-19.11	-44.5	-27.87	-31.62	-39.81	-39.56	-30.43	-16.03	-42.18	-24.42	-9.47	-29.17	-34.27	-21.82	-30.99	-39.22	-47.78	-24.68	-25.38	-42.6	-8.22	-9.49	-8.23	-20	-18.24	-21.9	-20.83	-29.33	-9.89	-22.48	-29.12	-33.41	-15.69	-12.66	-31.67	-26.33	-27.71	-25.4	-35.2	-22.79	-36.58	-35.25	-31.4	-15.31	-53.47	-29.58
ALG9	-32.82	-23.81	-23.05	-36.26	-39.96	-41.57	-45.73	-37.19	-40.76	-26.63	-27.01	-33.96	-32.14	-19.62	-28.05	-53.53	-18.63	-44.85	-55.81	-56.95	-37	-23.86	-51.37	-18.78	-23.91	-10.99	-26.61	-22.28	-31.7	-31.19	-30.82	-25.63	-44.17	-40.58	-37.17	-38.92	-30.34	-44.49	-29.07	-27.99	-37.98	-32.4	-20.55	-40.8	-46.61	-33.3	-21.16	-52.09	-33.08
ALK	5.3	-15.12	-23.74	-24.78	-20.34	-32.8	-21.15	-13.43	-16.9	-13.37	-7.36	-11.45	-21.46	-7.92	-19.03	-16.73	-10.31	-26.42	-36.99	-24.73	-4.54	-12.78	-9.29	-25.76	-22.2	-7.02	-5.51	-2.62	0.49	-17.7	-10.63	8.86	-24.81	-26.19	-15.66	-9.89	-13.98	-13.96	-2	-19.51	-4	-28.67	-30.77	-26.25	-32.68	-15.57	2.54	7.11	-17.1
ALKBH2	-33.88	-16.99	-38.01	-21.62	-36.65	-24.62	-5.08	-18.96	-46.13	-19.35	-12.84	-30.51	-24.04	-12.86	-22.32	-18.22	-5.17	-28.05	-35.65	-38.31	-13.37	-21.17	-25.08	-8.3	-5.61	-9.85	-13.7	-11.87	-21.73	-24.92	-28.68	-11.84	-32.21	6.6	-29.85	-37.13	-16.85	-23.83	-18.08	-25.26	-29.46	-37.03	-25.65	-38.15	-30.67	-15.71	0.99	-45.35	-18.05
ALKBH3	-8.29	-22.94	-33.22	-25.91	-3.62	-18.38	-28.8	-6.05	-22.8	-16.09	-3.27	-27.55	1.43	-3.41	-4.34	-46.75	-12.46	-20.41	-27.93	-46.8	-15.18	-0.68	-18.91	3.11	5.66	-4.52	-29.11	11.48	-1.3	-3.65	-19.41	-4.07	-24.21	-36.18	-16.8	-45.03	-3.48	-18.46	-28.66	-19.29	-16.06	-32.75	-8.79	-34.41	-20.68	-7.87	4.32	-38.86	-16.58
ALKBH5	-28.08	0.62	-19.72	-10.13	-40.18	-16.51	-10.84	-25.88	-12.72	-19.83	-28.19	-13.3	-8.57	-15.19	-24.5	-38.26	-13.28	1.71	-18.31	-39.89	-32.98	-3.43	-28.62	-0.72	-25.28	-1.6	-27.56	-6.41	11.02	-10.73	-17.71	-10.68	-20.95	-27.73	-25.07	-40.51	-13.11	9.43	-18.86	-14.42	-23.61	-39.81	-8.98	-36.68	-3.78	-11.48	-8.81	-21.96	-8.07
ALKBH7	-38.88	-23	-46.44	-34.21	-50.67	-40.75	-41.25	-41.45	-62.61	-27.79	-23.47	-42.06	-30.99	-20.66	-28.33	-49.43	-21.16	-35.69	-58.75	-28.02	-37.31	-16.69	-50.22	-16.06	-22.79	-14.83	-29.31	-18.1	-35.35	-56.63	-37.49	-21.41	-33.05	-36.54	-43.88	-49.28	-31.77	-50.7	-10.03	-11.35	-25.91	-41.22	-23.08	-46.64	-27.23	-35.65	-23.29	-59.7	-35.25
ALKBH8	-21.18	-18.51	-35.84	-26.27	-15.83	-34.78	-33.99	-38.23	-52.44	-28.26	0.3	-21.16	-9.7	-18.95	-22.5	-28.69	-14.55	-6.79	-38.78	-33.09	0.46	-17.26	-28.84	-9.39	-22.59	0	-3.95	-4.79	-20.9	-35.33	2.96	-17.62	-27.52	-30.63	-36.7	-38.12	-28.57	-33.25	-27.98	-10.91	-28.42	-39.76	-30.02	-35.54	-31.08	-32.01	-19.55	-53.06	-32.24
ALLC	-24.44	-24.68	-13.76	-27.25	-21.18	-31.95	-10.24	-8.46	-45.66	-16.64	-21.13	-30.77	-15.2	-6.08	-15.3	-26.18	-16.31	-29.54	-47.72	-25.46	-30.02	-24.65	-25.29	5.15	-11.51	-7.21	-3.98	-11.55	-13.84	-28.48	-31.73	-16.82	-36.54	-29.65	-26.89	-27.92	-26.4	-14.12	-13.12	-19.07	-18.37	-12.76	-5.29	-23.23	-25.68	-30.51	-7.09	-34.7	-14.1
ALMS1	-17.14	14.39	-9.57	-9.52	-8.02	-17.37	13	-16.84	-31.98	-3.9	-12.31	3.56	8.14	-9.06	22.8	-16.37	10.13	-7.7	-5.95	-10.23	22.5	11.49	-4.29	-7.32	-2.39	-1.51	3.46	12.23	11.78	4.6	35.19	-1.95	10.84	-21.6	17.3	0.31	4.6	19.51	-9.97	2.67	-21.18	22.73	4.66	-22.29	-20.09	6.65	35.62	-17.86	4.77
ALMS1P	-30.59	-18.45	-28.52	-27.41	-32.98	-36.53	-32.63	-32.06	-42.41	-23.11	-22.03	-20.59	-22	-19.43	-24.82	-35.2	-13.9	-26.34	-39.64	-38.73	-30.53	-19.36	-35.19	-11.61	-19.67	-12.09	-26.78	-19.13	-26.04	-37.77	-29.08	-18.09	-34.12	-29.47	-32.47	-31.52	-26.69	-34.13	-18.54	-18.53	-30.43	-33.79	-21.92	-35.74	-22.82	-32.57	-22.2	-38.93	-29.99
ALOX12	-32.53	-32.1	-35.35	-37.6	-30.72	-28.75	-17.56	-44.69	-34.18	-23.41	-16.37	-39.72	-27.21	-16.08	-31.05	-40.31	-20.73	-27.46	-43.88	-29.43	-36.17	-14.62	-25.21	-18.03	-30.04	-9.95	-26.91	-9.02	-25.81	-43.05	-19.97	-7.31	-37.41	-31.86	-25.32	-25.31	-27.31	-29.57	-29.5	-26.2	-23.66	-32.59	-13.57	-46.87	-32.97	-23.4	-16.31	-39.14	-28.29
ALOX12B	14.89	-15.42	-0.49	-3.92	-2.09	-12.04	3.08	-14.04	-24.84	-3.04	-3.26	3.39	-18.11	-0.56	5.77	19.16	8.37	-4.6	-5.48	-5.45	3.42	-5.66	4.28	2.52	0.79	7.84	1.86	0.91	9.39	1.14	18.97	-17.35	-21.51	-10.02	-1.77	-15.07	-1.35	-3.02	-15.38	6.86	-17.64	-2.98	5.7	-10.3	-8.64	0.66	3.33	-16.57	-1.35
ALOX15	-25	-20.4	-28.48	-14.35	-19.95	-24.57	-26.13	-14.93	-18.95	-14.3	-22.64	-25.01	-3.71	-8.38	-14.75	-24.15	-13.69	-15.29	-36.09	-27.38	-3.71	-18.03	-18.79	-4.8	-3.19	-5.38	-11.62	-15.1	-16.38	-30.26	-21.65	0.32	-17.55	-17.85	-5.05	-26.74	-25.02	-28.48	-12.83	-13.62	-32.61	-8.3	-20.89	-25.92	-15.26	-10.54	-0.43	-29.87	-11.37
ALOX15B	-26.39	-24.32	-25.63	-13.12	-47.47	-33.2	-24.69	-18.03	-39.81	-28.07	-28.77	-41.1	-14.77	-19.34	-19.63	-16.39	-16.67	-26.51	-41.59	-40.45	-12.98	-12.07	-39.41	-13.58	-7.23	-3.15	-17.51	-8.57	-16.28	-40.1	-26.28	-15.97	-21	-31.3	-42.62	-17.65	-23.32	-36.93	-31.64	-9.88	-27.51	-18.66	-24.86	-27.78	-31.03	-29.09	-9.88	-41.47	-27.64
ALOX5	-20.12	-29.4	-38.08	-1.51	-41.12	-39.82	-36.23	-29.56	-49.86	-23.2	-8.09	-31.19	-42.56	-24.68	-26.95	-31.65	-18.18	-25.79	-39.47	-53.71	-21.55	-0.32	-30.08	-8.97	-26.94	-5.27	-27.03	-19.96	-29.79	-29.67	-34.31	-10.57	-14.62	-15.41	-39.11	-21.89	-33.69	-27.55	-30.59	-23.56	-27.23	-37.36	-14.74	-36.33	-44.36	-29.64	-9.89	-46.63	-26.56
ALOX5AP	-30.35	-2.66	-14.81	-8.51	-12.75	-27.22	-0.12	2.62	-3.37	-23.75	-10.74	-12.51	-14.3	-13.85	-8.64	-29.46	-10.37	-27.16	-33.2	-20.55	-11.03	-3.76	-20.42	-0.56	-16.45	-0.58	-30.1	-4.83	8.49	-27.67	-25.68	-14.42	-17.96	-2.96	-17.45	-40.02	-5.52	-17.95	-20.19	-14.47	-2.35	-10.94	-14.44	-13.26	-15.89	-9.09	-18.03	-32.19	-18.78
ALOXE3	4.89	-5.15	-12.23	-7.53	-19.92	-0.61	-18.49	-9.87	-22.58	8.89	-12.47	4.18	-9.96	-2.23	2.72	-28.73	-11.09	11.11	-17.36	-43.16	-13.66	29.41	-3.8	-10.24	-13.14	0.95	-12.96	-3.78	-7.21	-9.34	-0.76	-11.04	-36.38	8.76	-26.7	-26.81	-8.43	-28.86	-11.14	0.75	-14.62	-26.11	1.49	-39.21	6.19	-9.85	-14.64	-21.56	10.86
ALPI	-23.79	-17.66	-21.26	-21.34	-9.67	-13.83	-16.28	-22.86	-3.25	-13.71	6.53	-18.38	-15.71	-9.41	-19.66	-21.38	-14.3	-21.55	-21.32	-18.95	-27.8	-21	-7.34	-14.85	-25.94	-9.29	-6.57	-4.33	18.91	-29.79	3.66	-12.41	-2.55	-9.13	-25.52	-4.43	-9.1	-25.08	-16.02	-14.52	-16.74	-10.61	-14.03	-7.84	-15.41	-15.92	-6.51	-3.61	-17.82
ALPK1	-38.48	-21.64	-45.54	-29.32	-43.93	-34.03	-41	-43.37	-57.16	-35.32	-29.88	-51.42	-33.27	-28.42	-34.27	-46.82	-16.93	-47.74	-42.31	-44.28	-44.39	-24	-51.7	-6.73	-24.89	-12.67	-38.88	-20.52	-22.47	-53.8	-35.76	-26.12	-26.98	-33.79	-40.67	-35.33	-25.53	-32.05	-29.08	-25.99	-26.73	-44.25	-40.9	-46.15	-39.92	-36.2	-17.85	-52.3	-29.55
ALPK2	-16.72	-10.49	-30.89	-24.25	-42.89	-32.87	-17.09	-14.18	-38.15	-25.79	-17.88	-27.96	-30.12	-31.19	-19.06	-43.61	-11.97	-31.54	-26.5	-49.38	-44.6	-11.16	-32.49	-8.95	-1.25	-10.31	-23.45	-6.39	-26.18	-15.04	-23	-3	-33.4	-25.6	-15.08	-33.69	-22.52	-10.36	-22.48	-17.79	-30.97	-38.48	-31.26	-39.97	-27.1	-22.06	-12.15	-33.96	-14.97
ALPK3	-27.31	-11.68	-30.7	1.9	-22.34	-17.64	-21.9	-13.77	-45.96	-21.13	-7.69	-14.06	-5.6	-13.64	-30.17	-29.53	0.73	-17.28	-15.56	-30.69	-23.97	-4.09	-11.65	-11.69	-13.84	-4.05	-27.15	2.89	-15.54	-21.03	-12.85	-3.14	-17.54	-3.82	-15.65	-18	-15.24	-22.59	-10.15	-14.28	-12.19	-23.93	-13.07	-11.21	-17.87	-15.99	-6.6	-42.08	-13.09
ALPL	-15.31	-7.3	-22.68	-15.81	-22.73	-13.28	-9.83	-10.98	-1.97	-25.88	-12.78	-21.36	-20.95	-5.86	-5.14	-24.25	-6.09	-21.86	-11.06	-27.02	-9.53	-14.79	-20.66	-1.1	-11.89	-2.73	-13.75	-5.58	-0.14	-30.61	-16.69	-13.78	-13.55	-8.2	-12.68	-31.57	-15.02	-6.17	-21.38	6.1	-7.6	-9.92	-2.96	-18.86	-13.27	-6.9	-19.91	-17.29	-3.68
ALPP	-19.53	-20.48	-21.39	-19.46	-30.38	-22.89	-31.86	-30.24	-30.68	-25.13	-18.33	-28.73	-22.74	-21.86	-21.47	-30.63	-14.34	-25.21	-24.49	-25.83	-29.44	-16.03	-33.79	-13.4	-17.18	-5.97	-21.97	-13.92	-14.23	-34.82	-27.27	-17.7	-24.45	-31.92	-25.86	-28.96	-22.62	-26.98	-14.72	-18.24	-29.59	-18.79	-25.36	-30.47	-23.01	-23.47	-17.86	-39.98	-23.52
ALPPL2	-30.51	-33.77	-47.9	-33.91	-47.59	-41.52	-37.56	-51.79	-71.12	-37.63	-34.7	-24	-25.42	-10.76	-40.56	-52.25	-16.66	-36.15	-38.91	-29.69	-46.79	-27.36	-53.79	-24.73	-31.23	-18.01	-26.21	-29.83	-33.43	-52.65	-41.3	-27.73	-56.83	-33.27	-33.11	-47.35	-29.68	-49.68	-23.97	-31.76	-24.96	-39.33	-34.8	-45.78	-27.53	-41.14	-26.96	-57.16	-45.7
ALS2	-20.24	-19.64	-32.11	-19.58	-21.77	-25.06	-45.44	-19.43	-40.51	-11.87	-17.98	-40.82	-37.38	-7.88	-13.1	-10.29	-2.86	-22.99	-38.32	-41.41	-37.39	-12.03	-37.58	-15.61	-4.83	-1.76	-15.6	-15.75	-19.84	-36.24	-2.8	-1.01	-20.07	-17.01	-14.96	-33.24	-23.31	-30.2	-16.99	-12.2	-12.52	-41.35	-13.19	-29.49	-40.22	-18.36	-14.15	-38.89	-16.7
ALS2CL	-15.81	-2.95	-4.15	-16.91	-17.3	-41.87	-5.88	-24.7	-32.95	-12.24	-10.41	-32.1	-25.98	-8.15	-17.76	-15.43	-9.07	-18.98	-41.57	-19.83	-10.32	-27.12	-31.62	-2.41	0.77	-1.94	9.43	2.68	-13.44	-30.55	-12.77	2.52	-18.45	-35.78	-18.57	-22.42	-9.03	-17.8	-17.3	-12.55	-16.43	-29.19	-16.32	1.15	-34.21	-16.37	-1.21	-25.12	-26.51
ALS2CR11	-21.69	-28.25	-25.33	-21.08	-31.57	-12.9	-33.42	-17.15	-43.85	-15.49	-25.6	-7.18	-33.19	-24.18	-2.32	-11.93	-17.11	-9.88	-12.27	-33.64	-12.57	-20.87	-23.08	-13.5	-9.66	1.98	-15.33	-22.59	-20.52	-34.33	-19.78	0.76	-31.18	-27.66	-31.39	-25.77	-26.24	-31.93	-22.99	-10.93	-33.14	-27.53	-11.63	-27.82	-41.25	-3.67	1.04	-26.35	-21.68
ALS2CR8	1.04	-20.45	-10.95	-23.52	-9.93	-35.04	-20.2	-19.35	-39.58	-28.26	-31.24	-49.7	-28.51	-22.29	-18.67	-33.3	-12.33	1.84	-20	-31.95	-15.31	-12.41	-44.76	-5.26	-21.12	5.27	-26.72	-19	-15.01	-33.7	-19.37	-5.06	-28.88	-25.14	-35.63	-28.03	-16.25	-31.16	-14.53	-13.2	-24.88	-32.22	-13.53	-20.77	-37.22	-27.25	-17.34	-46.68	-6.67
ALX1	-29.99	-24.97	-45.8	-37.82	-33.09	-31.2	-35.79	-42.88	-65.8	-27.39	-24.15	-35.29	-29.04	-33.44	-35.45	-40.5	-11.97	-34.76	-45.57	-53.49	-20.12	-36.4	-40.49	-8.75	-22.49	-12.22	-27.12	-15.81	-25.82	-35.98	-37.69	-17.32	-37.68	-47.79	-39.14	-49.68	-13.84	-39.6	-31.12	-33.17	-45.27	-46.65	-37.63	-36.16	-37.02	-51.21	-26.55	-52.12	-48.52
ALX3	-35.36	-26.59	-42.03	-41.21	-54.38	-39.88	-42.84	-43.09	-42.91	-18.21	-18.38	-39.37	-36.8	-27.81	-31.49	-51.93	-17.13	-44.51	-44.09	-35.88	-38.23	-32.68	-51.79	-18.36	-32.69	-12.72	-38.08	-11.37	-32.75	-53.52	-33.94	-30.12	-36.37	-39.2	-39.99	-42.27	-35.75	-46.62	-16.32	-31.52	-30.27	-25.27	-35.33	-46.93	-43.06	-37.91	-34.32	-56.85	-41.71
ALX4	-19	-15.49	-30.05	-28.24	-34.76	-31.14	-26.03	-31.56	-48.72	-12.94	-14.69	-16.95	-5.54	-7.2	-36.62	-35.18	-19.14	-20.56	-45.08	-40.84	-40.76	-24.88	-49.49	-12.43	-27.86	-9.4	-25.41	-13.34	-33.53	-47.85	-13.59	-18.54	-33.52	-9.22	-17.66	-42.64	-22.75	-38.61	-4.29	-15.66	-12.78	-18.72	-5.56	-36.72	-12.98	-36.8	-18	-46.45	-20.86
ALYREF	28.08	6.91	0.38	28.5	16.17	1.68	7.07	8.47	18.04	-2.17	29.8	46.66	0.72	11.68	-6.77	21.15	-4.73	34.56	27.2	65.21	12.12	5.62	15.71	-6.74	13.19	2.36	35.81	12.75	10.21	34.2	36.36	6.88	16.42	32.62	53.5	7.88	29.79	33.84	16.42	10.03	0.22	42.82	-1.69	20.91	25.76	1.4	19.46	12.86	-2.55
AMACR	-15.74	13.88	-9.31	-6.55	-18.98	-20.49	-2.07	-2.89	-15.41	-4.75	-13.14	-14.96	-5.88	-12.69	-6.29	-21.88	-8.53	-13.92	-16.47	-15.78	-14.31	8.84	-7.45	-7.22	-13.53	-1.02	-6.76	-8.09	-5.53	-4.09	-10.93	-0.39	2.08	-0.1	-1.31	-16.38	-13.65	-14.78	-17.33	-5.23	-10.82	-9.37	-11.94	-12.79	-1.59	-3.49	-10.28	-23.72	-14.24
AMBP	-15.71	-0.51	-27.14	-32.12	-25.52	-36.87	-16.89	-27.19	-40.32	-20.99	-18.05	-37.99	-32.96	-21.4	-27.44	-34.3	-8.1	-29.75	-31.97	-36.45	-2.98	-13.9	-36.75	-10.12	-2.05	0.98	-16.6	-18.39	-7.07	-42.38	-23.95	-23.19	-38.02	-42.13	-39.21	-36.88	-13.97	-29.66	-26.01	-2.22	-16.91	-15.11	-9.6	-22.78	-17.11	-29.26	-8.66	-56.79	-21.87
AMD1	-21.13	-17.38	-25.16	-4.65	-31.53	-37.6	-34.94	-30.5	-41.31	-18.96	-15.69	-44.26	-32.89	-15.31	-27.21	-33.63	-15.02	-36.53	-50.38	-46.3	-6.21	-23.39	-21.83	-10.72	-13.22	-11.83	-26.77	-14.06	-17.86	-13.76	-35.4	3.24	-28.4	-39.08	-30.16	-40.28	-22.84	-28.22	-23.73	-10.06	-27.59	-26.63	-21.82	-30.87	-35.73	-39.16	-16.48	-18.39	-15.59
AMDHD1	-34.53	-23.38	-35.37	-21.1	-39.96	-42	-49.4	-36.9	-54.01	-31.12	-25.45	-45.6	-24.57	-23.39	-28.84	-47.25	-16.93	-31.35	-23.52	-39.04	-39.13	-14.48	-32.34	-21.77	-26.68	-8.84	-32.94	-27.26	-24.29	-41.8	-39.64	-20.3	-41.32	-45.79	-37.33	-43.91	-27.45	-47.5	-36.74	-20.52	-29.31	-25.12	-28.18	-36.23	-29.69	-41.08	-26.92	-53.84	-38.25
AMDHD2	-35.49	-24.98	-39.09	-25.7	-36.87	-22.29	-32.76	-28.15	-50.5	-21.64	-26.77	-16.39	-26.82	-17.03	-10.05	-16.04	-11.97	-31.14	-30.49	-36.35	-35.91	-28.84	-36.17	-21.62	-17.6	-11.26	-23.66	-6.22	-25.41	-39.98	-15.79	-19.68	-39.73	-35.09	-36.73	-32.5	-29.08	-35.34	-24.77	-34.49	-33.27	-32.09	-24.25	-27.75	-35.84	-38.39	-11.46	-49.34	-28.93
AMELX	-42.77	-29.97	-47.64	-35.13	-49.78	-47.46	-38.16	-48.95	-61.75	-31.37	-27.93	-40.94	-34.91	-31.16	-37.26	-48.73	-25.36	-15.76	-62.77	-52.86	-45.92	-35.58	-53.69	-23.36	-29.18	-15.05	-37.07	-29.73	-29.54	-56.13	-42.04	-21.34	-44.1	-52.22	-54.02	-43.51	-37.02	-49.11	-31.05	-30.21	-44.84	-45.2	-38.05	-49.44	-38.23	-49.56	-29.11	-65.41	-46.18
AMFR	-11.18	-14.82	-20.23	-16.2	-32.08	-24.9	-11.93	-20.01	-31.04	-22.64	-17.34	-13.04	-21.02	-6.91	-12.11	-30.65	-3.77	-22.93	-26.69	-27.56	-18.99	-16.98	-16.53	-8.3	-19.95	-7.07	-19.61	-15.88	-1.71	-30.74	-24.54	-15.87	-25.86	-21.55	-20.93	-24.49	-23.77	-18.84	-20.44	-19.4	-20.65	-27.32	-17.25	-11.74	-20.86	-8.34	-12.58	-35.29	-17.52
AMH	-30.84	-34.22	-41.88	-31.88	-32.26	-42.47	-44.8	-47.94	-64.34	-28.02	-2.79	-25.5	-41.45	-12.21	-24.61	-39.04	-21.61	-29.83	-59.35	-27.61	-37.57	-28.68	-50.31	-23.17	-32.69	-9.34	-12.79	-16.66	-19.15	-49.13	-29.25	-21.21	-49.95	-30.8	-23.36	-38.67	-19.32	-46.7	-10.56	-34.48	-23.84	-24.71	-23.03	-30.39	-28.39	-45.78	-21.76	-53.62	-28.04
AMHR2	-49.51	-18.49	-46.74	-36.5	-42.74	-58.22	-37.27	-35.96	-59.51	-36.47	-20.67	-44.87	-27.75	-26.46	-33.06	-55.51	-16.91	-39.96	-62.07	-59.53	-36.17	-15.64	-61.74	-20.04	-31.78	-7.84	-23.9	-24.52	-33.47	-48.64	-45.06	-22.22	-56.35	-42.04	-50.01	-49.76	-24.95	-52.75	-32.86	-23.03	-32.39	-44.34	-42.15	-45.95	-33.58	-32.53	-28.62	-60.35	-35.77
AMIGO1	-31.45	-34.65	-44.21	-29.57	-53.32	-50.73	-40.14	-42.91	-66.7	-38.91	-33.35	-33.28	-34.27	-22.96	-16.85	-39.91	-11.95	-33.43	-49.56	-58.82	-46.93	-19.02	-50.91	-12	-34.18	-16.84	-36.27	-22.93	-36.03	-44.84	-42.33	-20.46	-37.65	-39.97	-46.04	-46.07	-30.38	-51.44	-22.68	-38.63	-43.11	-43.21	-34.06	-50.26	-48.6	-40.13	-30.41	-51.32	-41.9
AMIGO2	-30.86	-22.73	-37.31	-34.66	-29.84	-42.09	-37.41	-36.99	-62.23	-34.62	-24.27	-47.2	-40.26	-20.38	-35.34	-42.02	-14.27	-29.67	-54.28	-56.12	-39.44	-15.1	-46.57	-9.48	-21.75	-9.98	-24.24	4.34	-12.83	-45.6	-26.1	-16.25	-45.92	-40.89	-51.85	-32.41	-34.41	-38.9	-24.6	-29.94	-39.44	-48.29	-18.18	-39.95	-34.27	-34.84	-13.17	-55.28	-19.37
AMIGO3	-38.87	-4.29	-35.99	11.76	-12.31	-16.57	-40.41	-27.94	-26.86	2.25	-17.43	-14.61	-0.42	-16.83	-29.33	-36.18	-6.52	-44.91	-25.85	-43.68	-43.47	12.76	-9.99	-12.54	-22.21	2.94	-24.26	-4.03	-0.01	-11.3	-8.21	-15.66	-29.88	-17.18	-28.4	-31.53	-17.48	-27.21	-2.04	-31.2	-11.93	-28.6	-20.97	-14.01	-28.01	-19.25	-11.5	-47.85	-15.7
AMMECR1	-23.97	-24.25	-31.65	-18.75	-39.15	-15.9	-43.12	-43.53	-36.73	-24.98	-26.91	-43.46	-17.97	-12.96	-11.17	-53.02	-16.41	-48.19	-38.96	-56.67	-37.98	5.69	-33.03	-6.29	-26	-1.83	-18.89	-26.05	-8.87	-38.83	-37.71	-2.27	-6.86	-31.56	-22.38	-43.35	-34.31	-34.58	-31.75	-3.17	-28.13	-39.85	-22.18	-23.68	-25.08	-37.97	-13.61	-48.65	-6.4
AMN	-22.63	6.9	-16.18	12.72	-22	2.02	-30.58	-0.93	-34.18	-5.08	1.22	-4.44	-5.33	0.93	-5.45	6.72	-13.46	-6.08	3.54	3.66	-23.36	5.23	-31.38	8.08	-25.67	1.82	-16.41	-5.48	0.77	4.49	19.64	-14.07	-22.56	-11.81	-1.78	-8.04	5.27	-23.76	12.93	15.08	-3.88	-3.43	5.85	5.05	9.2	-25.78	-5.01	-19.88	3.16
AMN1	-19.8	-34.64	-40.34	-15.93	-29	-54.29	-47.06	-28.49	-50.95	-26.83	-33.89	-41.48	-31.7	-18.22	-15.9	-45.52	-2.72	-40.45	-34.8	-60.07	-40.9	-21.31	-38.7	-4.97	-19.23	-2.37	-40.46	-14.57	-24.75	-44.24	-45.58	-21.69	-25.36	-51.58	-35.29	-25.21	-25.58	-44.73	-25.16	-23.14	-28.5	-46.12	-23.93	-38.42	-24.17	-17.29	-19.34	-55.73	-22.92
AMOTL1	-35.72	-30.53	-38.53	-38.92	-7.99	-26.97	-33.95	-20.04	-60.72	-37.22	-33.91	-40.05	-37.37	-26.01	-23.9	-36.85	-13.8	-25.66	-39.23	-51.08	-25.21	-29.35	-56.25	-9.71	-1.02	-4.58	-24.99	-31.14	-28.7	-50.89	-26.72	-13.26	-27.81	-4.01	-36.02	-42.56	-34.73	-37.08	-14.44	-23.41	-36.85	-35.06	-38.49	-48.32	-44.11	-18.33	-15.61	-46.7	-32.56
AMOTL2	-34.04	-19.35	-46.37	-35	-44.36	-39.35	-47.21	-41	-45.12	-14.24	-25.11	-33.01	-38.65	-24.88	-17.9	-38.36	-16.09	-37.18	-21.08	-47.87	-33.54	-8.07	-51.99	-26.57	-20.34	-15.4	-23.21	-17.16	-21	-56.51	-39.72	-31.7	-56.32	-9.67	-46.05	-23.16	-26.9	-35.12	-43.63	-34.09	-37	-46.83	-47.17	-44.73	-45.63	-26.23	-19.36	-50.48	-22.55
AMPD1	-22.32	-18.56	-19.46	-29.42	-18.82	-35.45	-24.42	-36.17	-44.22	-13.22	-16.11	-18.18	-15.12	-17.77	-26.62	-30	-19.45	-24.83	-31.51	-21.81	-10.12	-27.25	-22.71	-12.26	-21.19	-5.83	-23.33	-18.91	-8.27	-25.5	-30.58	-15.3	-16.56	-21.32	-24.34	-43.64	-7.32	-30.51	-15.03	-20.7	-16.45	-21.7	-19.37	-26.55	-23.21	-27.29	-3.3	-53.12	-20.52
AMPD2	-21.45	-10.41	-17.39	-32.12	-26.18	-38.84	-24.83	-21.04	-16.14	-17.2	-28.24	-22.89	-21.1	-8.42	-11.78	-34.9	-19.02	-36.48	-13.34	-3.24	-26.9	-4.01	-20.51	-8.86	-6.44	-10.45	-24.43	-17.54	-17.51	-40.87	-24.32	-11.55	-31.69	-12.43	-1.93	-39.69	-12.06	-16.99	-18.4	-24.29	-31.1	-10.13	-30.95	-11.19	-17.95	-25.64	-20.39	-42.06	-27.15
AMPD3	12	-22.2	-21.13	-22.2	-17.78	-24.39	-12.37	-13.23	-24.59	-7.46	-17.93	-10.52	-11.71	-8.35	-11.41	-14.84	5.59	1.77	-8.07	-16.24	-0.41	-5.61	-30.45	-3.41	12.51	10.93	-4.37	6.64	6.37	-28.05	-8.62	-6.13	-41.4	-35.62	-9.17	4.53	8.65	-22.91	-3.05	-12.3	-18.14	-26.43	-13.32	-14.92	-12.26	-4.26	4.25	-40.61	-27.02
AMPH	-10.37	-16.03	26.64	-7.09	-10.7	0	-19.25	-2.72	1.11	-0.2	-7.49	-17	-9.57	6.08	-2.62	-24.02	-2.27	-15.9	-6.75	-2	-11.69	16.15	-19.65	6.06	7.93	-3.63	9.61	-8.31	-22.07	-8.99	-6.6	1.61	-12.75	-5.7	-1.6	-22.84	-10.52	-3.75	-3.1	-8.92	-15.38	9.07	-5.6	-9.13	-20.93	6.01	13.37	7.94	6.68
AMT	4.12	-2.53	-13.46	1.63	-27.98	-18.24	-17.61	2.7	-0.95	-6.92	4.43	-18.26	-9.52	-9.86	-10.28	-15.05	-2.76	-1.68	-5.27	-30.59	15.84	-1.06	3.44	-8.22	4.83	-0.23	-8.83	-0.07	-0.59	2.83	5.06	-8.98	-12.26	0.99	-20.34	-17.45	-2.87	2.21	-17.08	-6.36	-13.44	-8.87	2.9	-14.39	-25.21	-18.16	-4.22	-10.02	-7.16
AMTN	-38.38	-31.05	-37.22	-4.11	-40.52	-36.08	-44.26	-36.28	-39.48	-24.41	-13.92	-23.62	-15.96	-22.57	-30.74	-50.9	-11.85	-15.88	-51.53	-49.32	-38.92	-21.17	-41.85	-15.66	-28.25	-6.59	-33.31	-15.15	-29.36	-50.06	-40.08	-16.92	-38.05	-45.48	-45.93	-50.27	-38.76	-51.24	-11.19	-31.8	-23.85	-46.16	-15.63	-37.3	-28.14	-47.82	-31.19	-50.48	-29.99
AMY1A	-35.27	-25.46	-34.29	-19.38	-22.43	-22.95	-38.66	-19.8	-47.33	-24.68	-21.88	-27.18	-5.66	-14.92	-30.11	-35.06	-18.64	-27.25	-28.08	-34.22	-33.75	3.82	-36.94	-12.77	-22.29	-8.97	-33.63	-22.98	-31.34	-16.82	-22.71	-6.06	-30.52	-28.67	-19.24	-33.01	-10.47	-31.59	-11.38	-22.24	-20.39	-32.56	-29.76	-36.08	-26	-35.65	-16.44	-33.42	-16.23
AMY1C	-29.92	-35.43	-49.72	-40.63	-49.6	-53	-50.1	-41.21	-68.31	-33	-31.32	-48.55	-43.45	-31.21	-36.07	-51.41	-19.83	-46.11	-62.57	-57.49	-45.4	-26.85	-57.36	-22.66	-22.2	-17.18	-40.49	-27.65	-39.33	-47.83	-41.42	-19.05	-44.69	-47.21	-33.26	-45.45	-42.01	-54.05	-24.51	-34.92	-36.44	-47.9	-27.87	-47.86	-40.27	-35.76	-20.73	-64.23	-33.14
AMY2A	-27.66	-17.89	-28.41	-28.01	-28.63	-43.78	-35.54	-32.59	-55.48	-37.3	-34.72	-51.49	-38.52	-33.95	-29.52	-57.48	-24.33	-46.24	-45.14	-54.88	-30.09	-25.43	-37.36	-6.71	-18.21	-10.21	-38.8	-11.03	-13.01	-55.48	-43.81	-29.14	-26.14	-37.44	-38.75	-42.62	-39.14	-27.85	-34.33	-24.23	-33.35	-47.59	-26.27	-38.38	-26.85	-22.81	-16.34	-56.4	-14.31
AMY2B	-7.16	-3.74	-7.57	-14.9	-5.18	-38.16	-18.13	3.75	-30.35	-11.83	-18.98	-25.15	-21.61	-10	-10.51	-38.62	-6.62	-25.69	-16.57	-18.75	-19.36	-7	-21.94	-0.35	0.24	-0.25	-16.03	1.79	-8.29	-17.32	-13.58	-0.38	-16.45	-25.45	-27.78	-32.98	-10.31	-17.71	-6.03	3.51	-14.65	-27.18	6.21	-21.22	-3.65	-2.59	-4.28	-13.83	-9.69
AMZ1	-46.54	-35.53	-51.52	-37.28	-46.19	-57.2	-49.24	-50.53	-69.99	-28.61	-35.85	-49.95	-30.02	-33.45	-30.42	-58.62	-20.61	-47.41	-41.31	-54.94	-50.96	-28.45	-42.56	-18.08	-32.62	-12.14	-42.86	-19.18	-35.57	-53.14	-47.6	-28.86	-50.75	-48.74	-48.2	-47.44	-39.9	-55.53	-34.03	-37.17	-47.14	-39.56	-42.41	-56.86	-49.16	-42.58	-23.89	-57.83	-22.76
AMZ2	-28.9	-17.07	-38.71	-35.01	-26.07	-40.09	-17.49	-35.83	-54.25	-30.43	-31.94	-30.45	-32.55	-27.53	-26.6	-50.56	-20.72	-44.69	-66.02	-47.19	-43.53	-17.61	-37.67	-10.92	-21.24	-8.37	-33.05	-26.34	-15.3	-43.08	-28.73	-17.62	-39.92	-47.86	-51.94	-36.9	-36.61	-17.23	-31.29	-14.06	-29.99	-44.75	-22.46	-42.96	-35.9	-38.52	-16.02	-62.77	-42.25
ANAPC10	-17.04	-19.51	-26.25	-20.32	-26.02	-8.66	-2.16	-20.34	-39.72	-12.89	-10.78	-26.92	-18.45	-19.41	-16.32	-30.54	-0.96	-5.26	-21.64	-47.85	-21.52	-20.11	-28.63	-8.4	-1.85	-6.2	-17.94	-16.22	-9.48	-17.88	-10.8	-11.21	-27.12	-21.74	-21.13	-35.93	-23.13	-28.1	-20.45	-8.33	-17.62	-31.37	-14.26	-19.79	-16.07	-15.92	-22.54	-37.17	-22.47
ANAPC11	-28.3	-10.11	-22.35	-12.29	-31.38	-36.1	-12.88	-18.76	-40.35	-16.03	5.33	-15.05	-26.55	-18.87	-14.43	-39.36	-11.31	-8.15	-18.89	-46.91	-19.97	-20.57	-23.7	1.34	-8.06	-11.14	-14.21	9.27	-14.71	-13.02	-12.99	-6.15	-19.2	-22.06	-15.48	-17.51	-11.04	-26.05	-28.07	-18.12	-31.16	-19.88	-23.06	-29.3	-33.09	-36.09	-11.46	-41.89	-29.86
ANAPC13	-38.77	-17.19	-34.57	-13.54	-8.85	-37.39	-36.61	-45.22	-51.07	-28.64	-17.73	-38.33	-14.06	-31.75	-20.56	-41.78	-20.18	-29.46	-24.63	-59.09	-29.91	-4.66	-37.67	-8.16	-22.75	-0.84	-39.84	-9.48	-16.09	-31.55	-27.6	-26.05	-37.97	-35.4	-40.48	-35.44	-42.93	-28.11	-34.12	-27.82	-36.95	-47.65	-30.78	-47.2	-34.8	-28.54	-27.12	-52.72	-21.38
ANAPC15	-40.77	-36.47	-44.16	-45.21	-37.35	-40.68	-38.95	-50.38	-67.38	-41.24	-35.28	-33.87	-39.29	-35.43	-18.73	-50.36	-7.17	-38.93	-20.1	-49.12	-50.23	-13.07	-61.13	-25.6	-30.96	-14.22	-30.48	-27.19	-37.57	-56.6	-44.49	-25.31	-49.6	-38.78	-41.3	-29.57	-34.41	-55.56	-33.49	-31.83	-40.94	-16.41	-42	-42.59	-42.09	-18.78	-10.74	-64.86	-44.32
ANAPC2	-1.22	-28.27	-8.96	-21.74	-19.92	-49.69	27.06	-47.4	-27.29	-17.13	-7.81	-17	-3.33	-5.29	-17.23	-40.12	-10.39	-15.55	10.88	-21.63	-20.12	-12.19	-24.52	-13.65	-24.36	-4.69	-29.58	-16.75	-15.1	-24.39	-25.73	-16.63	-36.38	-32.97	-23.36	-48.97	-13.45	-35.31	-1.67	-22.18	-19.98	-16.02	-37.72	-22.2	6.23	-37.22	-23.57	-54.96	-0.99
ANAPC4	15.22	-5.33	5.91	7.94	7.19	-8.21	1.86	-11.78	4.86	-4.84	-19.32	2.13	2.39	-10.29	1.52	-16.81	3.55	6.28	2.6	4.18	6.61	3.74	-1.69	1.94	11.96	-4.59	-3.67	-6.94	3.82	-10.39	-10.02	6.74	-1.9	10.28	-0.34	8.59	4.82	11.77	-15.42	-4.34	-1.69	16.07	-16.19	-1.2	-3.62	-3.57	-2.28	-1.22	-10.33
ANAPC5	0.23	-24.99	-24.21	-21.83	-25.63	-35.68	-18.86	-27.71	-21.39	-23.55	-25.96	-27.12	-27.92	-18.45	-1.98	-36.29	-0.8	-23.74	-28.17	-28.08	-21.25	-17	-30.53	-10.8	-2.77	-14.35	-9.64	-6.91	-18.22	-41.19	-24.26	-15.56	-22.94	-21.86	-19.42	-17.99	-14.81	-20.86	-25.9	-21.93	-28.72	-19.28	-29.77	-26.94	-20.49	-28.83	-6.38	-30.23	-26.33
ANG	-10.11	-2.43	-12.33	-12.22	-5.37	-18.43	-18.9	-14.46	-39.1	-12.85	-10.65	-27.76	-19.48	-17.18	-12.95	-35.11	-18.11	-17.66	-33.5	-33.76	-19.63	-6.13	-15.48	-6.97	-9.51	-7.05	3.13	6.12	-2.38	-6.37	-17.94	-0.02	-26.36	-20.34	-14.56	-16.14	-0.51	-5.72	-15.5	-12.82	-18.52	-30.28	-13.98	-27.94	-14.19	-27.96	-0.93	-20.49	-22.21
ANGEL1	-34.73	-7.98	-27.45	7.23	-29.87	-36.07	-19.64	-13.46	-52.45	-20.37	-14.8	-31.17	-18.09	-18.94	-29.87	-36.87	-15.89	-31.07	-21.04	-48.88	-37.85	-9.61	-43.31	1.2	-29.65	0.96	-20.44	-4.77	-12.89	-26.27	-23.24	-11.67	-30.36	-37.6	-1.41	-36.05	-29.05	-26.05	-24.8	-14.29	-16.02	-40.84	-23.83	-20.34	-9.98	-25.46	-11.21	-42.6	-7.56
ANGEL2	-17.5	-23.47	-23.95	-11.05	-19.49	-43.37	-31.33	-18.92	-23.11	-21.7	-24.77	-42.32	-19.64	-10.57	-8.28	-27.98	-11.98	-19.4	-20.74	-29.77	-17.32	-1.87	-14.2	-13.77	-14.96	2.34	-2.57	17.5	-9.25	-0.1	-18.66	-5.6	-26.85	-43.36	-12.33	-20.03	-11.6	-16.63	-17.11	-15.35	-20.08	-14.14	-9.21	-34.74	-27.58	4.39	10.39	-34.19	-6.15
ANGPT1	-28.5	-35.06	-49.1	-37.05	-39.3	-56.41	-40.32	-45.79	-64.97	-33.3	-26.7	-49.15	-45.52	-33.13	-33.22	-37.79	-22.8	-40.64	-53.13	-50.85	-40.8	-28.39	-46.64	-20.67	-19.67	-16.68	-40.52	-24.54	-24.48	-36.63	-37.41	-26.59	-47.27	-43.04	-42.14	-48.41	-28.51	-33.65	-43.96	-38.66	-31.11	-48.07	-27.15	-36.77	-39.35	-32.71	-28.31	-59.1	-35.45
ANGPT2	-30.77	-29.71	-36.69	-42.71	-42.14	-40.3	-21.28	-29.09	-64.07	-28.48	-33.93	-50.67	-45.72	-30.39	-23.67	-48.71	-15.66	-29.29	-41.61	-56.64	-37.41	-24.23	-42.77	-17.77	-13.15	-12.38	-33.86	-17.16	-34.18	-40.88	-43.23	-28.06	-46.58	-45.24	-56.38	-50.01	-30.87	-53.1	-34.87	-27.29	-31.54	-49.72	-19.64	-44.68	-35.47	-40.93	-22.95	-59.85	-40.98
ANGPT4	-35.32	-24.41	-36.68	-7.98	-23.21	-29.24	-23.73	-13.11	-51.51	-32.34	-19.94	-35.96	-28.41	-18.53	-14.56	-47.24	-17.85	-29.12	-27.14	-47.45	-37.62	-19.36	-19.87	-16.73	-25.58	-1.42	-36.43	-15.99	-14.55	-53.15	-36.77	-23.4	-30.18	-22.68	-30.54	-32.98	-26.91	-35.26	-25.05	-3.15	-14.33	-29.06	-7.42	-46	-27.04	-25.02	-25.29	-46.7	-26.12
ANGPTL1	-41.64	-27.74	-50.07	-45.88	-54.53	-55.26	-46.44	-53.1	-65.35	-38.52	-33.6	-50.04	-49.91	-27.88	-21.46	-51.06	-23.4	-52.46	-52.52	-55.53	-47.93	-36.29	-57.28	-26.85	-28.86	-20.05	-24.66	-24.27	-36.6	-61.96	-41.46	-27.96	-54.83	-46.71	-45.15	-43.65	-41.88	-41.13	-42.37	-39.65	-47.6	-47.75	-42.59	-52.26	-49.52	-47.14	-31.93	-56.23	-43.7
ANGPTL4	-31.16	-4.42	-27.04	-11.66	-45.39	-45.25	-34.98	-16.69	-58.37	-23.23	-26.38	-50.49	-30.06	-27.78	-30.76	-55.33	-14.98	-46.11	-36.99	-49.37	-26.14	-23.14	-53.95	-8.18	-23.53	2.75	-21.78	-6.17	-23.63	-53.84	-37.17	-24.17	-23.83	-35.98	-45.76	-45.64	-31.71	-35.51	-30.23	-20.09	-30.98	-37.18	-37.53	-39.03	-38.7	-33.77	-26.79	-49.2	-25.99
ANK1	-25.92	-6.58	-35.52	-3.06	-14.24	-17.32	-13.92	-6.56	-28.95	-21.41	-24.59	-25.38	-4.18	3.4	-31.37	-33.08	-7.06	-39.22	-53.12	-25.75	-8.4	-19.82	10.63	-4.13	-12.27	-0.35	-19.68	8.88	-15.79	-16.65	-30.56	-18.67	-28.5	-19.52	-25.97	-12.1	-0.43	-46.23	-21.65	-20.68	-33.27	-14.05	-3.66	-10.19	-22.32	-4.51	-18.46	-23.87	-6.79
ANK2	-45.41	-33.52	-47.77	-40.98	-49.93	-42.73	-50.97	-38.42	-48.38	-34.41	-24.35	-29.01	-27.23	-33.5	-39.34	-50.83	-22.49	-30.25	-58.95	-58.24	-34.96	-35.56	-42.44	-20.19	-25.35	-14.96	-26.3	-24.5	-34.31	-43.64	-40.53	-29.21	-46.64	-26.95	-49.45	-41.84	-29.37	-49.24	-36.16	-33.64	-48.2	-39.38	-29.37	-50.77	-48.77	-41.8	-23.12	-59.64	-40.85
ANK3	-32.12	-26.32	-31.94	-38.79	-43.88	-39.13	-30.12	-31.12	-60.03	-24.25	-27.34	-42.06	-30.85	-17.65	-20.02	-40.44	-21.07	-40.17	-46.28	-56.55	-40.65	-33.08	-47.23	-14.34	-25.34	-1.19	-31.67	-3.62	-36.88	-47.92	-35.49	-22.55	-44.88	-47.83	-54.86	-42.45	-31.56	-48.73	-26.09	-25.81	-49.31	-43.02	-1.02	-53.55	-44.27	-36.75	-14.81	-47.28	-36.85
ANKFN1	-27.13	-22.32	-10.41	-1.41	-26.09	-15.06	-24.4	-30	-46.46	-21.6	-31.28	-33.51	-16.99	-18.1	-7.7	-29.32	-10.22	-15.65	-32.02	-34.51	-17.03	-9.05	-20.22	-1.81	-6.82	-8.6	-19.87	-9.14	-16.32	-22.37	-16	-7.42	-21.6	-14.33	-32.34	-29.73	-5.44	-13.13	-21.86	-20.97	-26.7	-46.99	-25.74	-24.79	-38.14	-21.79	-8.29	-36.76	-18.28
ANKFY1	-16.52	-16.49	-25.9	-29.29	-17.29	-16.99	-19.52	-35.31	-57.09	-23.85	-13.23	-36.46	-22.89	-12.51	-9.51	-16.7	-15.47	-25.93	-36.49	-24.05	-17.64	-17.59	-42.02	-6.21	-0.32	8.43	8.46	-7.29	-4.09	-21.69	-1.58	-12.27	-4.2	-11.36	-31.03	-9.68	-6.54	-17.95	-29.4	4.08	-4.88	-11.51	-26.72	-20.27	-29.8	-21.49	1.87	-25.11	-11.87
ANKH	-29.07	-27.19	-44.78	-29.42	-36.34	-36.68	-45.15	-35.19	-48.78	-33.81	-30.53	-37.66	-39.24	-25.44	-33.59	-45.53	-14.47	-45.36	-44.87	-50.82	-42.66	-19.61	-43.79	-17.77	-28.98	-16.68	-34.7	-19.24	-19.5	-47.96	-39.41	-18.42	-42.81	-43.85	-45.66	-47.78	-36.92	-27.76	-33.7	-19.16	-31.32	-35.7	-41.27	-46.67	-33.35	-31.65	-21.97	-55.57	-24.97
ANKHD1	-29.16	-30.75	-38.45	-26.13	-23.77	-36.94	-45.51	-37.57	-28.74	-14.06	-14.52	-29.54	-20.07	-5.45	-21.6	-36.68	-7.34	-17.95	-45.48	-22.39	-22.08	-18.45	-35.12	-3.31	-27.81	-0.47	-30.78	-22.4	-24.31	-9.15	-27.06	-16.15	-24.37	-35.46	-24.94	-41.1	-11.64	-45.66	-12.86	-20.19	-27.73	-32.86	-34.7	-27.48	-31.36	-46.11	-25.81	-44.88	-6.67
ANKK1	-24.21	-15.4	-16.48	-12.43	-30.67	-13.7	-35.79	-19.22	-36.02	-2.18	-18.87	-20.49	-15.19	-7	-9.87	-31.7	-4.65	-6.16	-14.22	-19.6	-17.41	6.21	-24.04	9.16	-19.82	6.37	-6.25	-3.37	-15.62	-10.64	-14.82	-7.32	-28.95	-9.42	-8.44	-18.89	-13.74	-31.01	-18.97	-13.34	-15.75	-23.31	-16.33	-20.7	-29.59	-14.7	-8.05	-21.6	-15.43
ANKMY1	-20.01	-2.55	-6.78	14.44	-6.52	-33.93	-8.91	-6.83	-12.46	-2.12	-8.44	-12.76	7	-8.97	2.62	-36.33	0.83	-11.8	-19.64	-14.86	-12.82	9.28	-20.85	3.92	-2.29	-3.05	-25.38	4.49	4.79	-7.2	-22.65	-11.49	-9.56	3.72	3.1	-15.91	-5.32	-14.48	-6.88	-7.75	-3.77	-27.54	7.89	-2.48	-4.16	-12.01	-13.29	-30.58	-14.48
ANKMY2	-26.46	-26.16	-16	-7.79	-33.41	-17.16	-23.52	-36.8	-23.57	-27.61	-30.64	-36.4	-18.06	-20.81	-14.17	-45.37	-18.61	-21.59	-32.97	-52.69	-35.38	-20.83	-28.1	-18.34	-13.35	2.9	-31.04	-17.56	-4.5	-42.08	-34.07	-14.42	-25.44	-24.66	-34.84	-45.8	-23.02	-49.74	-21.83	-19.27	-41.44	-34.76	-30.9	-31.57	-30.5	-20.83	-24.1	-45.94	-16.67
ANKRA2	-5.72	-9.93	-9.92	10.94	-32.49	-6.7	-15.84	1.58	-35.42	-4.71	2.41	-19.21	-19.29	-3.53	8.96	-12.45	5.55	-38.41	-23.47	-16.77	-2.34	-21.45	4.51	1.54	-8.79	-5.03	-6.74	1.49	-9.91	15.52	-19.91	5.74	-19.7	19.67	1.69	-30.27	17.82	5.31	-17.96	6.55	-10.14	-25.1	-8.8	-8.05	-10.23	-23.8	7.63	-28.86	-4.57
ANKRD1	1.82	-18.7	-15.4	-4.76	-27.79	-26.41	-10.19	-17.82	-55.62	-25.97	-18.88	-28.31	-19.34	-16.11	-11.66	-11.16	2.13	-26.74	-12.81	-33.06	-27.19	6.79	-3.21	-16.19	-4.8	1.67	-28.59	-16.4	-6.77	-3.86	-1.54	-17.17	-16.99	-17.59	-20.82	-42.26	-21.14	-24.96	-16.07	-7.49	-15.44	-17.68	-9	-28.76	-15.09	-32.24	4.48	-36.49	-13.12
ANKRD11	-36.93	-31.47	-32.02	-23.32	-43.26	-43.33	-42.92	-35.75	-34.44	-19.16	7.21	-29.13	-40.76	-20.66	-25.79	-5.72	-19.99	-23.69	-37	-46.87	-18.09	-20.67	-32.28	-22.49	-1.82	-11.09	-30.08	-15.45	-27.98	-33.08	-13.77	-16.66	-52.11	-40.09	-29.62	-11.53	-29.36	-41.84	-32.25	-26.8	-23.98	-22.24	-25.99	-42.31	-35.93	-32.3	-24.9	-49.89	-43.17
ANKRD12	-41.89	-19.38	-22.67	-12.86	-43.26	-31.89	-30.5	-26.72	-53.34	-12.61	-27.59	-30.04	-13.87	-31.07	-27.35	-32.95	-14.76	-28.55	-26.18	-52.36	-32.5	-21.86	-28.71	-14.43	-28.11	-7.94	-40.41	-8.38	-16.37	-37.87	-28.96	-22.91	-43.24	-43.04	-41.45	-48.51	-4.04	-32.62	-28.4	-19.36	-25.69	-50.34	-23.43	-37.09	-39.98	-37.28	-12.81	-55.28	-25.95
ANKRD13B	-23.76	-11.41	-32.85	-32.77	-36.38	-25.94	-19.12	-18.9	-54.03	-25.51	-21.51	-28.33	-36.61	-24.8	-18.91	-45.67	-17.56	-21.83	-48.57	-44.47	-20.2	-16.45	-53.3	-12.47	-16.45	6.04	-7.65	-17.07	-7.95	-28.01	-35.09	-13.48	-43.82	-30.86	-16.67	-28.32	-3.48	-27.7	-27.21	-18.53	-26.77	-33.23	-13.45	-31.8	-23.81	-12.86	-11.4	-40.84	-33.77
ANKRD13C	-41.23	-34.98	-43.95	-28.65	-32.87	-46.89	-42.48	-31.76	-61.35	-25.18	-29.82	-29.56	-41.17	-32.12	-18	-39.99	-19.63	-43.89	-62.38	-50.51	-34.49	-28.8	-44.56	-18.54	-28.83	-1.72	-33.19	-6.67	-24.37	-45.12	-28.31	-24.04	-50.85	-41.09	-41.45	-39.95	-31.82	-31.72	-30.89	-25.32	-28.66	-34.2	-33.84	-40.36	-40.5	-30.46	-18.7	-48.21	-27.24
ANKRD16	-43.07	-29.53	-42.12	-33.57	-50.17	-53.8	-32.24	-41.33	-65.72	-25.93	-26.98	-29.96	-33.64	-20.54	-27.66	-52.87	-18.72	-43.03	-42.36	-53.56	-46.1	-20.75	-42.78	-9.98	-30.26	-13.87	-33.98	-23.12	-29.34	-49.22	-38.58	-17.72	-34.96	-44.59	-37.45	-30.85	-35.73	-42.66	-40.67	-32.71	-36.47	-45.48	-33.26	-46.69	-34.41	-40.74	-28.14	-49.03	-42.3
ANKRD17	-12.19	-16.51	-29.19	-17.66	-3.21	-23.61	-36.56	-25.62	-50	-19.72	-21.11	-16.13	-0.28	-16.3	-25.33	-14.95	-1.49	-27.74	-28.05	-21.11	-19.27	0.86	-5.01	-8.69	-17.12	1.48	-31.45	-8.4	-18.54	-28.52	-18.62	-20.25	-31.52	22.73	-18.5	-34.02	-22.5	-35.93	-17.32	-10.53	-23.6	-41.89	-9.45	-33.33	-22.93	-12.66	-13.53	-21.63	-2.84
ANKRD18DP	-22.82	-29.77	-25.16	-23.26	-18.09	-30.86	-44.43	-32.04	-29.75	-24.54	-25.41	-19.93	-23	-19.51	-26.28	-29.18	-14.01	-24.64	-20.79	-30.82	-17.77	-11.43	-47.16	-7.75	-29.96	-3.65	-23.14	-17	-17.54	-25.32	-24.34	-8.74	-25.57	-26.34	-38.31	-42.1	-35.35	-26.73	-25.56	-12.25	-27.36	-27.39	-8.14	-14.64	-28.69	-36.73	-13.56	-38.54	-22.6
ANKRD19P	-12.9	-5.67	-16.05	-9.44	-22.5	-23.52	-21.26	-21.11	-30.14	-18.3	-14.42	-19.84	-19.34	-11.31	-13.49	-24.52	-9.69	-19.29	-26.43	-25.78	-20.2	-2.73	-17.35	-9.2	-13.27	-7.62	-18.34	-6.37	-10.85	-13.81	-16.17	-14.01	-20.5	-10.34	-18.25	-22.62	-13.77	-20.77	-15.88	-3.38	-13.43	-21.52	-12.44	-15.71	2.05	-22.27	-13.87	-27.36	-12.28
ANKRD20A2	-5.9	2.39	-3.91	-4.99	-9.89	-27.35	-15.29	-13.92	15.55	-9.23	2.36	-29.38	-6.77	-14.33	-11.31	-35.81	-4.39	-17.81	-10.5	-35.79	-31.49	7.74	-7.04	3.78	-0.54	4.35	-18.49	-3.45	-5.09	-34.25	-16.45	7.93	-8.32	-17.82	-4.92	-19.12	-12.04	-11.71	-8.52	-0.59	-19.69	-16.05	3.29	-18.84	-26.17	6.7	9.45	-34.69	1.32
ANKRD20A3	15.89	-25.51	-24.15	-21.95	-22.9	-32.42	16.64	-42.35	-2.65	-24.55	-11.73	-27.71	-12.83	-6.41	-15.76	-33.53	-13.1	4.12	-38.01	-27.95	-23.84	-3.7	-20.76	4.5	-11.48	0.11	-3.69	-17.77	-4.01	-9.52	-6.41	-6.94	-22.54	-12.25	-17.36	-26.31	-9.12	-34.71	-23.3	5.38	-5.55	0.28	0.94	-7.51	13.37	-1.37	-16.68	-24.07	-16.16
ANKRD20A5P	-17.79	-14.16	-18.57	-18.72	-21.95	-23.16	-21.65	-19.76	-27.01	-14.63	-11.91	-19.85	-19.75	-7.5	-15.94	-22.21	-2.22	-12.05	-17.58	-19.8	-18.4	-14.1	-23.93	-8.72	-13.61	-7.8	-15.04	-10.58	-17.26	-22.49	-14.69	-12.46	-20.98	-19.37	-19.74	-16.91	-14.28	-22.05	-16.88	-16.8	-17.82	-14.22	-18.82	-18.48	-19.7	-19.32	-9.68	-20.66	-20.53
ANKRD20A8P	-6.95	-5.61	-5.47	-8.73	-8.23	-8.47	-18.2	-11.04	-16.83	-8.17	-4.01	-3.98	-10.4	-4.01	-6.13	-11.94	-4.86	-12.26	-23.42	-13.88	-14.98	-8.01	-6.71	-4.59	-9.04	-5.47	7.36	-8.39	-10.17	-9.11	-8.24	-0.78	-21.07	-14.52	-6.31	-16.14	-11.08	-12.54	-2.49	-5	-16.59	-14.15	-10.32	-11.28	-8.26	-8.64	-2.7	-12.78	-5.04
ANKRD20A9P	-15.65	-13.03	-15.73	-13.51	6.42	9.43	2.35	-5.68	-16.34	-23.14	-25.5	-26.4	15.65	-10.26	-2.84	-58.33	-5.07	-23.68	-46.63	-40.58	-24.29	5.69	-35.32	6	-8.26	-4.33	-50.91	-26.54	-21.84	-30.11	-35.28	-7.38	-26.88	-20.07	-20.02	-33.96	-27.28	-52.19	-15.68	-3.81	-33.93	-52.6	1.02	-42.39	-9.48	-33.88	-10.2	-56.42	16.3
ANKRD22	-32.54	-16.58	-35.86	-28.53	-29.99	-38.4	-25	-20.24	-27.78	-37.44	-30.31	-38.27	-32.85	-21.8	-16.05	-36.17	-7.89	-38.7	-36.15	-49.27	-33.98	-19.88	-41.53	-13.57	-12.88	-6.83	-34.4	-15.68	-12.05	-49.88	-33.76	-23.94	-36.8	-20.63	-35.9	-32.66	-31.16	-25.46	-24.68	-25.07	-32.22	-23.32	-6.32	-23.49	-41.41	-32.7	-25.78	-51.34	-23.46
ANKRD26	-13.25	-20.95	-30.66	-8.94	-25.99	-18.24	-31.96	-16.14	-38.59	-11.21	-12.87	-34.37	-4.92	-9.57	-5.98	-24.02	-9.52	-25.04	-30.32	-46.4	-12.92	-12.72	-21.86	-5.63	6.76	-3.63	-25.48	-4.34	-15.9	-37.6	-7.43	-24.67	-25.55	-12.73	-36.79	-20.13	-33.66	-35.01	-25.76	-14.57	-29.29	-30.6	-11.97	-18.38	-35.67	-31.14	8.81	-38.34	-12.79
ANKRD27	-23.9	-7.98	-17.07	-2.07	-5.84	-37.48	-6.06	-14.72	-42.33	-9.06	-25.02	-18.14	-17.01	-18.31	-7.56	-45.66	-18.55	-10.74	7.08	-29.61	-23.42	1.97	-10.32	17.25	-24	-0.6	-23.9	-0.62	-6.75	-4.97	-14.45	-11.68	-13.76	-6.18	-28.91	-27.88	-6.39	-8.83	-21.45	13.17	-34.07	-34.81	-16.02	-28.29	-8.1	-22.54	-9.15	-39.89	-3.63
ANKRD28	-25.05	-7.62	-16.31	-26.34	-21.86	-48.63	-39.03	-42.11	-35.72	-20.45	-24.46	-43.86	-23.89	-29.68	-20.36	-50.08	-12.54	-38.23	-19.57	-56.42	-33.21	-19.08	-33.42	-14.71	-32.14	-9.72	-37.78	-5.22	-9.5	-10.6	-31.96	0.81	-39.14	-39.48	-25.82	-46.95	-26.58	-42.95	-35.77	-12.86	-32.17	-52.71	-28.39	-49.69	-21.27	-10.94	-29.1	-42.34	-16.7
ANKRD29	-26.85	-35.59	-47.54	-24.57	-46.91	-24.78	-31.01	-47.05	-49.66	-34.87	-23.78	-42.1	-34.72	-18.24	-19.08	-35.92	-17.06	-32.99	-39.58	-49.1	-35.29	-25.97	-49.67	-8.1	-33.49	-3.47	-24.08	-24.9	-24.67	-51.18	-42.33	-27.94	-39.12	-33.18	-36.77	-40.72	-31.31	-50.61	-27.2	-26.2	-25.57	-39.27	-21.55	-34.08	-38.1	-29.48	-23.42	-63.53	-33.59
ANKRD30A	-37.6	-37.89	-42.12	-36.85	-36.23	-44.75	-46.84	-36.77	-59.15	-30.26	-30.71	-44.58	-37.93	-30.06	-41.93	-50.6	-16.86	-44.56	-45.78	-53.6	-37.69	-35.69	-52.59	-15.68	-16.38	-13.62	-36.2	-20.94	-30.12	-43.15	-34.99	-22.63	-39.56	-45.36	-46.93	-28.71	-25.09	-49.16	-42.42	-35.55	-44.53	-46.77	-38.27	-46.51	-45.73	-46.91	-30.41	-53.36	-38.02
ANKRD30B	-37.16	-28.47	-44.33	-28.26	-44.02	-43.89	-46.57	-35.87	-64.23	-39.25	-26.75	-48.94	-37.69	-34.09	-20.25	-46.98	-17.89	-27.27	-46.75	-58.33	-31.71	-21.17	-38.54	-10.76	-16.37	-6.3	-30.27	-11.19	-25.37	-26.36	-29.3	-15.68	-36.1	-35.51	-39.47	-49.32	-37.55	-42.6	-36.98	-20.49	-46.64	-29.46	-17.13	-39.42	-45.84	-33.87	-17.97	-57.36	-19.5
ANKRD32	-35.87	-33.03	-38.93	-27.58	-39.87	-39.74	-51.78	-30.28	-65.4	-19.52	-30.86	-23.3	-24.86	-15.98	-23.63	-40.78	-16.98	-14.34	-56.85	-40.63	-44.1	-30.75	-37.67	-13.68	-25.57	-6.22	-35.55	-19.32	-37.31	-36.59	-30.38	-23.96	-36.48	-38.05	-37.11	-32.5	-23.39	-47.3	-23.36	-29.46	-32.86	-41.45	-23.83	-35.08	-35.38	-38.41	-26.08	-55.42	-29.91
ANKRD33	-31.75	-25.32	-36.63	-16.07	-38.51	-44.56	-38.94	-32.01	-55.86	-30.64	-16.93	-24.65	-27.63	-25.04	-16.35	-44.2	-17.02	-32.64	-53.11	-46.83	-28.6	-25.59	-36.76	-11.97	-17.75	-9.41	-31.36	-12.13	-28.18	-39.23	-29.5	-15.3	-28.47	-39.01	-41.31	-44.23	-35.63	-35.34	-35.39	-29.44	-37.58	-36.79	-18.91	-31.87	-27.34	-26.43	-13.92	-45.15	-21.09
ANKRD34B	-28.99	-31.93	-37.66	-33.21	-38.8	-48.76	-34.21	-32.51	-55.18	-20.54	-28.02	-42.27	-20.25	-30.31	-32.28	-37.09	-14.82	-46.78	-46.02	-42.79	-35.15	-27.41	-61.2	1.89	-19.87	-12.03	-26.4	-10.37	-22.39	-33.64	-36.66	-9.35	-36.97	-43.24	-25.43	-45.37	-29.56	-36.58	-35.04	-38.37	-37.21	-32.58	1.92	-43.81	-47.79	-39.76	-10.98	-52.48	-30.65
ANKRD35	-26.45	-25.36	-33.63	-21.35	-42.08	-36.98	-23.58	-19.44	-55.28	-12.62	-22.77	-30.51	-28.47	-21.14	-15.93	-40.86	-4.82	-30.63	-50.54	-34.54	-36.74	-27	-36.22	-11.18	-26	-8.28	-7.66	-22.8	-10.3	-9.82	-19.97	-4.94	-42.8	-24.24	-31.91	-41.57	-20.89	-21.65	-18.06	-16.53	-20.06	-34.65	-31.94	-31.86	-42.48	-22.08	-7.07	-44.92	-26.27
ANKRD36C	-16.1	-11.69	-19.49	-19.91	-27.26	-35.94	-32.74	-29.72	-31.34	-30.91	-9.45	-51.61	-29.61	-22.08	-21.94	-44.4	-14.3	-26.97	-37.32	-53.12	-25.45	-21.75	-25.53	-12.56	-21.51	-12.27	-20.32	-26.23	-10.36	-30.55	-37.91	-10.7	-37.88	-42.38	-32.1	-43.28	-24.08	-26.06	-32.23	-22.47	-26.88	-48.23	-19.33	-32.31	-33.75	-31.15	-14.42	-56.8	-24.61
ANKRD37	-30.14	-27.71	-28.06	-9.33	-36.46	-42.45	-28.56	-44.86	-60.86	-23.71	-11.04	-14.84	-14.71	-8.39	-10.38	-32.51	-16.35	-6.41	-12.03	-27.75	-35.48	-12.56	-28	-19.2	-27.3	-5.67	-29.79	-12.38	-14.78	-52.33	-29.02	-20.47	-17.84	-4.79	-25.67	-29.71	-7.88	-34.69	-2.77	-9.35	-13.71	-24.16	-14.22	-12.76	-19.73	-30.59	-14.3	-56.25	-21.76
ANKRD40	-15.07	-25.81	-27.12	-28.7	-33.79	-25.17	-3.6	-28.68	-40.79	-10.67	-20.01	-25.25	-21.97	-8.68	-4.01	-25.98	-4.47	-12.21	-39.64	-27.49	-26.52	-25.03	-32.63	-7.98	-16.36	1.52	-7.42	-4.08	-9.82	-16.1	-21.86	-19.6	-26.55	-36.48	-26.67	-17.51	-11.74	-34.38	-23.02	-14.19	-25.16	-25.43	-2.83	-31.11	-25.05	-25.52	-13.22	-27.9	-20.06
ANKRD44	-18.2	-21.43	-16.3	-8.59	-35.9	-18.43	-20.64	-17.66	-34.79	-20.12	-9.18	-36.22	-11.53	3.48	-18.53	-14.16	0.53	-7.63	-34.21	-31.9	-18.01	-7.49	-21.77	-3.55	-18.35	7.07	-1.36	-9.22	-5.56	-11.9	-1.39	2.19	-21.53	-17.3	-34.67	-1.03	-4.91	-25.71	-14	-7.74	-14.17	-20.01	-11.29	-5.37	-28.89	-13.43	-4.6	-24.68	1.12
ANKRD45	-13.03	-14.05	-18.24	-26.64	-19.9	-22.95	-29.04	-20.84	-28.5	-12.78	-17.81	-35.42	-36.73	-16.92	-26.04	-37.27	-11.22	-21.63	-26.87	-45.73	-12.36	-17.87	-39.38	-9.18	-23.71	-5.81	-15.93	-4.4	-13.4	-23.36	-4.9	-5.18	-20.39	-39.29	-23.9	-32.89	-9.6	-27.71	-27.95	-35.51	-24.19	-29.27	-6.05	-31.12	-29.37	-28.05	-7.66	-34.63	-10.65
ANKRD46	-47.01	-15.54	-38.07	-44.49	-51.78	-56.09	-49.01	-44.13	-59.88	-36.69	-29.37	-40.43	-49.35	-33.68	-38.44	-54.26	-9.52	-41.02	-63.25	-60	-42.22	-28.02	-54.28	-24.94	-32.72	-12.97	-35.1	-28.96	-25.42	-52.69	-45.99	-26.47	-47.51	-41.78	-57.7	-44.92	-35.25	-51.44	-36.77	-39.48	-39.03	-36.73	-34.38	-49.84	-46.85	-47.84	-34.03	-66.65	-44.45
ANKRD49	-30.8	-20.26	-33.93	-30.28	-45.15	-43.73	-34.09	-40.17	-51.64	-20.62	-26.79	-33.91	-37.15	-23.37	-21.21	-56.09	-15.31	-29.84	-53.07	-46.95	-27.7	-15.75	-53.87	-13.17	-18.66	-11.97	-30.66	-15.95	-16.59	-12.28	-24.23	-18.5	-40.09	-34.19	-36.91	-33.01	-27.87	-27.25	-27.46	-29.51	-39.65	-49.84	-33.68	-28.97	-48.29	-37.6	-9.73	-32.4	-23.86
ANKRD5	-39.8	-30.7	-38.46	-22.71	-31.78	-42.24	-25.05	-25.1	-52.67	-24.26	-27.5	-40.1	-43.56	-30.02	-21.87	-37.41	-16.83	-39.01	-56.71	-46.91	-36.72	-17.85	-55.15	-4.27	-28.44	-7.88	-34.08	-19.65	-30.95	-35.16	-29.76	-12.51	-24.31	-28.75	-36.19	-31.55	-32.99	-38.97	-27.12	-18.03	-31.91	-42.23	-10.73	-42.81	-29.58	-43.5	-18.24	-53.73	-16.96
ANKRD53	-44.27	-33.19	-48.05	-25.07	-53.42	-55.37	-49.42	-54.64	-70.6	-39.65	-38.1	-46.05	-45.74	-36.09	-44.23	-62.69	-24.57	-43.38	-63.31	-60.61	-49.95	-32.17	-59.73	-23.65	-28.02	-18.53	-39.14	-24.46	-33.42	-63.6	-44.61	-28.31	-48.22	-46.61	-54.59	-51.6	-42.17	-55.65	-35.36	-36.56	-40.55	-47.55	-40.67	-52.96	-46.81	-53.04	-33.44	-66.96	-50.37
ANKRD60	-18.97	-21.74	-28.8	-21.16	-0.15	-5.89	-28.63	-29.75	-42.76	-15.79	-12.06	-16.3	-23.22	-10.89	-10.92	-17.49	-4.57	-11.45	-2.25	-21.83	4.97	-11.07	-14.49	-8.27	3.4	3.11	13.89	2.7	12.26	-15.22	-8.97	-14.08	-27.58	-12.3	-15.87	-17.85	-20.47	-1.73	-23.75	-1.58	-3.39	-14.53	-31.81	-33.07	-25.82	-15.34	1.48	-36.18	-20.79
ANKRD7	-37.46	-25.15	-46.43	-30.05	-26.17	-47.71	-17.74	-42.36	-52.69	-23.2	-26.98	-47.64	-32.62	-22.37	-24.55	-54.32	-19.12	-36.5	-45.23	-61.58	-12.94	-23.26	-48.2	-10.07	-18.96	-5.98	-28.53	-17.07	-26.51	-44.09	-30.1	-24.32	-46.65	-43.39	-39.89	-45.53	-33.37	-35.73	-42.42	-16.11	-39.88	-41.99	-31.37	-51.96	-41.62	-37.33	-23.26	-54.61	-27.76
ANKS1A	-29.6	-25.3	-35.43	-34.59	-36.6	-16.05	-33.94	-36.74	-57.02	-20.95	-35.04	-42.07	-36.01	-22.78	-30.36	-38.64	-7.26	-40.34	-49.23	-52.87	-32.93	-18.23	-46.06	-18.04	-29.16	-7.3	-33.87	-24.5	-24.36	-33.1	-33.83	-13.98	-43.47	-46.65	-43.88	-52.18	-29.75	-41.44	-32.98	-25.74	-34.31	-37.99	-24.96	-53.43	-37.2	-43.26	-28.66	-58.4	-40.12
ANKS3	-49.05	-35.55	-46.26	-41.77	-55.53	-52.69	-54.77	-55.71	-71.95	-36.81	-31.88	-38.09	-36.38	-33.15	-43.09	-61.03	-23.67	-38.26	-58.95	-61.41	-51.87	-31.24	-54.03	-25.99	-32.97	-13.52	-42.69	-19.57	-38.32	-58.49	-45.89	-29.46	-44.25	-45	-55.26	-54.44	-42.84	-51.1	-34.17	-43.97	-49.83	-56.12	-42.64	-56.87	-46.04	-42.39	-38.11	-70.44	-47.83
ANKS4B	-25.39	-24.74	-29.61	-17.53	-34.37	-23.8	-34.42	-18.41	-44.73	-1.7	-31.29	-29.8	-13.96	-20.78	-16.06	-37	-12.09	-48.15	-23.65	-54.24	-33.6	-21.02	-43.87	2.55	-13.21	-7.84	-11.04	-12.53	-37.72	-43.33	-34.22	-8.65	-21.12	-26.04	-35.25	-36.68	-26.73	-31.34	-33.15	-25.34	-29.14	-23.56	-18.3	-43.91	-27.82	-28.66	-21.58	-25.35	-19.06
ANKS6	-29.05	-21.03	-28.75	-14.15	-20.01	-45.06	-9.17	-15.59	-60.56	-3.73	-20.13	-24.64	-14.61	-8.75	-10.96	-49.8	-10.73	-28.03	-29.07	-19.32	-31.62	-9.55	-49.92	3.75	-26.19	-1.35	-31	-11.81	-14.84	-39.48	-28.91	-16.33	-24.2	-29.66	-26.6	-41.99	-13.81	-35.82	-15.22	-3.72	-31.78	-33.2	-27.86	-28.82	-2.47	-36.55	-16.13	-44.61	-19.61
ANKZF1	-21.19	-13.99	-21.13	-18.23	-20.74	-13.53	-29.6	3.51	-32.33	-23.86	-9.18	-24.75	-19.51	-20.89	-12.22	-18.14	0.29	6.83	-22.93	-46.95	-18.68	-21.37	-17.3	-11.06	-15.48	-1.38	-12.66	-10.89	-6.35	-32.81	-8.52	10.07	-26.41	-25.66	-21.8	-33.16	-6.07	-28.12	-12.45	-9.96	-16.87	-33.36	-11.34	-2.41	-10.63	-14.12	-1.84	-29.93	-17.46
ANLN	-26.84	-38.06	-48.09	-31.33	-48.59	-59.78	-46.92	-13.84	-25.2	-47.13	-24.02	-51.41	-37.98	-37.8	-28.4	-50.47	-21.65	-47.83	-19.7	-49.03	-34.02	-29.55	-54.79	-13.42	-21.71	-7.75	-36.15	-24.11	-36.53	-50.79	-40.43	-27.18	-40.28	-49	-55.39	-54.08	-38.19	-54.75	-38.09	-33.46	-35.77	-39.74	-21.43	-54.11	-50.74	-31.56	-19.36	-25.43	-24.21
ANO1	-25.73	-30.38	-52.08	-24.69	-46.5	-17.39	-23.76	-34.91	-27.58	-25.82	-19.88	-31.48	-31.4	-15.84	-29.09	-19.78	-13.08	-36.32	-45.26	-49.87	-30.84	-7.79	-34.92	-7.45	-20.74	-10.15	-27.73	-13.83	-21.86	-34.25	-33.69	-0.99	-16.1	-35.73	-30.68	-38.1	-25.62	-41.49	-18.62	-17.12	-15.22	-28.5	-17.2	-47.33	-20.96	-18.2	-8.84	-39.07	-26.46
ANO10	-3.71	-5.57	-13.53	-18.15	-20.55	-19.24	-25.69	-15.32	-52.46	-33.91	-32.59	-26.12	-21.59	-32.08	-13.1	-33.26	-11.47	-29.88	-50.27	-37.37	-25.19	-14.59	-42.51	2.01	-14.37	-5.52	-39.33	-8.21	-18.79	-31.25	-29.88	-20.41	6.59	-30.48	-37.95	-49.85	-18.85	-34.61	-20.28	-9.71	-8.36	-33.59	-16.54	-26.84	-15.24	-30.7	-25.62	-47	-19.63
ANO2	-49.05	-39.88	-54.47	-48.38	-56.44	-58.71	-53.04	-55.69	-71.52	-43.78	-36.98	-51.37	-47.86	-37.09	-40.9	-59.84	-23.66	-52.33	-61.64	-63.67	-50.82	-39.04	-61.81	-21.44	-35.13	-18.2	-45.52	-30.36	-44.13	-62.08	-46.42	-34.84	-54.54	-42.05	-55.95	-50.57	-42.14	-57.29	-43.05	-47.12	-49.94	-54.03	-44.49	-57.62	-51.34	-54.63	-35.92	-68.75	-48.8
ANO3	3.65	-7.63	-29.13	-24.27	-15.17	-39.11	-33.78	-9.95	-37.86	-25.51	-16.46	-26.45	-29.93	-11.8	-12.21	-39.03	-7.07	-19.21	-40.84	-16.82	-4.72	-9.1	-35.86	-8.77	-14.21	-7	-1.63	3.72	-8.09	-11.63	-36.49	-12.18	-28.71	-23.4	-21.55	-26.62	-27.51	-41.81	-21.94	6.27	-28.66	-34.14	-4.66	-23.57	-20.45	-13.82	-12.17	-12.57	-11.06
ANO5	-21.01	-27.89	-27	-3.11	-29.69	-47.33	-38.08	-8.19	-46.33	-25.53	-23.89	-39.7	-21.85	-27.15	-12.04	-52.49	-11.3	-31.39	-10.56	-54.69	-25.59	-24.43	-35.14	-12.49	-16.15	-6.96	-27.37	-15.5	-28.84	-43.62	-29.02	-23.17	-24.38	-24.61	-29.31	-29.8	-35.21	-33.13	-23.17	-19.51	-30.1	-44.9	-25.46	-33.75	-27.82	-39.02	-20.63	-51.91	-26.75
ANO6	-40.79	-28.99	-40.44	-43.52	-50.18	-55.3	-45.04	-36.04	-71.36	-35.05	-37.53	-40.81	-40.58	-31.96	-34.23	-53.8	-20.59	-39.65	-49.7	-58.44	-41.31	-28.4	-40.55	-21.2	-27.43	-16.84	-27.88	-24.45	-24.2	-50.85	-34.88	-22.31	-41.49	-51.74	-53.05	-38.68	-30.93	-49.15	-35.72	-27.82	-50.02	-39.29	-39.34	-45.53	-38.19	-51.88	-32.45	-60.7	-39.01
ANO8	-22.16	-19.99	-31.6	-21.47	-48.81	-13.45	-22.53	-25.12	-33.2	-3.52	-19.13	-19.73	-16.08	-19.61	-18.26	-35.66	-0.2	-34.09	-39.45	-39.76	-35.87	-12.01	-31.82	-2.02	-23.79	-7.7	-17.49	-6	-14.21	-26.08	-27.78	-2.37	-30.8	-16.16	-39.36	-33.77	-13.7	-32.37	-13.32	-19.39	-23.58	-45.22	-23.52	-25.7	-30.08	-26.6	-19.34	-48.17	-25.3
ANP32A	-44.5	-30.4	-32.76	-42.96	-44.33	-45.26	-41.4	-37.24	-43.34	-10.62	-12.08	-40.79	-41.93	-24.61	-21.93	-34.52	-17.18	-40.01	-26.96	-50.37	-38.09	-30.57	-22.16	-14.76	-25.84	-7.3	-19.57	-16.04	-18.63	-46.36	-27.57	-14.04	-35.26	-47.66	-24.72	-29.85	-13.03	-22.69	-35.6	-5.49	-36.81	-29.03	-12.98	-41.35	-21.48	-37.01	-12.03	-44.34	-22.18
ANP32B	-34.39	-26.16	-31.48	-34.5	-18.19	-41.8	-23.1	-27.06	-55.12	-13	-14.39	-27.84	-16.47	-5.27	-24.48	-11.24	-7.12	-26.18	-27	-39.76	-30.69	3.39	-27.17	-6.74	-25.65	-5.63	4.16	-20.8	-22.44	-27.15	-22.29	-13.74	-16.76	-48.92	-36.05	-29.04	-28.32	-43.76	-30.34	-2.95	-29.48	-22.39	-18.65	-32.76	-27.48	-5.24	-6.25	-45.7	-6.41
ANP32D	-32.68	-31.64	-41.8	-30.88	-35.26	-43.04	-29.28	-27.76	-62.45	-34.3	-24.84	-30.47	-39.12	-27.09	-31.32	-60.07	-18.93	-27.97	-36.37	-54.5	-40.41	-23.65	-42.7	-20.66	-26.96	-5.86	-34.95	-27.54	-34.15	-36.56	-41.93	-27.56	-37.37	-22.15	-51.31	-37.49	-29.12	-50.51	-27.82	-34.89	-29.39	-44.9	-16.74	-47.07	-37.19	-48.19	-28.7	-66.07	-43.5
ANP32E	-35.92	-32.67	-37.9	-25.06	-45.19	-38.46	-38.51	-48.65	-61.41	-15.07	-27.43	-32.52	-37.01	-28.49	-26.11	-39.27	-17.35	-43.17	-43.2	-54.65	-30.19	-38.02	-49.72	-13.5	-14.04	-13.32	-26.93	-19.9	-30.77	-47.27	-23.3	-16.03	-47.44	-34.93	-46.63	-34.43	-27.51	-51.6	-44.59	-23.57	-43.17	-44.72	-30.01	-31.38	-48.73	-44.28	-24.65	-54.28	-31.52
ANPEP	-22.37	-34.76	-41.05	-33.13	-10.79	-39.58	-25.17	-23.99	-50.89	-4.89	-27.26	-21.13	-32.16	-20.45	-12.19	-35.9	-13.76	-42.05	-44.52	-47.11	-33.67	-1.53	-52.19	-13.94	-28.94	-9.39	-14.4	-17.07	-21.98	-36.89	-22.55	-18.89	-34.52	-21.66	-29.66	-37.33	-32.92	-57.27	-17.9	-15.23	-34.23	-37.19	-22.6	-26.36	-34.99	-29.25	-24.78	-31.03	-35.03
ANTXR1	-22.18	-18.05	-17.72	5.58	4.69	-19.26	-21.45	-4.62	-37.94	-9.34	-10.16	-17.87	-22.57	-0.84	5.1	-36.27	9.14	7.02	-17.94	-21.46	-9.04	10.22	-8.62	3.75	-8.01	5.5	-5.86	15.11	-0.36	-26.1	-20.44	-1.21	-17.94	-20.91	-13.5	-3.65	-13.61	4.78	-9.94	11.77	4.37	-37.96	1.51	-6.11	-11.28	-2.01	-5.82	-30.18	-3.02
ANTXR2	-21.32	-22.3	-36.83	-11.24	-47.55	-48.58	-27.11	-22.95	-31.17	-26.34	-5.86	-40.19	-19.98	-18.59	4.11	-50.4	-14.89	-38.59	-33.05	-46.63	-33.21	-4.58	-1.51	2.07	-8	1.14	-22.51	-16.27	-15.19	-52.31	-34.72	-10.38	-34.5	-44.21	-30.5	-24.11	-9.41	-24.49	-24.76	-0.72	-26.13	-31.51	-21.41	-25.13	-21.08	-21.81	-12.07	-39.89	-5.38
ANTXRL	-29.51	-22.21	-33.77	-35.34	-29.22	-27.96	-48.07	-34.43	-45.99	-29.77	-16.86	-35.53	-35.18	-10.88	-16.23	-38.06	-9.04	-35.56	-40.57	-38.66	-21.68	-12.55	-23.82	-5.87	-15.71	1.35	-20.88	-13.77	-28.53	-29.12	-36.34	-6.4	-47.77	-10.72	-35.5	-17.84	-28.56	-33.06	-20.4	-17.6	-37.18	-38.52	-10.57	-45.51	-29.15	-24.86	-18.95	-51.51	-22.5
ANXA1	-19.53	-16	-23.93	-8.81	-22.93	-27.28	-20.79	-11.06	-33.34	5.89	-23.94	-31.58	-8.07	-24.98	4.02	-24.84	-17.03	-23.81	-15.33	-38.9	-19.31	-10	-26.77	-4.09	-23.7	1.97	-24	-4.82	-0.75	-31.54	-22.37	-13.58	-4.32	-36.64	-32.3	-33.85	-19.47	-26.82	-13.49	-19.09	-31.59	-32.05	-2.34	-35.44	-17.63	-12.1	-5.76	-36.4	-19.54
ANXA10	-32.75	-28.75	-42.66	-38.64	-18.6	-34.29	-35.03	-13.34	-63.7	-20.64	-25.96	-49.41	-26.96	-22.84	-12.6	-39.25	-11.81	-37.35	-34.2	-44.09	-30.77	-6.49	-43.88	-17.07	-27.52	-2.34	-27.01	-20.66	-21.46	-28.88	-27.23	-26.91	-26.61	-23.37	-39.05	-36.34	-20.64	-29.59	-25.16	-17.34	-32.8	-30.8	-29.73	-8.25	-16.18	-29.4	-17.15	-43.62	-22.58
ANXA11	-32.15	-23.57	-33.33	-29.47	-34.6	-30.55	-38.96	-31.11	-61.26	-29.21	-31.3	-39.37	-27.98	-30.55	-33.43	-53.26	-14.96	-46.84	-55.18	-58.56	-43	-17.41	-29.6	-10.97	-26.39	-6.34	-32.63	-5.45	-15.14	-44.37	-40.27	-17.72	-22.61	-35.85	-27.86	-44.08	-32.64	-24.69	-25.22	-18.06	-22.09	-45.02	-39.23	-34.88	-22.43	-41.4	-23.66	-44.69	-22.97
ANXA13	-47.87	-36.32	-55.21	-45.29	-50.87	-55.75	-56.52	-48.38	-67.57	-43.65	-37.98	-48.74	-46.2	-30.94	-37.98	-56.71	-25.11	-49.42	-47.34	-61.91	-50.98	-38.49	-59.47	-27.49	-34.44	-17.21	-40.91	-30.48	-41.23	-50.12	-44.83	-25.17	-48.08	-45.56	-49.84	-49.67	-40.5	-52.34	-28.99	-37.96	-49.44	-52.86	-43.67	-54.93	-44.61	-51.5	-31.62	-60.12	-49.5
ANXA2	-38.47	-29.2	-38.48	-28.56	-44.95	-38.19	-40.17	-34.14	-56.15	-27.58	-24.72	-35.98	-36.99	-25.8	-29.34	-38.61	-7.84	-32.22	-42.3	-44.34	-38.05	-24.62	-42.9	-19.39	-21.41	-14.18	-29.64	-23.9	-27.79	-38.35	-29.85	-24.32	-40.93	-26.48	-39.98	-35.05	-21.03	-40.87	-35	-28.89	-31.06	-35.69	-33.44	-43.16	-32.35	-39	-16.56	-48.96	-34.99
ANXA3	-45.62	-37.07	-49.95	-45.53	-44.51	-57.33	-54.16	-48.8	-69.41	-33.12	-34.59	-45.79	-45.29	-32.79	-43.43	-55.9	-20.45	-45.43	-64.74	-60.02	-47.69	-36.26	-59.8	-18.85	-27	-19.39	-35.2	-30.24	-37.17	-55.54	-46.85	-26.21	-52.14	-50.04	-54.67	-47.15	-42.64	-59.56	-46.83	-43.65	-46.67	-46.07	-41.96	-53.82	-42.44	-49.97	-30.69	-63.9	-47.79
ANXA4	-33.5	-33.63	-52.52	-34.12	-41.84	-41.7	-54.34	-35.48	-68.56	-37.31	-28.83	-36.49	-33.28	-24.94	-40.47	-38	-19.38	-8.69	-46.27	-57.41	-23.35	-27.84	-41.54	-8.98	-30.96	-16.74	-39.71	-18.2	-35.67	-49.05	-36.15	-24.75	-46.13	-22.08	-44.45	-50.33	-30.53	-47.82	-33.77	-33.5	-41.47	-50.12	-24.73	-41.53	-38.31	-48.19	-19.96	-60.68	-33.8
ANXA5	-18.69	-1.53	-30.01	-27.76	-30.93	-14.39	-29.06	-18.38	-24.27	-17.24	-19.47	-31.63	-9.12	-5.82	-29.49	-45.51	-15.14	-19.27	-37.63	-38.52	-17.91	-13.92	-10.43	1.09	-26.06	-9.51	-19.59	-10.06	-14.77	-12.78	-9.4	-7.53	-17.33	-31.97	-24.42	-22.14	-19.04	-21.21	-19.82	-8.58	-8.79	-2.48	-17.62	-17.05	3	-48.59	-12.71	-33.15	-26.15
ANXA6	-20.97	-1.32	-17.52	-11.23	-21	-13.57	-30.1	-14.86	-36.17	-15.04	2.38	-10.16	-4.28	-14.14	-10	-16.33	-8.58	-22.44	-15.59	-31.44	-14.58	-1.41	1.48	-3.44	-8.14	0.32	-13.78	3.87	-0.52	-25.65	-25.93	-11.93	-15.83	-28.41	-18.24	-22.3	-8.45	-22.07	-19.85	-2.15	-15.4	-18.52	-17.29	4.87	-3.75	-19.31	-16.84	-12.54	5.77
ANXA7	-23.51	-14	-19.7	-34.3	-16.92	-40.53	-11.6	-7.88	-60.1	-22.76	-21.53	-41.52	-20.43	-26.45	-6.09	-44.84	-11.79	-32.62	-31.38	-55.09	-20.57	-21.85	-17.58	-15.78	-5.07	0.12	-34.28	7.28	-8.3	-44.17	-37.69	6.32	-27.15	-34.33	-15.4	-39.5	-16.15	-15.07	-25.44	-22.15	-20.05	-49.91	-14.23	-9.38	-3.96	-33.14	-23.32	-35.15	-6.64
ANXA8L2	-33.78	-32.19	-45.32	-38.41	-41.44	-48.14	-43.57	-28.47	-59.75	-33.3	-22.61	-38.18	-28.16	-26.95	-37.35	-36.13	-19.53	-42.94	-48.44	-55.21	-28.13	-28.62	-52.6	-18.63	-24.13	-14.54	-25.48	-16.87	-34.17	-53.94	-34.25	-20.34	-44.51	-40.06	-43.75	-36.63	-21.54	-37.58	-30.86	-29.7	-34.21	-32.38	-22.94	-52.95	-37.6	-48.43	-27.17	-58.81	-27.72
ANXA9	-38.61	-35.79	-50.98	-24.48	-33.75	-43.64	-46.5	-27.68	-65.87	-29.06	-25.77	-45.34	-17.96	-24.08	-24.31	-56.16	-19.19	-45.36	-38.79	-44.71	-41.35	-13.59	-55.05	-3.47	-26.87	-13.54	-38.65	-27.38	-38.81	-45.83	-35.32	-17.97	-42.52	-22.85	-38.44	-42.97	-39.38	-54.29	-18.18	-9.24	-46.1	-41.98	-40.48	-49.94	-43.49	-39.76	-30.14	-52.99	-34.27
AOAH	-31.45	-20.67	-40.87	-8.67	-37.59	-41.4	-37.63	-31.88	-52.57	-18.77	-23.9	-46.12	-22.07	-28.37	-21.18	-32.68	-14.24	-39.69	-40.4	-48.79	-34.47	-16.54	-43.68	-7.59	-20.7	-1.8	-29.75	-14.53	-15.67	-32.28	-26.69	-22.57	-11.84	-37.36	-42.74	-47.28	-36.17	-48.02	-21.71	-35.88	-24.09	-47.93	-11.14	-37.37	-34.19	-25.9	-14.54	-46.78	-26.12
AOC2	-28.87	-31.38	-17.03	-24.79	-36.3	-43.52	-19.79	-17.71	-36.67	-30.4	-29.2	-44.41	-29.73	-10.97	-25.02	-31.33	-8.25	-34.93	-33.28	-40.51	-21.83	-20.07	-19.02	-10.45	-12.79	-12.08	-12.1	-7.35	-21.98	-43.14	-26.72	-19.06	-22.42	-30.96	-23.74	-28.08	-18.55	-37.75	-29.2	-29.27	-33.38	-16.09	-30.87	-44.11	-34.64	-23.67	-9.46	-37.68	-16.64
AOC3	-14.11	-4.5	-20.62	-21.44	-32.44	-29.42	-30.65	-17.18	-36.14	-18.8	-22.12	-41.05	-30.5	-22.69	-19.5	-43.06	-13.49	-16.8	-20.59	-44.8	-36.02	-6.04	-51	5.64	-13.64	-4.33	-28.87	4.44	-11.2	-27.54	-16.85	-20	-17.99	-25.2	-23.9	-44.49	-24.83	1.92	-29.7	9.35	-24.11	-35.33	-25.46	-52.98	-10.12	-35.59	-23.35	-53.2	-18.13
AOX1	-14.61	-3.22	-30.57	-3.96	-42.82	-21.51	-27.11	-20.32	-51.51	-21.8	-25.81	-17.9	-24.01	-11.14	0.19	-10.9	-8.79	-22.13	-39.85	-30.55	-31.94	-5.3	-31.5	1.84	-18.67	-1.99	-15.68	-12.22	-21.36	-24.58	-1.62	-21.74	-34.78	-11.26	-19.77	-24.7	-23.15	-27.57	-18.29	-15.92	-25.26	-34.43	-9.01	-14.98	-22.59	-20.45	5.82	-52.64	-13.75
AP1AR	2.18	7.15	-3.47	-4.26	0.97	-28.78	0.17	-0.17	-6.68	-20.02	-3.37	-27.53	-13.03	-17.22	1.22	-50.1	-13.66	5.68	1.92	-32.99	-8.54	3.05	-10.84	5.47	-2.72	2.32	-22.18	10.45	2.75	11.27	-13.68	-0.98	0.98	-13.41	-5.61	-48.27	-11.66	23.61	-18.55	2.78	-8.66	-47.73	-3.89	-19.31	-6.57	-1.55	6.35	-24.33	15.73
AP1B1	-18.9	-6.25	-17.66	-20.92	-21.84	-11.37	-19.71	-12.82	-50.08	-11.02	-1.77	-19.18	-16.62	-9.27	-16.37	3.99	-4.34	-17.59	-29.14	-24.97	1.75	2.92	-10.71	-5.36	-23.09	6.25	-3.25	-3.57	-22.36	-19.75	5.8	-10.55	-22.17	-11.75	-13.91	-19.89	-21.68	-4.56	-25.62	-20.81	-6.75	-19.12	4.78	-9.13	-25.48	-21.9	4.09	-39.68	-17.34
AP1G1	1.98	-21.27	-24.92	-19.63	-11.91	-23.12	-41.85	1.5	-36.73	-8.37	4.74	-23.78	-28.45	-7.63	-19.22	-14.2	-13.38	-1.87	-33.96	-17.66	-13.04	-12.98	-31.07	-6.04	-19.69	-2.79	-11.95	-3.67	-13.82	-20.13	1.29	-4.14	0.84	-31.66	-30.69	-29.86	-13.5	-22.81	-23.68	-10.78	-22.59	-27.65	-31.13	-16.27	-32.6	-31.46	-8.77	-21.77	-23.12
AP1G2	-22.69	-31.59	-31.08	-28.32	-37.91	-34.62	-33.96	-16.45	-50.98	-21.34	-18.97	-22.1	-28.03	-6.99	-22.56	-14.93	-6.72	1.89	-45.97	-30.2	-33.78	-20.2	-39.26	-21.57	-12.34	-8.76	-17.29	-11.96	-30.97	-39.13	-31.89	-4.14	-24.06	-40.22	-34.55	-44.58	-16.34	-26.55	-18.21	-37.18	-36	-20.17	-28.75	-13.33	-38.05	-41.95	-23	-45.43	-31.57
AP1M1	-26.88	-28.55	-19	-31.25	-44.73	-31.27	-36.87	-25.44	-56.81	-37.08	-17.55	-32.95	-25.34	-23.63	-19.85	-34.87	-13.99	-24.52	-41.04	-30.19	-23.63	-16.04	-31.21	-6.94	-11.25	-6.95	-16.32	-3.34	-14.23	-40.85	-20.58	-11.38	-30.32	-46.57	-39.02	-35.88	-21.24	-30.87	-26	-38.52	-21.19	-34.11	-21.39	-22.5	-24.45	-27.42	-21.83	-42.51	-26.77
AP1M2	-17.26	-20.64	-34.33	-15.95	-31.85	-34.34	-45.49	-34.08	-45.24	-26.36	-16.62	-22.94	-22.65	-15.97	-26.33	-56.77	-13.47	-47.42	-53.46	-34.01	-38.23	-7.1	-25.86	-10.41	-15.76	-9.31	-30.77	-9.2	-25.36	-41.74	-19.1	-21.66	-29.81	-41.61	-48.55	-33.25	-18	-38.26	-29.66	-18.81	-29.81	-37.55	-24.23	-33.39	-20.15	-31.61	-28.71	-40.1	-20.52
AP1S1	-6.67	-17.07	-8.81	-23.02	-17.43	-33.01	-27.86	-31.38	-37.47	-4.69	-10.92	-16.75	-6.13	-9.42	4.41	-6.82	-7.56	-8.28	-8.76	-20.74	-0.39	3.78	-37.84	10.4	2.54	-6.27	-5	-2.55	-10.18	-15.17	-2.82	6.84	-39.05	-12.61	-11.15	-5.92	-7.56	-19.61	8.98	-6.99	-19.23	-4.5	-20.33	-31.91	-34.36	-2.19	8.39	-9.53	-0.79
AP1S2	-19.91	-19.67	-27.23	-16.66	-28.24	-23.26	-21.56	-14.45	-33.69	-9.83	-26.33	-40.57	-14.56	-10.85	-22.38	-8.02	-13.41	-12.28	-36.66	-38.66	-23.11	-0.15	-23.6	3.93	-3.56	-6.89	-4.21	-3.69	-2.66	-1.56	-1.84	7.12	-23.44	-22.88	-24	-13.74	-13.41	-24.51	-18.49	-20.35	-26.45	-31.66	-10.69	-16.49	-26.45	-19.85	-15.3	-36.96	-12.06
AP1S3	-35.32	-29.41	-22.99	-32.74	-42.36	-34.1	-37.57	-31.79	-48.97	-28.77	-19.64	-29.62	-21.81	-19.87	-7.54	-48.6	-13.53	-33.79	-39.07	-42.99	-3.04	-27.05	-26.54	-13.89	-26.03	-1.46	-18.81	-32.71	-31.43	-45.8	-27.62	-15.78	-28.75	-35.6	-37.44	-32.7	-19.13	-38.08	-6.46	-9.54	-17.29	-15.29	-23.98	-27.51	-24.07	-37.78	-9.22	-48.59	-29.34
AP2A1	-27.09	-20.34	-38.37	-32.92	-42.64	-46.71	-32.71	-37.74	-64.38	-24.16	-19.64	-49.63	-40.18	-21.3	-13.07	-29.21	-13.63	-40.82	-40.53	-56.13	-38.32	-9.71	-47.93	-21.11	-10.65	-10.87	-21.64	-27.42	-25.65	-3.53	-25.75	-6.93	-30.39	-46.47	-45.46	-26.79	-29.12	-33.69	-36.81	-29.91	-34.44	-45.39	-23.13	-28.47	-30.16	-34.76	-13.94	-30.54	-40.15
AP2A2	-35.66	-21.84	-20.93	-4.18	-16.09	-16.59	-23.12	-8.74	-24.06	-8.58	-14.29	-9.53	-16.17	-6.93	2.3	8.7	-13.85	-26.81	-14.08	-30.91	-4.29	-1.3	-8.45	-16.85	-3.29	7.86	-5.02	2.26	-12.49	-38.66	0.28	-8.87	-12.53	-2.41	-20.34	-21.93	-11.84	-27.04	-18.32	-18.25	-3.6	-2.54	-11.75	-15.83	-17.03	-26.91	-1.49	-27.97	-22.89
AP2B1	-19.38	-24.92	-38.8	-33.7	-40.95	-44.01	-28.6	-25	-38.44	-17.11	-24.33	-46.49	-28.94	-18.53	-11.16	-42.7	-23.12	-42.15	-28.15	-19.44	-16.17	-29.24	-32.12	3.1	-25.6	-2.14	-28.02	-20.69	-15.44	-46.93	-39.18	-14.32	-19.86	-48.51	-40.81	-30.27	-32.24	-33.14	-27.59	-34.15	-21.27	-38.99	-25.6	-40.13	-25.6	-35.6	-21.46	-38.17	-34.41
AP2M1	4.26	1.71	-44.24	1.63	-6.68	6.8	-13.88	2.92	47.11	2.54	6.55	7.66	-9.01	-9.57	10.03	-3.96	4.41	5.36	-7.04	-32.72	-13.86	-15.41	24.41	-6.06	-9.17	-2.56	7.87	-15.48	-9.37	52.12	3.15	-12.54	-13.66	-12.44	-15.98	-7.36	-14.06	6.19	8.81	-14.47	-27.53	-42.9	-0.14	-6.34	-21.44	-0.43	-10.73	33.74	-11.85
AP2S1	-19.99	-6.23	-15.07	-7.04	-16.24	-35.94	-19.43	-23.4	-2.11	-14.26	-18.57	-18.18	-12.02	-17.68	-3.58	-8.33	-4.66	-27.7	-28.29	-41.6	-1.1	-14.85	-14.25	-1.86	-10.23	-7.08	-23.86	-14.86	-24.34	-30.68	-17.1	-5.15	-8.56	-20.2	-14.24	-21.94	-4.86	-37.99	-7.94	-12.88	-8.29	-27.68	-1.34	-9.63	-17.21	-19.97	-14.38	-8.26	-23.86
AP3B1	-14.69	-29.84	-29.57	-20.82	-16.01	-12.02	-24.09	-13.72	-45.7	-22.94	-16.06	-39.15	-39.84	-18.9	-15.14	-28.8	-14.84	-2.64	-23.6	-33.18	-35.44	-16.46	-45.89	5.32	-19.95	2.01	-23.77	-12.13	-17.76	-37.24	-29.03	-4.94	-23.92	-34.08	-30.03	-23.51	-28.71	-31.24	-7.33	-4.74	-27.66	-39.89	-0.85	-34.63	-37.64	-20.03	-11.26	-18.12	-14.74
AP3D1	-25.36	-30.07	-39.99	-29.08	-21.84	-16.65	-43.06	-22.65	-34.07	-7.96	-6.12	-22.86	-12.07	-16.49	-6.89	-29.17	-8.66	-2.53	-24.54	-28.89	-31.41	-22.86	-23.21	-10.98	-19.27	-7.28	-20.76	-10.66	-24.31	-18.42	-4.25	-18.26	-15.78	-7.53	-39.17	6.28	-27.04	-38.26	-30.31	-7.41	-20.81	-27.27	-26.45	-36.29	-22.75	-21.11	-19.06	-45.84	-25.34
AP3M1	-41.47	-29.72	-18.7	-28.56	-36.04	-53.44	-45.52	-35.66	-51.51	-29.77	-23.48	-34.26	-22.86	-22.05	-32.83	-43.88	-22.36	-45.51	-30.96	-36.29	-25.63	-21.41	-53.34	-15.45	-21.08	-8.23	-24.84	-22.58	-31.8	-30.03	-28.69	-23.08	-33.29	-22.05	-44.55	-48.34	-25.92	-40.6	-21.22	-26.13	-38.12	-39.3	-7.61	-55.27	-31.92	-35.98	-19.16	-60.15	-24.45
AP3M2	-38.84	-33.74	-33.25	-29.2	-47.2	-18.14	-40.61	-37.56	-47.67	-23.53	-19.54	-32.65	-20.74	-17.83	-25.45	-40.53	-7.34	-24.65	-32.82	-41.47	-22.46	-23.02	-49.34	-22.75	-13.88	-11.84	-21.83	-22.99	-22.84	-34.62	-19.31	-29.35	-35.95	-45.48	-43.12	-45.63	-29.69	-27.81	-35.13	-13.46	-39.21	-26.68	-21.45	-37.62	-39.85	-41.53	-10.96	-40.36	-29.29
AP3S1	-15.74	-23.3	-39.98	-18.61	-35.84	-31.14	-32.01	-8.05	-49.55	-33.32	-31.18	-51.08	-26.73	-18.3	-23.56	-49.04	-10.79	-49.83	-8.43	-41.39	-28.45	-23.49	-31.63	-11.55	-27.7	-6.44	-34.42	-17.81	-26.2	-39.13	-29.06	-22.99	-20.95	-13.21	-34	-36.33	-9.11	-34.03	-23.55	-4.33	-21.44	-21.17	-33.72	-35.27	-21.12	-35.25	-11.52	-51.38	-22.29
AP3S2	-23.32	-34.35	-33.04	-28.23	-30.45	-31.26	-33.19	-24.95	-52.7	-20.38	-15.37	-22.83	-34.19	-16.42	-12.15	-24.58	-15.23	-10.27	-33.19	-32.12	-13.56	-9.45	-41.94	-5.8	-27.78	-9.9	-2.64	-2.22	-30.78	-26.81	-21.95	-16.47	-30.9	-24.83	-42.71	-38.75	-25.74	-12.32	-24.3	-19.57	-16.93	-30.32	-20.57	-35.34	-30.32	-23.61	-20.9	-41.95	-35.1
AP4E1	-26.42	-20.74	-24.73	-5.2	-30.11	-23.26	-39.18	-29.71	-2.51	-5.34	-21.76	-25.72	-20.5	-10.31	-14.04	-36	-13.84	-14.47	-41.51	-46.76	-29.83	-4.59	-27.55	-15.34	-24.5	-3.41	-13.86	-7.75	-29.15	-55.6	-41.12	-4.51	-36.41	-8.98	-30.1	-37.61	-20.27	-38.12	-20.64	-11.8	-35.49	-25.61	-16.71	-18.88	-24.34	-20.05	-21	-56.19	-16.41
AP4M1	-27.59	-25.92	-25.57	-14.26	-17.5	-26.03	-36.27	-34.5	-21.98	-29.14	-19.18	-20.64	-15.86	-13.01	-25.32	-37.8	-16.47	-30.76	-40.92	-29.43	-29.46	-8	-44.75	-19.46	-25.99	-6.16	-27.26	-11.8	-20.7	-29.62	-20.98	-20.89	-39.8	-23.08	-9.98	-37.38	-31.73	-37.58	-9.68	-9.44	-12.58	-17.66	-14.99	-35.05	-18.41	-31.08	-21.35	-39.86	-29.72
AP4S1	-28.84	-30.65	-38.96	-26.86	-51.41	-51.81	-20.78	-32.22	-62.71	-21.26	-29.55	-45.12	-25.8	-21.86	-12.86	-38.74	-20.3	-24	-48.77	-46.72	-28.89	-17.58	-35.4	-13.2	-15.63	-9.78	-29.54	-17.08	-22.24	-40.58	-30.98	-27.61	-37.92	-34.11	-29.53	-36.96	-35.11	-27.31	-24.01	-29.7	-43.19	-42.35	-31.55	-34.42	-39.27	-34.72	-15.98	-51.25	-23.1
AP5M1	-5.96	-13.28	-29.27	-22.74	-21.67	-23.85	-18.79	-19.9	-49.73	-11.28	-0.81	-25.37	-37.7	-12.65	-31.12	-33.33	2.32	-27.84	-39.13	-29.09	-3.18	-14.99	-7.5	0.15	-14.22	-1.65	-13.35	0.71	-4.63	-2.1	-12.22	3.57	-32.79	-32.52	-23.92	-36.55	-4.27	-17.02	-25.24	-16.08	-23.09	-41.97	-16.54	-12.32	-33.26	-29.14	-1.09	-33.86	-16.85
AP5Z1	-3.25	-0.99	-14.32	-0.69	-2.43	12.1	1.02	0.62	-14.49	13.99	0.23	6.67	5.51	3.11	-1.79	-6.61	3.99	4.71	-18.8	9.22	-12.03	2.07	-14.19	-3.5	-7.46	0.54	-3.73	-9.18	-15.1	-13.54	-16.54	1.66	7.85	-5.43	-3.09	-14.86	-12.62	-20.1	1.47	8.39	8.49	-11.32	6.61	-7.09	7.13	-10.6	-10.4	-15.83	1.99
APAF1	-12.76	-24.03	-9.39	-19.42	-41.21	-29.74	-31.22	-20.02	-29.65	-25.73	-19.62	-34.2	-27.37	0.02	-15.56	-26.29	-13.46	-27.1	-40.09	-38.64	-24.91	-9.95	-14.54	-14.9	-7.39	-0.58	6.48	-3.25	-22.04	-15.02	-12.68	-13.14	-25.8	-40.22	-13.3	-34.09	-14.9	-14.47	-17.61	-19.01	-29.25	-23.42	-7.36	-26.24	-20.34	-8.56	-0.72	-29.73	-25.03
APBA1	-34.69	-20.55	-26.57	-13.24	-25.37	-35.77	-37.04	-34.53	-29.84	-33.5	-29.67	-38.42	-24.79	-25.09	-21.64	-38.01	-15.43	-45.33	-21.64	-42.27	-20.89	-26.28	-37.01	-16.2	-30.53	-10.4	-32.1	-6.67	-19.31	-33.94	-28.65	-22.43	-36.06	-18.68	-41.47	-38.02	-34.23	-31.55	-33.89	-31.26	-23.85	-40.96	-28.67	-28.57	-23.32	-36.02	-13.12	-51.59	-17.92
APBA2	-35.82	-29.44	-47.03	-22.53	-23.69	-39.27	-41.07	-39.94	-51.11	-22.6	-24.4	-16.84	-22.9	-17.57	-27.1	-39.84	-20.71	-18.73	-54.54	-40.08	-36.49	-8.5	-44.37	-0.88	-31.16	-7.79	-37.82	-15.68	-29.56	-50.17	-36.37	-21.03	-45.1	-33.78	-24.44	-29.5	-31.01	-46.37	-12.66	-21.02	-37.25	-25.86	-25.86	-39.53	-30.08	-37.28	-22.8	-44.11	-28.42
APBB1	-8.79	2.37	-2.12	-2.17	-18.72	-0.03	19.83	-1.05	3.79	1.91	0.42	-13.37	13.87	8.31	9.35	-4.23	-0.01	-3.17	-8.22	-6.96	9.3	33.4	-3.38	-9.68	10.38	8.38	19.39	15.04	-0.39	19.73	41.02	31.2	-5.1	-16.36	-9.97	14.32	9.78	1.2	-23.53	6.33	5.05	-16.71	-5.42	-22.5	-21.77	7.94	7.95	0.48	3.24
APBB1IP	-36.88	-32.15	-46.1	-37.29	-44.57	-41.03	-54.63	-44.44	-51.45	-30.14	-29	-51.76	-35.89	-32.58	-36.06	-55.24	-24.73	-45.78	-49.22	-59.4	-36.21	-26.11	-50.58	-21.46	-19.57	-5.16	-34.07	-22.46	-31.93	-52.61	-44.03	-18.38	-42.69	-45.62	-48.49	-49.18	-34.3	-51.92	-42.42	-37.4	-46.68	-43.11	-35.41	-53.52	-34.02	-40.3	-21.39	-61.16	-30.54
APBB2	-17.36	-24.66	-26.91	-37.23	-38.73	-41.41	-22.43	-29.49	-47.07	-7.03	-17.11	7.81	-24.1	-12.21	-2.65	-32.28	4.83	4.48	-30.04	-27.41	-37.03	-22.95	-51.89	-14.17	-14.56	4.08	-25.05	-23.9	-26.66	-36.83	-22.07	-5.84	-35.73	-27.41	-25.48	-14.97	-11.13	-33.24	-13.49	2.7	-24.98	-17.76	-11.78	-24.87	-14.94	-13.53	-10.63	-34.63	-10.31
APBB3	-29.7	-30.27	-38.8	-18.59	-50.99	-33.68	-33.51	-28.86	-39.39	-22.39	-22.3	-48.81	-19.51	-28.64	-27.34	-27.37	-8.02	-28.4	-41.04	-51.81	-36.37	-14.12	-36.85	-5	-25.9	-11.17	-35.42	-11.82	-20.34	-50.14	-17.42	-6.71	-28.4	-12.5	-34.37	-23.56	-1.58	-32.87	-32.01	-16.52	-26.23	-42.19	-29.64	-27.2	-19.15	-26.71	-11.06	-22.91	-16.78
APC	-52.14	-36.48	-52.36	-55.36	-59.86	-67.92	-64.92	-61.34	-93.55	-39.62	-38.25	-59.97	-56.32	-46.58	-43.61	-66.21	-31.27	-60.23	-74.91	-80.82	-64.23	-51.29	-81.29	-27.64	-29.16	-24.37	-44.47	-39.29	-50.56	-75.62	-55.39	-37.93	-75.08	-55.74	-67.02	-58.44	-50.32	-69.01	-50.27	-52	-58.86	-62.8	-47.53	-60.43	-57.57	-47.05	-32.77	-92.06	-59.43
APC2	-33.46	-29.11	-32.69	8.44	-15.16	-46.03	-38.42	7.4	-48.4	-15.67	4.91	-16.25	-5.91	-9.4	13.52	-16.9	-4.56	-13.4	-10.9	-25.53	-12.32	-4.86	-13.58	12.17	-19.38	6.33	-17.72	2.88	-20.75	-37.03	-19.34	-5.96	-31.28	-38.12	-1.6	-32.51	11.66	-13.49	-8.68	-14.17	-21.72	-7.42	-10.22	-17.95	-3.75	-13.58	-2.73	-33.97	-8.08
APCDD1	-18.2	-18.76	-31.22	-12.82	-11.81	-29.3	-33.57	-22.6	-40.25	-30.3	-18.68	-26.62	-17.23	-15.45	-7.62	-26.71	-13.63	-30.59	-34.35	-30.89	-16.48	-17.92	-27.6	-3.95	-13.9	-5.45	-25.68	-15.18	-18.11	-45.1	-32.63	-12.44	-18.32	-28.16	-28.78	-36.35	-25.77	-31.97	-6.08	-17.51	-14.21	-26.16	-11.72	-18.58	-19	-26.15	-18.03	-31.39	-18.66
APCS	-11.92	-23.96	-15.35	-3.43	-8.78	-28.7	-9.53	-12.21	-45.95	-13.06	-16.52	-33.51	1.51	-9.19	-18.2	-42.2	-15.23	-13.36	-28.79	-22.65	-20.42	-7.66	-6.25	0.82	-7.54	-2.14	-16.27	-1.99	-26.04	4.9	-17.42	2.96	-21.52	-17.71	-18.61	-21.49	-25.42	-29.54	-11.45	-12.38	-16.08	-22.53	-10.58	-24.35	-4.38	-27.05	-9.84	-39.87	-6.25
APEH	-27.28	-24.21	-47.63	-33.5	-29.54	-30.68	-33.59	-35.05	-57.09	-25.08	-18.39	-34.17	-33.92	-27.78	-34.56	-54.28	-15.54	-39.06	-33	-58.04	-37.16	-12.41	-34.55	-14.26	-17.22	-12.59	-30.64	-8.83	-23.87	-39.66	-37.63	-22.69	-29.64	-29.45	-49.11	-24.26	-17.66	-37.16	-33.96	-26.94	-23.68	-50.59	-14.59	-33.02	-29.68	-42.8	-29.82	-37.55	-27.42
APEX1	-30.33	-19.86	-26.55	-23.18	-37.65	-44.21	-25.27	-36.9	-41.78	-23.43	-27.79	-36.21	-34.49	-16.37	-23.22	-37.72	-19.53	-19.24	-43.96	-22.81	-21.93	-26.42	-43.72	-15.2	-13.73	1.06	-21.11	-22.13	-18.12	-39.91	-34.91	-22.47	-43.79	-21.59	-29.2	-30.55	-20.35	-41.45	-18.11	-31.82	-24.25	-32.08	-26.04	-39.85	-32.76	-42.73	-15.31	-52.87	-35.52
APEX2	-34.54	-29.59	-30.44	-34.31	-34.8	-34.51	-32.64	-31.5	-56.9	-30.12	-18.28	-27.68	-30.24	-17.66	-12.05	-40.11	-11.9	-16.84	-35.14	-21.06	-29.23	-8.81	-47.17	-18.43	-30.29	-1.67	-28.27	-16.45	-19.76	-56.26	-39.38	-19.93	-40.3	-7.43	-41.87	-36.22	-27.97	-42.99	-20.2	-24.65	-43.12	-29.66	-29.14	-44.96	-31.47	-47.93	-17.21	-47.28	-28.65
APH1B	-39.7	-38.89	-47.77	-38.53	-43.63	-59.06	-55.75	-54.98	-55.42	-46.26	-31.35	-45.02	-43.56	-27.58	-41.08	-59.81	-21.3	-44.87	-64.43	-43.55	-47.7	-31.98	-54.54	-21.09	-31.72	-12.85	-34.33	-31.81	-34.73	-61.57	-43.13	-28.25	-54.77	-38.41	-40.28	-48.75	-40.7	-56.95	-31.99	-39.11	-37.56	-43.25	-38.22	-46.02	-39.06	-48.17	-29.34	-62.93	-40.41
API5	-28.14	-26.14	-44.08	-15.91	-35.86	-42.09	-51.79	-31.38	-62.01	-37.17	-21.64	-39.2	-30.25	-26.59	-26.58	-41.02	-22.55	-32.63	-29.33	-32.09	-28.97	-9.67	-36.83	-15.07	-18.58	-6.46	-23.92	-6.13	-23.34	-31.21	-38.67	-29.86	-19.53	-29.03	-49.06	-49.51	-29.85	-29.43	-37.09	-35.99	-38.1	-42.11	-8.05	-26.32	-27.68	-41.16	-13.32	-50.77	-15.95
APIP	-44.64	-31.64	-47.17	-27.74	-53.49	-44.26	-50.27	-47.25	-66.81	-32.52	-34.15	-42.73	-37.72	-36.69	-34.81	-47.16	-11.93	-44	-55.41	-57.33	-50.9	-31.98	-60.48	-24.53	-27.74	-18.85	-35.02	-25.6	-40.45	-53.86	-42.9	-26.46	-51.09	-40.13	-51.89	-40.25	-43.72	-44.81	-29.41	-41.49	-41.83	-43.96	-43.25	-51.62	-41.04	-42.27	-35.26	-60.27	-47.49
APLF	-20.52	-20.85	-21.59	-21.31	-29.71	-29.38	-8.99	-30.67	-25.88	-28.15	-19.36	-37.04	-16.8	-14.93	-25.26	-43.97	-12.41	-18.88	-39.22	-33.75	-27.5	-28.96	-40.31	-7.72	-19.7	-5.21	-18.64	-9.4	3.05	-19.25	-25.72	-10.76	-39.18	-39.85	-17.2	-21.82	-12.02	-24.03	-22.31	-8.09	-26.72	-25.42	-14.89	-28.13	-34.7	-33.59	-10.24	-25.25	-25.8
APLN	-10.91	-31.03	-26.34	-30.55	-17.1	-36.43	-23.51	-30.66	-42.95	-35.4	-16.86	-43.68	-17.12	-20.14	4.04	-41.68	-9.2	-25.73	-48.78	-43.1	-9.72	-20.37	-45.94	-0.14	-13.26	-7.19	1.23	-20.92	-18.23	-49.21	-30.19	-13.88	-14.53	-28.65	-21.86	-11.93	-14.72	-34.42	-31.04	-16.11	-9.81	-23.16	-19.16	-26.42	-20.63	-24.51	-6.98	-45.56	-29.67
APLNR	-2.08	-24.61	-24.22	-9.75	-32.5	-42.78	-8.89	-35.08	-41.48	-14.48	-21.44	-39.02	-2.75	-9.08	-23.53	-36.87	-17.47	-38.61	-57.61	-40.94	-14.27	-18.36	-35.31	-9.53	-16.44	-6.68	-19.76	-11.02	-19.65	-29.5	-25.1	-12.9	-34.88	-12.42	-32.35	-41.96	-29.64	-41.82	-18.14	-10.87	-28.75	-42	-9.01	-24.56	-15.59	-15.63	-10.44	-37.4	-24.79
APLP1	-44.54	-34.75	-50.53	-37.81	-36.77	-55.84	-55.55	-45.34	-69.18	-44.11	-30.06	-40.18	-48.04	-32.66	-37.42	-61.32	-18.75	-52.4	-62.09	-62.57	-48.9	-26.84	-58.68	-20.48	-34.23	-14.47	-30.44	-21.3	-33.52	-48.79	-44.78	-31.85	-51.36	-53.38	-55.8	-42.56	-35.42	-52.88	-41.43	-35.57	-46.51	-53.25	-23.29	-50.75	-46.05	-46.47	-28.36	-58.25	-43
APLP2	-14.19	-10.22	-27.8	-5.88	-14.08	-11.3	-11.45	-4.7	-30.36	-17.5	-5.08	-11.26	-20.15	-1.8	-34.71	-4.62	-7.57	-19.28	-16.74	-24.12	-17.43	-5.54	-21.96	-9.57	-11.62	-1.52	-12.25	0.07	-12.9	-17.6	-33.04	-13.75	5.81	-22.58	-16.34	-14.32	-13.86	-24.62	-8.68	-3.94	-1.2	16.92	-5.55	-13.02	-15.72	-6.71	-17.79	-15.11	-4.66
APOA1	-4.61	-29.32	-40.45	-6.04	-16.16	-19.28	-23.53	-31.84	-28.96	0.17	-7.8	-1.67	-6.13	-9.51	-12.42	-26.68	-12.28	-19.62	-46.14	-22.27	-30.19	-14.34	-24.77	-19.24	-17.3	-6.39	-6.98	-14.31	-30.33	-13.17	-26.63	-13.96	-21.24	8.88	-10.29	-33.76	-3.07	-37.41	-5.27	-21.36	-38.45	4.58	-14.83	-25.79	-26.44	-41.89	-20.75	-32.29	-16.35
APOA1BP	-33.93	-33.46	-46.41	-32.14	-34.63	-37.88	-15.77	-46.17	-66.36	-33.19	-25.83	-34.99	-37.85	-22.25	-25.86	-47.62	-23.27	-34.9	-55.77	-37.33	-39.59	-26.13	-48.12	-17.47	-23.94	-4.89	-26.21	-15.83	-37.45	-51.7	-33.03	3.42	-42.27	-45.87	-38.72	-41.01	-34.43	-50.63	-21.81	-24.07	-31.56	-38.08	-25.8	-40.82	-25.39	-37.49	-26.07	-62.56	-48.26
APOA2	-37.22	-28.84	-44.25	-31.35	-35.81	-43.74	-31.12	-53.84	-60.75	-29.01	-28.43	-20.92	-33.65	-21.97	-38.44	-41.75	-7.1	-36.19	-55.99	-52.58	-39.1	-26.67	-43.16	-15.79	-31.69	-11.42	-41.23	-24.99	-35.89	-41.39	-33.64	-27.44	-50.11	-28.95	-43.95	-38.99	-33.66	-51.07	-20.8	-25.18	-30.26	-47.13	-39.66	-38.48	-44.98	-46.33	-32.89	-59.97	-37.9
APOA4	-28.07	-21.91	-5.79	-26.06	-16.67	-21.84	-9.57	-20.36	-17.98	-6.21	9.46	-2.08	-20.48	0.24	-11.73	-29.55	-2.95	-10.57	-43.28	-23.04	-19.04	-1.25	-20.55	-5.85	-12.79	3.56	9.38	-7.42	-3.39	-2.02	-14.07	-9.17	-4.05	-24.48	-10.74	-9.2	-2.49	-15.6	-8.34	-2	-2.95	-23.93	-20.1	-16.14	-19.54	-19.39	9.04	-14.77	-14.19
APOA5	-29.7	-33.26	-42.23	-24.92	-48.39	-44.4	-51.99	-40.44	-65.1	-37.2	-23.7	-48.76	-35.03	-28.23	-33.28	-55.17	-21.81	-45.58	-50.7	-50.64	-51.24	-21.3	-40.45	-18.97	-21.22	-9.61	-39.23	-21.66	-36.08	-56.1	-45.98	-14.96	-45.74	-42.52	-52.69	-55.22	-43.8	-54.03	-24.69	-34.66	-39.79	-50.8	-32.57	-42.98	-22.33	-44.05	-27.1	-63.62	-37.28
APOB	-9.05	-13.27	-19.06	-13.34	-7.7	-31.01	-4.8	-18.48	-27.59	-21.64	-19.01	-43.89	-7.16	-25.48	-15.71	-36.68	-17.08	-32.24	-26.07	-6.8	-14.92	4.26	-19.61	8.29	-4.45	0.54	-26.55	-15.51	-21.42	-41.31	-29.21	5.62	-8.34	-13.96	-19.15	-47.61	-16.01	-8.2	-27.16	-0.74	-25.31	-25.02	-19.99	-13.7	1.64	-26.21	-24.94	-35.37	-19.22
APOBEC1	-40.9	-25.06	-38.59	-18.24	-36.85	-58.12	-25.88	-13.19	-54.84	-12.57	-26.85	-44.59	-24.9	-18	-20.2	-59.15	-20.02	-30.67	-28.23	-37.32	-31.48	-5.8	-39	-1.41	-18.6	-5.64	-33.39	-19.08	-22.43	-32.76	-40.13	-20.53	-29.14	-43	-38.9	-52.49	-24.86	-38.66	-33.65	-18.89	-29.88	-40.07	-19.53	-43.68	-32.38	-24.59	-12.59	-35.86	-14.29
APOBEC2	-22.19	-25.73	-33.65	-27.44	-37.45	-32.25	-34.11	-12.61	-40.42	-24.17	-17.82	-28.89	-27.57	-23.46	-9.89	-33.76	-9.24	-36.48	-47.26	-42.68	-26.43	-23.12	-37.72	-11.81	-6.07	-8.57	-9.77	-14.37	-19.68	-41.52	-25.36	-16.74	-26.65	-38.05	-30.55	-35.99	-20.96	-36.9	-25.82	-11.5	-32.87	-2.21	-9	-33.64	-32.63	-28.12	-19.84	-38.11	-29.12
APOBEC3A	-30.03	-26.8	-32.7	-23.05	-30.47	-38.52	-26.06	-19.81	-34.91	-16.44	-11.74	-36.8	-17.86	-25.38	-11.63	-43.54	-16.96	-26.66	-25.55	-34.42	-24.49	-22.19	-40.15	-8.27	-18.73	-9.68	-24.41	-10.28	-20	-28.4	-17.3	-16.78	-24.55	-36.4	-38.93	-37	-22.53	-14.19	-19.46	-22.14	-30.47	-28.45	-12.47	-31.75	-30.24	-17.77	-9.98	-38.86	-25.76
APOBEC3B	7.99	-1.95	10.58	16.88	4.47	1.03	-7.87	-8.69	-11.75	-37.82	-22.78	-15.12	-8.81	-2.9	2.08	-12.36	-6.76	-19.91	-26.58	-16.45	0.61	11.61	-26.6	13.86	-8.11	0.44	-15.23	-0.28	-12.91	1.71	-5.81	16.01	-13.17	-18.99	-19.65	0.4	3.98	0.73	-2.08	0.77	-7.53	-28.87	-4.63	5.21	-6.69	-19.04	-20.07	-16.98	4.94
APOBEC3C	-29.9	-26.21	-29.07	-35.71	-24.63	-36.14	-4.09	-26.31	-42.04	-12.4	-19.62	-27.42	-12.85	-17.86	-20.48	-32.45	-15.35	-33.21	-35.85	-28.57	-14.99	-21.16	-35.96	-11.57	-23.28	-5.8	-10.95	-17.43	-25.98	-21.42	-23.13	-11.59	-21.85	-34.03	-28.82	-21.52	-19.05	-30.43	-24.78	-31.25	-29.11	-20	-9.52	-35.31	-25.43	-23.09	-21.07	-32.14	-14.21
APOBEC3D	-32.34	-22	-20.28	-20.95	-33.02	-47.38	-40.29	-29.21	-55.92	-39.58	-29.32	-39.94	-34.02	-19.15	-30.87	-44.21	-21.77	-38.43	-37.06	-47.79	-30.44	-10.99	-49.9	-11.37	-23.02	-9.24	-31.78	-21.57	-38.7	-43.27	-26.4	-9.78	-39.84	-41.45	-44.09	-37.58	-27.66	-36.44	-14.38	-22.42	-26.26	-43.3	-26.44	-30.12	-28.84	-38.1	-26.6	-62.72	-34.24
APOBEC3F	-6.17	5.53	-10.61	5.47	-7.5	-15.24	-11.02	-12.47	-7.21	5.68	-1.71	-19.5	-0.86	3.93	-4.91	-24.99	-15.6	-29.59	-22.6	-34.33	-16.25	8.29	-19.09	3.7	-15.31	-0.5	-19.15	12.74	13.79	-19.94	-5.47	3.54	11.86	-24.99	-2.79	-17.78	16.15	2.19	-16.94	11.13	-27.74	-33.46	2.43	-1.53	-0.61	-14.45	14.85	-8.33	6.95
APOBEC3G	-15.79	1.85	-12.78	-3.47	7.72	-26.94	-20.57	1.52	-40.02	-21.31	10.44	-10.12	-21.77	-8.05	2.17	-19.05	-10.64	-19.66	-18.75	-9.54	-0.22	3.04	-3.21	7.05	-1.48	6.2	15.52	12.4	-3.52	15.15	-2.7	-25.85	-7.33	-19.54	-25.15	-31.05	4.43	5.98	-23.03	-13.69	-10.43	-19.15	18.65	-5.57	-36.55	-14.78	-1.41	-40.41	5.94
APOBEC3H	-35.73	-34.96	-42.42	-40.21	-42.3	-41.07	-36.33	-46.89	-54.55	-35.34	-22.46	-41.6	-41.08	-15.51	-34.87	-34.52	-21.24	-38.34	-51.95	-27.15	-42.96	-29.93	-50.56	-20.77	-25.82	-12.12	-22.41	-25.16	-30.94	-49.59	-34.89	-25.94	-47.57	-46.53	-36.99	-37.35	-24.32	-46.38	-7.78	-32.09	-31.39	-18.49	-36.68	-39.92	-46.14	-45.7	-16.86	-49.96	-28.78
APOBEC4	-29.77	-6.56	-36.43	-17.85	-27.27	-20.96	-25.26	-32.22	-50.15	-16.2	-27.44	-39.55	-13.21	-22.97	-16.91	-53.57	-8.46	-29.43	-36.88	-53.88	-31.48	-30.87	-43.43	-4.82	-12.24	-1.47	-20.33	-16.42	-25.28	-47.13	-35.29	-12.13	-37.08	-41.41	-42.82	-43.61	-36.41	-45.73	-29.43	-26.19	-29.15	-43.02	-8.75	-30.52	-38.36	-29.05	-28.67	-47.41	-27.33
APOBR	-25.31	-24.34	-36.53	-14.5	-45.91	-32.52	-25.48	-47.03	-57.77	-20.6	-28.66	-36.25	-14.96	-5.17	-26.45	-27.22	-10.58	-28.66	-52.78	-24.35	-33.32	-11.13	-38.58	-3.55	-16.18	-10.72	-24.09	-19.06	-34.01	-29.38	-32.96	-10.28	-28.98	-21.11	-16.55	-32.95	-17.73	-34.86	-12.93	-26.61	-12.43	-27.5	-25.46	-33.14	-35.48	-36.84	-19.5	-45.3	-36.23
APOC2	-41.3	-27.13	-26.91	-39.69	-44.09	-41.19	-44.8	-39.52	-57.12	-31.09	-25.85	-40.13	-34.16	-22.29	-18.84	-48.07	-18.55	-19.62	-37.99	-42.61	-40.16	-31.82	-45.61	-18.94	-23.6	-17.05	-33.55	-21.49	-33.59	-50.09	-26.79	-25.81	-48.86	-44.51	-42.82	-43.84	-30.41	-41.72	-29.82	-29.3	-41.41	-42.3	-30.18	-48.65	-46.44	-46.59	-27.56	-50.69	-39.97
APOC3	-22.25	-24.11	-18.3	-13.33	-36.22	-45.64	-4.68	-34.5	-42.6	-7.13	-22.49	-16.23	-25.27	-4.74	-32.64	-23.36	-16.35	-8.46	-35.53	-36.23	-3.07	-4.33	-24.84	-8.77	-23.15	-6.52	-22.52	-8.95	-19.59	-22.48	-21.11	-2.36	-47.72	-30.51	-31.6	-45.65	-30.04	-32.04	-18.62	-5.96	-25.14	-34.87	-25.81	-43.5	-27.63	-5.8	-26.18	-46.2	3.03
APOD	-20.01	-14.43	-29.78	-30.5	-43.55	-47.43	-15.78	-25.38	-16.93	-32.55	-21.33	-32.02	-21.34	-11	-16.81	-40.74	-18.12	-26.56	-34.34	-45.13	-33.7	-27.05	-34.47	-15.68	-10.26	-4.09	-26.05	-16.18	-29.86	-36.97	-31.02	-27.42	-47.09	-32.45	-26.7	-28.37	-28.16	-21.88	-5.14	-15.02	-30.03	-36.95	-3.66	-32.75	-32.04	-26.74	-20.27	-53.88	-22.87
APOE	-15.84	-8.15	-18.88	-20.77	-21.18	-30.53	-25.83	-23.07	-31.26	-5.46	3.19	-13.71	-3.77	-1.32	-19.24	-27.73	-13.24	-10.31	-20.14	-7.09	-23.71	-4.64	-16.22	-9.22	-16.01	-3.64	-4	-12.51	-20.01	-24.08	-10.41	-12.8	-32.04	6.68	5.68	-28.52	-13.67	-27.45	-2.03	-23.51	-16.72	6.29	-22.65	-16.89	-10.7	-24.92	-13.86	-24.95	-14.65
APOF	-31.72	-27.17	-36.24	-26.1	-33.24	-32.21	-33.6	-27.4	-39.85	-36.85	-31.35	-28.55	-15.76	-22.84	-9.62	-35.28	-17.34	-22.21	-28.16	-57.65	-12.77	-24.48	-47.25	-15.94	-5.14	-6.51	-39.71	-17.1	-16.23	-37.89	-38.55	-13.61	-22.97	-14.81	-33.9	-38.14	-22.84	-41.74	-25.18	-3.06	-31.73	-41.26	-34.84	-34.17	-16.33	-29.87	-12.19	-56.79	-37.37
APOH	-36.3	-32.32	-47.45	-37.17	-44.6	-45.11	-37.7	-39.15	-52.45	-30.57	-28.86	-29.9	-35.94	-27.89	-32.61	-58.48	-19.13	-47.99	-62.94	-57.41	-35.52	-11.17	-49.49	-14.29	-26.38	-4.06	-34.74	-22.75	-34.5	-52.97	-47.66	-26.32	-29	-46.13	-36.8	-51.33	-31.69	-29.8	-26.62	-22.49	-32.15	-39.66	-26.91	-40.61	-19.58	-49.54	-31.34	-60.88	-30.08
APOL1	-4.99	-15.92	3.32	0.02	-13.74	-26.64	2.79	-8.68	-5.89	-15.1	6.94	-33.98	-7.28	-3.16	-14.9	-16.13	-8.7	-20.21	-32.92	-21.98	-4.91	-12.38	-0.17	-10.39	-2.06	-2.05	9.55	2.46	6.85	-1.09	-1.79	26.88	5.43	-10.53	-14.81	-23.61	3.8	-19.81	-10.01	-6.89	-11.72	-17.52	7.08	-5.5	-17.79	-0.31	3.54	-5.46	12.1
APOL2	0.73	12.65	5.18	-1.13	-11.45	-11.74	-28.95	-13.21	-19.84	-11.13	-11.22	-2.59	-13.62	-8.63	-6.16	-11.56	-9.81	-3.47	-29.56	-18.29	-19.73	-14.47	-0.91	-5.65	-23.87	-2.91	5.43	19.74	11.77	1.99	-15.99	-17.04	-24.03	-11.35	-6.84	11.68	2.04	11.45	-23.99	-16.06	-8.22	-4.67	-12.71	-22.85	-9.45	-23.46	2.42	-15.54	-4.88
APOL3	-31.2	-22.03	-37.88	-20.9	-29.26	-38.39	-38.78	-25.14	-54.15	-30.53	-25.56	-38.79	-25.54	-19.71	-16.94	-41.83	-14.97	-35.84	-36.94	-50.16	-26.95	-7.08	-37.65	-7.54	-25.85	-11.02	-16.83	-17.5	-26.21	-44.71	-30.02	-15.74	-24.73	-34.8	-36.41	-34.26	-29.27	-38.16	-31.5	-9.91	-34.32	-22.26	-19.92	-38.49	-27.56	-41.38	-23.8	-45.59	-20.99
APOL4	-27.12	-15.28	-32.13	-17.41	-18.98	-41.94	-12.04	-6.25	-23.87	-19.95	-12.84	-23.93	-12.16	-12.33	8.62	-28.72	-16.65	-25.8	-40.81	-30.61	-4.57	-11.31	-0.25	14.01	-15.72	-1.14	-17.94	-11.88	-9.81	-35.95	-34.44	-15.78	-24	-30.71	-28.77	-25.2	-22.22	-38.16	-0.23	-5.53	-32.12	-36.06	-6.03	-14.32	-16.73	-27.45	-3.73	-29.54	-2.64
APOL6	-30.41	-28.5	-47.55	-29.66	-33.15	-38.22	-38.38	-24.03	-58.16	-40.27	-38.62	-48.52	-31.68	-28.6	-26.79	-43.4	-17.92	-37.63	-36.53	-68.04	-44.47	-36.54	-52.28	-6.31	-31.67	-8.67	-41.52	-26.15	-37.52	-49.62	-36.96	-16.74	-38.19	-30.66	-45.25	-55.01	-39.31	-44.19	-31.74	-25.61	-45.57	-46.18	-28.25	-55.01	-28.89	-41.17	-22.17	-72.94	-24.9
APOLD1	-12.21	-15.76	-23.24	-17.57	-31.13	-28.9	-30.32	-22.35	-37.41	-12.3	-18.81	-24.38	-25.24	-14.35	-17.71	-31.88	-14.48	-24.1	-27.73	-25.52	-22.88	-14.16	-28.98	-14.1	-17.28	-5.01	-21.46	-11.52	-22.61	-24.45	-27.38	-18.18	-22.37	-27.94	-28.71	-25.76	-19.77	-25.84	-17.21	-17.78	-22.81	-21.44	-16.27	-29.12	-23.45	-25.71	-14.74	-27.31	-26.92
APOM	-30.93	-21.45	-37.39	-34.66	-27.43	-36.07	-21.14	-25.17	-29.47	-18.91	-16.99	-36.05	-21.77	-11.99	-27.71	-44.02	-13.21	-43.59	-25.41	-36.18	-26.91	-12.35	-20.98	-13.88	-13.43	-7.85	-13.12	-15.23	-12.05	-25.95	-24.9	-9.45	-14.4	-16.38	-33.25	-23.49	-23.71	-23.14	-16.63	-28.59	-16.8	-23.1	-12.1	-34.38	-32.57	-23.69	-15.6	-32.45	-9.65
APOO	-26.92	-3.41	-35.42	-13.71	-24.53	-36.52	-33.91	-15	-48.38	-21.72	-23.06	-38.42	-23.79	-24.11	-36.24	-42.31	-7.05	-33.76	-39.97	-49.36	-17.48	17.86	-42.72	-13.9	-28.53	0.37	-9.97	-9.93	-11.56	12.61	-22.11	-13.98	-46.96	-11.04	-25.21	-18.41	-16.24	-11.3	-24.45	-1.27	-14.28	-39.7	-31.84	-21.04	-23.79	-18.45	-5.55	-27.96	-23.93
APOOL	-30.6	-19.96	-21.2	-26.87	-24.88	-39.92	-27.27	-21.96	-54.11	-25.87	-24.36	-25.18	-22.67	-15.22	-19.5	-34.97	-10.35	-41.02	-29.53	-36.17	-28.46	-5.7	-32.8	-18.66	-15.96	2	-15.14	-4.58	-20.37	-28.55	-29.31	-4.02	-31.9	-39.43	-28.4	-29.76	-23.27	-39.87	-17.64	-21.3	-17.12	-40.6	-20.02	-30.14	-40.05	-27.84	-17.94	-37.3	-20.07
APP	-27.74	-17.7	-28.36	-37.29	-12.76	-39	-21.8	-24.75	-63.15	-6.4	-7.56	-19.87	-24.03	-0.4	-8.18	-40.15	-12.32	-26.32	-48.76	-28.81	-18.19	-16.38	-45.1	-17.79	-17.73	-0.21	-28.15	-9.56	-14.38	-40.13	-26.3	-14.01	-28.32	-11.09	-23.62	-32.36	-27.95	-33.97	-5.05	-15.15	-40.6	-23.55	-29.4	-23.23	-34.47	-15.77	-17.46	-38.25	-12.83
APPBP2	16.09	-15.64	-30.22	-6.21	-21.01	-13.54	-34.42	-5.59	-33.99	-19.87	-2.5	-9.89	-9.29	-16.86	-2.31	-38.44	-5.67	-26.23	-20	-14.24	-16.52	-3.19	-28.68	-4.91	-14.79	6.56	-9.91	-4.01	-13.91	-35.46	-21.47	-7.76	11.2	-16.35	-22.91	-32.12	-14.75	-20.33	-19.94	-2.94	-13.22	-18.57	-2.19	-10.27	-19.39	-15.86	-7.82	-9.09	-19.08
APPL1	-5.06	-6.36	-3.15	26.82	-11.15	-16.84	11.13	-9.04	-1.08	2.5	16.22	-23.65	10.55	15.39	6.43	-4.41	5.85	-19.53	-5.91	-5.08	12.9	27.6	3	9.37	5.46	12.36	-16.51	-5.2	5.46	-12.66	-2.78	-14.68	8.29	5.39	-5.33	-19.11	-2.25	-4.24	-12.26	16.17	23.59	-12.16	16.66	8.7	6.38	-13.5	10.75	25.66	6.12
APPL2	-36.98	-37.33	-51.84	-37.26	-52.73	-53	-49.28	-51.39	-58.89	-37.68	-25.95	-44.06	-40.49	-32.37	-42.98	-57.52	-20.72	-39.09	-54	-57.76	-37.6	-37.05	-46.65	-25.75	-32.83	-8.36	-38.57	-24.91	-29.4	-52.32	-42.34	-19.41	-40.35	-47.02	-49.53	-49.87	-38.48	-53.21	-42.59	-40.67	-44.62	-50.05	-25.29	-53.83	-50.05	-49.61	-30.68	-64.08	-38.28
APRT	-24.81	-23.51	-39.88	-17.71	-39.44	-19.3	-16.82	-12.98	-38.18	-14.96	-15.89	-18.03	-23.39	-2.42	-23.47	-21.6	-10.06	-5.85	-35.84	-17.11	-22.67	-7.97	-20.27	-14.37	-28.5	0.44	-11.37	-1.85	-18.45	-20.96	-12.86	-11.94	-28.83	-13.49	-17.15	-8.06	-28.11	-27.67	-6.64	-16.99	-19.61	-30.97	-11.62	-28.77	-25.83	-37.16	-11.43	-23.39	-9.45
APTX	-20.04	-17.7	-15.09	-9.85	-16.86	-30.57	-24.05	-15.44	-34.46	-15.57	-5.7	-22	-25.18	-15.68	-30.7	-29.03	-7.07	-16.46	-38.61	-20.71	-0.26	1.38	-33.4	-4.53	-7.73	0.37	3.57	5.42	-17.16	-20.53	-4.85	-1.37	-29.87	1.66	-27.96	0.39	-19.44	-22.98	-16.03	-3.17	-13.9	-9.55	-10.19	-32.24	-35.53	-12.09	-13.76	-27.57	-14.42
AQP1	-21.53	-22.66	-24.87	-18.55	-37.19	-33.45	-26.56	-35.4	-34.39	-25.62	-17.14	-40.91	-18.82	-0.92	-22.88	-36.18	-9.88	-25.78	-50.87	-30.84	-26.39	-3.26	-46.89	-9.73	-14.66	-10.91	-11.93	-7.72	-6.42	-6.49	-28.47	-8.71	-17.11	-17	-34.91	-16.07	-17.64	-36.7	-20.83	-26.56	-30.25	-21.94	-20.46	-25.55	-27.16	-33.03	-12.88	-19.3	-24
AQP10	-26.65	-21.79	-28.65	-26.21	-31.3	-32.43	-33.85	-31.99	-42.18	-28.67	-21.96	-31.16	-27.43	-16.61	-16.85	-34.34	-12.69	-26.9	-36.42	-36.51	-27.24	-23.69	-36.56	-14.42	-14.41	-9.25	-26.07	-19.61	-24.3	-33.66	-27.86	-14.25	-34.91	-31.16	-35.23	-32.55	-24.23	-36.59	-22.13	-26.67	-29.79	-24.74	-25.25	-29.95	-26.34	-30.57	-18.19	-41.63	-26.33
AQP11	-32.42	-21.42	-28.18	-21.45	-32.98	-37.94	-40.71	-32.04	-53.78	-32.26	5.61	-18.49	-27.53	-10.26	-30.47	-29.19	-16.2	-30.31	-24.15	-26.92	-24.92	-2.22	-35.8	-18.81	-18.35	-8.56	-25.71	-4.28	-16.67	-32.32	-21.4	-22.01	-31.51	-30.88	-16.66	-20.1	-32.66	-23.68	-6.06	-21.1	-30.3	-9.87	-20.9	-20.51	-16.9	-32.19	-11.48	-52.1	-23.56
AQP12A	-30.24	-16.98	-31.82	-20.35	-38.69	-18.49	-34.43	-37.65	-15.5	-13.57	1.97	2.37	-13.16	-7.28	-31.92	-5.4	-19.41	-27.36	-31.09	-8.35	-38.75	-2.7	-28.92	-12.68	-6.84	-8.84	-23.88	-9.1	-16.44	-31.27	-11.17	-26.57	-10.05	-8.92	-25.67	-25.72	-7.84	-40.36	4.83	-23.66	-13.84	-5.59	-29.15	-15.25	5.15	-35.33	-24.54	-31.38	-20.72
AQP2	-35.92	-30.36	-39.39	-20.8	-24.96	-22.98	-40.16	-24.86	-47.46	-23.28	-22.55	-6.08	-1.78	-4.82	-32.2	-25.12	-7.77	-25.88	-21.34	-13.77	-43.67	-16.79	-31.23	-24.17	-26.24	-6.03	-34.05	-15.45	-35.66	-48.54	-30.59	-26.91	-27.8	8.61	-14.78	-24.41	-6.56	-44.26	12.93	-21.09	-28.14	-3.28	-33.36	-26.7	-21.32	-42.21	-28.5	-55.81	-28.28
AQP3	-35.36	-2.88	-16.83	-26.63	-40.82	-45.06	-39.71	-37.59	-22.4	-30.49	-24.82	-35.43	-24.72	-16.67	-26.46	-46.49	-13.92	-42.44	-38.27	-33.51	-26.99	0.59	-31.31	-9.91	-28.99	-5.72	-31.71	-9.02	-13.56	-27.9	-30.02	-20.03	-26.01	-38.62	-37.6	-35.03	-18.64	-22.11	-19.48	-16.35	-30.41	-30.36	-20.21	-25.55	-24.22	-30.93	-24.29	-39.59	-22.63
AQP4	-36.7	-21.07	-48.75	-26.03	-30.66	-40.94	-44.12	-35.36	-65.82	-30.91	-28.86	-27.21	-26.44	-18.94	-37.41	-51.2	-18.09	-18.07	-43.77	-46.91	-46.82	-19.69	-57.31	-15.11	-32.9	-7.93	-39.7	-21.55	-31.49	-58.03	-32.81	-18.14	-35.08	-27.77	-37.82	-36.07	-29.43	-49.05	-21.11	-34.96	-26.98	-27.55	-19.82	-36.12	-32.65	-46.87	-22.98	-58.93	-41.81
AQP5	-19.72	-5.66	-18.84	2.48	-18.21	-3.98	-12.79	-31.97	-12.71	7.51	-5.06	11	-14.96	6.35	-24.85	-8.58	-18.66	-0.63	-38.19	14.23	-8.9	5.98	-32.75	-9.4	-10.87	-1.78	-13.45	-10.25	-4.96	-20.03	-2.4	-10.18	-25.16	-10.49	-15.88	14.45	13.95	-5.01	11.61	-6.82	-18.35	16.5	-5.67	-17.52	-6.17	-20.1	-14.25	-18.34	-18.8
AQP6	-23.71	-0.59	-22.4	-35.88	-46.22	-35.94	-31.3	-26.74	-53.71	-23.93	-18.43	-25.07	-28.9	-10.43	-31.38	-40.16	-4.33	-23.46	-33.26	-38.16	-10.45	-25.38	-37.87	-11.86	-12.4	-8.58	-22.14	-17.05	-0.66	-33.66	-26.32	-18.23	-46.99	-43.98	-22.89	-26.14	-27.04	-47.09	-1.15	-38.5	-34.2	-31.78	-36.33	-21.55	-22.83	-20.49	-15.81	-47.48	-46.27
AQP7	-10.04	-28.65	-41.88	-33.83	-42.88	-49.52	-32.24	-29.1	-42.67	-6.8	-15.9	-25.81	-25.54	-22.58	-31.07	-51.06	-18.84	-44.29	-50.27	-40.7	-30.43	-11.38	-50.57	-21.83	-23.79	-9.16	-31.13	-23.55	-16.45	-48.13	-25.27	-17.21	-41.32	-36.09	-20.53	-41.09	-25.89	-40.96	-16.33	-15.84	-39.99	-32.06	-27.06	-35.35	-20.1	-39.6	-20.38	-41.25	-27.02
AQP8	-20.33	-23.7	-14.98	-14.22	-32.29	-33.33	-29.14	-16.63	-51.8	-18.15	-22.95	-18.7	-13.67	-19.77	-9.36	-28.84	-9.85	-10.26	-45.57	-33.04	-19.7	4.17	-34.71	-10.53	-7	-4.53	-21.71	-15.33	-1.65	-36.83	-7.41	-22.83	-30.77	-25.29	-13.35	-19.79	-17.09	-25.84	-22.8	0.04	-30.93	-27.07	-21.82	-27.72	-23.08	-15.27	-17.63	-28.22	-17.17
AQP9	-26.11	-32	-16.6	-10.02	-19.94	-25.74	-12.4	-19.25	-23.95	-0.21	-6.67	-5.86	-13.75	-1.8	-22.49	-20.88	-15.69	-22.34	-23.7	-8.14	-8.57	-1.4	-10.12	-1.62	-20.36	-5.41	-17.5	5.07	-5.91	-5.73	-19.23	-23.42	-28.11	-7.83	-18.46	-13.26	-1.47	-28.05	-18.88	-11.87	-11.17	-12.04	-10.47	-9.93	-28.42	-27.22	-11.69	6.2	-6.56
AQPEP	-16.39	-25.96	-35.1	-38.03	-28.69	-52.65	-40.24	-29.96	-57.08	-24.38	-30.41	-45.58	-37.77	-11.21	-15.15	-40.31	-19.76	-39.44	-34.72	-53.66	-32.91	-25.35	-36.07	-10.2	-15.53	-1.1	-24.56	-20.77	-28.47	-33.22	-41.3	-27.39	-37.59	-41.95	-37.75	-36.63	-15.87	-52.47	-31.42	-28.7	-14.62	-31.59	-23.71	-27.62	-19.17	-25.08	-18.97	-48.2	-28.77
AQR	32.46	0.04	14.78	28.42	9.92	21	32.27	3.11	21.71	10.63	3.58	18.61	7.76	5.65	10.51	42.7	16.18	21.98	14.5	22.66	14.94	11.79	27.18	12.25	27.31	2.9	18.99	6.61	25.59	49.23	35.78	16.11	40.59	12.43	36.83	37.93	31.6	46.08	-10.01	9.43	-1.76	2.71	5.75	11.56	22.26	10.44	13.88	27	6.1
AR	-24.72	-24.98	-24.54	-25.56	-43.07	-51.77	-22.89	-32.81	-56.5	-33.94	-12.79	-38.39	-28.34	-14.7	-20.23	-41.8	-22.52	-29.46	-36.99	-41.72	-33.1	-23.8	-24.53	-3.31	-18.54	-8.21	-24.35	-5.38	-15.91	-46.04	-35.75	-15.46	-32	-35.16	-37.97	-34.07	-19.47	-22.67	-16.59	-8.48	-26.76	-29.66	-16.59	-41.13	-34.3	-26.99	-6.06	-41.92	-23.87
ARAF	-25.08	-10.24	-21.08	-17.79	-30.99	-16.06	-13.9	-24.31	-39.88	1.8	-11.53	-35.38	-23.96	-14.16	-17.23	-16.19	-18.21	-15.68	-52.83	-32.4	-18.34	-8.12	-19.78	-9.99	-13.79	-15.79	-6.65	-7.65	-30.35	-31.99	-3.69	-15.4	-36.5	-27.8	-25.88	-11.5	-20.75	-35	-24.7	-0.01	-13.5	-14.73	-27.85	-27.92	-33.58	-15.33	-12.61	-11.91	-14
ARAP1	4.17	-3.28	-1.12	-10.15	-0.58	-23.93	-33.94	-20.22	-3.94	-6.71	-9.14	-11.67	-15.63	-6.77	-5.02	-20.05	6.67	-27.51	-35	-18.32	-4.83	1.42	-29.46	-2.54	-10.87	2.24	-12.91	3.8	-19.48	6.62	-18.05	-1.95	-12.12	-2.96	-32.47	-22.89	9.9	-17.77	-8.92	13.29	5.42	-20.54	3.5	-26.02	-8.96	-28.96	-16.68	-27.34	-9.1
ARAP3	-2.56	-21.91	-37.91	-7.05	-17.05	-33.86	-29.5	-15.7	-33.58	-5.06	-23.3	-31.27	-10.76	-16.68	-9.13	-16.55	-8.75	-20.99	-6.43	-43.73	-9.88	-15.02	-22.1	-2.39	-18.17	-0.73	-5.57	-14.07	-8.49	-26.3	-25.65	-17.27	-31	-18.75	-25.86	-15.9	-0.59	-29.41	-18.34	-15.28	-23.33	-20.26	1.92	-13.14	-19.3	-22.83	-4.54	-36.98	-8.11
ARC	-31.31	-11.17	-34.42	-11.65	-49.18	-32.53	-23.47	-35.97	-32.2	-21.93	-24.36	-32.95	-30.41	-11.6	-5.74	-44.01	-14.16	-32.88	-37.42	-45.87	-37.01	-18.06	-46.41	-4.49	-24.08	-12.61	-23.18	-23.86	-26.01	-22.93	-7.16	-8	-38.89	-21.44	-26.18	-39.12	-31.97	-28.47	-24.13	-31.35	-29.21	-34.15	-17.78	-42.62	-27.75	-32.85	-20.71	-48.96	-34.16
ARCN1	73.67	9.05	51.39	56.94	18.76	53.52	68.29	38.43	73.7	48.51	23.47	50.81	26.3	-8.29	57.01	53.16	20.74	81.01	30.23	52.15	59.15	27.36	37.85	31.18	75.52	10.66	39.5	44.62	7.03	76.25	48.11	28.2	61.88	61.28	76.81	61.05	59.68	64.92	20.52	32.91	41.72	49.92	29.75	41.44	45.62	33.98	35.43	76.87	37.62
AREG	-17.91	-9.86	-22.86	-12.19	-39.3	-30.6	-37.5	-30.8	-25.31	-15.96	-21.16	-19.1	-27.09	-17.79	-17.07	-41.26	-14.71	-27.83	-20.58	-32.24	-32.8	-7.04	-26.4	-4.68	-15.47	-11.89	-18.26	-0.94	-11.53	-39.65	-33.53	-22.77	-36.47	-32.76	-30.03	-16.55	-25.88	-16.51	-20.75	-21.63	-14.17	-22.77	-20.94	-23.94	-22.41	-21.35	-8.78	-28.11	-16.73
ARF1	-40.67	-39.85	-51.26	-42.56	-46.38	-54.7	-59.4	-53.54	-59.68	-41.22	-26.85	-51.71	-46.45	-32.79	-35.25	-67.03	-28.15	-38.79	-57.98	-51.15	-44.1	-35.94	-68.75	-18.6	-11.13	-17.68	-35.83	-23.47	-32.58	-56.73	-36	-29.01	-41.25	-51.95	-51.37	-29.9	-34.14	-50.24	-36.32	-38.28	-43.03	-57.31	-34.5	-59.4	-52.74	-54.72	-40.15	-61.75	-41.8
ARF3	-11.36	-20.78	-23.33	-10.31	-19.94	-1.51	-25.14	-21.73	-32.23	-23.83	-18.68	-38.01	-18.96	-32.18	-25.41	-38.57	-17.77	-19.45	-24.65	-34.35	-17.4	-7.73	-31.44	2.69	-19.92	-1.06	-24.95	-8.93	-15.03	-22.82	-15.93	-5.87	-17.14	4.99	-20.37	-43.44	-10.17	-27.44	-23.14	-9.06	-24.31	-43.19	-27.84	-28.43	-37.64	-22.71	-4.87	-46.73	-6.18
ARF4	-8.84	-4.58	-14.58	6.89	-1.21	10.69	9.22	2.83	-3.43	-10.13	0.76	-14.55	13.45	-5.95	30.33	-30.7	-6.14	-2.65	14.42	-37.96	6.17	-6.85	18.72	19.15	3.82	6.46	-2.24	21.62	5.06	2	7.6	2.68	15.66	-20.24	24.88	-10.18	0	9.79	-5.77	5.99	3.14	-21.8	-5.31	18.71	41.94	-5.75	1.73	-15.35	11.94
ARF5	-23.96	-13.71	-19.64	-19.19	-22.38	-48.16	-20.69	-9.83	-23	-30.14	-8.73	-13.48	-11.46	-11.77	-25.81	-37.78	-16.96	-25.58	-36.56	-26.69	-28.98	-13.35	-39.88	9.19	-26.09	-4.82	-25.5	-2.27	-15.26	-33.87	-18	1.71	-11.84	-21.08	-23.44	-35.72	-11.38	-16.9	7.54	-3.39	-7.39	-28.95	-21.53	-34.55	-7.16	-39.78	-27.03	-30.45	-22.38
ARF6	-30.34	-33.53	-35.83	-43.41	-43.05	-36.85	-30.66	-42.55	-42.93	-33.05	-21.78	-30.45	-30.97	-16.89	-33.26	-24.08	-19.33	-31.99	-36.55	-46.43	-36.61	-28.81	-52.27	-16.98	-28.73	-12.22	-13.61	-22.74	-30.73	-45.26	-36.29	-24.78	-47.3	-42.08	-27.98	-33.22	-27.61	-41.56	-18.13	-38.31	-32.83	-49.06	-27.92	-49.62	-44.75	-37.77	-5.77	-28.38	-38.97
ARFGAP1	-36.91	-27.26	-44.68	-34.01	-30.49	-48.73	-37.91	-42.66	-54.81	-31.97	-21.44	-45.45	-29.29	-15.05	-24.13	-42.9	-20.41	-21.12	-37.38	-39.69	-31.98	-22.87	-39.42	-12.08	-13.19	-6.03	-27.24	-18.89	-19.23	-46.2	-41	-12.61	-45.93	-34.98	-33.41	-38.73	-35.56	-46.21	-23.28	-24.48	-33.69	-39.16	-34.51	-50.6	-34.92	-35.35	-23.29	-56.12	-23.09
ARFGAP3	-10.66	-3.33	-12.26	-21.78	-39.2	-33.63	-13.31	-11.8	14.73	-16.71	-20.81	-24.17	-7.72	-15.37	-19.8	-42.85	-7.11	-7.44	-24.66	-37.49	-26.98	-18.71	-35.77	-6.53	-16.61	-4.2	-22.3	2.67	-12.99	-41.2	-20.48	-3.95	-19.13	-14.55	-30.33	-42.81	-9.5	-33.84	-22.52	-13.36	-18.94	-20.18	-12.04	-20.29	-11.79	-21.39	-15.67	-28.39	-12.28
ARFGEF1	-37.02	-18.37	-22.58	-35.62	-23.97	-33.7	-36.48	-28.68	-64.79	-16.49	-29.7	-39.26	-29.67	-18.95	-19.09	-43.21	-20.49	-32.02	-32.95	-40.3	-21.66	-22.28	-37.12	-13.83	-23.77	-4.78	-10.63	-13.85	-27.72	-36.94	-32.58	-20.35	-35.33	-26.4	-18.21	-27.32	-30.55	-35.84	-39.56	-28.02	-40.52	-30.02	-19.58	-43.36	-38.47	-25.51	-11.88	-42.88	-23.73
ARFGEF2	-33.95	-12.32	-33.66	-40.75	-29.62	-40.19	-27.3	-27.93	-30.54	-37.15	-8.74	-44.01	-22.42	-19.95	-12.94	-35.18	-15.02	-46.36	-35.64	-42.47	-16.7	-16.57	-28.06	-4.31	-12.56	-7.16	-24.4	-19.49	-10.79	-31.13	-24.06	-21.3	-39.52	-44.22	-44.89	-38.9	-11.04	-11.32	-26.85	-22.47	-24.89	-28.18	-25.5	-37.82	-10.5	-47.81	-11.72	-33.36	-11.06
ARFIP1	-12.42	-12.89	-30.29	-29.79	-14.38	-47.07	-8.06	-10.37	-61.09	-23.12	-23.59	-22.65	-8.12	-14.5	11.33	-30.66	-5.17	-29.6	-45.59	-40.38	-15.71	-18.03	-15.12	11.55	-2.27	-2.04	-8.74	-11.88	-14.4	-30.99	-10.31	-4.56	-19.89	-26.03	-22.73	-29.16	-23.06	-38.88	-24.39	5.33	-23.89	-12.61	-5.06	-16.48	-28.74	-35.44	-6.71	-27.39	-6.23
ARFIP2	-45.26	-33.11	-33.98	-28.59	-33.72	-52.71	-30.88	-35.69	-55.22	-24.43	-29.64	-42.76	-39.34	-24.39	-27.7	-46.7	-16.18	-35.23	-46.43	-64.44	-45.81	-10.36	-39.28	-17.41	-26.81	-7.06	-30.38	-18.53	-28.04	-58	-46.92	-15.51	-25.38	-30.26	-36.3	-54.96	-41.07	-53.77	-13.91	-32	-13.77	-45.9	-35.97	-51.37	-47.91	-38.3	-26.67	-56.44	-29.6
ARFRP1	-16.55	-14.22	-12.04	-21.4	-15.14	-41.88	-15.39	-28.92	-9.92	-16.55	-5.6	-8.8	-9.83	-18.71	-27.84	-33.3	-8.84	5.19	-24.4	-23.26	-8.92	-24.91	-32.13	-0.11	-14.46	-3.8	-17.02	-15.25	-17.48	-21.26	-14.17	-4.58	-27.53	-15.28	-13.05	-3.83	3.07	-36.59	-12.58	-6.56	-26.5	-6.5	-5.76	-10.63	-23.63	-4.84	-15.69	-40.23	-11.25
ARG1	9.77	-8.83	9.78	5.74	12.93	-27.04	-9.47	-2.51	-42.69	6.42	-9.1	-1.48	-13.45	-3.56	12.08	3.12	2.98	-11.53	-6.73	-17.3	-11.17	22.66	-18.56	12.42	-12.21	4.95	-10.8	17.91	11.81	-16.68	-6.12	-6.65	8.22	-12.15	-21.02	-18.36	8.1	-14.8	-9.82	3.24	-21.24	-25.77	-22.81	-31	-21.74	-4.77	12.73	-9.42	13.86
ARG2	0.46	11.8	1.77	-3.93	-21.58	23.61	-14.72	-8.01	-10.9	-6.2	-18.2	-17.83	-8.32	-18.97	-13.3	-22.06	0.93	0.49	-8.51	-31.01	-6.37	3.67	-26.01	9.22	-10.64	2.28	5.6	-3.69	-2.79	0.36	-11.83	-10.82	-23.33	1.11	-16.27	-33.57	-22.7	-30	1.26	2.88	-8.51	-36.67	-0.49	-1.2	-19.16	11.12	-12.28	-19.57	-2.59
ARGFX	-28.98	-34.69	-45.77	-24.43	-51.45	-53	-35.65	-46.02	-67.19	-39.75	-28.15	-49.14	-44.81	-26.52	-35.41	-43.26	-19.3	-44.59	-58.08	-54.04	-42.01	-27.06	-49.7	-11.7	-23.65	-14.35	-31.46	-14.62	-20.95	-56.01	-37.69	-22.09	-47.4	-45.72	-44.45	-31.55	-19.89	-51.42	-43.03	-39.6	-40.94	-37.74	-17.06	-35.6	-48.78	-32.05	-21.03	-46.07	-32.93
ARGLU1	-32.92	-33.23	-35.53	-32.3	-43.28	-37.67	-36.66	-44.84	-52.48	-13.88	-26.56	-36.62	-29.29	-23.55	-34.66	-35.42	-5.31	-18.4	-36.31	-46.27	-32.05	-20.52	-44.13	-22.37	-7.28	-9.74	-30.59	-18.09	-26.8	-32.48	-25.93	-21.07	-42.96	-27.7	-35.97	-44.58	-24.22	-34.26	-41.89	-25.56	-45.99	-47.46	-26.74	-45.53	-31.96	-21.7	-9.22	-57.33	-30
ARHGAP1	-23.94	-23.78	-32.7	-21.81	-7.46	-36.4	-35.86	-18.23	-21.31	-30.88	-14.62	-15.13	-6.7	-9.62	-25.9	-38.53	-14.4	-8.02	-18.36	-12.9	-13.1	2.48	-24.94	-11.88	-21.64	5.89	-30.14	10.48	-0.78	-32.07	-17.83	-21.87	-11.83	-38.22	-27.4	-32.37	-16.89	-39.7	1.19	-20.45	-14.22	-16.18	5.52	-21.52	-25.51	-24.74	-24.01	-22.51	-7.61
ARHGAP10	-37.02	-15.67	-26.57	-21.07	-23.14	-30.53	-23.98	-30.34	-16.97	-13.65	-6.57	-24.44	-23.14	-18.59	-19.9	-25.81	-17.63	-22.97	-38.06	-36.49	-11.35	-23.23	-27.15	-9.15	-9.88	-11.72	-18.52	-3.21	-11.82	-34.36	-28.04	-4.38	-31.75	-0.81	-17.94	-31.75	-7.4	-34.95	-17.33	-18.34	-25.8	-26.35	-23.15	-28.19	-27.8	-27.85	-19.25	-26.9	-9.17
ARHGAP11A	-12.14	-17.87	-6.87	5.29	-28.11	6.14	-16.64	-20.86	-27.92	-5.47	-18.61	-25.05	-12.27	-20.51	-21.82	-37.05	-5.32	-7.79	-34.98	-38.85	-14.98	-10.31	-2.51	-5.37	-22.63	1.84	19.43	18.81	-3.94	-18.73	2.73	-1.12	5.19	2.92	-35.5	-41.04	-12.54	-3.87	-20.24	7.07	-37.62	-40.66	-4.85	-11.63	-17.05	-19.09	23.56	-9.86	-5.02
ARHGAP12	-37.75	-25.66	-50.72	-40.31	-47.39	-43.19	-38.83	-33.71	-49.45	-34.18	-30.2	-43.1	-41.83	-25.57	-40.85	-46.14	-18.53	-36.12	-32.94	-59.56	-32.98	-11.76	-41.27	-20.66	-25.54	-6.14	-33.15	-12.22	-31.66	-44.02	-29.67	-29.15	-54.26	-30.21	-43.81	-26.07	-35.74	-42.45	-25.12	-27.68	-30.59	-29.37	-33.45	-47.5	-30.66	-29.34	-27.59	-59.8	-32.72
ARHGAP15	-42.6	-25.7	-41.71	-41.89	-53.6	-41.74	-35.33	-26.62	-59.09	-34.09	-24.64	-47.56	-48.31	-16.59	-21.87	-53.16	-18.45	-44.5	-51.61	-57.3	-40.05	-31.47	-47.05	-24.23	-34.28	-13.51	-33.17	-29.21	-16.54	-48.97	-36.91	-28.52	-50.05	-30.49	-48.18	-38.99	-21.1	-41.81	-38.83	-33.35	-31.53	-50.82	-31.4	-42.24	-37.85	-44.69	-21.77	-45.08	-33.09
ARHGAP17	5.06	6.5	-13	-6.46	-26.54	-34.06	6.77	-19.44	-59.66	-19.97	-23.82	-3.79	-14.54	-8.02	-13.39	-35.05	-8.47	-19.06	-47.12	-42.63	-9.56	-6.93	-22.24	12.43	-20.9	-5.04	-8.67	-18.86	-17.05	-26.56	-27.41	-10.77	-24.61	-40.81	-15.69	-23	-19.02	-41.78	-23.23	0.98	-30.51	-24.88	-17.78	-20.82	-36.47	-25.31	-17.31	-42.47	-17.66
ARHGAP18	-14.68	-21.66	-14.16	-15.29	-24.75	-26.96	-21.19	-42.03	-24.44	-9.33	-16.56	-20.8	-20.99	-17.02	-0.52	-39.43	-5.83	-18.12	-32.75	-26.37	-14.98	-5.14	-33.39	-13.24	-13.54	-8.81	-29.9	-14.44	-6.96	-16.29	-8.38	-4.54	-32.56	-28.99	-22.74	-20.91	-9.84	-22.6	-22.92	-9.14	-21.93	-30.33	-8.15	-19.7	-10.9	-28.43	-5.16	-36.46	-12.7
ARHGAP19	-10.32	-23.57	-37.6	-34.72	-41.45	-36.47	-23.51	-21.19	-32.01	-24.48	-14.86	-48.13	-6.13	-13.91	5.52	-52.9	-15.08	-15	-28.3	-37.16	-34.77	-13.96	-23.87	-11.6	-6.35	-4.61	-26.91	-15.48	-15.29	-24.9	-30.79	-18.85	-6.24	-17.3	-28.35	-39.55	-21.85	-25.81	-10.8	-2.62	-24.06	-41.08	-8.31	-32.07	-26.07	-22.95	-17.12	-36.45	-34.03
ARHGAP20	-17.27	-22.34	-25.35	-19.26	-27.53	-27.83	-29	-19.29	-58.92	-28.78	-24.06	-14.25	-35.48	-12.95	-8.64	-26.27	-17.06	-6.26	-33.49	-45.4	-27.11	-11.82	-19.28	-8.8	-18.68	-6.37	-6.23	3.16	-15.75	-23.39	-1.94	-20.14	-46.25	-39.53	-39.4	-5.69	-27.16	-38.17	-39.34	-21.23	-32.57	-28.48	-25.38	-33.29	-28.59	-14.82	-7.34	-35.3	-19.94
ARHGAP21	-49.72	-30.85	-50.96	-37.97	-41.94	-52.88	-54.37	-42.07	-65.16	-37.09	-32.95	-45.16	-30.78	-29.12	-37.04	-60.07	-22.52	-46.8	-57.62	-59.62	-36.19	-24.17	-54.68	-26.1	-29.53	-11.68	-44.51	-24.29	-31.95	-57.98	-46.97	-29.31	-55.33	-50.44	-52.14	-51.55	-40.54	-59.95	-37.38	-31.62	-49.71	-50.9	-48.5	-52.92	-32.74	-51.6	-35.29	-59.92	-29.54
ARHGAP22	-25.5	-20.79	-33.83	-27.87	-30.93	-22.96	-10.99	-31.59	-46.59	-21.22	-17.64	-27.55	-21.05	-12.88	18.84	-7.58	-5.3	-26.39	-30.53	-25.92	-11.25	-20.51	-22.48	-2.82	-7.98	-6.73	-8.79	-11.21	-4.17	-30.09	-27.36	-16.48	-41.54	-13.91	-32.08	-32.05	-21.24	-27.44	-21.37	-16.22	-22.66	-23.27	-9.96	-36.73	-29.01	2.99	-14.19	-34.47	-20.91
ARHGAP23	-28.01	-18.49	-20.62	-10.56	-31.75	-31.95	-23.65	-39.5	-51.5	-18.28	-20.11	-10.64	-25.47	-0.24	-7.85	-41.03	-15.22	-24.48	-31.92	-15.87	-33.53	-12.7	-29.78	-10.14	-14.53	-5.79	-25.98	-15.16	-18.42	-27.8	-37.98	-11.99	-27.94	-27.29	-16.57	-27.9	-16.04	-40.12	2.51	-10.87	-14.02	-25.98	-32.26	-24.41	-8.51	-19.69	-20.03	-28.41	-20.65
ARHGAP24	-16.37	-23.83	-28.34	-32.83	-33.02	-42.53	-34.72	-35.69	-50.03	-25.2	-26.86	-30.89	-28.82	-29.13	-20.98	-29.55	-19.89	-26.27	-33.73	-39.03	-32.05	-10.4	-39.28	-0.3	-0.14	-14.57	-29.83	-11.37	-20.06	-33.34	-36.21	-12.85	-24.29	-23.68	-32.9	-39.49	-22.95	-27.62	-16.77	-18.87	-28.06	-43.33	-20.06	-34.36	-27.05	-21.54	-18.83	-48.94	-21.42
ARHGAP25	-17.64	-14.76	-20.32	-16.47	-24.27	-36.81	-27.77	-28.07	-46.09	-25.02	-14.8	-25.48	-26.57	-21.16	-13.67	-45.81	-7.27	-33.58	-30	-42	-14.13	-12.61	-24.45	-8.81	-14.17	-6.68	-18.47	-1.9	-20.93	-41.33	-29.14	-11.3	-24.75	-24.77	-22.27	-22.23	-32.02	-23.43	-30.87	-11.33	-25.72	-16.88	-27.8	-30.95	-27.14	-21.32	-17.1	-48.78	-16.07
ARHGAP26	-27.76	-21.11	-28.02	-35.09	-45.68	-41.44	4.91	-25.06	-37.72	-9.45	-14.03	-39.56	-16.26	-6.51	-17.22	-35.97	-1.39	-16.73	-42.22	-35.04	-23.5	-18.23	-14.25	-1.34	-21.78	-6.08	-7.49	1.3	-6.04	-37.6	-22.58	-7.16	-16.48	-35.39	-23.79	-23.43	-29.69	-13.07	-11.81	-17.88	-23.73	-23.39	-12.91	-24.82	-25.13	-38.82	-19.72	-45.63	-23.41
ARHGAP26-AS1	-8.12	-6.4	-8.06	-4.36	-9.84	-8.15	-5.7	-8.93	-13.09	-4.87	-4.78	-9.82	-4.28	0.1	-5.38	-2.68	-3.25	-8.56	-6.56	-11.74	-6.38	-5.06	-8.59	-4.99	-3.79	-1.97	-3.62	-2.89	-5.88	-7.37	-2.28	-3.23	-9.44	-4.22	-7.79	-4.26	-7.98	-9.41	-3.67	-6.86	-9.43	-9.02	-6.56	-9.25	-8.46	-9.48	-4.31	-4.58	-6.75
ARHGAP27	21.68	24.38	9.13	-0.57	-21.19	-18.59	-9.12	-8.51	0.18	0.99	-14.25	-19.36	-16.82	-12.37	-17.91	-7.27	-13.32	-14.36	-13.44	-19.98	-1.05	11.14	-10.3	17.27	0.78	10.7	-13.25	5.01	9.95	16	-2.39	-7.53	-9.6	-15.15	-1.19	33.9	-4.16	-9.03	3.33	13.75	-12.74	4.79	12.54	2.09	-10.64	-20.87	3.17	-13.93	-5.58
ARHGAP28	-28.98	-16.04	-45.55	-33.04	-45.87	-45.56	-47.12	-22.05	-63.46	-26.23	-30.39	-32.24	-20.88	-29.85	-32.65	-57.33	-19.03	-33.56	-46.61	-47.58	-44.45	-9.11	-36.08	-6.75	-22.26	-10.93	-36.35	-14.19	-31.76	-51.27	-38.71	-21	-38.12	-36.12	-51.68	-45.62	-37.66	-43.97	-10.86	-32.3	-29.24	-36.78	-8.8	-41.1	-24.17	-36.81	-32.03	-61.86	-28.33
ARHGAP29	-0.54	-7.53	-16.62	3	11.44	10.97	-9.89	2.27	-28.54	0.56	15.96	11.05	3.92	-4.97	-6.13	12.83	-5.08	6.84	3.11	-1.18	32.33	26.31	0.59	-0.53	36.07	4.23	-16.87	13.78	5.24	-9.95	17.49	-8.04	10.36	1.07	-6.86	-10.4	17.56	-12.96	-11.26	17.87	-1.86	33.22	7.51	-14.99	6.93	16.25	0.58	6.13	21.55
ARHGAP31	-28.32	-28.14	-38.4	-32.09	-35.26	-38.76	-39.37	-37.27	-48.53	-29.14	-27.87	-43.41	-41.46	-25.61	-35.48	-50.83	-20.37	-19.37	-49.57	-55.31	-43.33	-33.7	-36.95	-18.21	-28.7	-9.78	-27.61	-21.47	-24.02	-34.25	-24.84	-19.26	-29.87	-43.63	-53.44	-49.39	-36.63	-48.17	-26.96	-23.15	-35.66	-50.67	-15.01	-46.67	-42.41	-34.74	-30.13	-57.77	-27.63
ARHGAP32	-15.98	-19	-30.29	-25.11	-41.24	-49.22	-44.36	-34.41	-22.59	-38.99	-19.12	-41.45	-31.64	-26.01	-25.4	-52.97	-20.7	-42.55	-34.4	-42.14	-29.34	-9.39	-43.73	-12.61	-19.62	-9.1	-8.77	-7.64	-17.67	-43.59	-34.39	-11.72	-41.84	-43.7	-47.26	-33.99	-24.58	-21.77	-24.41	-13.15	-32.09	-39.65	-31.35	-34.34	-35.97	-35.6	-19.52	-41.01	-16.81
ARHGAP33	-46.06	-19.82	-49.41	-25.21	-44.29	-45.24	-30.9	-36.51	-45.69	-36.04	-21.78	-38.54	-32.69	-22.49	-27.51	-55.29	-22.85	-31.84	-44.16	-54.19	-44.9	-19.16	-38.09	-25.25	-17.45	-10.12	-39.59	-12.4	-24.62	-32.84	-30.91	-21.05	-47.82	-28	-30.78	-38.21	-32.82	-36.67	-30.89	-25.8	-35.95	-51.07	-32.49	-32.95	-28.09	-47.65	-16.5	-59.29	-25.59
ARHGAP35	-12.34	-9.35	-26.06	-14.42	-11.91	-26.64	-3.18	-10.01	-36.44	-16.39	-6.83	-11.88	-16.59	-17.3	-2.94	-13.11	-7.12	-23.06	-2.05	-38.72	-16.81	-4.04	-28.11	-0.33	-14.97	-4.91	-25.41	-10.73	-8.83	-24.47	-10.65	-1.96	-21.97	-21.19	-32.52	-31.31	-4.09	-13.29	-26.55	-4.59	-17.34	-39.03	-28.03	-23.48	-13.32	-24.62	-7.57	-38.91	-11.53
ARHGAP36	-31.15	-27.63	-39.58	-27.35	-23.97	-31.19	-40.81	-32.21	-61.75	-32	-19.02	-36.61	-23.45	-28.01	-31.41	-58.25	-14.65	-46.09	-37.53	-50.16	-20.73	-14.03	-36.06	1.25	-26.79	-10.06	-31.57	-1.79	-25.62	-52.2	-26.28	-9.48	-21.71	-41.24	-53.12	-49.13	-24.68	-37.12	-34.39	-43.2	-33.42	-53.71	-21.74	-28.14	-36.39	-24.99	-27.66	-60.36	-23.84
ARHGAP39	-6.06	-12.04	-31.99	-9.44	-26.82	-21.83	-11.82	-20.37	-14.47	-28.63	-29.3	-25.5	-20.45	-16.43	-11.98	-36.29	-9.75	-22.96	-36.86	-30.67	-7.04	-18.85	-22.9	1.29	7.36	0.39	-24.85	-20.28	-13.53	-32.81	-20.39	-8.61	-13.52	2.58	-26.81	-33.04	-25.86	-34.76	-12.36	3.72	-32.44	-32.88	3.24	-19.48	-22.88	-22.76	1.04	-29.24	-12.26
ARHGAP4	-34.38	-6.03	-41.08	-15.94	-16.8	-23.57	-23.23	-26.83	-40.99	-22.25	-26.35	-9.98	-21.31	-11.79	7.48	-20.4	2.08	-16.01	-32.14	-42.28	-26.2	-2	-28.68	-4.64	-19.98	0.08	-15.94	-10.89	-24.91	-37.97	-22.02	6.33	4.26	3.09	-21.04	-27.47	-10.21	-22.3	-22.94	-7.58	-28.09	-41.36	-14.51	-14.43	-2.5	-29.87	-12.45	-18.18	-19.7
ARHGAP40	-22.47	-22.33	-43.54	-18.24	-17.33	-31.17	-32.16	-32.69	-43.6	-19.52	-16.63	-0.65	-5.79	-3.64	-42.19	-48.03	-14.82	-20.51	-45.26	-9.29	-43.08	-16.3	-49.79	-26.02	-28.38	-4.37	-28.18	-23.5	-28.62	-44.32	-12.84	-26.97	-34.84	-24.27	-7.65	-33.46	3.48	-39.54	-5.05	-31.93	-29.08	4.4	-33.67	-28.26	-33.01	-37.44	-20.97	-46.13	-31.73
ARHGAP44	-28.07	-25.71	-41.22	-34.14	-37.05	-46.98	-35.88	-23.26	-51.07	-33.38	-27.71	-38.55	-34.99	-28.93	-33.86	-48.22	-16.94	-38.25	-41.19	-41.47	-41.62	-9.77	-39.48	-12.46	-9.34	-8.2	-35.93	-21.19	-26.59	-48.19	-38.14	-24.3	-38.76	-29.76	-38.05	-44.11	-33.95	-43.39	-30.46	-27.26	-33.24	-34.06	-31.3	-40.1	-23.84	-36.52	-24.28	-53.67	-32.74
ARHGAP5	-11.52	2.4	-18.86	-12.52	-30.65	-35.2	-18.87	-8.1	-39.13	-25.22	-18.24	-28.18	-19.82	-27.99	-30.91	-34.91	-14.13	-29.83	-38.55	-36.54	-0.96	-18.88	-29.77	-5.61	-8.65	-2.67	-4.87	-8.01	-13.61	-21.87	15.45	-5.37	-31.59	-20.54	9.16	-9.1	-31.18	-10.26	-24.55	-6.71	7.4	-35.65	-15.93	-14.5	-26.27	12.23	-5.76	8.77	-13.18
ARHGAP6	-38.47	-33.26	-36.56	-41.49	-37.8	-47.48	-39.85	-45.1	-70.07	-33.98	-23.8	-44.01	-41.56	-17.82	-21.38	-50.75	-19.7	-35.58	-58.7	-48.58	-44.86	-33.78	-54.73	-22.67	-28.77	-13.83	-25.14	-22.88	-29.38	-51.52	-38.56	-20.12	-38.02	-41.6	-48.02	-38.04	-35.84	-43.78	-27.95	-23.22	-45.21	-35.88	-35.72	-44.55	-44.33	-36.07	-14.87	-53.4	-37.86
ARHGAP9	-47.37	-30.68	-43.29	-36.41	-45.31	-43.71	-46.36	-41.54	-55.95	-33.96	-33.01	-51.31	-43.53	-31.57	-33.48	-43.5	-23.6	-42.88	-35.76	-50.55	-38.95	-23.52	-45.27	-19.84	-24.77	-2.31	-24.3	-13.26	-29.25	-45.19	-34.21	-28.1	-46.88	-48.94	-54.66	-42.08	-29.63	-47.62	-40.91	-35.37	-42.59	-43.45	-14.24	-46.7	-44.12	-41.72	-27.49	-57.28	-31.96
ARHGDIA	-11.5	-13.6	-21.14	-22.77	-9.81	-14.27	-4.17	-5.65	-17.19	-7.84	-3.48	-12.21	-16.42	-2.63	-21.94	-12.33	-3.47	-16.79	-18.53	-13.47	-25.45	-11.41	-26	-18.86	-17.96	-11.11	1.83	-13.78	-3.12	-13.25	-20.6	-9.68	-17.84	-30.25	-9.06	-24.84	-10.05	-27.35	-11.52	-23.21	-8.1	-17.95	-15.59	-22.43	-27.53	-18.89	-3.98	-13.6	-4.89
ARHGDIB	-44.57	-36.56	-45.97	-44.77	-53.31	-48.61	-51.67	-53.69	-57.83	-39.92	-36.98	-43.11	-49.8	-31.68	-41.41	-56.3	-21.78	-40.88	-50.57	-56.54	-48.22	-33.87	-63.12	-22.06	-24.85	-18.36	-41.17	-23.81	-41.58	-60.58	-46.73	-29.98	-57.12	-38	-44.49	-54.24	-41.61	-57.53	-32.02	-40.74	-46.96	-46.57	-33	-57.93	-50.18	-49.71	-28.87	-60.58	-45.76
ARHGDIG	-29.94	-22.85	-42.31	-29.5	-33.12	-32.61	-47.88	-39.33	-38.8	-12.57	-29.17	-35.23	-15.32	-34.63	-32.44	-45.33	-12.46	-37.02	-32.94	-58.8	-38.36	-23.81	-32.45	-19.18	-27.67	-15.09	-40.2	-8.36	-17.95	-42.77	-34.06	-29.47	-41.85	-30.96	-46.12	-28.26	-21.72	-31.67	-35.45	-23.07	-32.56	-46.66	-33.09	-21.16	-46.47	-37.1	-18.93	-49.61	-24.09
ARHGEF1	-15.49	-25.54	-29.76	-12.59	-12.41	-12.89	-23.42	-26.68	-56.47	-13.53	-3.48	-30.51	-31.34	-7.29	-26.55	-44.32	-15.94	-7.91	-43.82	-45.52	-30.2	-3.76	-33.18	-13.42	-22.65	4.33	-22.01	14.5	-9.22	-34.69	-22.72	-7.53	-21.59	-35.63	-17.2	-37.49	-10.47	-29.28	-9.95	3.34	-17.76	-38.95	-12.55	-19.67	-1.43	-37	-19.87	-42.12	-6.02
ARHGEF10	-26.59	-27.72	-17.93	-32.97	-24.89	-52.8	-27.52	-22.03	-54.06	-12.57	-28.42	-27.98	-16.2	-16.62	-13.69	-31.34	-12.23	-31.49	-57.3	-27.41	-20.13	-11.51	-47.58	-7.85	-14.69	-5.45	-19.32	-19.24	-22.21	-49.09	-26.76	-8.68	-34.49	-30.98	-33.28	-39.29	-16.59	-27.39	-31.87	-20.16	-25.21	-34.29	-32.48	-42.57	-32.46	-30.4	-5.2	-47.31	-11.53
ARHGEF10L	-45.97	-30.55	-29.46	-27.75	-41.96	-42.09	-36.09	-28.58	-50.49	-10.17	-22.44	-42.91	-23.52	-26.28	-11.52	-38.37	-14.57	-26.51	-33.88	-34.97	-29.93	-11.75	-56.55	-1.7	-27.96	-2.01	-39.73	-12.45	-23.93	-36.72	-23.96	-13.49	-41.83	-25.44	-30.77	-36.27	-28.79	-47.74	-38.62	-26.66	-16.04	-38.48	-24.2	-46.56	-47	-43.7	-33.1	-55.53	-31.98
ARHGEF11	-32.86	-32.78	-46.74	-44.48	-50.43	-47.52	-42.13	-40.25	-52.91	-39.57	-35.15	-50.15	-45.75	-27.69	-24.23	-50.16	-19.01	-34.81	-59.4	-55	-47.25	-25.65	-58.26	-21.8	-32.02	-12.85	-38.86	-24.54	-31.57	-44.53	-34.71	-16.39	-37.54	-27.91	-49.58	-47.44	-35.45	-51.72	-29.85	-39.99	-37.98	-48.48	-41.39	-49.7	-46.39	-42.26	-25.52	-67.64	-42.5
ARHGEF12	-27.51	-24.48	-25.57	-39.43	-37.48	-44.44	-39.73	-11.45	-43.53	-21.33	-21.83	-38.46	-36.7	-15.03	-24.85	-33.46	-2.45	-22.03	-34.69	-16.4	-21.44	-10.49	-40.79	-14.48	-15.79	-7.6	-25.18	-23.92	-26.98	-38.06	-23.84	-8.01	-29.07	-24.53	-20.42	-22.13	-22.63	-24.78	-17.48	-18.36	-23.24	-23.03	-25.76	-21.53	-37.98	-16.19	-17.26	-41.52	-27.02
ARHGEF15	-49.25	-25.9	-41.22	-38.17	-51.3	-43.4	-50.97	-49.35	-61.11	-28.97	-31.76	-38.73	-38.32	-36.08	-33.95	-57.25	-21.58	-36.31	-60.5	-62.55	-41.52	-29.73	-56.66	-24.14	-30.88	-18.15	-44.61	-23.79	-36.92	-52.97	-41.55	-27.26	-45.21	-44.1	-53.71	-46.48	-33.15	-50.91	-33.58	-44.42	-46.42	-57.12	-36.36	-53.76	-46.11	-53.02	-36.74	-58.59	-47.67
ARHGEF16	-35.7	-32.35	-47.58	-37.27	-25.55	-38.79	-28.66	-29.16	-50.01	-23.64	-24.19	-24.98	-25.53	-6.55	-34.65	-28.28	-12.37	-25.87	-46.94	-43.36	-32.61	-30.32	-24.67	-13.5	-17	-6.48	-24.13	-21.22	-28.6	-41.08	-36.35	-20.15	-24.01	-37.06	-25.52	-24.23	-22.68	-48.7	-19.16	-22.13	-36.27	-44.53	-37.05	-30.9	-27.73	-33.19	-22.24	-49	-17.26
ARHGEF17	-40.61	-26.36	-21.48	-41.01	-36.09	-38.05	-42.79	-36.99	-66.34	-40.59	-34.8	-41.38	-26.92	-30.52	-36.32	-49.12	-20.62	-38.34	-29.28	-52.58	-33.16	-26.75	-37.13	-13.55	-22.73	-7.24	-36.97	-26.77	-36.1	-49.59	-41.77	-18.51	-39.58	-51.7	-44.75	-46.04	-40.32	-47.44	-30.9	-31.34	-47.95	-49.67	-31.21	-51.08	-42.33	-43.45	-18.85	-62.49	-32.3
ARHGEF18	-28.41	-27.5	-40.24	-35.15	-37.06	-50.36	-22.28	-31.25	-51.13	-35.42	-30.79	-32.44	-34.07	-24.01	-20.57	-48.26	-23.52	-34.89	-63.17	-58.97	-34.57	-24.61	-60.1	-6.28	-29.14	-8.95	-27.07	-21.5	-21.98	-51.22	-32.45	-23.43	-35.52	-45.52	-46.3	-37.1	-22.94	-48.42	-27.55	-30.21	-23.48	-38.74	-25.43	-31.86	-37.31	-26.66	-20.7	-46.47	-29.86
ARHGEF19	-11.59	-30.16	-32.26	-23.56	-35.85	-46.32	-23.73	-29.36	-51.13	-22.85	-20.54	-40.53	-29.66	-19.84	-20.03	-48.14	-11.63	-33.04	-30.83	-44.47	-26.2	-18.32	-40.34	-12.48	-20.61	-12.37	-30.88	-21.82	-30.86	-26.48	-26.23	-21.42	-25.12	-27.37	-39.15	-42.83	-23.17	-29.39	-30.93	-19.93	-38.9	-33.05	-25.89	-34.99	-26.88	-24.06	-17.21	-40.56	-20.87
ARHGEF2	0.46	-11.56	-20.1	-20.68	-30.54	-45.19	-21.61	-6.2	-37.95	-22.66	31.1	-23.66	-17.16	-1.02	-32.64	-26.27	-5.35	-32.36	-36.83	-16.84	-2.83	-5.99	-33.55	-7.75	12.15	-5.05	-0.51	-13.65	-12.41	-1.31	-10.03	-14.65	-40.98	-24.51	-24.11	-6.13	-6.78	-10.99	-20.36	-6	-19.51	-15.85	-9.23	-14.12	-20.84	-20.01	-2.36	-29.94	-22.01
ARHGEF25	3.21	-0.78	1.57	-3.94	-23.96	-8.28	8.65	-13.79	-26.89	-10.8	-0.29	-15.26	8.54	-8.24	18.26	-9.97	-2.16	-2.84	-9.21	-39.87	0.36	15.94	-1.2	9.54	7.09	1.86	-29.79	17.03	14.81	30.47	5.26	11.48	-29.23	2.68	23.59	4.42	-8.24	4.49	-3.03	11.18	2.61	-30.61	5.83	-10.77	-5.98	5.06	-1.19	-39.79	6.4
ARHGEF26	-49.7	-35.14	-53.58	-44.63	-56.32	-52.34	-47.04	-50.3	-74.19	-42.63	-33.63	-51.56	-43.52	-27.23	-43.35	-61.24	-24.27	-54.33	-60.66	-63.12	-51.74	-39.09	-59.3	-21.25	-33.53	-19.93	-45.26	-28.76	-40.84	-55.03	-48.17	-29.13	-57.83	-52.84	-55.32	-53.15	-40.52	-57.93	-37.18	-43.25	-47.48	-54.07	-45.21	-57.37	-47.95	-53.38	-30.46	-67.56	-45.75
ARHGEF3	-29.16	-30.64	-40.42	-37.16	-43.81	-47.04	-32.03	-48.57	-61.57	-23.96	-32.77	-18.25	-37.99	-21.31	-18.84	-42.58	-19.49	-45.01	-45.05	-40.83	-28.9	-35.5	-44.09	-20.65	-31.62	-12.31	-36.92	-21.71	-24.08	-45.28	-39.33	-20.62	-50.89	-34.52	-40.35	-46.26	-33.71	-51.67	-29.51	-21.09	-45.56	-36.7	-36.24	-51.83	-36.11	-39.54	-19.92	-62.04	-45.87
ARHGEF37	-37.98	-30.82	-43.53	-29.91	-36.84	-47.52	-33.32	-43.54	-49.65	-31.5	-11.4	-20.5	-40.01	-23.22	-36.67	-23.67	-16.41	-22.84	-39.06	-49.99	-31.68	-19.66	-47.88	-23.51	-26.38	-13.42	-27.18	-23.14	-17.35	-31.36	-34.86	-13.51	-40.21	-40.31	-31.99	-42.94	-30.49	-44.86	-26.57	-29.21	-35.45	-40.73	-13.53	-28.15	-43.24	-38.88	-16.11	-51.23	-35.98
ARHGEF39	-35.09	-29.83	-41.64	-36.29	-47.66	-57.61	-37.84	-49.4	-69.86	-43	-35.72	-43.74	-43.97	-31.75	-36.54	-43.3	-14.11	-39.62	-54.57	-60.2	-49.57	-26.77	-62.58	-23.25	-29.17	-10.26	-41.18	-17.11	-38.29	-48.51	-43.84	-30.75	-29.25	-51.13	-32.2	-53.4	-38.41	-54.43	-41.26	-41.21	-44.35	-49.91	-33.71	-53.07	-48.24	-52.64	-25.92	-58.22	-35.07
ARHGEF4	-14.68	4.97	-22.3	7.87	-26.79	-15.02	-5	-22.61	-23.75	-4.17	-14.29	-27.05	2.53	-6.69	6.46	-28.72	-7.87	-11.34	-5.55	-29.62	5.07	9.23	1.8	2.64	-24.06	2.72	-17.39	15.15	5.27	5.93	-6.19	-1.18	-15.62	-26.2	-26.47	-30.1	-11.3	0.09	-1.22	10.23	-11.41	-40.2	-11.52	-19.25	-0.24	-8.18	1.04	-12.22	4.58
ARHGEF5	-23.4	10.38	-3.32	-12.69	-21.26	-22.46	-17.52	-9.16	-31.97	-12.45	-10.12	-13.26	-16.28	-4.48	12.58	-16.62	-3.05	-23.08	-29.34	-30.21	-17.23	-14.95	-11.15	15.26	-11.23	-0.05	6.71	-12.71	-21.58	-18.23	-13.73	-6.95	-6.48	-23.58	-26.91	-11.18	-21.53	-17.74	-15.97	-9.87	-10.13	-35.7	-22.05	-8.34	-14.55	-18.97	2.6	-26.51	-16.73
ARHGEF6	-9.61	-23.29	-24.52	-10.39	-33.83	-27.63	-8.71	-36.42	-41.03	-7.31	-11.85	-32.42	-31.27	2.25	-23.79	-28.34	0.98	-24.3	-37.26	-23.37	-29.36	-9.54	-39.65	-14.91	-9.8	-6.64	-0.82	-14.34	-20.11	-30.16	-11.88	-15.96	-44.08	-12.57	-24.81	-20.39	-15.39	-2.29	-21.13	-16.87	-19.09	-17.61	-19.97	-31.77	-16.87	-17.86	-5.32	-20.91	-27.18
ARHGEF7	-37.28	-35.25	-51.31	-38.19	-45.16	-38.94	-42.82	-42.24	-70.33	-30.68	-26.95	-42.28	-23.91	-27.96	-25.73	-54.89	-18.67	-40.96	-33.01	-58.28	-33.86	-13.54	-42.96	-9.62	-27.18	-8.72	-25.25	-19.4	-37.81	-51.8	-35.72	-22.43	-48.5	-32.61	-31.22	-46.21	-39.66	-57.62	-34.03	-16.21	-47.79	-42.72	-31.45	-43.81	-37.92	-45.08	-26.16	-54.9	-31.52
ARHGEF9	-44.82	-30.94	-48.84	-38.5	-38.43	-49.59	-35.98	-39.14	-56.78	-31.03	-34.06	-46.02	-46.66	-27.78	-31.05	-55.47	-14.59	-37.71	-45.46	-62.14	-43.04	-40.38	-40.63	-12.24	-30	-11.07	-38.55	-21.45	-27.14	-45.18	-33.92	-29.33	-37.42	-22.58	-49.6	-40.22	-39.56	-45.6	-33.69	-31.32	-41.74	-48.2	-45.15	-46.81	-42.23	-48.52	-24.52	-57.42	-36.35
ARID1A	-38.08	-24.74	-36.52	-31.94	-47.17	-27.93	-13.34	-15.31	-62.21	-18.01	-28.8	-42.77	-26.76	-21.08	-19.89	-28.1	-13.89	-33.8	-24.99	-33.03	-38.88	-22.97	-44.79	-18.37	-30.41	-3.14	-22.85	-16.39	-6.37	-43.7	-39.67	-23.13	-27.93	-50.17	-36.66	-31.96	-31.64	-53.05	-27.17	-37.14	-19.2	-37.1	-14.88	-41.19	-48.61	-21.78	-20.48	-52.79	-46.28
ARID1B	-13.94	-10.68	-17.82	-10.51	-24.73	-37.08	-27.31	-15.5	3.16	-13.08	-18.22	-26.86	9.19	-16.16	-13.55	-15.88	-9.19	-0.33	-28.62	-31.04	-18.29	-6.48	-38.9	0.6	-15.55	2.54	-9.55	-4.53	-11.83	-36.63	-20.08	-11.71	-2.03	-31.58	-29.66	-31.55	-5.49	-28.3	-22.97	-21.31	-24.82	-11.13	-0.41	-19.26	-29.75	-9.08	-8.25	-17.29	-19.78
ARID3A	-50.4	-29.09	-48.84	-36.26	-51.16	-39.98	-51.26	-42.08	-54.9	-39.15	-22.79	-33.73	-37.82	-24.19	-41.33	-50.6	-21.55	-33.07	-60.06	-59.95	-47.78	-26.06	-48.92	-25.58	-30.93	-15.07	-35.2	-19.46	-29.2	-49.11	-39.46	-27.66	-42.43	-38.22	-54.69	-47.86	-37.34	-48	-36.29	-34.36	-46.56	-50.95	-30.89	-44.07	-43.03	-53.07	-35.47	-56.66	-44.74
ARID3B	-27.77	-27.33	-39.21	-26.68	-41.43	-45.31	-33.17	-29.72	-51.62	-20.05	-30.24	-28.79	-24.66	-19.97	-27.1	-37.77	-15.66	-19.11	-26.06	-40.72	-37.26	-11.1	-39.97	-6.7	-22.9	-17.02	-21.97	-22.55	-32.59	-30.74	-24.48	-12.25	-43.61	-36.46	-30.38	-17.32	-35.42	-42.73	-23.2	-25.87	-25.91	-40.24	-29.48	-39.55	-24.06	-34.93	-22.03	-44.78	-41.77
ARID4A	-23.41	-16.03	-24.13	-20.8	-34.16	-26.63	-30.67	-31.28	-34.77	-29.55	-27.54	-23.94	-46.62	-29.07	-16.09	-41.12	-12.11	-40.15	-39.55	-57.12	-27.12	-16.08	-41.01	0.22	-19.32	-4.33	-34.86	-12.23	-7.97	-9.25	-30.62	-13.55	-32	-37.53	-35.18	-30.8	-22.3	-35.95	-31.25	-1.56	-32.66	-25.72	-20.35	-34.72	-11.19	-50.05	-25.52	-50.89	-14.66
ARID4B	-34.49	-16.69	-21.75	-36.88	-25.29	-15.82	-41.6	-27.61	-58.71	-24.3	-28.55	-37.08	-28.67	-21.27	-34.73	-30.87	-20.81	-17.37	-49.68	-45.95	-25.23	-25.62	-52.88	-1.13	-21.26	-7.85	-16.95	-7.58	-13.69	-48.55	-30.7	-9.73	-31.23	-29.73	-45.01	-35.66	-29.73	-35.33	-33.55	-29.01	-29.58	-32.48	2.73	-28.04	-24.48	-35.23	-20.68	-52.02	-21.07
ARID5A	-39.64	-28.25	-47.15	-19.14	-25.95	-19.58	-33.91	-26.82	-34.06	-35.63	-30.53	-22.15	-34.75	-12.21	8.81	-43.42	-11.38	-44	-21.91	-43.49	-21.14	-4.49	-36.13	-9.18	-23.57	-1.49	-34.72	-18.95	-30.5	-27.91	-9.23	-30.62	-49.98	-32.32	-19.87	-36.72	-34.57	-41.54	-26.12	-13.64	-29.55	-29.37	-25.63	-50.65	-29.49	-19.13	-23.38	-45.94	-16.34
ARID5B	-36.74	-38.14	-42.43	-30.71	-52.65	-43.11	-38.29	-47.67	-63.41	-37.97	-38.18	-49.85	-44.8	-36.15	-32.33	-53.56	-23.74	-49.36	-45.64	-61.15	-45.01	-32.49	-45.3	-19.09	-20.53	-11.67	-43.94	-29.96	-40.07	-54.98	-39.64	-15.63	-49.52	-44.97	-50	-54.05	-34.42	-55.65	-41.22	-37.96	-47.53	-38.25	-42.12	-52.74	-45.74	-33.39	-32.97	-67.88	-36.31
ARIH1	-5.27	-19.37	-21.61	2.71	9.06	-16.8	-10.23	-4.11	-27.53	-1.32	-9.16	-17.71	-14.08	-20.66	-5.19	-14.58	6.49	-15.33	-7.91	-10.2	-12.94	-4.69	-12.98	-3.23	-9.86	-0.79	-0.21	-6.92	-28.73	-18.78	-24.21	-8.94	4.37	-8.18	-15.31	-23.5	-16.77	-15.56	-23.78	-14.01	-26.06	-18.58	-29.17	-21.36	-17	-21.65	7.79	-3.66	3.08
ARIH2	-31.84	-17.07	-26.18	-27.64	-41.65	-32.84	-30.28	-25.59	-53.04	-30.62	-23.93	-40.49	-24.3	-11.43	-28.68	-18.76	-13.01	-21.73	-40.95	-41.52	-35.34	-22.56	-41.62	-16.27	-21.09	-9.02	-3.75	-9.35	-22.65	-22.43	-34.09	-5.59	-42.51	-48.7	-29.26	-24.24	-20.06	-37.63	-27.45	-26.36	-28.31	-6.73	-35.03	-33.58	-44.33	-25.03	-14.68	-29.29	-26.54
ARL1	-26.82	5.38	-12.85	-10.03	-39.82	-31.55	-11.83	-4.55	-28.43	-11.49	4.45	-4.54	-10.43	-0.17	-5.18	-7.81	-6.31	-18.89	-33.83	-33.49	-13.8	-0.3	-17.26	-6.64	1.26	2.09	-9.29	1.73	-4.28	-25.25	-8.12	6.05	-23.8	1.06	-20.8	-18.76	1.11	-0.08	-25.26	-6.94	-15.83	-40.32	-15.67	-25.84	-10.11	-17.13	-1.92	-6.57	-4.12
ARL11	-17.66	-12.7	-30.11	-7.1	-26.15	-40.75	-23.02	-22.41	-31.04	-17.23	-9	-28.61	-37.05	-11.12	-13.71	-35.78	-20.22	-25.71	-50.37	-52.69	-36.92	-22.06	-20.11	-5.38	-16.78	-4.4	-23	-0.87	-11.62	-13.61	-13.98	-21.03	-36.4	-23.57	-38.56	-20.23	-6.53	-33.65	-10.48	-21.24	-30.92	-31.52	-14.73	-21.91	-31.28	-18.24	-24.04	-48.83	-11.11
ARL13A	-21.41	-21.9	-25.36	-19.35	-35.32	-40.62	-36.73	-31.02	-51.3	-22.16	-20.95	-26.45	-20.96	-13.43	-21.93	-34.31	-17.02	-9.61	-40.89	-48.16	-17.73	-18.51	-37.73	-10.17	-18.63	-8.36	-23.28	-14.2	-13.47	-33.42	-25.63	-9.42	-23.31	-23.2	-41.76	-32.75	-22.32	-31.29	-24.58	-18.78	-28.71	-39.49	-26.1	-16.84	-30.42	-34.84	-22.45	-33.43	-17.38
ARL13B	-28.69	7.83	-30.26	-8.7	-25.88	-10.59	1.79	-17.47	-47.54	-24.76	-27.16	-30.92	-40.91	-15.36	-20.11	-9.45	-15.54	-12.31	-27.5	-49.92	-18.71	-14.49	-5.93	2.46	0.9	3.17	-22.76	12.67	-10.02	15.02	-23.08	-19.41	3.12	-35.58	-20.84	-26.43	-6.79	-4.03	-31.67	11.67	-11.51	-24.26	-30.51	-32.09	-14.96	-14.09	-3.99	-31.77	1.71
ARL14	-36.98	-30.78	-36.4	-32.82	-53.86	-30.95	-44.56	-39.07	-64.48	-23.78	-26.05	-48.67	-16.74	-31.48	-33.4	-48.45	-17.1	-22.71	-31.19	-60.56	-25.11	-10.28	-17.94	-22.32	-29.28	-8.64	-17.01	-19.03	-38.47	-44.99	-31.24	-10.02	-39.16	-28.21	-53.86	-49.65	-37.31	-55.94	-43.5	-22.18	-50.79	-47.22	-24.74	-54.17	-40.53	-49.87	-5.46	-61.87	-19.97
ARL14EP	-34.17	-34.97	-36.46	-36.65	-43.07	-52.28	-42.29	-37.05	-46.71	-33.16	-28.14	-40.83	-37.85	-25.68	-22.52	-52.12	-19.47	-32.45	-51.48	-54.51	-38.39	-32.06	-57.8	-8.81	-17.94	-11.42	-22.8	-21.84	-25.24	-52.43	-39.05	-27.22	-44.51	-35.88	-49.21	-43.69	-38.42	-52.37	-29.78	-40.11	-27.82	-27.36	-18.78	-43.48	-46.08	-37.03	-18.5	-46.72	-25.94
ARL15	-18.29	-19.04	-33.57	-13.2	-31.31	-35.7	-37.79	-29.16	-49.82	-21.69	-25.93	-40.76	-33.54	-23.25	-30.7	-46.93	-19.07	-23.84	-48.64	-56.09	-28.56	-26.42	-40.03	-11.28	-17.38	-9.68	-28.69	-6.63	-22.19	-42.58	-20.6	-6.6	-20.09	-15.78	-25.23	-51.71	-28.29	-25.98	-20.18	-19.23	-22.66	-47.41	-33.11	-38.91	-31.46	-37.99	-19.34	-52.13	-18.79
ARL17A	-25.8	-21.88	-23.81	-22.91	-3.52	-24.83	-30.19	-31.09	-50.19	-15.03	-26.41	1.5	-13.71	-8.27	-19.45	-40.33	-5.11	2.99	-9.88	-42.86	-36.32	-13.01	-28.45	-9.32	-29.19	-0.81	-25.1	3.82	-17.46	-23.32	-20.7	-19.09	-23.16	-28.46	-18.43	-27.92	-25.13	-23.31	-25.98	-11.27	-15.37	-26.77	-5.3	-6.83	-37.45	-15.27	-13.1	-38.96	-21.21
ARL2	-9.09	-23.47	-10.89	-28.4	-34.95	-34.61	-30.31	-21.2	-47.21	-2.61	-14.85	-8.35	-14.29	-17.53	-0.56	-23.08	-1.92	-17.34	-23.33	-41.41	-33.56	-12.06	-39.43	-12.72	-22.6	-6.19	-18.92	-17.29	-18.52	-34.2	-21.91	-15.2	-19.15	-23.8	-40.56	-12.47	-21.88	-36.02	-8.58	-17.73	-19.81	-31.45	-12.86	-26.11	-18.1	-2.12	-24.62	-48.31	-24.44
ARL2BP	-14.39	-8.69	-22.24	2.09	-33.45	-35.31	-19.5	-17.62	-22.54	-22.45	-10.51	-25.46	-12.46	-6.65	-11.99	-29.56	-13.06	6.63	-25.18	-31.54	-16.36	5.88	-18.72	7.19	-7.8	-1.24	-34.97	-12.86	-24.25	-19.05	-15.71	-6.45	3.63	-24.09	-19.52	-20.11	-8.7	-6.74	-9.92	2.96	-16.91	-31.86	-5.56	-20.61	-12.23	-20.65	-15.4	-26.78	7.51
ARL3	-39.98	-15.69	-36.44	-29.3	-23.4	-42.99	-41.39	-16.21	-56.44	-36.73	-36.28	-34.95	-31.83	-18.06	-4.45	-48.96	-13.86	-33.31	-44.79	-49.25	-29.1	-12.66	-50.25	-20.66	-28.48	-8.89	-29.19	-17.57	-10.64	-39.75	-26.78	-21.72	-41.89	-26.65	-42.79	-42.84	-31.32	-46.49	-43.95	-13.78	-22.27	-47.05	-36.05	-42.6	-12.97	-35.56	-24.62	-50.13	-43.07
ARL4A	-33.11	-27.56	-25.38	-28.95	-27.33	-31.53	-6	-37.83	-58.78	-29.47	-19.78	-22.62	-37.96	-16.2	-6.39	-34.77	-7.52	-23.25	-44.39	-54.64	-24.01	-15.96	-41.49	-9.66	-19.36	-9.69	-17.21	-21.42	-22.88	-23.73	-31.47	-11.05	-38.08	-18.49	-23.54	-24.94	-17.66	-37.03	-25.09	-19.64	-34	-30.38	-33.55	-47.95	-26.25	-30.88	0.13	-41.95	-37.61
ARL4C	-39.49	-33.57	-37.74	-33.7	-40.52	-46.62	-40.76	-49.5	-69.74	-25.95	-15.44	-27.67	-12.3	-22.39	-34.41	-51.92	-19.69	-27.9	-24.15	-28.41	-42.32	-21.96	-54.84	-14.63	-31.49	-14.52	-28.52	-24.78	-30.55	-46.19	-33.22	-25.87	-37.47	-38.05	-41.91	-46.48	-38.65	-49.69	-12.46	-27.49	-27.22	-32.77	-18.32	-39.76	-25.03	-41.26	-23.89	-51.4	-37.43
ARL4D	-31.18	-18.89	-10.13	-15.77	-1.16	-30.13	-30.45	-14.21	-32.58	-31.98	-9.48	-9.51	-7.9	-9.99	-16.26	-20.26	-15.05	-23.92	-19.34	-23.5	-15.57	-6.25	-17.99	-16.16	-18.52	-6.79	-21.36	7.19	-19.7	-27.04	-23.09	-11.26	-27.45	-14.77	-10.82	-31.03	-2.64	-27.99	-24.64	-11.34	-30.77	-25.52	-29.02	-26	-32.26	-32.91	-19.04	-39	-22.77
ARL5A	-26.29	-14.56	-35.47	-11.52	-29.43	-54.89	-19.75	-26.75	-39.02	-5.16	-23.23	-45.49	-33.99	-31.8	-5.12	-44.15	-10.08	-18.19	-32.91	-51.24	-21.87	-15.45	-45.82	-4.67	-5.34	-1.53	-33.04	-11.76	-13.42	-41.71	-41.01	-7.8	-26.03	-17.48	-40.3	-47.91	-8.98	-21.6	-26.41	-11.52	-41.63	-39.53	-16.04	-35.95	-13.33	-33.6	-15.01	-54.35	-12.32
ARL5B	-7.86	-19.41	-28.83	-17.18	-22.71	-12.82	-4.13	6.06	5.57	-17.33	-19.69	-16.86	-7.15	-4.58	-12.28	-6.04	-6.72	-11.32	-22.38	-7.79	15.83	-9.69	-12.81	-3.9	-3.63	4.53	-3.4	-6.91	-6.23	-31.71	0.6	-3.97	-30.68	2.87	-15	-7.16	-16.67	-22.98	-13.91	3.16	-21.05	-31.51	-10.34	-16.04	-1.34	-9.2	-4.65	-16.12	2.03
ARL6	-46.79	-36.79	-46.61	-40.95	-52.53	-53	-49.83	-52.92	-68.95	-39.27	-32.36	-42.75	-48.91	-38.33	-35.98	-50.85	-19.7	-34.74	-59.77	-59.29	-45.87	-32.41	-53.86	-23.08	-33.64	-19.89	-29.62	-27.88	-36.74	-52.17	-38.48	-30.49	-38.05	-52.88	-44.1	-42.53	-36.89	-50.5	-37.69	-41.24	-34.67	-41.46	-40.77	-35.72	-48.23	-43.27	-26.72	-64.32	-39.61
ARL6IP1	-32.4	-27.47	-42.01	-34.69	-39.66	-28.43	-44.02	-42.43	-68.72	-28.01	-29.88	-29	-39.23	-20.14	-35.07	-46.47	-20.65	-40.79	-61.05	-52.38	-44.76	-28.76	-47.16	-22.9	-27.45	-6.6	-26.64	-16.7	-25.94	-56.5	-31.08	-11	-40.56	-44.81	-47.66	-35.82	-37.99	-42.99	-27.87	-32.11	-38.72	-34.56	-22.81	-44.74	-35.07	-38.09	-33.96	-53.64	-41.38
ARL6IP4	-40.74	-36.92	-34.22	-30.32	-37.95	-36.2	-47.64	-39.28	-47.21	-26.88	-19.11	-46.03	-28.84	-22.92	-24.41	-51.44	-10.18	-42.2	-45.61	-55.44	-41.22	-22.63	-56.72	-14.62	-20.39	-6.91	-34.26	-16.84	-37.64	-54.37	-41.94	-15.63	-32.63	-24.61	-34.69	-31	-25.23	-50.98	-20.74	-34.68	-33.13	-41.88	-34.37	-39.22	-38.14	-34.78	-20.93	-54.92	-40.37
ARL6IP5	-26.44	-10.99	-26.72	-19.19	-40.56	-34.11	-32.06	-32.38	-49.72	-25.22	-16.93	-28.08	-27.43	-24.1	-29.62	-38.98	-16.04	-37.21	-51.33	-20.14	-27.35	-10.55	-37.94	-23.64	-22.11	-6.72	-26.23	-9.36	-14.97	-11.97	-21.73	-7.67	-49.53	-27.87	-21.82	-27.92	-3.08	-20.27	-33.98	-17.09	-22.4	-19.35	-20.84	-30.4	-43.48	-34.25	-2.36	-49.68	-32.67
ARL8A	-34.7	-34.45	-37.53	-35.22	-44.84	-53.62	-50.64	-41.1	-38.21	-35.91	-27.74	-35.79	-39.9	-23.58	-37.51	-43.84	-16.4	-34.72	-39.45	-52.03	-44.35	-24.82	-45.38	-23.32	-30.08	-16.05	-29.49	-28.56	-32.08	-41.68	-33.62	-28.74	-29.91	-38.4	-45.3	-38.14	-26.56	-48.08	-26.16	-26.93	-43.05	-31.67	-39.38	-37.4	-46.47	-35.57	-21.23	-50.94	-45.87
ARL8B	-21.72	-20.32	-36.09	-30.28	-50.21	-49.52	-37.23	-26.2	-40.06	-35.64	-16.74	-36.61	-27.01	-13.63	-21.04	-50.3	-18.3	-41.56	-56.47	-38.77	-30.58	-15.03	-31.79	-3.66	-25.32	5.47	-29.03	-21.91	-15.26	-47.73	-29.69	-12.03	-12.94	-32.61	-18.7	-31.74	-22.08	-45.1	-10.9	-27.3	-24.13	-25.8	-15.89	-41.82	-43.05	-22.43	-20.42	-22.3	-22.33
ARL9	-10.55	-6.59	-5.94	-17.88	-26.62	0.66	-18.12	-31.1	-8.72	-17.81	-3.35	-24.98	-7.36	-8.62	-8.86	-16.35	0.92	-27.79	-50.91	-4.78	3.87	-27.44	-24.37	1.71	-2.79	-4.57	6.61	-5.39	-8.03	-5.43	-16.81	-3.71	-8.4	-20.68	-11.6	-10.75	2.07	-11.94	-13.26	-10.28	-17.06	-22.34	-8.28	-6.46	-30.67	-22.56	5.73	-1.13	-11.47
ARMC1	-2.63	-12.04	-18.51	-9.59	-27.4	-24.11	-35.37	-6.67	-17.64	-18.24	-17.25	-18.04	-20.29	-15.48	-12.79	-50.05	-15.99	-20.9	-19.36	-43.71	-9.98	-5.77	-23.37	5.67	-18.29	-4.84	-21.49	-3.54	6.91	-22.25	-13.82	-10.99	-17.36	-33.13	-23.16	-32.53	-8.38	-22.88	-30.93	-1.25	-27.4	-27.26	-8.31	-20.43	-14.58	-18.05	0.79	-30.07	-12.03
ARMC10	-22.07	-14.13	-41.84	-21.57	-40.54	-47.88	-9.8	-21.25	-44.92	-25.06	-24.09	-38.39	-21.89	-23.4	-21.02	-54.3	-18.22	-30.71	-45.34	-53.61	-35.49	-12.93	-36.23	-14.45	-18.75	-3.18	-38.52	-17.85	-15.96	-40.75	-34.66	-9.05	-19.03	-9.73	-38.78	-37.06	-30.47	-32.26	-30.07	-16.89	-44.22	-47.21	-22.21	-34.33	-28.3	-32.02	-21.6	-47.12	-16.52
ARMC2	-19.13	-24.22	-39.88	-25.74	-34.33	-36.58	-31.38	-40.89	-29.15	-35.09	-25.99	-41.16	-34.85	-24.48	-19.22	-40.16	-14.95	-30.89	-52.04	-47.51	-29.04	-24.16	-41.79	-17.19	-14.89	-11.4	-26.19	-17.95	-28.52	-42.08	-31.96	-21.63	-35.57	-31.01	-42.49	-41.25	-23.09	-43.88	-34.63	-24.63	-36.31	-29.28	-16.77	-30.47	-40.56	-30.21	-9.58	-51.05	-29.72
ARMC4	-15.88	-11.32	-16.94	-12.57	-25.06	-38.84	-27.12	-26.78	-38.35	1.84	-22.68	-15.81	-11.46	-17.12	-19.86	-25.03	-6.44	-20.62	-17.43	-30.62	-28.49	-1.89	-33.98	-6.55	-12.32	-3.96	-32.69	-9.88	-9.6	-5.67	-16.32	-8.82	-22.85	-8.04	-27.9	-26.23	-24.43	-32	-15.37	-5.47	-18.67	-25.57	-17.48	-24.78	-23.38	-32.97	-16.43	-34.18	-10.56
ARMC5	-38.13	-19.69	-26.71	-10.24	-16.72	-35.07	-40.92	-27.59	-57.61	-10.23	-26.28	-9.87	-26.35	-25.93	-34.13	-36.99	-1.69	3.09	-55.3	-37.4	-27.4	-7.63	-52.6	-16.48	-28.81	-8.88	-27.2	-8.29	-32.18	-31.49	-17.43	-17.86	-9.77	-30.78	-36.26	-30.37	-22.93	-54.29	-4.29	-28.4	-32.46	-26.64	-16.96	-45.9	-27.95	-18.8	-29.61	-43.88	-23.38
ARMC6	-42.24	-20.52	-36.1	-36.04	-47.01	-47.96	-41.26	-38.64	-57.47	-27.27	-25.81	-41.1	-31.48	-31.97	-32.52	-35.13	-21.51	-37.36	-59.77	-53.32	-36.32	-28.73	-18.88	-19.31	-32.72	-14.35	-38.68	-11.34	-18.87	-53.37	-35.66	-31.29	-46.77	-43.19	-52.5	-43.03	-35.73	-24.34	-34.34	-46.32	-38.78	-30.67	-28.5	-29	-36.82	-46.97	-32.45	-53.55	-42.12
ARMC7	-32.42	-24.41	-40.21	-30.12	-34.15	-39.95	-36.27	-35.69	-64.22	-21.96	-25.33	-20.23	-21.35	-16.4	-27.47	-48.41	-20.94	-30.27	-46.28	-35.52	-35.04	-10.29	-50.63	-20.65	-30.77	-7.37	-37.87	-20.27	-34.72	-48.95	-33	-15.67	-46.44	-34.81	-28.33	-27.7	-32.74	-42.83	-16.87	-39.74	-28.37	-36.36	-35.44	-37.39	-26.8	-47.17	-25.31	-56.43	-21.39
ARMCX1	-43.54	-27	-38.13	-24.46	-47.61	-55.92	-44.34	-38.84	-53.98	-24.3	-29.48	-44.12	-40.3	-32.82	-41.51	-52.56	-12.1	-41.13	-54.2	-58.65	-38.26	-27.41	-47.72	-12.73	-16.02	-11.36	-37.57	-18.19	-30.65	-52.28	-44.59	-20.62	-35.16	-36.57	-37.96	-40.24	-39.83	-46.42	-32.62	-28.19	-32.7	-43.33	-31.82	-50.9	-45.52	-42.13	-29.47	-66.16	-37.94
ARMCX2	-32.5	-24.58	-45.48	-21.12	-37.2	-40.51	-25.68	-9.37	-44.27	-4.17	-26.48	-37.4	-19.96	-13.44	-31.37	-45.63	0.9	-46.05	-27.54	-55.47	-10.21	-16.82	-18.11	-14	-24.87	-3.5	-41.02	-23.16	-31.12	-26.27	-29.73	-10.03	-40.68	3.26	-38.52	-27.13	-16.82	-9.12	-18.95	-1.07	-32.93	-42.69	-35.61	-45.05	-13.39	-33.32	-32.29	-56.3	-22.14
ARMCX3	-39.91	-40.09	-28.1	-42.37	-37.67	-41.26	-37.9	-32.79	-67.89	-39.87	-38.14	-56.96	-44.87	-33.72	-27.63	-80.56	-20.53	-52.99	-79.39	-80.44	-52.92	-36.23	-77.49	-26.55	-22.18	-4.76	-43.9	-21.24	-25.95	-54.23	-47.12	-38.38	-65.49	-57.1	-53.93	-63.73	-42.36	-66.87	-35.02	-45.63	-58.18	-45.71	-25.93	-49.23	-46.46	-40.3	-24.35	-81.33	-38.25
ARMCX5	-20.55	-17.85	-44.44	-21.68	-32.64	-46.21	-31.76	-35.51	-45.11	-29.06	-27.63	-46.06	-35.83	-26.39	-16.99	-59.32	-19.94	-30.57	-41.97	-46.16	-27.75	-22.94	-38.84	-7.07	-23.61	-7.09	-40.27	-16.75	-22.37	-45.49	-31.2	-24.33	-32.55	-30.68	-43.53	-53.05	-20.7	-39.49	-25.51	-16.06	-45.01	-49.65	-30.83	-43.81	-35.91	-21.72	-26.9	-47.4	-17.29
ARMCX6	-46.91	-36.7	-54.16	-43.25	-54.58	-51.9	-54.04	-53.02	-73.39	-41.16	-37.34	-47.41	-49.77	-36.59	-45.77	-60.72	-24.72	-50.1	-61.81	-63.92	-51.85	-37.49	-63.58	-26.42	-34.12	-20.06	-46.69	-24.14	-39.78	-60.78	-47.11	-32.11	-51.11	-50.94	-55.73	-55.96	-38.63	-58.79	-39.01	-43.47	-50.52	-50.01	-44.16	-51.87	-49.82	-49.72	-37.83	-72.09	-47.55
ARNT	-7.45	-13.5	-25.87	-22.74	-17.48	-21.07	-30.85	-36.74	-40.83	-12.63	-19.01	-7.71	-21.74	-11.19	-17.96	-45.79	0.8	-22.32	-42.82	-44.37	-22.81	-10.07	-19.77	-10.6	-12.55	-6.8	-12.27	-15.16	-12.71	-9.24	-2.1	-3.78	-46	-14.57	-31	-25.16	-33.27	-20.07	-32.86	-22.37	-36.66	-35.83	-12.86	-15.77	-24.18	-24.01	-3.65	-32.36	-26.41
ARNT2	-43.47	-28.14	-49.45	-38.26	-42.52	-28.58	-39.23	-31.59	-58.9	-28.35	-32.97	-40.33	-37.95	-29.15	-36.23	-50.36	-17.06	-25.02	-25.2	-55.67	-44.84	-25.63	-53.07	-22.84	-23.47	-10.46	-39.88	-25.35	-35.81	-41.37	-39.05	-26.12	-45.94	-25.14	-56.78	-46.42	-31.16	-53.37	-29.66	-35.46	-40.1	-45.53	-37.15	-50.95	-41.22	-44.23	-30.32	-60	-45.52
ARNTL	-25.95	-22.09	-26.21	-11.54	-36.76	-51.14	-29.88	-22.73	-46.44	-15.93	-18.54	-11.44	-22.52	-6.64	-23.1	-47.5	-12.53	-38.2	-50.79	-47.16	-41.99	-21.21	-34.43	-10.95	-32.31	-7.62	-36.11	-16.32	-23.95	-53.94	-35.23	-15.08	-22.05	-22.72	-19.31	-36.74	-29.56	-31.4	2.63	-11.19	-33.69	-30.56	-13.26	-31.61	-25.2	-38.31	-27.78	-53.36	-26
ARNTL2	-3.77	10.29	-24.41	-25.1	9.63	-29.32	-7.54	-9.24	-43.77	-7.98	-15.27	-8.69	-3.56	-8.7	-24.53	-21.75	-15.06	-21.2	-26.41	-44.79	-36.64	-3.66	-38.17	-3.77	0.29	-1.01	-22.86	-22.87	-1.76	-7.33	-18.63	12.14	-13.98	-1.24	-6.27	8.89	4.34	-5.89	-27.47	1.51	-8.58	-11.27	-13.56	-16.04	-10.97	-11.73	-11.99	-37.44	-9.87
ARPC1A	-11.34	-17.92	-31.98	-15.97	-23	-10.42	-27.83	-4.44	-36.51	-11.14	-24.75	-23.01	-17	-25.43	-15.99	1.72	3.32	-29.43	-10.7	-30.12	-23.56	16.2	-38.17	-5.7	-20.39	-3.11	-22.48	-4.69	-27.73	-39.1	-20.01	-23.51	-27.97	-7.03	-28.33	-15.99	-30.06	-30.83	-27.82	-0.73	-29.83	-23.82	-39.22	-29.36	-8.54	-8.12	-22.55	-47.48	-18.41
ARPC1B	-32.7	-23.21	-25.22	-33.26	-38.31	-36.3	-39.47	-30.48	-47.14	-25.74	-24	-33.74	-31.39	-15.59	-32.51	-44.3	-17.38	-36.57	-47.74	-43.77	-29.81	-19.12	-42.52	-12.24	-24.65	-11.56	-30.77	-14.17	-26.29	-33.83	-25.8	-19.75	-45.89	-29.33	-37.45	-26.9	-28.34	-30.16	-28.25	-34.13	-32.05	-37.17	-31.32	-38	-34.21	-23.85	-16.79	-44.92	-31.56
ARPC2	-0.52	-23.23	-27.88	-11.68	-26.23	-30.7	-14.44	-25.34	-37.49	-18.71	-15.5	-19.13	-19.26	-17.81	-20.99	-11.65	0.6	-1.44	-43.37	-16.36	-6.85	-25.54	-8.38	3.44	-5.46	-5.42	-15.92	-7.89	-23.62	-30.97	-9.34	-8.85	-26.74	-28.4	-24.01	-30.99	-20.52	-34.97	-16.26	-5.59	-23.44	-37.17	0.26	-30.56	-32.21	-14.92	-8.52	-12.77	-7.55
ARPC3	-4.77	-19.74	-22.69	-26.73	-24.98	-31.22	-12.77	-29.88	-48.59	-32.2	-25.15	-36.67	-22.41	-24.03	-34.02	-30.28	-15	-9.51	-26.26	-18.66	-8.27	-17.12	-25.42	-8.44	-10.12	-4.5	-15.1	-15.77	-19.37	-26.71	-9.1	-2.44	-22.39	-37.58	-28.11	-36.99	-27.62	-29.49	-30.26	-15.44	-35.37	-29.59	-32.39	-28.79	-42.11	-16.03	-13.17	-27.23	-31.87
ARPC4	-17.25	-34.76	-46.62	-23.99	-46.37	-7.06	-35.7	-39.93	-47.77	-25.97	-21.23	-17.78	-25.83	-13.63	-25.06	-30.65	-8.86	-6	-27.36	-35.67	-35.75	-8.61	-32.83	-6.28	-18.48	-11.69	-13.06	-16.14	-19.57	-52.94	-30.31	-12.38	-16.51	-42.23	-30.54	-19.08	-16.31	-33.92	-11.1	-6.9	-13.99	-43.9	-7.27	-17.04	-34.01	-49.37	-27.09	-21.26	-27.68
ARPC5	-34.42	-25.33	-32.05	-22.37	-33.49	-37.57	-31.57	-30.33	-45.92	-29.05	-30.25	-21.77	-12.51	-17.37	-19.36	-52.47	-18.26	-30.4	-29.84	-50.53	-38.23	-17.3	-25.82	-19.11	-29.44	-3.66	-32.78	-13.74	-13.3	-33.34	-30.86	-20.57	-40.33	-39	-29.45	-35.76	-28.45	-37.05	-25.4	-27.53	-34.05	-33.3	-28.57	-29.82	-31.63	-27.94	-21.34	-46.3	-7.69
ARPC5L	-37.91	-38.55	-48.67	-33.84	-36.29	-35.96	-31.71	-44.16	-70.26	-26.76	-29.03	-43.58	-36.63	-31.34	-19.45	-51.31	-16.94	-35.24	-53.03	-36.08	-40.57	-28.09	-51.59	-19.32	-14.48	-11.26	-25.24	-26.77	-36.89	-53.38	-34.57	-20.68	-46.56	-13.3	-49.68	-36.61	-33.4	-55.57	-26.56	-31.02	-45.48	-40	-34.74	-50.51	-41.57	-43.2	-31.75	-43.17	-43.03
ARPP19	-42.53	-28.01	-46.87	-36.78	-46.91	-52.71	-32.71	-25.6	-41.73	-39.13	-26.98	-36.09	-44.23	-25.02	-27.36	-41.33	-18.07	-20.03	-33.41	-59.04	-38.45	-26.34	-33.48	-3.77	-20.59	-10.15	-33.33	-22.45	-33.92	-40.93	-34.59	-28.14	-51.11	-28.48	-40.58	-50.68	-39.43	-45.3	-47.19	-25.84	-47.02	-42.19	-26.48	-50.81	-46.8	-36.31	-26.3	-64.96	-28.29
ARPP21	7.62	7.05	-13.72	-9.52	0.28	-14.75	12.22	-17.11	-6.12	5.74	-0.08	9.54	-28.61	-5.79	-10.05	-17.06	2.97	-30.37	-35.26	-27.31	3.43	6.95	-15.62	5.95	-11.23	3.54	-26.26	8.2	8.58	7.2	-10.6	-14.51	-18.3	-3.56	4.96	-2.8	7.04	-9.75	-21.85	-21.25	-20.32	-11.97	-2.98	-4.94	-21.32	-6.27	18.71	-29.2	-0.62
ARR3	-40.14	-28.99	-52.59	-32.52	-46.81	-51.44	-51.22	-47.09	-57.23	-36.71	-25.76	-42.07	-49.91	-25.24	-34.3	-45.29	-22.51	-48.11	-61.17	-54.12	-34.64	-35.79	-61.18	-21.29	-14.33	-12.75	-29.18	-24.64	-36.95	-48.7	-37.47	-28.34	-54.55	-51.68	-47.12	-47.74	-33.7	-58.25	-33.68	-30.98	-45.25	-42.26	-24.47	-54.64	-45.45	-46.67	-35.53	-54.92	-41.89
ARRB1	-26.73	-17.7	-18.06	-8.55	-46.08	-26.14	-26.85	-36.82	-48.87	-29.28	-23.09	-29.32	-36.22	-24.48	-17.14	-40.53	-18.8	-26.24	-43.71	-53.48	-37.45	-17.82	-37.84	-12.57	-27.33	-12.79	-31.23	-19.06	-20.36	-21.81	-30.32	-22.28	-44.97	-25.57	-31.06	-35.65	-26.51	-29.16	-22.5	-21.27	-37.72	-41.14	-23.43	-36.98	-17.53	-26.1	-15.96	-53.74	-28.86
ARRDC1	-33.86	-4.27	-31.45	-21.02	-21.41	-26.47	-32.38	-19.15	-61.14	-4.24	-21.99	-39.12	-34.42	-23.38	-13.04	-30.51	-2.89	-26.96	-35.83	-47.8	-35.57	4.17	-34.67	-6.15	-8.28	-2.82	-18.1	-15.73	-18.42	-26.36	-26.29	-10.35	-26.05	-28.52	-24.61	-21.39	-21.86	-36.69	-24.92	-9.1	-25.81	-44.9	-31.67	-19.74	-24.67	-22.74	-21.97	-37.68	-12.38
ARRDC4	-29.16	-29.69	-49.01	-40.63	-45.26	-55.32	-52.15	-26.07	-66.64	-27.77	-32.62	-42.69	-35.9	-35.52	-32.17	-47.76	-15.34	-47.95	-34.8	-51.54	-47.87	-20.23	-52.68	-18.22	-22.62	-8.76	-36.01	-12.5	-25.36	-52.69	-38.99	-29.65	-39.68	-34.36	-37.58	-45.68	-27.16	-46.09	-40.93	-28.79	-45.17	-50.14	-31.31	-52.47	-37.91	-33.55	-28.55	-64.49	-38.63
ARSA	-36.74	-32.47	-41.97	-24.94	-31.5	-48.31	-42.97	-43.43	-39.56	-13.15	-14.49	-29.91	-9.06	-15.53	-35.66	-33.07	-20.59	-27.61	-54.12	-14.59	-42.81	-19.18	-44.04	-17.73	-29.22	-2.69	-25.33	-24.12	-16.11	-39.74	-28.14	-29.55	-31.43	-21.57	-23.71	-34.16	-28.73	-45.4	-9.82	-3.52	-14.47	-12.13	-26.81	-26.34	-11.29	-47.53	-21.32	-48.12	-29.53
ARSB	-36.39	-37.17	-32.71	-23.48	-40.85	-30.31	-31.17	-38.41	-62.09	-41.26	-31.36	-24.41	-38.32	-34.34	-28.19	-42.42	-21.3	-37.53	-55.3	-57.8	-45.15	-14.56	-42.94	-19.87	-27.95	-8.47	-34.59	-22.43	-25.1	-45.99	-37.01	-23.46	-37.99	-34.91	-49.69	-41.04	-37.68	-42.01	-24.67	-29.09	-34.97	-43.31	-28.59	-48.47	-30.02	-33.6	-16.64	-64.19	-26.99
ARSD	-32.27	-21.24	-36.69	-29.82	-43.06	-46.36	-28.27	-33.58	-46.87	-44.4	-18.84	-41.44	-30.14	-27.5	-28.61	-49.28	-21.92	-38.44	-62.78	-54.76	-26.26	-27.54	-37.58	-10.29	-30.95	-14.32	-35.39	-14.23	-19.07	-36.65	-35.11	-10.19	-30.41	-42.29	-48.91	-45.04	-27.42	-32.9	-30.64	-28.73	-29.63	-48.08	-39.89	-31.32	-31.13	-36.86	-22.95	-47.13	-23.32
ARSE	-9.02	-15.68	-25.91	-24.69	-31.43	-24.23	-18.01	-15.86	-48.01	-30.06	-9.92	-33.21	-39.02	-20.16	-17.01	-29.69	-6.58	-26.62	-36.78	-33.4	-29.67	-17.66	-28.28	-12.43	-16.08	-2.16	-16.05	-15.38	-24.77	-28.03	-32.23	-12.99	-30.07	-39.4	-40.06	-14	-24.06	-17.36	-30.79	-24.95	-21.16	-26.9	-15.06	-14.66	-28.44	-26.07	-8.88	-33.23	-21.92
ARSF	-33.67	-22.88	-26.43	-18.84	-39.31	-23.88	-34.42	-42.82	-66.96	-23.51	-32.78	-50.38	-39.15	-29.47	-16.07	-49.37	-14.17	-37.13	-29.25	-58.67	-45.47	-27.75	-37.65	-11.44	-17.83	-10.19	-36.47	-16.25	-11.62	-39.66	-26.38	-15.24	-35.47	-39.54	-47.78	-47.85	-30.23	-39.45	-29.83	-21.69	-35.76	-49.66	-18.77	-47.84	-19.46	-50.05	-31.89	-60.87	-33.73
ARSG	-24.51	-16.25	-37.17	3.77	-33.55	-42.75	-33.64	-37.9	-34.8	-20.45	-11.57	-30.11	-23.5	-18.66	-15.99	-31.04	-13.66	-40.33	-52.7	-31.99	-26.89	-9.89	-38.51	-14.91	-28.17	-8.14	-24.16	-7.11	-17.72	-45.53	-25.23	-25.03	-33.07	-25.05	-11.44	-26.73	-14.8	-28.64	-35.27	-13.57	-26.55	-30.7	-29.23	-38.38	-36.31	-42.2	-12.26	-49.42	-23.9
ARSI	-11.08	-24.91	-40.34	-25.54	-27.97	-41.06	-28.72	-32.88	-53.56	-31.57	-22.73	-30.66	-33.25	-29.03	-22.61	-47.91	-19.09	-40.57	-47.83	-62.64	-30.33	-16.65	-30.24	-12.15	-22.87	-6.72	-30.59	-16.15	-19.37	-45.92	-39.66	-22.26	-47.18	-24.98	-39.08	-42.06	-40.93	-33.03	-29.41	-37.63	-31.11	-42.51	-21.45	-35.19	-38.08	-32.36	-17.05	-49.67	-25.42
ARSJ	-21.4	-26.45	-6.86	-35.29	-21.04	-30.53	-31.86	-12.8	-57.28	-13.67	-22.38	-23.94	-19.26	-18.57	-25.22	-13.18	-6.04	-15.39	-37.17	-38.24	-11.47	-18.72	-15.29	-9.19	3.52	-7.62	-20.12	-6.21	-18.63	-18.83	-22.43	-20.61	-6.74	-41.92	-32.21	-22.88	-21.49	-10.83	-25.14	-14.34	-33.24	-21.87	-21.68	-32.2	-12.89	-29.11	-13.12	-39.45	-12.57
ART1	-37.72	-21.19	-36.62	-27.27	-33.14	-43.72	-36.85	-42.36	-49.15	-30.79	-17.61	-44.16	-43.21	-17.37	-32.68	-43.57	-22.09	-26.56	-56.23	-35.54	-35.15	-23.55	-36.76	-10.16	-26.58	-15.38	-17.09	-10.35	-18.07	-35.22	-24.15	-8.4	-42.19	-28.65	-29.12	-15.14	-21.74	-34.13	-23.09	-37.4	-26.27	-34.97	-29.2	-39.33	-41.69	-30.55	-18.82	-41.91	-40.58
ART3	-18.73	-12.93	-16.61	-18.66	-20.21	-19.51	-22.14	-19.37	-34.39	-13.83	-1.27	-19.37	-24.56	-7.14	-23.62	-27.09	-4.99	-17.84	-24.46	-20.09	-16.87	-6.94	-11.1	-4.51	-2.76	-2.55	-4.99	-16.25	-7.11	-9.6	-1.48	-1.37	-9.21	-18.48	-12.21	-19.93	-12.13	-2.63	-13.56	-7.9	-12.11	-6.91	-1.52	-9.57	-20.69	-15.24	1.55	-15.8	-7.94
ART4	-33.69	-28.73	-40.54	-11.49	-47.2	-47.19	-48.72	-33.08	-62.33	-17.84	-32.01	-42.89	-43.94	-26.51	-19.14	-32.79	-16.71	-34.44	-22.51	-55.83	-23.03	-16.22	-47.42	-3.23	-30.29	-4.99	-15.57	-18.8	-32.66	-41.74	-14.13	-15.72	-25.81	-31.05	-38.31	-28.98	-24.56	-44.76	-34.41	-21.73	-22.96	-38.79	-11.81	-26.23	-46.51	-28.67	-23.12	-38.64	-33.88
ART5	-9.59	-14.78	-21.15	-10.9	-20.39	-41.81	10.82	-7.43	-36.18	-15.43	-12.68	-30.91	-15.9	-9.63	-22.28	-15.39	5.34	15.38	-3.44	-0.09	0.76	-8.35	-12.66	0.66	5.3	-2.07	9.86	-4.1	-14.02	-24.03	-7.22	-12.38	-33.85	-9.34	-11.37	5.21	-8.14	-2.51	-11.5	-15.33	-9.78	-12.37	-16.05	-6.83	-22.81	-15.25	-3.04	8	-18.29
ARV1	-7.92	-24.31	-24.94	-21.15	-21.95	-24.16	-34.52	-17.53	-58.2	-35.43	-23.84	-27.37	-24.91	-24.24	-16.72	-37.21	-11.35	-11.28	-19.41	-41.51	-22.87	8.02	-47.85	-7.12	-19.87	-6.93	-27.7	-5.82	-14.64	-5.52	-16.99	-24.83	-38.83	-13.91	-35.03	-28.32	-11.75	-12.62	-28.68	-0.02	-32.52	-41.8	-19.48	-29.86	-11.3	-23.5	-8.3	-51.89	-18.86
ARVCF	-1.3	-21.39	-39.54	-5.37	-4.13	-33.04	-4.75	1.06	-43.41	-10.07	1.19	-11.82	1.88	-9.87	-1.55	-5.32	-4.25	-5.03	-11.54	-25.57	-7.47	0.92	-22.86	1.89	-18.78	3.2	-13.87	-2.6	-14.37	-29.58	-6.11	0.71	1.88	-12.21	-8.71	-23.29	-15.94	-32.43	-6.17	-3.51	-19.47	-24.89	5.27	-17.7	-12.44	-11.79	-13.69	-24.36	-4.65
ARX	-19.8	-24.78	-32.44	-27.8	-22.26	-31.24	-34.6	-40.59	-44.84	-12.41	7.69	-0.48	-35.65	-4	-31.19	-20.59	-15.72	-15.99	-31.69	9.65	-30.86	-16.67	-43.92	-20.61	-25.93	-7.76	-16.07	-21.75	-28.15	-31.88	-17.16	-19.18	-44.7	-6.96	-12.28	-31.81	-12.53	-32.3	11.46	-30.76	-28.22	10.09	-27.86	-18.67	-24.17	-35.7	-16.3	-41.93	-32.66
AS3MT	-6.15	9.4	-0.1	1.76	-6.34	-15.51	-21.68	-8.03	-15.88	3.05	-3.19	-14.57	-8	-12.34	-13.34	-17.79	-2.56	-7.8	-22.64	-6.52	7.23	10.99	16.7	3.21	-1.21	-2.3	18.45	0.87	10.23	18.64	13.03	21.42	11.42	-43.63	-9.46	25.95	9.83	16.89	-22.41	-3.35	-1.76	-31.86	-15.2	-9.92	-21.78	-13.4	-2.01	-9.08	3.29
ASAH1	-35.4	-31.04	-43.92	-9.93	-39.07	-40.66	-39.82	-33.81	-45.53	-25.63	-27.44	-37.49	-29.59	-25.46	-0.17	-52.19	-9.13	-28.32	-47.28	-39.18	-37.75	-9.05	-29.49	-5.29	-24.58	-10.96	-24.87	-26.43	-37.69	-39.77	-36.58	-20.51	-47.22	-33.77	-48.48	-38.3	-17.82	-39.77	-27.39	-35.46	-35.8	-37.36	-37.39	-53.59	-29.9	-30.75	-12.98	-46.88	-23.24
ASAH2	-16.46	0.91	-14.29	2.79	-5.22	-34.5	-22.4	-22.39	-31.68	-11.52	-18.26	-9.38	-8.77	-3.11	-6.6	-44.85	-14.78	-28.72	-10.47	-34.72	-10.7	-5.77	-25.75	-1.23	-20.07	-0.54	-21.12	7.08	-16.03	-31.89	-20.33	-10.5	-22.64	1.33	16.53	-32.15	-9.18	-27.69	-15.12	-16.54	-33.41	-33.54	-11.09	-27.86	-8.51	-25.52	-16.57	-43.46	-4.5
ASAP1	-26.49	3.74	-16.33	-9.14	-33.95	-39.06	-26.08	-13.05	-49.43	-20.01	-2.6	-25.13	-9.81	-10.98	-4.89	-28.53	-14.79	-25.48	-45.36	-37.93	-2.94	-17.96	-17.3	-7.19	-3.65	0.16	-4.25	-5.72	-14.79	-24.88	-18.93	-20.21	-32.22	-32.99	-20.39	-34.79	-23.77	-25.1	-27.89	-7.79	-25.87	-34.37	-17.92	-20.33	-40.95	-15.27	0.22	-37.75	-33.85
ASAP2	-28.21	-23.32	-33.92	-31.12	-38.35	-36.83	-33.83	-25.88	-43.39	-18.15	-20.81	-31.48	-37.12	-16.67	-26.53	-23.51	-14.06	-22.28	-45.95	-43.85	-30.16	-26.98	-38.36	-14.6	-23.59	-3.44	-11.15	-15.31	-16.72	-25.27	-30.03	-9.67	-38.24	-32.96	-33.33	-23.28	-18.43	-32.05	-30.71	-17.55	-30.44	-29.09	-14.84	-31.58	-33.99	-29.8	-8.33	-35.87	-23.49
ASAP3	-2.64	-10.81	-13.41	-3.08	-21.11	-29.13	-33.19	-4.75	-33.02	-11.09	4.35	-22.98	-3.48	-7.79	-21.36	-17.87	-9.04	-24.68	-20.68	-10.02	-14.88	-17.45	-20.95	0.88	5.29	2.68	-13.32	-6.65	2.83	-9.7	-6.44	-10.62	-8.7	-18.7	-8.54	-30.43	-11.51	-32.79	-12.52	2.76	-24.52	8.1	-0.34	-35.12	-18.11	-9.3	-1.44	-37.18	4.44
ASB1	-11.55	-0.16	-25.18	1.06	-20.95	-36.05	-25.08	-16.52	-17.36	-7.34	-16.7	-26.8	-23.15	-15.06	-2	-31.27	-9.97	-25.69	-26.63	-44.8	-16.45	-17.13	-29.65	1.88	-26.19	-10.51	-33.44	-8.37	-24.22	-8.37	-18.68	-2.12	-7.81	-13.7	-21.5	-25.17	-22.89	-34.48	-31.38	9.81	-23	-24.29	-17.66	-14.5	-15.01	-13.02	-12.93	-40.7	-21.7
ASB10	-18.74	-15	-26.11	10.51	-5	-12.38	-25.44	-11.43	-24.29	-8.59	-9.44	-27.39	-31.83	7.55	-11.3	-6.34	-11.38	-4.2	-28.99	-21.33	-7.43	0.45	-10.12	-10.65	-24.84	-0.49	0.85	-15.96	-5.78	-17.54	-3.45	-0.49	-45.75	4.45	-18.46	-10.95	-30.7	-35.77	-13.22	-28.49	-2.48	-34.34	-18.44	-12.91	-17.36	-12.95	-20.25	-15.49	-11.83
ASB12	-24.49	-17.53	-37.57	-18.44	-30.32	-16.51	-34.34	-21.85	-47.76	-11.15	-25.96	-38.11	-18.84	-21.38	-5.68	-37.5	-11.48	-17.2	-26.18	-21.69	-34.67	-3.38	-13	-3.29	-14.36	-1.3	-11.88	-14.42	-9.22	-30.57	-12.89	-13.97	-29.35	-11.11	-39.57	-15.76	-15.31	-23.99	-24.04	-16.79	-26	-24.46	-18.46	-27.98	-37.17	-18.71	-6.42	-48.29	-21.45
ASB13	-44.54	-32.02	-39.62	-32.12	-40.93	-44.98	-33.46	-34.83	-53.31	-37.23	-24.87	-45.38	-18.69	-27.86	-29.56	-55.92	-22.82	-36.99	-48.83	-42.47	-38.47	-24.37	-53.65	-14.38	-24.21	-12.38	-25.18	-27.18	-29.64	-49.49	-42.35	-20.32	-30.36	-41.92	-52.06	-40.36	-33.41	-54.97	-36.61	-34.57	-43.35	-39.43	-20.33	-43.64	-37.24	-45.58	-34.11	-58.16	-30.87
ASB14	-25.39	-22.69	-44.38	-18.26	-41.66	-51.45	-33.68	-26.58	-50.19	-26.59	-32.74	-43.04	-26.37	-24.34	-32.63	-55.72	-18.19	-33.95	-41.83	-50.7	-41.51	-15.98	-49.53	-8.6	-19.41	-8.41	-31.07	-19.64	-30.79	-40.81	-32.14	-28.37	-31.8	-43.95	-41.62	-43.28	-36.43	-34.32	-35.61	-7.96	-44.46	-46.05	-36	-55.75	-35.13	-42.87	-26.17	-55.6	-4.65
ASB15	18.45	-25.1	-36.62	-24.17	-26.13	-31.77	-33.39	-33.81	-49.02	-7	-3.98	-27.83	-19.9	-22.16	-15.08	-36.97	-14.26	-29.47	-51.88	-41.16	-17	-19.15	-46.27	3.69	-15.32	-3.22	-14.66	-16.23	-27.88	-46.42	-31.25	-7.85	-25.65	-34.31	-42.31	-26.96	-22.38	-40.42	-17.84	3.91	-18.42	-28.33	-1.42	-31.41	-33.55	-33.73	-11.69	-44.63	-29.71
ASB16	-28.67	-27.14	-37.39	-33.19	-29.73	-41.21	-36.24	-37.97	-57.18	-16.86	-4.95	-13.63	-19.92	0.42	-28.64	-39.09	-4.62	-28.81	-48.83	-23.17	-34.91	-25.63	-53.03	-10.84	-29.97	-7.79	-6.56	-17.39	-36.08	-41.95	-21.65	-9.92	-40.2	-25.9	-18.66	-42.88	-25.37	-38.17	-8.75	-21.99	-33.47	-11.51	-17.39	-24.32	-35.59	-37.43	-21.75	-44.04	-33.74
ASB17	-31.36	-9.44	-19.31	-30.08	-49.69	-36.75	-39.49	-31.77	-22.56	-23.86	-12.58	-35.15	-21.21	-28.11	-19.12	-50.93	-11.42	-37.35	3.63	-46.9	-31.06	-25.62	-39.91	-4.39	-30.52	-6.23	-15.28	-10.69	-29.73	-28.48	-31.14	-11.75	-40.23	-29.38	-19.23	-48.33	-27.35	-28.78	-37.38	-15.96	-30.19	-36.61	-13.8	-35.69	-32.05	-25.68	-12.72	-57.53	-21.96
ASB18	-19.57	-4.39	-17.5	-12.8	-16.9	-27.52	-22.94	-1.15	-26.14	-13.87	-18.18	-17.7	-19.6	-19.46	-14.33	-34.3	-12.3	-23.84	-9.81	-19.72	-7.55	2.03	-20.29	-1.33	-6.41	-2.67	-26.99	-5.02	0.64	-24.79	-24.08	-8.67	-21.66	-16.6	-29.89	-27.02	-16.65	-34.6	-10.57	-6.51	-16.21	-17.76	-15.87	-24.33	-10.57	-28.74	-20.34	-26.99	-14.25
ASB3	-26.7	-35.19	-47.12	-42.04	-54.87	-49.09	-42.83	-50.97	-64.54	-36.3	-32.25	-50.63	-51.06	-33.01	-37.58	-51.25	-19.71	-38.97	-65.45	-61.18	-44.26	-37.13	-50.37	-23.75	-13.12	-14	-36.73	-28.74	-32.6	-38.75	-42.27	-29.17	-52.86	-51.64	-51.33	-47.92	-38.91	-44.69	-35.29	-30.68	-45.84	-49.31	-19.06	-42.48	-49.99	-46.27	-18.79	-56.55	-35.05
ASB4	-38.7	-29.19	-47.62	-35.77	-50.12	-48.9	-40.25	-47.84	-62.64	-33.28	-21.58	-40.58	-46.36	-35.18	-27.51	-45.08	-23.98	-47.03	-62.6	-48.01	-20.76	-35.89	-56.26	-18.38	-26.12	-12.04	-16.11	-23.05	-35.26	-43.49	-42.49	-17.29	-51.89	-50.02	-40.83	-44.51	-34.68	-52.52	-41.45	-35.49	-42.83	-43.64	-38.15	-43.37	-46.29	-39.52	-23.57	-51.45	-44.09
ASB5	-46.49	-34.57	-42.04	-43.56	-43.71	-48.67	-46.04	-26.97	-64.32	-37.39	-20.85	-35.17	-31.55	-28.44	-7.68	-37.96	-6.21	-40.47	-42.88	-50.15	-44.59	-24.29	-50.73	-22.88	-26.14	-5.3	-39.38	-27.5	-39.44	-45.31	-42.15	-22.18	-38.82	-22.23	-25.57	-45.38	-39.09	-50.58	-28.34	-36.68	-42.43	-45.69	-32.58	-42.09	-47.58	-41.23	-24.63	-63.28	-24.8
ASB6	-26.62	-29.73	-40.63	-38.06	-50.49	-25.34	-33.24	-27.13	-55.41	-24.28	-13.31	-33.04	-35.79	-24.71	-16.22	-54.92	-12.95	-24.93	-27.8	-57.83	-26.08	-25.34	-53.99	-15.1	-30.69	-9.55	-26.21	-12.17	-23.73	-56.23	-40.52	-19.76	-48.61	-38.21	-44.49	-43.43	-24.19	-34.29	-25.23	-37.05	-28.02	-40.1	-34.62	-40.98	-33.55	-36.87	-26.74	-63.67	-43.03
ASB9	-49.75	-33.01	-51.41	-35.24	-51.02	-57.76	-50.45	-49.41	-70.88	-45.73	-37.43	-50.2	-47.83	-37.44	-37.99	-62.49	-21.71	-40.84	-53.49	-62.06	-45.69	-39.97	-48.68	-22.82	-31.31	-19.48	-43.22	-30.16	-41.76	-51.94	-46.03	-32.57	-51.95	-48.29	-52.56	-51.01	-43.75	-49.54	-39.4	-41.99	-52.01	-57.21	-29.94	-57.49	-49.43	-50.41	-28.37	-66.24	-47.91
ASCC1	-40.58	-37.12	-48.86	-33.02	-34.36	-41.98	-48.81	-34.7	-40.85	-35.83	-25.72	-43.66	-42.4	-29.6	-30.47	-45.03	-12.18	-44.88	-54.57	-55.22	-39.59	-33.62	-22.67	-24.03	-28.05	-11.3	-28.01	-21.44	-34.55	-36.53	-27.5	-11.41	-53.83	-46.34	-52.66	-44.85	-42.52	-54.14	-30.15	-38.57	-47.04	-46.57	-21.05	-42.63	-49.49	-42.25	-22.81	-53.68	-34
ASCC2	-6.49	-17.57	-19.63	-7.6	-30.77	-40.19	-32.14	-23.89	-57.79	-31.61	-3.71	-36.3	-23.3	-23.72	-18.38	-42.02	-22.09	-36.62	-43.86	-36.25	-21.61	-15.7	-27.75	-5.47	-22.94	-6.07	-17.28	-11.63	-22.48	-48.74	-22.71	-9.75	-24.71	-35.88	-38.38	-36.8	-34.08	-34.27	-22.89	-11.78	-22.88	-30.74	-19.87	-23.9	-26.99	-35.89	-26.09	-29.76	-16.96
ASCC3	-22.95	-13.88	-24.68	-14.43	-22.38	-31.29	-22.2	-15.35	-50.03	-18.4	-24.34	-46.48	-29.39	-21.88	-24.66	-1.99	-4.36	-10.77	-34.79	-37.46	-10.15	-9.29	-34.85	-7.03	-11.29	-0.83	-17.38	8.44	-8.63	-24.15	-22.33	-26.32	0.89	-36.63	-32.19	-31.52	-16.14	-18.95	-14.14	-27.84	-31.59	-11.66	-6.07	-29.78	-9.73	-34.02	-1.43	-29.59	-15.61
ASCL1	-21.24	-34.15	-26.27	-38.92	-32.16	-46.96	-36.56	-35.2	-59.17	-30.61	-1.48	-20.89	-39.38	-8.63	-34.92	-33.84	-23.64	-16.45	-54.31	-30.26	-23.23	-20.53	-51.05	-16.7	-29.35	-12.95	-9.2	-17.52	-29.93	-49.1	-19.78	-15.87	-45.89	-40.14	-26.76	-46.01	-28.29	-43.95	-18.53	-31.19	-39.11	-7.83	-19.92	-29.83	-36.27	-43.01	-23.47	-48.8	-32.55
ASCL2	-16.97	-32.24	-34.03	-19.2	-30.39	-20.71	-30.49	-42.81	-42.88	-20.47	-2.48	-1.64	-16.2	-0.97	-40.5	-35.06	-17.11	-15.6	-30.1	-9.53	-42.13	-21.09	-42.06	-20.05	-24.68	-6.91	-12.19	-23.02	-27.53	-39.78	-11.74	-22.12	-42.54	-13.16	-5.52	-27.8	-18.11	-48.11	-8.9	-35.09	-32.02	1.52	-35.43	-20.49	-29.87	-45.17	-22.85	-53.79	-32.03
ASCL3	-17.51	-18.01	-17.62	-13.73	-20.21	-31.42	-8.09	-25.39	-33.46	-26.89	-5.08	-36.12	-17.61	-15.31	-16.99	-48.65	-18.59	-24.14	-23	-40.82	-17.82	-10.18	-28.53	-7.98	-10.78	-7.29	-14.65	-7.44	-15.82	-20.07	-22.98	-11.35	-19.57	-32.59	-21.43	-36.82	-10.23	-29.45	-30.38	-19.68	-36.09	-35.66	-34.54	-25.44	-33.59	-36.43	5.74	-32.59	-7.19
ASCL4	-11.02	-19.62	-12.28	-6.42	6.84	3.49	-4.14	-15.25	-10.18	1.81	6.88	20.96	0.12	4.48	-18.75	6.07	-2.18	-0.09	-4.61	19.75	-23.25	6.86	-10.17	-15.15	-17.86	9.6	1.65	0.36	-6.45	-18.5	-7.73	-14.35	-3.55	-3.12	26.31	-7.61	-12.43	-20.25	11.26	-12.57	-0.16	19.67	-0.78	-8.66	-6.72	-12.95	-6.59	-14.06	-1.5
ASF1A	-39.74	-26.72	-37.3	-32.62	-24.61	-25.58	-35.77	-44.62	-60.27	-24.18	-26.48	-36.7	-38.08	-18.47	-36.72	-47.78	-8.15	-23.52	-47.08	-34.92	-32.4	-31.48	-44.59	-16.51	-23.77	-8.38	-5.63	-22.89	-23.62	-45.05	-22.5	-11.17	-47.17	-40.14	-45.28	-22.28	-33.15	-38.64	-37.53	-31.99	-42.59	-26.05	-32.25	-32.55	-28.14	-39.12	-24.65	-53.65	-38.38
ASF1B	-20.52	-9.91	-21.5	-23.07	-9.69	-18.42	-20.04	-6.55	-35.83	-13.8	1.88	-22.13	-10.85	-10.1	-13.5	-20.03	-4.48	-12.71	-10.97	-8.48	-6.33	-14.12	-26.4	-2.15	2.77	-5.96	1	-9.06	7.8	-25.02	-3.38	-14.86	-18.48	-15.91	-24.68	-23.2	-9.39	-22.76	-4.28	-3.51	-12.7	-10.61	-9.39	-25.71	-18.8	-23.7	-7.62	-20.09	-16.55
ASGR1	-12.42	-7.31	-7.92	-10.08	12.52	-1.23	-7.71	0.13	-3.46	9.99	-0.66	6.05	-3.32	12.18	-14.11	-0.85	5.94	-3.69	11.5	6.22	-2.11	2.68	-5.5	-14.11	-12.75	6.29	1.53	16.77	4.92	-24.14	0.41	-17.81	-2.08	-16.03	-3.83	0.26	-0.55	2.83	5.56	-15.55	1.38	-19.66	5.27	-6.27	-11.88	-20.36	-5.06	-12.47	-8.22
ASGR2	-14.38	6.41	-0.26	6.5	0.7	5.84	10.37	13.81	-1.18	18.12	6.89	-15.18	5.07	8.34	4.84	-11.89	-4.73	10.86	-3.3	-7.23	-10.56	-14.37	5.55	8.4	0.76	3.37	3.71	13.13	21.53	6.22	14.45	-4.62	-1.71	7.89	-2.34	-20.83	15.47	-5.1	-4.66	1.78	8.29	0.36	2.35	0.25	-6.79	-19.87	5.46	-5.73	1.57
ASH1L	-32.39	-24.29	-23.63	-40.24	-36.96	-43.5	-37.94	-33.58	-47.29	-23.41	-23.1	-43.76	-42.27	-19.81	-27.55	-44.56	-18.83	-40.49	-50.43	-56.68	-40.33	-25.38	-53.95	-22.28	-29.22	-11.59	-8.78	-21.52	-35.06	-39.95	-34.35	-24.69	-39.95	-28.22	-42.76	-24.22	-31.11	-50.27	-26.36	-20.49	-48.69	-37.84	-34	-37.74	-46.74	-29.18	-21.1	-46.67	-42.09
ASH2L	-0.23	-21.04	-15.87	-22.19	-33.5	-7.33	-11.5	-36.14	-14.85	-16.98	-23.81	-6.93	-27.64	-21.3	-18.96	-23.21	-10.5	-19.48	-16.71	-44.07	-21.21	-20.08	-14.4	-0.83	-12.14	-13.33	-26.01	-15.6	-11.3	-12.98	-28.3	-7.64	-20.05	-29.54	-29.86	-29.48	-12.79	-0.48	-25.17	-29.37	-10.49	-32.3	-14.29	-10.47	-23.52	-9.22	-7.5	-32.58	-17.74
ASIC2	-13.19	-13.1	-18.49	-21.47	-7.03	-36.54	-24.47	-4.42	-32.32	-21.44	-19.95	-38.9	-23.2	-11.58	-9.98	-22.43	-1.65	-7.79	-9.97	-35.34	-23.41	-5.67	-16.53	10.62	6.11	11.7	-25.16	-10.26	-11.56	-27.88	-20.63	2.53	-38.13	-24.19	11.64	-46.28	-6.39	-13.48	-19.13	-0.66	-19.63	-36.98	1.38	-11.75	-4.33	-26.73	-7.38	-37.99	-20.47
ASIC4	-27.66	-23.04	-25.19	-31.5	-40.99	-45.57	-33.49	-29.58	-38.8	-25.88	-18.02	-14.83	-24.45	-7.43	-15.06	-42.71	-16.34	-12.65	-45.12	-29.41	-36.36	-20.24	-44.05	-12.44	-32.55	-8.29	-21.16	-16.23	-27.9	-49.11	-36.86	4.03	-25.21	-30.71	-19.93	-29.53	-18.57	-48.65	-12.56	-19.61	-22.36	-42.63	-12.64	-46.73	-32.83	-26.57	-18.84	-48.58	-41.85
ASIC5	-5.85	-12.54	-20.86	-12.86	-14.91	-35.55	-22.78	-19.43	-25.5	0.53	-23.24	-28.98	-8.79	-12.43	-10.02	-36.07	-7.74	-10.46	-11.29	-26.28	4.92	-1.41	-29.8	-3.08	-17.06	-9.01	-24.43	-9.85	-14.66	-16.48	-9.96	-2.96	1.63	5.97	-12.61	-37.23	-6.61	-32.32	-10.49	-13.35	-21.23	-14.16	-7.76	-20.65	-8.66	-15.99	-26.62	-32.1	-16.06
ASIP	-40.98	-11.93	-37.06	-39.13	-42.99	-56.89	-38.13	-49.12	-46.87	-25	-29.71	-37.43	-43.83	-32.79	-23.59	-35.35	-20.09	-39.03	-38.79	-57.43	-36.34	-26.71	-56.33	-7.38	-14.2	-12.51	-34.89	-16.56	-27.67	-49.54	-32.22	-18.95	-52.51	-50.01	-51.46	-38.16	-38.7	-50.09	-45.03	-23.48	-40.97	-50.37	-21.61	-48.17	-35.32	-44.74	-9.34	-65.55	-41.5
ASL	-20.4	-12.53	-32.67	-4.56	17.64	-21.17	-32.85	-30.45	-32.19	-20.08	-5.85	1.57	-16.17	-3.04	-13.8	-21.38	-11.35	-16.23	-36.59	-39.19	-15.71	1.46	-11.3	-19.01	-15.55	-5.75	-18.7	8.46	-10.61	-16.71	-16.78	5.11	-31.87	-12.79	-14.69	-22.5	-6.83	-33.97	-15.86	-30.12	-20.89	-31.1	-13.53	-0.38	-31.11	-20.55	-11.17	-35.01	-23.58
ASMT	-32.31	-9.54	-21.16	-13.18	-21.29	-22.23	-17.86	-1.14	-25.16	-10.55	-10.55	-20.96	-20.34	-7.12	14.23	-12.61	-7.08	-27.44	-22.6	-18.02	-7.82	-18.79	-37.4	-6.38	9.54	-2.06	-9.06	-2.18	-7.23	-23.4	-25.8	-2.14	-29.11	-30.59	-22.75	-11.42	-16.9	-12.92	-36.55	-18.29	-23.79	-17.17	2.01	-15.99	-23.25	-28.61	13.73	-13.56	-11.3
ASMTL	-9.42	-13.13	-24.4	-27.42	-2.43	-18.82	-20.32	-31.58	-35.88	-20.73	-8.37	-17.47	-17.88	-13.08	-11.64	-42.18	-2.03	-26.37	-42.52	-20.22	-3.35	-18.89	-37.85	-1.81	-12.96	-4.21	-3.28	-0.97	-2.92	-36.7	-18.46	-20.68	-27.8	-20.76	-19.86	-6.47	-6.33	-24.13	-19.33	-10.58	0.3	-17.5	-33.18	-9.38	-22.4	-26.33	-15.37	-26	-24.12
ASNA1	-27.97	-29.05	-29.04	-32.22	-27.79	-31.11	-21.3	-34.14	-49.05	-32.33	-20.29	-6.83	-31.59	-15.01	-39.47	-35.65	-12.34	-26.65	-35.27	-40.83	-28.28	-14.83	-37.57	-15.44	-22.82	-12.8	-13.18	-12.76	-18.43	-31.38	-21.44	-25.23	-34.58	-25.4	-28.88	-2.18	-12.59	-47.49	-22.41	-20.42	-34.01	-42.22	-22.6	-39.12	-38.3	-29.05	-9.37	-45.3	-21.05
ASNS	-34.9	-37.5	-48.49	-43.64	-31.32	-40.31	-45.77	-51.94	-39.37	-34.72	-32.77	-46.2	-49.2	-22.13	-40.45	-47	-16	-38.45	-39.95	12.64	-42.67	-36.53	-38.34	-18.03	-22.97	-16.07	-25.26	-23.48	-40.83	-44.53	-17.89	-21.6	-4.61	42.01	-18.93	-19.86	-17.57	-31.74	-14.82	-35.54	-43.99	-49.06	-36.02	-32.61	-40.74	-48.3	-23.49	-59.31	-40.2
ASNSD1	-24.37	-24.75	-35.16	-18.94	-31.47	-46.35	-38.1	-36.17	-55.41	-34.24	-18.39	-40.99	-36.52	-29.01	-17.62	-28.97	-20.73	-44.6	-35.1	-46.57	-19.18	-22.01	-39.8	-11.54	-22.1	-15.32	-14.23	-0.99	-18.72	-14.95	-27	-7.89	-48.69	-36.42	-31.91	-25.12	-12.51	-22.55	-30.52	-26.33	-32.77	-49.34	-35.64	-44.35	-35.91	-35.88	-11.75	-45.22	-32.72
ASPA	-41.13	-22.93	-31.41	-32.45	-42.04	-42.45	-36.34	-40.26	-44.97	-39.79	-24.76	-47.82	-23.65	-31.66	-23.32	-54.35	-21.46	-47.88	-34.69	-57.24	-47.09	-24.09	-43.91	-14.82	-22.71	-13.98	-30.35	-11.93	-26.69	-53.67	-42.1	-24.05	-35.52	-38.33	-54.21	-53.22	-40.7	-41.19	-37.35	-39.44	-39.41	-50.34	-30.3	-42.69	-26.79	-22.4	-27.27	-48.26	-32.03
ASPH	-23.71	-26.81	-22.88	-27.54	-30.96	-39.51	-18.91	-20.08	-50.39	-22.9	-22.82	-29.64	-36.99	-25.44	-18.13	-24.12	-11.38	-25.49	-44.05	-41.3	-33.02	-23.87	-29.52	-7.13	-4.16	-10.29	-13.09	-10.95	-23.91	-31.93	-29.12	-20.71	-37.34	-36.92	-38.08	-36.81	-22.59	-32.34	-25.83	-20.91	-26.25	-31.8	-20.08	-29.05	-37.95	-24.27	-0.45	-40.01	-18.31
ASPHD2	-39.36	-15.66	-33.06	-28.16	-51.49	-50.45	-31.24	-40.72	-37.72	-37.12	-16.86	-36.02	-26.97	-22.52	-30.04	-54.66	-21.32	-33.18	-59.12	-53.79	-39.91	-29.54	-45.98	-15.44	-22.36	-10.02	-30.36	-29.54	-25.37	-40.2	-24.95	-16.43	-42.71	-35.1	-43.99	-26.69	-30.17	-45.52	-20.72	-27.91	-31.1	-47.53	-28.86	-40.88	-39.64	-42.32	-26.23	-44.62	-34.43
ASPM	-40.04	-37.11	-47.19	-36.44	-53.65	-44.62	-46.66	-46.06	-69.45	-42.75	-27.32	-47.24	-40.36	-32.6	-33.23	-52	-23.09	-51.26	-54.88	-57.47	-46.59	-36.99	-58.3	-28.14	-31.86	-14.36	-28.54	-26.83	-31.65	-53.89	-40.99	-30.28	-50.73	-51.53	-56.9	-47.18	-40.27	-56.11	-44.6	-36.3	-42.85	-51.25	-45.45	-41.04	-44.61	-38.12	-29.6	-62.06	-42.3
ASPN	-35.93	-27.22	-38.07	-34.17	-46.57	-46.93	-43.66	-49.69	-59.12	-25.73	-28.98	-48.11	-46.35	-23.55	-27.86	-48.1	-21	-45.28	-47.1	-60.18	-33.13	-19.81	-55.43	-25.63	-22.23	-13.32	-27.36	-21.23	-32.31	-50.51	-31.45	-24.83	-34.86	-44.89	-49.55	-42.57	-30.02	-45.93	-35.62	-35.47	-41.42	-42.65	-34.37	-47.96	-49.08	-40.08	-19.09	-43.14	-38.97
ASPRV1	-42.52	-30.3	-49.98	-48.19	-52.03	-48.8	-39.1	-42.39	-66.75	-43.86	-33.37	-43.49	-46.1	-33.2	-37.67	-51.1	-16.44	-41.19	-60.42	-58.65	-45.83	-32.08	-53.1	-23	-30.57	-14.42	-44.56	-24.98	-31.23	-59.97	-47.7	-33.39	-40.86	-53	-58.65	-53.57	-41.27	-52.71	-42.92	-38.46	-41.61	-52.61	-45.31	-49.19	-40.23	-48.67	-29.35	-66.35	-44.98
ASPSCR1	-13.43	-14.79	-17.26	-17.45	-29.39	-37.32	-32.37	-28.23	-18.64	-20.92	-21.21	-18.05	-26.51	-16.11	-33.18	-32.92	-12.97	-26.58	-36.03	-33.71	-7.13	-16.86	-29.51	-11.05	-10.54	-9.05	-22.06	-10.47	-16.15	-26.59	-17.06	-4.63	-16.09	-21.13	-27.5	-19.43	-15.75	-24.4	-16.25	-20.1	-7.37	-23.05	-12.47	-16.98	-15.37	-11.63	-25.73	-25.71	-24.47
ASRGL1	-16.22	-22.88	-32.18	-27.84	-31.05	-30.03	-31.79	-32.04	-33.49	-31.07	-24.91	-24.06	-26.89	-24.72	-22.52	-47.7	-14.24	-17.05	-40.38	-36.68	-39.68	-15.9	-40.72	-15.04	-20.52	-7.61	-37.99	-12.83	-29.36	-54.26	-30.33	-16.95	-29.86	-25.95	-30.75	-34.2	-36.76	-42.59	-22.35	-22.92	-28.34	-12.79	-20.96	-38.73	-22.25	-31.81	-20.96	-42.5	-27.71
ASS1	-32.48	-10.97	-33.42	-24.44	-35.45	-50.31	-27.79	-34.42	-51.47	-21.81	-26.39	-26.17	-35.3	-28.5	-21.16	-53.74	-9.39	-32.55	-50.98	-34.22	-33.8	-19.38	-37.21	-19.67	-20.36	-11.22	-26.87	-9.82	-10.52	-27.11	-25.37	-29.44	-41.89	-42.75	-42.11	-50.62	-22.63	-20.95	-28.52	-25.48	-28.4	-27.32	-23.17	-33.67	-38	-34.55	-14.31	-33.02	-29.24
ASTE1	-32.42	-27.17	-40.89	-27.48	-19.58	-18.01	-38.65	-23.4	-33.26	-22.93	-27.08	-38.7	-29.6	-24.71	-13.31	-32.48	-7.67	-35.88	-11.66	-51.35	-31.73	-17.05	-24.61	-12.8	-9.99	-6.47	-27.28	-7.39	-6.71	-33.64	-25.26	-12.12	-28.17	-13.35	-34.86	-26.75	-27.37	-21.61	-19.47	-8.88	-26.04	-37.19	-11.67	-18.63	-30.98	-17.24	-13.76	-41.14	-16.09
ASTL	0	6.07	1.46	-5.97	-8.23	-26.01	-11.87	-12.2	-14.77	4.41	-0.57	4.93	-3.91	-9.29	-9.61	-33.92	-2.16	-4.54	-15.7	-2.14	-30.43	-9.68	-13.17	7.78	-23.75	1.23	3.12	2.37	2.4	-23.18	-18.02	-13.21	-23.84	-29.83	1.68	-21.01	19.18	-12.71	-20.15	2.87	-20.35	-26.64	-7.38	-3.31	-16.86	-10.59	-5.96	-0.65	-10.73
ASTN2	-10.94	0.25	-17.54	4.53	-12.13	-19.5	-12.02	-12.94	-40.53	-11.71	-7.92	-34.25	-13.44	-18.96	-4.11	-42.72	-21.65	-8.94	-29.65	-36.42	-18.59	9.79	2.47	-5.32	-7.32	-0.72	-16.25	5.04	2.08	-6.83	-11.27	1.8	-20.95	-12.79	-35.65	-18.68	-12.8	-13.31	-27.95	1.29	-17.34	-31.91	7.88	-15.85	-6.04	-28.33	-14.12	-32.52	-7.53
ASXL1	-15.13	-21.63	-31.07	-21.83	-30.3	-23.55	3.68	-16.07	-49.91	-15.02	-18.89	-17.81	-15.19	-17.14	-21.06	-24.23	-10.82	-27.47	-23.85	-28.12	-20.37	-8.71	-30.48	-4.73	-14.25	-2.56	-13.35	-2.31	-7.5	-27.24	-17.92	-9.66	-13.82	-34.04	-23.61	-21.52	-21.36	-26.4	-19.83	-23.88	-31.56	-29.59	-0.57	-8.65	-14.6	-5.18	4.89	-29.43	-10.68
ASZ1	-44.96	-36.46	-30.54	-40.24	-48.6	-32.64	-43.02	-43.13	-53.71	-35.87	-28.76	-51.92	-45.63	-24.46	-34.5	-27.21	-12.58	-32.76	-58.02	-59.48	-46.74	-35.65	-53.63	-15.87	-28.23	-15.91	-32.73	-19.21	-36.85	-49.91	-32.91	-20.1	-51.87	-39.75	-46.83	-27.73	-33.4	-52.72	-35.76	-38.08	-39.2	-49.01	-45.38	-36.29	-44.24	-36.01	-12.32	-59.6	-41.32
ATAD1	-21.62	-29.26	-34.12	-34.01	-37.08	-41.3	-32.53	-38.01	-41.81	-33.06	-32.84	-40.8	-28.98	-22.75	-31.45	-51.72	-18.14	-41.11	-49.51	-56.53	-33.01	-16.18	-41.06	-5.11	-17.25	-14.17	-29.05	-13.77	-15.11	-27.46	-26.99	-23.05	-28.45	-36.96	-53.62	-33.37	-34.52	-24.05	-23.87	-28.59	-40.02	-51.97	-36.25	-40.95	-31.06	-46.52	-32.38	-50.61	-30.44
ATAD2B	-36.24	-25.08	-38.65	-34.5	-39.9	-45.7	-24.3	-35.8	-56.88	-27.12	-20.74	-32.71	-38.63	-19.13	-16.14	-38	-10.29	-25.21	-48.7	-47.65	-36.33	-29.59	-44.05	-13.23	-25.05	-7.05	-27.42	-25.24	-26.62	-49.42	-32.92	-23.61	-35.04	-24.74	-40.81	-37.08	-31.57	-34.1	-19	-21.89	-30.85	-36.25	-31.01	-38.94	-26.36	-29.62	-21.19	-45.34	-27.97
ATAD3A	-42.31	-26.63	-44.2	-31.18	-44.31	-42.77	-44.04	-27.36	-64.83	-25.03	-28.98	-38.17	-24.04	-28.37	-27.3	-55.16	-23.37	-33.99	-41.14	-52.85	-38.74	-20.96	-54.87	-9.35	-22.97	-16.68	-40.89	-23.18	-37.76	-55.6	-16.73	-22.79	-47.15	-33.71	-28.09	-46.64	-38.42	-45.86	-17.36	-18.98	-34.63	-52.44	-36.61	-46.88	-36.95	-33.21	-27.89	-60.74	-29.5
ATAD3B	-28.04	-7.77	-24.04	-31.07	-33.56	-21.99	-14.55	-15.1	-35.18	-15.5	-30.96	-20.73	-22.52	-25.99	-10.65	-14.66	-16.69	-7.41	-53.13	-37.74	-22.73	-27.88	-43.63	-3.59	-21.47	-2.35	-20.85	-27.3	-17.9	-39.92	-9.45	-15.03	-42.33	-7.47	-11.33	-38.86	-18.37	-32.45	-18.84	-31.8	-5.09	-33.62	-6.41	-33.3	-22.92	-11.01	-29.55	-47.18	-37.18
ATAD5	-47.33	-36.39	-48.05	-37.78	-51.73	-61.97	-52.55	-49.92	-65.17	-43.71	-32.32	-48.93	-50.88	-36.78	-43.47	-58.29	-18.94	-52.8	-54.47	-63.68	-47.47	-38.41	-55.45	-27.18	-28.71	-18.35	-39.88	-31.03	-42.29	-57.32	-46.95	-32.31	-52.93	-53.99	-41.01	-53.31	-42.43	-56.46	-41.05	-42.16	-51.64	-51.48	-43.46	-52.67	-51.11	-46.66	-38.44	-68.66	-45.76
ATCAY	-27.35	-27.04	-42.07	-43.82	-36.72	-47.8	-29.55	-49.02	-64.12	-41.11	-20.87	-31.34	-36.97	-21.13	-31	-46.68	-20.96	-33.02	-51.92	-41.84	-27.99	-22.62	-54.63	-11.48	-23.97	-10.88	-19.52	-8.42	-34.16	-39.87	-19.24	-29.07	-39.71	-38.2	-48.49	-39.47	-23.66	-44.21	-12.2	-23.42	-44.54	-45.44	-26.79	-47.69	-42.74	-45.39	-25	-48.3	-42.37
ATE1	-7.25	-21.56	-17.87	-15.99	-29.66	-29.07	-26.09	-37.63	-48.35	-23.05	-16.31	-33.14	-28.75	-19.4	-13.41	-33.56	-17.76	-23.51	-56.56	-27.11	-14.76	-8.64	-28.54	-5.9	-21.47	-7.3	-1.71	5.86	-0.5	-15.38	1.01	-3.55	-35.12	-28.12	-21.64	-38.15	-12.74	-15.79	-31.33	-21.86	-37.64	-29.8	-6.54	-28.72	-34.15	-30.04	-8.45	-23.94	-13.56
ATF1	-10.04	0.54	-24.33	-15.15	-24.52	-27.45	-29.28	-22.47	-46.34	-8.92	-20.75	-17.21	-31.88	-24.22	-10.95	9.86	-12.31	-16.58	-41.72	-23.87	-22.88	-16.9	-39.23	-9.98	-17.1	1.76	-6.18	-6.17	-20.27	-10.86	-14.53	-12.93	-10.18	-22.78	-18.62	-26.9	-14.4	-13.28	-21.21	-17.52	-17.98	-33.65	-18.86	-26.94	-22.5	-17.32	-6.2	-32.09	-27.43
ATF2	-28.47	-38.1	-42.04	-18.41	-43.61	-31.16	-45.54	-39.7	-64.57	-32.68	-19.89	-28.86	-33.6	-32.87	-40.07	-52.87	-17.67	-43.89	-30.23	-61.65	-28.14	-19.21	-52.83	-9.72	-25.9	-10.52	-35.07	-15.18	-32.05	-37.88	-38.93	-27.8	-49.42	-32.6	-49.22	-51.36	-30.66	-43.98	-40.05	-22.28	-43.76	-40.68	-12.87	-46.01	-41.43	-39.26	-26.91	-57.92	-19.51
ATF3	-23.12	-25.29	-22.66	-5.61	-24.96	-31.77	-31.24	-32.5	-25.16	-20.41	-23.18	-27.92	-19.1	-23	-25.65	-25.62	-6.17	-18.1	-28.78	-37.07	-20.82	-12.72	-30.67	-1.96	2.57	-7.32	-16.6	-19.2	-26.31	-39.45	-34.71	-22.95	-9.96	-2.53	-23.49	-37.65	-14.46	-33.77	-24.18	-17.83	-27.09	-31.4	-11.27	-23.25	-31.06	-25.9	-13.24	-38.3	-19.18
ATF4	-26.09	-23.56	-17.3	-25.29	-14.94	-21.99	-36.58	-15.18	-20.4	-18.3	1.38	-20.19	-13.94	-11.34	-26.73	-19.77	-9.87	-28.45	-23.14	-14.57	-11.71	-5.78	-24.56	-13.47	-14.91	-0.25	-4.88	-12.09	-12.08	-6.82	-19.21	-11.9	1.25	3.99	-11.19	-11.8	-3.23	-11.38	-25.55	2.04	-42.75	-23.94	-16.22	-19.47	-31.45	-18.45	-12.43	-5.91	-20.72
ATF5	-44.68	-28.93	-50.25	-35.77	-42.23	-49.78	-46.48	-44.63	-56.63	-37.04	-32.17	-22.22	-42.83	-22.87	-41.44	-45.57	-24.03	-38.37	-53.3	-49.88	-47.73	-28.3	-54.84	-26.98	-26.75	-17.37	-37.59	-30.07	-28.77	-54.65	-42.04	-27.48	-56.7	-31.25	-49.16	-42.44	-34.57	-53.21	-33.45	-43.22	-46.55	-35.6	-44.43	-43.7	-45.36	-53.17	-32.52	-63.42	-42.55
ATF6	-20.05	-4.41	-16.83	-8.46	-22.6	-24.88	-16.91	-27.85	-45.99	-23.08	-25.33	-29.4	-20.69	-18.73	-7.14	-22.39	-19.47	-17.25	-21.76	-57.09	-14.77	3.83	-26.51	0.92	-0.54	-1.14	-29.69	3.26	-16.41	6.67	-15.16	-1.95	-15.08	-23.23	-30.61	-21.3	-7.79	-7.61	-17.33	-4.05	-19.45	-39.25	-4.18	-20.85	-21.4	-27.81	-21.25	-43.88	-10.51
ATF6B	-11.92	-13.73	-22.35	-9.3	-28.07	-40.03	-18.06	-21.21	-24.66	-0.27	-1.53	-18.45	-23.06	-7.49	-18.49	-35.97	-13.11	-23.03	-12.89	-26.45	-27.11	3.17	-20.01	-9.3	-18.46	0.41	-9.69	-8.54	-8.79	-45.97	-14.05	-11.39	-24.83	-27.7	-37.58	-32.92	-24.14	-30.55	-14.35	-8.54	-23.01	-38.78	-16.35	-29.21	-16.69	-16.58	-12.04	-31.2	-28.17
ATF7	-21.72	-13.22	-34	-20.02	-32.37	-41.34	-26.9	-12.91	-65.12	-35.8	-22.15	-22.67	-14.42	-24.27	-28.06	-21.02	-18.5	-27.13	-26.82	-56.72	-22.32	5.6	-19.99	-6.71	-19.97	-4.56	-36.21	-8.66	-17.95	-41.39	-36.68	-8.38	-26.58	-14.39	-42.9	-35.81	-20.39	-9.64	-8.56	-6.08	-7.96	-34.27	-12.89	-33.48	-14.6	-23.57	-23.4	-57.38	-21.37
ATF7IP	-37.43	-30.18	-45.77	-28.23	-37.31	-49.75	-44.47	-38.29	-62.94	-33.46	-34.35	-24.09	-26.14	-25.75	-35.05	-51.53	-16.33	-44.22	-52.72	-60.19	-29.56	-24.37	-45.05	-21.68	-27.24	-8.56	-37.91	-18.81	-35.67	-36.38	-29.13	-18.88	-38.7	-40.93	-49.93	-32.85	-35.07	-47.62	-44.06	-23.05	-42.72	-55.19	-26.64	-54.03	-33.72	-36.94	-13.62	-53.01	-37.86
ATF7IP2	-42.33	-26.95	-37.73	-23.72	-43.06	-41.7	-37.53	-40.31	-64.59	-31.61	-35.13	-36.2	-34.63	-30.2	-36.35	-47.67	-19.51	-47.05	-44.6	-39.72	-44.89	-37.72	-52.13	-8.19	-29.01	-7.49	-38.77	-14.54	-28.2	-49.25	-33.63	-22.94	-40.9	-46.09	-47.37	-52.03	-39.52	-46.35	-38.93	-40.16	-36.34	-48.73	-27.09	-47.5	-44.72	-51.59	-20.84	-56.74	-37.98
ATG10	-44.75	-26.71	-45.26	-35.88	-53.02	-49.07	-38.79	-49.21	-68.71	-37.1	-36.33	-46.58	-37.34	-35.54	-36.54	-56.85	-18.31	-37.75	-51.83	-63.68	-38.44	-19.9	-49.29	-21.91	-27.14	-13.2	-40.41	-22.78	-33.92	-50.8	-42.41	-30.24	-45.23	-53.37	-48.49	-45.58	-37.42	-45.78	-34.32	-36.21	-38.8	-48.09	-27.4	-35.55	-42.06	-33.49	-21.35	-64.24	-38.07
ATG12	-27.03	-26.22	-33.64	-22.95	-45.86	-40.04	-14.38	-34.85	-25.81	-16.27	-9.71	-34.13	-28.44	-29.53	-13.8	-55.17	-3.25	-19.16	-40.22	-53.73	-27.72	-19.38	-45.16	7.46	-19.79	-7.83	-17.56	-5.48	-24.28	-26.64	-23.85	-14.05	-20.29	-19.96	-48.34	-29.37	-18.57	-26.95	-17.74	-13.82	-16.76	-42.5	-21.42	-42.76	-28.65	-17.81	-10.44	-14.98	-22.05
ATG14	-47.42	-33.2	-50.61	-35.65	-54.3	-29.39	-49.3	-42.88	-66	-37.64	-35.53	-43.25	-44.83	-31.57	-43.92	-53.31	-15.57	-46.29	-43.81	-59.47	-34.71	-24.32	-45.67	-25.22	-22.94	-12.87	-40.68	-25.15	-35.76	-51.91	-34.16	-23.73	-38.43	-42.28	-48.17	-45.98	-29.33	-53.74	-34.37	-28.67	-43.29	-54.54	-25.59	-51.27	-50.2	-35.15	-29.48	-58.32	-36.04
ATG16L1	-22.93	-29.63	-34.84	-33.32	-30.88	-44.89	-20.99	-41.83	-37.56	-28.75	-27.68	-29.85	-34.84	-31.39	-22.5	-49.07	-20.65	-44.02	-58.68	-46.52	-38.11	-22.53	-41.83	-8.45	-22.93	-11.38	-25.79	-19.69	-20.8	-45.97	-40.24	-11.28	-39.64	-40.76	-42.31	-22.17	-24.68	-33.53	-24.99	-15.88	-38.5	-34.03	-17.8	-36.43	-37.7	-29.79	-27.83	-57.48	-35.2
ATG16L2	-11.4	-36.73	-37.39	-14.61	-43.11	-33.47	-34.31	-27.76	-57.93	-13.01	-31.17	-18.78	-35.31	-23.78	-28.53	-45.68	-10.8	-24.4	-32.58	-49.04	-40.42	-10.51	-37.92	-6.76	-26.19	-5.42	-27.79	-24.59	-26.28	-33.77	-27.68	-21.44	-30.58	-28.11	-46.07	-25.88	-23.57	-33.33	-10.49	-26.3	-18.01	-31.16	-10.12	-35.51	-28.82	-19.96	-23.22	-46.88	-42.31
ATG2B	-35.14	-31.08	-37.76	-37.41	-39.84	-44.21	-40.9	-38.49	-49.56	-34.77	-28.72	-31.66	-40.3	-31.02	-31.57	-42.41	-14.16	-26.06	-33.65	-47.44	-36.28	-30.86	-47.23	-20.39	-27.89	-9.36	-29.93	-26.29	-29.82	-40.87	-29.42	-21.78	-42.47	-42.83	-38.95	-40.11	-32.34	-42.53	-32.76	-31.79	-37.61	-40.31	-21.24	-43.94	-38.97	-37.85	-25.97	-54.38	-33.12
ATG3	-36.52	-15.1	-26.73	-21.57	-29.8	-34.75	-31.55	-21.38	-59.9	-20.15	-26.43	-39.24	-21.71	-21.43	-23.03	-27	-13.8	-34.53	-37.95	-45.25	-21.2	11.14	-50.7	0.5	-19.39	-2.64	-33.11	-11.85	-20.64	-22.73	-17.34	-4.12	-26.56	-25.36	-14.07	-22.02	-17.64	-30.48	-18.46	-19.29	-23.89	-46.26	-11.08	-37.51	-34.88	-21.92	-13.26	-49.77	-16.75
ATG4A	-49.31	-36.97	-44.91	-42.3	-54.45	-63.29	-49.61	-38.89	-66.28	-33.82	-34.82	-52.87	-46.6	-29.89	-37.09	-57.3	-23.39	-53.01	-57.9	-60.67	-47.57	-37.24	-49.84	-19.29	-29.12	-12.74	-32.97	-31.92	-42.12	-61.74	-45.36	-15.59	-42.27	-50.05	-48.09	-53.09	-41.02	-57.03	-36.58	-42.7	-49.62	-49.13	-30.63	-56.69	-46.48	-38.6	-36.51	-62.2	-48.09
ATG4B	-20.92	-26.79	-43.68	-34.51	-44	-44.46	-34.66	-48.17	-58.15	-28.37	-27.33	-20.35	-47.77	-33.89	-36.54	-46.62	-23.87	-32.03	-64.61	-55.2	-44.91	-17.04	-44.17	-11.37	-21.37	-15.24	-30.77	-19.16	-22.65	-41.95	-36.78	-22.89	-34.12	-49.31	-52.53	-37.9	-40	-47.89	-33.71	-13.11	-39.12	-42.34	-24.93	-49.9	-26.01	-45.03	-31.46	-67.53	-38.76
ATG4C	-46.39	-30.3	-47.34	-23.27	-41.8	-49.66	-45.34	-43.35	-66.18	-38.55	-30.44	-43.21	-38.98	-34.09	-32.52	-65.84	-22.21	-41.23	-50.89	-49.95	-36.09	-20.82	-52.44	-19.88	-18.22	-18.66	-39.61	-24.03	-32.97	-35	-30.27	-16.55	-32.09	-39.01	-45.37	-54.15	-31.55	-51.08	-31.05	-22.33	-39.35	-53.76	-36.07	-46.58	-28.49	-42.38	-30.45	-49.89	-28.05
ATG4D	-39.4	-8.62	-28.46	9.65	-4.38	-32.27	-39.27	-22.51	-47.31	-26.04	-25.77	-27.91	-8.74	-19.3	-12.32	-43.16	-18.41	-40.29	-28.65	-52.75	-15.78	-9.09	-31.35	-9.77	-22.8	-5.78	-34.34	-10.88	-1.41	-50.88	-30.35	-19.04	-20.52	-19.53	-37.94	-37.99	-21.84	-49.06	-32.73	-12.63	-34.32	-37.37	-35.99	-24.58	-33.92	-43.32	-13.02	-49.98	-29.35
ATG5	-33.2	-28.47	-40.56	-37.24	-50.16	-37.41	-40.75	-25.79	-53.4	-37.13	-33.2	-50.94	-36.4	-35.08	-33.61	-58.28	-8.66	-33.73	-49.59	-57.03	-47.92	-36.55	-37.08	-17.62	-18.74	-6.88	-37.68	-32.37	-25.54	-48.54	-46.01	-21.52	-40.98	-25.02	-55.18	-52.7	-37.92	-49.37	-35.64	-37.99	-33.6	-25.75	-37.13	-37.78	-44.8	-31.81	-20.59	-63.91	-27.57
ATG7	-19.72	-14.65	-19.93	-23.6	-27.1	-43.54	-22.69	-37.6	-35.92	-15.18	-4.25	-21.39	-23.3	-11.8	-29.78	-32.56	-20.94	-14.39	-53.24	-21.88	-17.98	-18.19	-40.8	-13.38	-9.33	-12.88	-9.61	-16.34	-15.54	-20.3	-2.42	-17.96	-29.77	-27.02	-17.27	-2.01	-6.59	-32.81	-19.5	-7.84	-39.99	-16.67	-17.3	-20.68	-27.23	-24.08	-4.5	-36.07	-31.63
ATIC	-20.39	2.17	-29.03	-19.54	-8.98	-18.15	-25.68	-25.71	-40.48	-26.74	-5.63	-27.46	-8.08	-17.89	-19.08	-25.05	-16.09	9.34	-39.93	-42.15	14.38	-23.48	-42.59	-2.12	-6.34	1.96	-15.41	4.06	-0.76	-16.18	-20.75	-10.47	-2.81	-31.78	-26.03	-5.13	-20.14	-9.94	-26.34	-10.99	-13.56	-27.2	9.15	-8.87	-14.13	-24.82	-13.74	-29.55	-17.07
ATL1	-1.5	3.14	-13.1	3.38	-18.88	-51.59	-17.02	-11.4	-26.21	-18.58	-19.74	-40.25	-21.99	-19.87	-7.61	-47.89	-14.14	-39.68	-16.45	-30.17	-27.67	-12.34	-20.3	13.6	-1.65	-3.44	-11.28	-4.07	-9.02	-15.5	-34.27	13.33	-7.78	-20.9	-26.64	-40.6	-8.75	-6.62	-16.89	-9.61	-20.78	-41.05	2.07	-2.44	-19.66	-18.34	-2.5	-21.93	-13.21
ATL2	-27.94	-22.74	-20.73	-27.14	-34.07	-20.52	-21.3	-46.93	-51.46	-16.53	-21.82	-17.09	-26.04	-21.68	-16.3	-30.35	-11.79	-25.05	-24.46	-25.97	-27.45	-15.96	-32.31	-16.06	-10.65	-4.16	-22.16	-12.85	-20.97	-43.21	-12.77	-18.57	-36.72	-37.35	-23.99	-28.54	-3.79	-35.77	-25.87	-21.2	-26.66	-36.5	-19.76	-34.64	-23.77	-41.67	-18.25	-47.04	-28.23
ATL3	-5.13	-29.52	-42.22	-24.51	-22.93	-37.92	-21.67	-8.61	-58.07	-22.4	-21.64	-33.03	-25.22	-16.5	-18.65	-12.37	-0.55	-41.4	-59.97	-14.67	-26.86	-20.5	-45.72	8.6	-13.44	-2.7	-28.92	-8.7	-6.38	-29.33	-20.41	-2.41	-19.28	-3.19	-45.01	-28.89	-10.62	-41.19	-20.14	-2.68	-25.63	-23.69	-6.7	-33.18	-23.99	-28.14	-20.47	-37.45	-25.09
ATM	-67.54	-58.76	-89.51	-59.47	-79.86	-37.15	-80.26	-74.94	-91.4	-49.73	-53.78	-73.14	-51.56	-73.73	-32.19	-78.89	-26.47	-72.54	-107.83	-101.27	-49.8	-33.34	-96.97	-13.65	-25.59	-16.14	-44.15	-26.88	-61.15	-33.58	-33.95	-24.85	-64.83	-6.5	-66.79	-75.44	-66.11	-85.53	-50.95	-26.73	-58.53	-63.72	-80.33	-91.64	-75.97	-56.45	-15.68	-106.56	-62.82
ATMIN	-39.58	-20.28	-16	-6.32	-18.77	-32	-15.47	-1.42	-48.08	-11.39	-10.28	-17.7	-2.06	-21.6	-18.23	-51.37	-5.7	-22.46	-20.19	-37.87	-34.91	-6.13	-7.73	-5.9	-17.53	3.26	-21.95	-12.36	0.81	-47.58	-23.86	-2.94	-18.36	-31.74	-28.45	-32.7	-16.55	-39.84	-7.99	-15.58	-6.74	-30.13	-6.59	-25.27	-9.48	-43.94	-7.39	-13.81	-20.66
ATN1	-23.48	-35.28	-43.75	-35.21	-25.53	-34.78	-48.89	-33.2	-54.66	-23.56	-5.35	-22.95	-17.95	-24.03	-38.52	-31.83	-15.13	-14.41	-39.12	-37.48	-28.09	-31.11	-28.3	-20.06	-30.29	-8.63	-31.58	-10.09	-30.76	-40.89	-32.91	-27.53	-39.31	-39.48	-40.63	-46.35	-23.71	-48.64	-12.89	-27.62	-33.28	-35.05	-37.68	-38.22	-33.55	-41.56	-12.24	-50.44	-20.89
ATOH1	-19.74	-33.69	-35.18	-27.44	-41.94	-57.82	-34.69	-36.64	-59.45	-33.59	-18.46	-28.34	-33.52	-12.11	-38.49	-47.99	-14.02	-38.84	-48.52	-31.21	-33.76	-27.4	-32.22	-16.55	-33.32	-15.71	-12.51	-21.39	-38.71	-41.9	-37.42	-27.97	-34.91	-39.62	-20.97	-24.95	-35.93	-32.26	-7.39	-18.69	-33.81	-33.77	-28.43	-29.18	-33.83	-33.96	-6.81	-51.67	-43.45
ATOH7	-25.18	-11.99	-28.19	-8.13	12.54	-10.54	-23.33	-21.48	-39.84	-8.63	-4.79	25.72	-10.21	-7.44	-37.05	-10.72	-22.36	-15.72	-33.89	-0.95	-39.61	-27.69	-18.17	-20.42	-24.67	-2.91	-10.82	-24.97	-10.18	-28.42	-15.64	-26.27	-52.71	-4.83	-2.2	-18.99	4.84	-36.44	-1.31	-28.05	-20.28	33.33	-28.15	-27.97	-19.81	-41.01	-16.03	-19.16	-8.07
ATOH8	-10.82	4.34	-9.49	-4.48	4.04	6.02	5.63	-3.76	-5.89	4.84	-0.81	8.51	-7.29	0.33	-6.35	-16.39	-3.49	1.38	-18.51	11.46	2.6	-11.36	-10.41	11.84	-23.87	6.09	-9.5	12.02	-1.19	-12.24	6.1	-12.1	-22.18	-8.89	-11.69	13.34	10.31	-13.64	-10.29	7.03	-2.16	-12.7	-4.46	-6.96	-5.25	-10.09	2.36	-21.54	0.99
ATOX1	-27.98	-13.99	-26.86	-0.83	-34.77	-29.29	-27.3	-30.68	-44.36	-16.48	-16.13	-26.67	-13.57	-11.16	-23.08	-20.19	-21.63	-25.23	-31.27	-36.55	-24.7	-8.94	-44.35	-13.06	-13.37	-4.31	-10.03	-16.47	-31.28	-32.07	-18.24	-19.68	-46.32	-20.95	-14.65	-32.95	-11.74	-40.47	-20.22	-9.89	-25.02	-27.66	-22.54	-17.22	-21.53	-31.68	-6.34	-48.62	-37.05
ATP10A	-27.26	-25.65	-47.69	-38.69	-51.06	-58.34	-42.2	-37.31	-62.71	-27.81	-31.1	-46.31	-39.09	-22.2	-22.17	-54.36	-15.97	-49.92	-56.45	-61.55	-40.38	-28.36	-52.82	-21.54	-13.57	-13.6	-40.43	-32.28	-22.46	-52.01	-41.51	-26.44	-49.22	-29.58	-49.89	-40.06	-35.5	-48.45	-31.74	-23.32	-39.19	-48.94	-31.63	-41.14	-28.39	-47.53	-18.09	-57.52	-39.59
ATP10D	-47.53	-33.91	-50.66	-45.25	-50.93	-46.14	-45.13	-42.69	-56.09	-33.23	-33.23	-36.83	-49.1	-32.67	-23.7	-50.56	-19.81	-41.77	-66.86	-57.29	-49.06	-26.63	-52.58	-27.64	-36.2	-15.72	-39.99	-31.03	-34.71	-57.62	-43.68	-26.73	-49.09	-45.41	-50.11	-47.14	-40.13	-56.22	-40.37	-40.47	-31.54	-42.4	-41.14	-50.83	-50.61	-49.96	-33.75	-66.31	-40.77
ATP11A	-22.32	0.41	10.7	-5.03	-8.39	-28.33	-19.5	-24.41	-25.55	-14.78	-5	-8.38	-13.77	-12.4	-13.82	-20.86	-1.36	-15.16	-40.27	-32.36	-18.84	-16.82	6.41	-5.53	-13.91	-2.59	-9.37	-7.83	-7.34	-11.31	-16.86	-14.97	-23.61	-5.47	-24.34	0.29	-8.86	-3.8	1.55	-6.96	-7.07	-12.75	-13.38	-24.15	-25.15	-13.31	-8.45	-27.44	-18.94
ATP11B	-3.1	-4.95	-39.03	-9.89	-6.44	-30.78	-20.39	-27.88	-26.75	-18.94	-13.65	-38.87	-5.65	-20.14	-15.06	-25.73	-15.27	-21.47	-39.55	-39.31	-20.03	-8.68	-19.25	8.31	-23.48	0.09	-7.92	-6.83	-8.09	-18.08	-29.9	-9.8	-28.07	-16.37	-17.07	-33.88	-15.44	-17.93	-23.98	-9.36	-12.27	-41.52	-10.13	-23.92	-15.05	-31.73	6.74	-35.27	-15.73
ATP11C	-16.59	-24.32	-31.73	-2.24	-39.38	-45.94	-16.52	-10.05	-40.53	-30.19	-15.43	-29.61	-24.02	-33.45	-5.1	-19.6	-15.82	-31.29	-45.69	-51.05	-15.17	-29.44	-26.43	-11.3	-13.83	-3.99	-15.17	-10.14	-1.62	-31.65	-19.01	-16.33	-25.02	-31.6	-37.16	-40.85	-15.56	-39.1	-36.77	-23.24	-42.33	-31.56	-31.02	-7.45	-26.36	-32.7	-9.73	-54.3	-35.89
ATP12A	-38.15	-31.02	-20.7	-33.17	-21.72	-36.8	-36.43	-22.47	-66.49	-28.64	-22.04	-46.45	-10.03	-26.08	-37.68	-47.73	-22.39	-40.3	-41.81	-49.62	-41.24	-17.3	-38.64	-13.66	-25.31	-6.85	-33.76	-7.15	-36.5	-33.59	-29.14	-17.77	-33.57	-36.27	-36.24	-35.66	-32.36	-39.6	-21.74	-37.98	-28.92	-26.55	-13.07	-45.12	-34.28	-46.94	-17.79	-56.77	-19.43
ATP13A1	-22.93	-16.96	-26.83	-14.8	-22.87	-38.52	-23.57	-22.83	-20.84	-20.6	-19.4	-24.95	-17.71	-11.91	-9.91	-34.29	-11.73	-29.64	-29.44	-28.7	-29.67	-28.33	-25.16	-13.07	-1.49	-5.33	-23.79	-8.63	-16.84	-23.93	-28.43	-16.18	-33.73	-21.04	-16.53	-37.54	-8.56	-27.02	-24.6	-20.32	-24.93	-26.67	-16.45	-35.33	-20.11	-34.85	-14.83	-43.45	-14.22
ATP13A2	-30.51	-26.81	-39.41	-32.86	-32.06	-36.85	-13.58	-33.03	-27.77	-9.26	-20.57	-36.02	-36.64	-9.17	-18.21	-27.03	-15.36	-27.44	-42.97	-34.45	-15.71	-13.24	-44.8	-10.02	-23.77	-6.97	3	-20.87	-21.07	-32.07	-29.68	-19.66	-32.95	-40.69	-27.55	-36.42	-23.78	-37.76	-26.27	-21.8	-16.36	-22.5	5.74	-21	-30.88	-24.32	10.82	-42.58	-29.16
ATP1A1	-13.63	-5.97	6.93	27.73	-29.35	24.13	13.23	4.59	-25.41	-9.62	1.02	-9.87	-5.1	8.5	13.9	-6.1	-0.05	43.32	3.9	-13.24	2.58	-4.92	26.8	10.13	1.75	6.14	-4.94	17	3.64	-1.5	-14.86	-0.03	-3.1	22.11	26.1	33.25	-5.35	43.03	-14.01	-0.04	-31.47	10.45	5.83	-9.11	-3.43	-16.38	17.21	44	22.47
ATP1A2	-5.99	-23.95	-29.8	-9.18	-34.99	-17.34	-8.54	-28.09	-37.53	-19.59	-21.45	-26.66	-28.28	-18.59	-5.07	-46.1	-13.55	-21	-29.41	-56.52	-29.08	-16.25	-31.95	-0.47	-13.52	-3.72	-9.19	-2.44	-12.8	-14.6	-19.57	-9.18	-18.29	-12.4	-24.36	-43.77	-21.1	-20.84	-22.23	-16.35	-32.12	-31.89	-0.3	-27.6	-29.95	-24.64	-20.73	-46.87	-16.38
ATP1A3	-37.35	-24.66	-36.72	-14.53	-24.77	-24.12	-42.55	-11.87	-49.7	-3.63	-13.85	-9	-26.23	1.26	-15.49	-46.37	-17.83	-24.86	-55.58	-30.58	-39.43	3.01	-22.97	-6.34	-31.93	-7.18	-26.33	-19.34	-29.65	-40.93	-16.45	-17.84	-35.95	-30.05	-31.31	-10.72	-16.88	-27.44	-8.91	-17.15	-22.28	-22.43	-22.24	-36.69	-8.93	-29.75	-17.59	-31.99	-37.64
ATP1A4	-22.71	-22.11	-29.59	-23.73	-43.44	-51.59	-12.68	-41.68	-61.88	-24.01	-28.18	-36.78	-27.45	-29.14	-17.45	-55.03	-18.47	-28.22	-35.12	-57.44	-27.59	-6.22	-50.69	0.12	-1.79	-0.92	-19.99	-18.11	-3.67	-24.59	-26.56	-16.86	-35.03	-50.34	-39.79	-36.31	-29.4	-40.74	-37.55	-22.58	-37.49	-39.36	-26.15	-40.28	-39.04	-39.17	-12.42	-50.62	-9.14
ATP1B1	-30.33	-33.84	-39.45	-33.05	-34.86	-40.92	-31.18	-45.83	-67.24	-33.35	-32.41	-48.18	-24.42	-26.46	-29.25	-48.44	-19.67	-38.8	-32.11	-54.23	-35.69	-20.61	-22.94	-18.06	-23.61	-11.91	-33.14	-14.63	-26.67	-19.01	-33.06	-23.81	-50.05	-31.06	-40.2	-46.79	-20.57	-37.48	-38.3	-30.16	-42.72	-49.98	-19.13	-43.15	-47.36	-45.2	-18.85	-60.89	-27.17
ATP1B2	-40.03	-11.18	-23.77	-15.14	-33.99	-37.17	-23.98	-29.3	-45.95	-14.47	-19.41	-26.85	-31.2	-15.41	-21.27	-57.33	-14.58	-9.11	-44.94	-46	-1.65	-6.65	-45.01	-14.99	-25.13	-11.29	-27.6	-17.41	-15.82	-38.99	-30.43	-18.6	-35.25	-42.02	-43.3	-42.63	-16.71	-27.28	-26.64	-26.1	-34.42	-34.99	-14.96	-38.3	-15.79	-36.91	-19.93	-38.77	-15.71
ATP1B3	-28.22	-27.89	-45.48	-29.56	-30.51	-51.21	-29.95	-35.73	-48.06	-27.48	-29.45	-43.3	-30.89	-30.75	-14.15	-47.3	-21.85	-33.68	-39.68	-47.05	-41.58	-20.19	-43.75	-26.57	-27.18	-7.59	-33.31	-21.87	-31.66	-43.92	-41.1	-16.27	-25.55	-42.34	-46.43	-42.43	-21.15	-34.34	-28.14	-29.61	-29.45	-47.53	-35.77	-36.22	-41.82	-24.09	-24.78	-49.1	-16.22
ATP1B4	-13.94	-24.49	-33.74	-36.91	-36.56	-40.42	-33.98	-33.31	-52	-27.8	-15.7	-32.2	-37.16	-14.54	-32.16	-32.33	-2.23	-35.1	-44.44	-48.61	-37.92	-27.84	-47.78	-11.35	-21.24	-13.41	-17.58	-21.65	-25.4	-35.39	-27.94	-12.94	-46.91	-46.55	-33.13	-34.61	-2.08	-38.75	-21.14	-22.56	-35.22	-15.82	-19.98	-37.61	-39.7	-29.99	-17.38	-50.79	-21.15
ATP2A1	-31.94	-17.13	-19.67	-4.56	-34.37	-21.55	-34.53	-17.82	-48.89	-26.15	-14.81	-36.26	-13.71	-19.74	-22.47	-42.8	-13.87	-28.74	-37.2	-25.68	-26.01	-5.36	-35.13	-13.98	5.34	-16.02	-24.6	-2.8	-11.76	2.13	-9.96	-18.74	-39.8	-23.05	-13.13	-31.46	-19.27	-29.83	-31.92	-23.92	-25.73	-27.96	-37.2	-27.14	-29.63	-23.55	-7.86	-23.91	-10.16
ATP2A2	-15.79	-13.05	-15.13	-0.9	-23.52	-13.59	-14.55	-15.41	-32.13	-8.64	-11.68	-19.33	-6.23	-18.29	-10.4	-29.22	-0.46	-4.94	-29.54	-15.12	-19.58	-13.82	-18.88	-2.99	5.28	-8.23	-9.73	-13.92	-20.69	6.33	-7.49	-21.2	-27.64	-27.76	-16.04	-2.87	-13.51	-28.87	-8.48	0.3	-19.63	-31.07	-24.56	-14.42	-20.6	-2.51	-4.64	-30.88	-2.95
ATP2A3	-36.94	-21.71	-37.89	-33.26	-19.82	-32.72	-30.49	-23.52	-58.54	-27.63	7.91	-43.46	-36.92	-7.49	-23.57	-37.92	-21.14	-38.62	-51.46	-50.84	-34.17	-24.82	-36.28	-6.12	-28.25	-14.51	-11.77	-7.5	-28.57	-29.6	-27.96	-12.12	-34.71	-22.44	-34.66	-19.81	2.65	-11.25	-33.22	-24.16	-45.98	-37.92	-24.34	-41.73	-48.48	-43.73	-3.85	-25.22	-23.74
ATP2B1	-23.75	-19.75	-27.2	-31.41	-40.3	-47.61	-31.25	-35.17	-52.36	-26.34	-29.28	-29.99	-39.76	-19.26	-24.46	0.94	-11.17	-23.56	-43.54	-28.24	-26.66	-27.46	-18.28	-8.83	-8.25	-16.43	-3.06	-14.26	-6.37	-32.61	-20.71	-7.85	-35.51	-39.22	-26.02	-35.19	-20.79	-31.28	-19.04	-11.66	-26.16	-19.64	-22.49	-23.04	-27.54	-23.07	-19.31	-37.54	-19.49
ATP2B2	-29.01	-23.09	-31.71	-20.57	-39.1	-39.17	-36.23	-30.87	-54.02	-23.75	-23.41	-7.34	-29.44	-16.28	-17.74	-39.51	-8.58	-31.75	-54.41	-32.51	-35.58	-25.88	-26.4	-2.56	-27.65	-5.53	-26.16	-16.68	-16.73	-31.2	-20.22	-17.71	-44.31	-29.5	-32.38	-37.35	-28.89	-42.15	-34.15	-23.75	-27.87	-25.45	-26.35	-44.26	-38.66	-19.98	-4.89	-61.32	-22.39
ATP2B3	-42.01	-29.77	-40.84	-28.76	-28.94	-42.86	-30.93	-33.95	-28.05	-18.91	-34.73	-45.39	-29.09	-31.49	-26.88	-48.21	-20.64	-35.95	-39.84	-47.5	-27.94	-19.19	-30.69	-9.62	-32.68	-1.74	-29.39	-20.56	-29.89	-36.76	-26.15	-19.63	-32.7	-21.8	-36.04	-42.43	-31.75	-34.51	-30.35	-13.23	-22.5	-33.1	-10.72	-41.39	-26.88	-46.38	-23.32	-57.02	-20.29
ATP2B4	-36.93	-31.99	-41.82	-12.95	-44.17	-38.47	-22.78	-31.66	-58.17	-17.08	-28.99	-30.36	-27.06	-17.34	-31.3	-44.22	-17.08	-23.92	-33.98	-36.34	-32.4	-19.99	-40.3	-12.98	-17.1	-8.98	-34.55	-14.54	-30.54	-50.09	-37.83	-18.16	-31.69	-38.38	-34.34	-34.73	-23.99	-48.54	-31.52	-22.78	-34.87	-23.38	-21.36	-39.8	-32.12	-33.74	-17.8	-39.88	-26.18
ATP2C1	-22.83	-20.01	-21.1	-25.58	-30.65	-32.58	-46.03	-47.49	-49.1	-26.13	-31.24	-40.09	-23.45	-19.21	-15.39	-35.91	-13.72	-23.86	-33.47	-53.73	-33.27	-22.88	-33.09	-11.08	-19.8	-12	-27.97	-20.01	-29.91	-31.72	-33.09	-21.18	-25.51	-30.02	-41.58	-36.1	-19.34	-36.62	-26.91	-29.11	-29.28	-39.65	-37.53	-51.17	-25.83	-21.09	-28.92	-43.14	-21.45
ATP2C2	-41.2	-30.22	-33.74	-11.29	-24.62	-36.18	-35.29	-26.33	-62.75	-3.01	-14.63	-18.44	-6.9	-24	-11.23	-24.76	-10.79	-37.76	-40.72	-43.91	-34.35	-14.91	-27.23	-24.09	-31.2	-7.57	-27.41	-18.23	-24.54	-31.08	-33.43	-28.64	-47.95	-30.71	-40.03	0.99	-13.56	-50.17	-25.08	-27.29	-17.57	-20.36	-26.56	-24.19	-28.86	-12.83	-12.76	-37.77	-20.69
ATP4A	-23.78	-5.6	-18.56	-13.84	-23.95	-32.5	-8.5	-15.73	-37.44	-3.64	-12.91	-23.79	-7.59	-3.2	-3.18	-29.17	-11.96	-24.2	-23.97	-20.36	-9.86	-5.24	-21.56	-3.13	-17.5	-4.76	-15.34	-16.97	-5.98	-30.17	-17.09	-0.66	-12.29	-15.63	-28.46	-20.34	-10.13	-7.42	-7.35	-3.44	-20.63	-14.06	-15.83	-21.2	-15.63	-18.82	-6.5	-32.19	-4.32
ATP4B	-45.75	-27.37	-44.91	-42.65	-23.43	-54.92	-39.79	-38.57	-48.13	-19.07	-21.03	-29.17	-28.45	-9.69	-18.74	-60.07	-3.16	-15.71	-46.43	-34.34	-32.04	-18.28	-57.21	-15.32	-7.69	-7.96	-27.8	-24.96	-36.29	-48.11	-32.71	-6.33	-25.07	-23.23	-31.82	-37.87	-21.22	-44.43	-18.74	-28.98	-27.46	-39.93	-24.54	-46.27	-31.04	-38.96	-18.64	-31.61	-37.31
ATP5A1	-24.02	-16.89	-25.66	-23.97	8.28	-25.49	-19.28	-31.18	-51.96	-10.88	-28.65	-36.27	-23.19	-20.06	-14.12	5.95	-5.86	-15.83	-9.05	-9.14	-29.51	-25.53	-27.26	-15.2	-29.5	-8.74	-23.46	-17.46	-25.39	-5.09	-17.32	-14.03	-47.41	-30.32	-41.91	-13.65	-17.22	-42.37	-36.36	8.12	-16.6	-3.66	-22.02	-37.13	-14.72	-31.77	-8.68	-32.15	-25.5
ATP5B	-22.45	-17.22	-45.22	-21.23	-9.78	-31.59	-33.09	-38.09	-32.03	-30.55	-11.79	-29.3	-16.92	-8.49	-28.72	-2.46	2.28	-7.07	-40	-24.6	-12.2	-22.85	-48.15	-7.42	-26.02	-8.53	-39.53	-18.14	-23.33	-41.45	-34.06	-21.7	-43.3	-21.59	-31.07	-10.83	-1.02	-35.22	-16.43	-23.36	-27.46	4.34	-29.87	-36.94	-21.23	-32.74	-23.78	-55.66	-24.67
ATP5C1	3.35	-8.42	-20.07	-7.83	21.26	-11.22	11.25	-13.06	-21.16	5.13	-1.11	-29.57	-19.91	-0.23	1.03	8.39	0.77	10.15	-12.94	-23.75	-16.16	-5.63	1.06	1.79	7.55	2.23	11.9	3.91	-3.31	-20.61	-3.36	-3.35	-23.53	-18.22	-17.86	22.86	11.1	-0.37	-1.52	-3.06	-10	0.2	5.6	-22.82	-2.55	-11.33	-8.09	-21.95	-15.54
ATP5D	-27.78	-31.12	-27.32	-12.84	-18.14	-34.61	-39.63	-35.42	-39.74	-18.04	-23.36	-5.57	-11.93	-2.69	-17.37	-13.76	-22.5	-36.8	-49.8	-25.84	-38.26	-13.85	-48.07	-9.06	-28.8	-1.57	-9.54	-11.17	-24.15	-23.6	-22.26	-19.47	-22.4	-29.12	-23.63	-15.96	-18.29	-41.8	-15.49	-3.92	-27.99	-4.64	-11.81	-35.32	-18.85	-33.56	1.96	-43.91	-23.76
ATP5E	-26.3	-12.41	-32.61	-15.96	-22.31	-25.81	-26.57	-23.29	-49.29	-23.17	-16.16	-32.03	-29.33	-23	-24.11	-38.93	-11.26	-29.47	-46.97	-12.88	-30.11	-16.52	-21.33	-8.04	-8.13	-9.07	-15.17	-10.06	-32	-30.12	-0.83	-12.87	-40.29	-16.18	-21.84	-14.34	-13.61	-40.52	-25.74	-23.54	-24.61	0.24	-19.68	-37.1	-46.35	-22.79	-11.22	-28.26	-32.17
ATP5F1	-47.84	-36.97	-48.05	-42.95	-55.49	-45.08	-50.64	-53.21	-60.93	-42.28	-34.07	-48.66	-44.26	-31	-31.16	-48.44	-19.39	-37.89	-60.59	-58.67	-49.3	-37.68	-46.09	-26.38	-30.99	-15.33	-38.21	-27.05	-41.68	-52.55	-39.87	-27.1	-56.56	-49.64	-50.82	-47.82	-41.51	-54.48	-44.11	-44.34	-46.44	-28.65	-38.71	-50.84	-50.29	-50.02	-27.81	-67.11	-36.47
ATP5G1	-33.69	-28.33	-32.98	-28.78	-21.25	-11.91	-43.32	-28.54	-45.75	4.34	-1.43	-22.93	-21.41	-5.68	-26.45	-27.85	-7.89	-25.79	-47.1	-21.71	-35.37	-11.28	-9.86	-15.99	-25.15	-1.8	-33.29	-14.36	-26.02	-34.46	-31.26	-1.43	-46.06	-15.17	5.24	-36.05	-14.62	-40.4	-2.94	-22.41	-22.97	-28.9	-25.45	-37.09	-24.96	-37.99	-23.13	-49.3	-22.73
ATP5G2	-39.05	-23.78	-37.75	-23.32	-28.21	-35.98	-33.49	-38.79	-49.86	-32.71	-23.41	-37.53	-17.52	-24.3	-29.57	-35.38	-20.88	-39.49	-57.77	-40.54	-37.8	-25.35	-49.74	-24.68	-24.2	-14.99	-26.86	-17.66	-22.27	-29.62	-34.72	-23.75	-20.18	-25.37	-33.77	-10.22	-13.57	-44.87	-27.45	-29.02	-45.82	-42.17	-46.56	-40.59	-36.57	-42.73	-12.06	-41.21	-25.52
ATP5G3	-7.94	-5.17	-15.21	-10.55	-10.48	-31.64	-13.04	5.82	-39.39	-14.03	-16	-27.24	0.73	-10.09	-5.61	-36.18	-5.51	-11.74	-9.49	-41.15	-9.73	5.9	-19.4	11.84	-2.56	1.82	-19.03	2.3	-15.36	-15.34	-19.84	-7.33	-8.8	-12.75	1.91	-30.44	-12.4	-17.97	-29.12	-8.28	-28.06	-44.2	-18.3	-37.64	-12.66	-29.8	-9.01	-32.44	-12.06
ATP5H	-23.34	-10.08	-28.37	-13.86	2.01	-12.68	-6.26	-19.99	-3.46	-18.56	-2.57	-37.73	-35.45	0.69	-1.12	-1.46	-12.97	-32.4	-39.09	-17.66	-4.84	-20.01	-41.35	-2.03	3.28	-8.04	10.94	7.72	-11.53	-1.71	1.52	-22.57	4.56	-4.61	9.07	-20.73	0.63	-14.81	-26.61	8.88	-18.91	-3.82	-25.25	-26.36	-30.97	-36.22	2.83	-36.34	-25.13
ATP5I	10.56	-8.13	-16.1	-12.14	-2.57	9.99	-8.3	-18.07	-17.55	7.63	-9.97	-14.97	9.01	0.98	-1.35	-1.98	5.43	28.33	-26.66	6.21	-8.35	-8.51	-15.98	-5.77	-17.99	-10.79	-10.34	-16.09	-11.77	-4.1	4.06	-5.06	-26.12	-9.64	-32.04	32.32	2.64	-17.16	-21.71	-6.37	-6.45	1.46	-15.98	-33.47	-7.44	-21.64	-15.56	-45.05	-22.47
ATP5J	-36.43	-25.63	-31.62	-31.3	-45.26	-31.73	-29.54	-34.28	-38.03	-26.18	-17.75	-49.17	-38.48	-32.89	-31.85	-33.79	-20.91	-34.71	-52.51	-37.83	-38.02	-23.96	-19.73	-17.92	-30.36	-12.96	-18.4	-18.64	-13.38	-40.09	-25.53	-19.16	-27.04	-36.63	-36.04	-38.12	-24.82	-26.91	-34.63	-32.93	-23.78	-33.31	-24.92	-29.55	-35.46	-35.85	-25.59	-28.38	-24.41
ATP5J2	-34.83	-8.92	-24.7	-21.51	-1.76	-14.91	-17.09	-29.29	-19.82	-15.3	-31.89	-24.71	-16.3	-14.05	-0.43	12.94	2.48	-10.02	-25.48	-28.29	-10.7	-19.91	-35.34	-13.14	-18.52	-10.98	-29.09	-15.26	-20.52	-29.43	-27.02	-16.33	-15.57	-34.81	-30.03	2.48	-20.45	-34.59	-22.16	-10.12	-23.77	-14.66	-13.45	-33.37	-22.97	-35.39	-17.28	-50.15	-26.19
ATP5L	-29.37	-24.34	-39.05	-20.55	-33.27	-41.62	-24.88	-36.15	-46.78	-20.54	-28.68	-14.35	-22.86	-9.56	-21.09	2.44	-1.46	4.54	-29.93	-46.12	-42.66	-23.88	-28.16	-16.49	-29.34	-13.61	-23.61	-0.66	-17.39	-27.69	-25.13	-23.52	-39.79	-17.93	-24.52	-20.62	-16.1	-50.35	-26.66	-20.62	-21.23	-11.02	-20.07	-17.09	-27.75	-24.68	-8.11	-50.43	-34.13
ATP5O	-45.68	-33.1	-43.41	-43.22	-28.43	-28.29	-32.4	-35.33	-52.96	-19.67	-28.25	-39.72	-25.48	-19.74	-26.2	-19.25	-12.26	-26.24	-33.14	-32.68	-36.31	-28.2	-48.73	-17.68	-26.01	-13.96	-25.69	-32.39	-26.4	-16.24	-22.12	-26.14	-53.3	-20.14	-47.7	-27.8	-31.8	-49.38	-24.6	-14	-33.91	-23.89	-28	-43.87	-31.56	-37.63	-14.63	-35.2	-30.54
ATP5S	-6.07	-6.95	14.59	-8.29	-16.74	-9.88	-12.47	-0.81	-6	-7.71	11.86	-33.42	0.81	0.3	2.79	5.61	-4.91	-15.43	-6.42	4.79	-27.91	-4.67	2.7	4.26	-2.26	1.38	20.79	4.4	-1.76	-22.56	1.11	26.13	-14.04	-0.34	-18.89	-0.98	-1.06	0.16	-16.72	5.5	-16.61	-14.57	-9.49	5.14	-15.41	-15.55	15.96	12.15	-17.28
ATP5SL	-17.51	-24.57	-18.44	-18.3	-41.49	-49.25	-33.24	-42.64	-51.91	-30.72	-32.19	-31.89	-28.04	-19.31	-8.78	-53.45	-11.64	-31.54	-48.8	-56.73	-37.21	-10.91	-57.8	-19.55	-33.13	-2.3	-29.08	-18.63	-13.13	-23.68	-38.38	-25.39	-19.07	-31.36	-31.85	-46.24	-25.55	-24.34	-22.32	-12.67	-20.15	-47.52	-26.66	-35.82	-30.68	-23.83	-22.2	-47.47	-25.23
ATP6AP1	-31.27	-28.1	-31.93	-23.92	-32.19	-12.14	-40.16	-35.55	-49.82	-20.73	-22.45	-22.99	-19.98	-15.02	-23.14	-33.01	-16.16	-18.18	-25.93	-20.91	-28.73	-21.78	-41.73	-17.92	-22.54	-17.09	-21.41	-14.76	-19.56	-31.68	-11.27	-23.99	-30.65	-14.19	-39.45	-29.96	-22.38	-32.76	-22.96	-34.88	-31.79	-34.95	-13.24	-32.91	-29.16	-29.74	-16.56	-45.34	-32.32
ATP6AP1L	-14.02	-12.06	-14.46	-11.78	-14.39	-45.03	-20.7	-11.24	-41.27	-20.07	-6.74	-27.7	-14.31	-22.66	-5.63	-42.68	-2.54	-21.99	-21.68	-31.69	-8.44	-17.23	-15.17	-6.06	-24.73	-4.58	-23.76	-6.97	-9.87	-16.46	-18.04	-16.3	-16.26	-15.68	-23.01	-37.45	-15.02	-20.38	-17.91	-12.7	-17.24	-23.69	-16.84	-19.84	-19.8	-16.09	-16.22	-35.86	-12.51
ATP6AP2	-0.08	1.78	-8.3	11.3	-32.84	-24.86	-26.4	-12.25	-20.73	-24.2	-17.5	-27.23	-21.68	-20	-13.91	-33.76	-15.09	-36.01	-42.91	-40.1	-2.4	2.57	-22.97	5.84	-0.64	-13	-9.27	12	-0.58	-12.84	6.95	-0.71	-12.09	-37.23	-15.19	-15.26	2.43	-11.04	-29.31	-9.69	-4.1	-29.88	-10.09	-14.81	-16.31	-27.22	3.31	-31.85	-9.08
ATP6V0A1	-26.78	-15.04	-25.2	-44.4	-38.1	-52.22	-29.68	-34.51	-68.98	-29.18	-15.01	-22.49	-33.58	-33.74	-24.24	-41.64	-12.48	-29.96	-66.4	-32.98	-27.43	-32.64	-48.24	-16.43	-17.55	-10.5	-21.61	-11.08	-31.24	-26.09	-30.8	-18.84	-42.12	-37.64	-54.41	-29.44	-32.46	-53.19	-29.57	-22.72	-28.01	-50.6	-32.86	-39.82	-49.22	-33.54	-14.08	-53.67	-33.22
ATP6V0A2	-47.56	-28.22	-44.66	-36.08	-42.32	-46.35	-42.52	-39.1	-66.89	-36.56	-22.24	-48.73	-37.41	-34.24	-33.08	-54.68	-24.71	-25.47	-53.13	-55.43	-35.09	-13.56	-45.4	-15.06	-26	-18.44	-34.97	-23.32	-22.98	-41.47	-33.39	-16.57	-49.5	-32.53	-45.99	-39.21	-28.63	-46.95	-37.91	-29.88	-39.38	-49.49	-32.94	-53.54	-38.16	-48.36	-25.39	-63.55	-36.27
ATP6V0A4	-30.36	-29.14	-37.87	-20.49	-41.62	-41.34	-42.62	-45.33	-48.58	-38.33	-26.82	-42.9	-39.95	-26.1	-33.83	-51.17	-20.16	-43.59	-54.24	-50.49	-42.52	-26.58	-49.56	-13.95	-20.6	-16.27	-27.95	-21.59	-33.47	-39.34	-24.3	-18.44	-26.75	-40	-40.28	-33.38	-27.51	-29.34	-36.38	-33.1	-35.45	-36.47	-40.38	-44.56	-45.89	-41.1	-24.87	-52.86	-43.97
ATP6V0B	-32.77	-24.11	-26.3	-9.48	-2.46	9.31	-27.42	-39.65	-26.62	-19.18	-30.43	-25.52	-18.64	-23.9	-27.67	-34.59	-16.49	-39.66	-40.4	-4.65	-27.08	-20.26	-24.39	-15.97	-30.53	-9.93	-23.18	-25.51	-30.51	-47.79	-22.95	-25.89	-32.66	-25.54	-26.11	-49.83	-15.48	-26.23	-14.4	-23.72	-40.44	-27.03	-28.7	-25.24	-16.32	-15.97	-30.7	-25.18	-23.14
ATP6V0C	-1.68	-20.75	-6.35	-8.91	5.07	5.29	21.98	-26.08	11.06	-3.63	-0.27	9	-5.8	0.83	-26.76	-8.83	-0.49	-7.91	-13.04	14.63	1.31	-9.39	21.41	-16.76	-11.98	-3.27	-1.02	-16.35	-10.23	-18	-6.42	-20.93	-5.3	-7.33	15.16	-8.16	21.98	-16.31	-5.46	-16.95	-21.11	6.63	-18.72	-0.78	-3.62	-15.24	-17.28	22.3	-18.43
ATP6V0D1	8.16	5.34	-11.85	11.71	-7.84	15.47	0.15	-33.48	20.57	5.71	-21.13	10.97	20.1	-0.48	3.71	-0.11	9.99	-5.29	-20.44	-16.7	-12.29	-0.56	7.3	-3.87	-1.42	0.71	-4.45	1.62	7.12	-26.74	13.78	8.26	-6.96	15.1	-6.66	-17.8	-9.85	3.51	-14.07	-6.99	-10.1	-28.06	-9.82	-8.93	-9.18	-5.69	-5.91	15.59	-13.77
ATP6V0D2	-35.69	-32.37	-43.8	-30.15	-45.28	-51.52	-35.13	-42.73	-63.89	-32.66	-27.09	-51.27	-33.07	-33.98	-32.62	-52.35	-23.32	-41.35	-56.04	-54.56	-38.96	-30.8	-51.19	-13.22	-13.15	-13.6	-33.75	-24.55	-38.31	-46.82	-38.42	-17.95	-43.16	-34.78	-42.32	-34.89	-27.8	-37.26	-36.62	-28.91	-31.34	-42.9	-33.14	-39.58	-41.56	-34.09	-22.34	-49.61	-35.83
ATP6V0E1	-29.2	-33.28	-29.76	-16.83	-24.18	-27.06	-21.36	-28.02	-41.8	-17.68	-26.16	-26.26	-31.16	-11	-34.97	-25.56	-17.56	-36.83	-51.28	-32.52	-34.39	-25.07	-32.83	-15.46	-19.54	-4.22	-34.38	-10.62	-19.54	-37.97	-25.46	-15.56	-33.62	-1.17	-39.06	-35.43	-14.1	-44.56	-18.96	-20.46	-30	-23.19	-29.54	-33.75	-29.31	-37.24	-12.19	-41.51	-12.62
ATP6V0E2	-16.18	-18.73	-33.29	-20.28	-31.48	-28.08	-28.5	-29.34	-49.39	-29.44	-28.59	-28.7	-25.87	-25.98	-18.62	-42.28	-8.98	-19.35	-31.96	-33.95	-26.49	-13.04	-43.28	-5.93	-20.18	-10.8	-25.79	-10.31	-15.68	-27.62	-17.43	-20.12	-37.83	-28.5	-38.14	-25.38	-27.13	-31.84	-25.14	-17.51	-28.26	-37.17	-21.41	-33.35	-30.89	-23.93	-13.6	-49.27	-25.99
ATP6V1A	-15.89	-28.66	-24.22	-6.65	-41.69	-18.29	-8.19	-37.16	-39.67	-17.83	-27.99	-31.81	-25.74	-23.69	-30.03	-15.31	-12.37	-14.13	-46.33	-34.3	-28.43	-21.97	-27.55	-7.59	-27.84	-4.71	-10.35	-24.72	-22.75	-19.68	-9.64	-18.66	-37.1	-29.97	-46	-18.53	-30.93	-28.49	-35.6	-33.08	-18.77	-39.03	-23.53	-35.9	-23.41	-25.77	-20.95	-23.47	-24.61
ATP6V1B1	-10.43	-23.32	-26.34	-22.11	-37.94	-39.49	-23.89	-37.23	-37.85	-17.23	-0.85	-17.22	-17.04	-0.94	-29.15	-40.11	-13.88	-27.81	-19.39	-29.26	-34.88	-12.92	-46.08	-17.28	-26.41	-6.15	-17.59	-9.5	-14.38	-32.34	-30.82	-19.61	-38.09	-17.54	-27.62	-16.74	-19.06	-33.89	-19.99	-14.42	-28.33	-17.55	-11.26	-23.46	-28.83	-31.9	-13.04	-36.42	-19.46
ATP6V1B2	-0.43	-25.47	-41.84	0.2	-18.33	-56.04	-18.89	-40.43	-52.02	-22.05	-13.76	-40.9	20.82	-14.46	-27.83	-29.14	-16.02	-30.36	27.65	-11.81	-20.7	-13.11	44.44	-7.02	-17	-2.48	40.98	-15.66	-30.59	-37.38	-37.87	-7.5	0.01	-44.69	-13.87	-30.87	-27.84	-20.1	-20.94	-16.6	-20.64	-26.16	-12.02	17.02	-9.76	-36.02	-11.32	10.64	-30.23
ATP6V1C1	-13.66	-15.15	-13.02	-14.07	-18.88	-17.57	-23.72	-13.53	-13	-12.9	-12.12	-32.06	-24.59	-19.67	-13.52	-29.6	-1.1	-17.84	-15.06	-15.22	-9.76	-5.18	-12.64	-5.63	-16	-4.27	-9.64	4.11	-14.87	-20.02	-15.06	-8.59	-12.2	-23.73	-10.97	4.22	-23.5	-9.99	-18.02	-7.44	-16.68	-24.97	-3.83	-27.05	-14.87	-9.52	-9.62	-23.82	-2.91
ATP6V1C2	4.14	-9.24	-21.9	-4.26	0.35	-19.45	-16.46	-11.28	-13.82	-11.07	3.62	-13.91	-25.1	-11.99	-9.44	-8.44	-9.76	-24.39	-39.55	-24.67	-7.07	6.7	-23.72	7.28	-13.81	-5.19	-18.03	0.35	-13.13	-5.58	-23.85	3.15	-11.24	-8.57	-18.86	-0.68	-14.64	2.91	-23.33	-13.78	-17.16	-11.35	-15.3	-9.78	-19.08	-14.41	-8.13	-34.12	-2.3
ATP6V1D	-41.33	-33.73	-43.93	-26.2	-46.63	-25.07	-34.05	-52.67	-62.6	-29.92	-26.99	-48.03	-30.88	-23.29	-26.56	-27.98	-27.45	-30.61	-51.56	-42.11	-32.99	-21.09	-51.83	-26.99	-32.88	-14.75	-20.18	-27.12	-23.14	-35.69	-34.18	-22.9	-58.59	-51.61	-48.34	-30.67	-16.03	-46.41	-32.33	-34.22	-48.91	-46.73	-42.97	-52.86	-46.49	-33.04	-19.15	-57.02	-41.17
ATP6V1E1	-22.05	-23.01	-28.48	-22.91	-46.19	-48.46	-51.3	-34.26	-47.28	-22.42	-24.91	-42.29	-32.83	-22.73	-28.24	-51.49	-12.16	-43.74	-46.29	-58.44	-41.08	-31.93	-41.82	-10.79	-20.18	-3.79	-27.36	-14.63	-30.19	-38.68	-33.17	-10.38	-56.1	-33.75	-33.83	-32.57	-29.5	-45.55	-30.07	-23.05	-34.43	-34.8	-19.15	-19.27	-41.43	-31.9	-16.58	-50.04	-35.26
ATP6V1E2	-39.44	-31.91	-42.19	-41.3	-41.81	-51.92	-45.66	-48.34	-59.92	-35.06	-20.25	-50.42	-47.09	-33.38	-35.75	-54.66	-21.36	-47.42	-50.42	-48.12	-40.75	-35.95	-53.61	-17.06	-19.27	-14.12	-23.46	-22.65	-31.49	-50.73	-36.17	-23.8	-51.55	-38.03	-34.29	-30.62	-29.89	-42.22	-40.11	-42.89	-44.75	-45.44	-45.6	-36.69	-47.55	-35.73	-14.36	-47.29	-33.85
ATP6V1F	-15.24	-20.08	-18.73	-6.2	-15.53	-26.16	-24.13	-4.74	-37.1	-25.89	-8.03	-15.91	-24.32	-13.34	-25.36	-54.53	-17.86	-21.32	-32.59	-32.65	-5.53	-4.91	-30.78	-9.16	-24.58	-4.95	-7.77	-0.49	-4.27	-5.08	-18.27	-9.66	-17.14	-40.47	-18.09	-22.98	-6.28	-40.77	-28.27	-12.12	-39.74	-26.14	-31.37	-21.92	-34.55	-31.3	-3.23	-13.9	-11.48
ATP6V1G1	0.07	-18.91	-30.96	-34.56	-22.81	-31.7	-35.53	-23.75	-49.67	-27.9	-12.74	-42.11	-26.73	-17.31	-15.61	-44.12	-17.38	-26.74	-36.71	-44.31	-30.21	-3.71	-39.19	-8.37	-19.47	-7.13	-16.97	-7.84	-12.32	-42.34	-26.18	-14.96	-26.15	-19.82	-21.31	-10.15	-16.63	-38.69	-18.52	-20.7	-28.6	-27.22	-26.93	-33.22	-28.75	-30.59	-13.93	-35.27	-25.88
ATP6V1G2	-39.02	-27.04	-36.2	-20.96	-33.94	-32.49	-46.43	-48.07	-44.73	-36.1	-19.76	-14.97	-24.44	-16.7	-44.48	-45.97	-19.46	-35.54	-57.8	-39.67	-45.2	-22.19	-39.49	-21.32	-32.24	-11.06	-30.14	-11.43	-32.6	-50.31	-29.42	-25.76	-47.78	-31.77	-29.73	-39.85	-23.92	-36.56	-13.71	-34.36	-35.24	-26.96	-41.36	-41.45	-31.06	-42.03	-26.51	-50.79	-34.54
ATP6V1G3	-31.11	-23.01	-34.08	-31.18	-23.76	-40.77	-32.99	-27.38	-55.44	-25.66	-20.34	-33.43	-33.57	-15.08	-8.97	-35.39	-9.45	-13.27	-16.82	-49.45	-24.25	-5.09	-25.89	-2.13	-12.01	-7.69	-10.53	-0.92	-15.75	-35.09	-28.14	-9.22	-36.59	-25.33	-19.87	-36.68	-25.65	-35.12	-30.95	-7.86	-15.52	-13.78	-22.52	-19.86	-37.99	-26.13	-7.22	-36.45	-11.84
ATP6V1H	-20.24	-24.61	-29.15	-26.89	-39.87	-36.05	-37.98	-33.9	-45.37	-25.16	-18.31	-30.89	-31.8	-20.44	-19.63	-38.36	-16.96	-38.91	-31.05	-42.1	-32.31	-28.07	-40.21	-13.45	-13.94	-15.12	-21.79	-4.23	-24.06	-33.72	-27.7	-16.39	-14.98	-34.54	-24.71	-16	-16.29	-34.73	-30.02	-21.61	-25.36	-38.1	-25.85	-29.46	-28.83	-29.63	-22.67	-43.27	-33.98
ATP7A	-34.19	-20.23	-48.21	-5.61	-19.33	-46.43	-6.7	-32.41	-54.04	-26.9	-28.84	-42.55	-17.49	-16.49	-29.23	-51.22	-19.2	-25.4	-21.35	-44.12	-19.67	-20.02	-47.38	-8.61	-29.73	-5.78	-31.9	-10.92	-19.51	-43.25	-40.58	-17.48	-41.71	-34.77	-25.37	-34.08	-30.44	-40.43	-35.96	-22.05	-40.16	-38.68	-17.65	-34.33	-26.01	-31.11	-9.74	-54.1	-6.87
ATP7B	-6.45	-13.47	-6.78	-12.37	-18.06	-27.5	-24.47	-12.81	-11.83	-8.24	4.44	-19.29	-21.28	-5	-10.29	-30.25	-5.83	-1.54	-21.88	-18	-3.16	-7.29	-19.69	1.57	-15.26	-5.12	-3.52	0.98	-12.12	-9.43	-10.15	-9.07	-23.25	-29.06	-11.29	-21.85	3.83	-7.72	-10.48	-11.88	-7.91	-18.46	-7.05	-17.04	-15.84	-0.38	-10.59	-12.58	-4.71
ATP8A1	-40.77	-36.5	-44.27	-15.46	-28.81	-45.23	-20.43	-36.56	-50.78	-25.05	-21.61	-27.96	-27.27	-19.7	-33.12	-44.1	-21.91	-43.69	-39.95	-42.81	-26.15	-13.88	-50.48	-17.31	-20.7	-12.18	-28.7	-4.99	-21.8	-28.06	-23.09	-18.99	-30.45	-29.27	-20.43	-35.3	-10.66	-42.69	-31.39	-26.21	-37	-20.62	-18.7	-37.17	-27.95	-42.36	-15.46	-49.89	-31.35
ATP8A2	-19.68	-31.82	-29.31	-19.69	-42.51	-29.8	-44.59	-35.64	-59.52	-20.81	-26.89	-38.29	-23.24	-17.07	-32.77	-17.46	-13.97	-10.11	-34.22	-45.25	-28.87	-16.29	-33.24	-5.07	-5.5	-13.71	-15.61	-22.26	-30.23	-24.09	-16.18	-12.44	-51.57	-27.61	-33.46	-25.27	-19.57	-44.2	-34.53	-21.63	-33.64	-30.65	-29.82	-47.97	-38.51	-30.84	-17.36	-47.61	-36.33
ATP8B1	-36.33	-22.94	-43.06	-31.93	-53.25	-45.74	-42.27	-32.09	-54.54	-27.28	-31.07	-45.72	-38.2	-29.64	-32.6	-60.67	-11.49	-43.13	-50.7	-51.02	-38.94	-25.16	-38.65	-5.73	-26.17	-9.15	-27.41	-15.91	-38.17	-42.34	-33.28	-18.83	-35.96	-35.55	-38.84	-30.86	-37.98	-35.46	-28.07	-20.88	-30.72	-45.6	-23.26	-40.25	-34.5	-26.89	-24.84	-59.5	-36.6
ATP8B2	-47.56	-38.07	-52.59	-45.82	-55.12	-58.36	-52.45	-50.87	-67.05	-38.08	-37.14	-50.08	-47.72	-35.94	-42.66	-52.89	-22.06	-44.59	-52.02	-64.02	-50.35	-38.5	-60.87	-25.25	-27.91	-20.91	-42.65	-27.58	-40.63	-55.74	-48.3	-32.77	-53.61	-49.33	-58.58	-48.64	-36.27	-54.38	-47.97	-41.81	-50.53	-49.85	-43.2	-56.72	-47.73	-48.65	-31.88	-70.27	-44.94
ATP8B3	-17.91	-19.06	-20.35	-15.72	-38.77	-36.74	-28.55	-30.99	-50.58	-28.26	-13.97	-25.64	-25.26	-20.48	-16.64	-33.8	-10.99	-18.29	-48.9	-44.9	-30.28	-13.37	-33.57	-6.13	-19.68	-9.55	-30.87	-7.01	-16.26	-26.72	-22.44	-21.07	-33.88	-25.78	-33.97	-40.7	-27.38	-28.75	-19.95	-0.52	-35.99	-35.22	-20.33	-30.09	-23.42	-27.71	-20.59	-38.58	-29.54
ATP8B4	-6.4	2.99	-28.01	-21.19	-22.5	-32.66	-3.51	-25.9	-38.03	-22.98	-16.18	-37.03	-35.78	-11.52	-18.5	-36.91	-15.56	-12.22	-31.75	-22.48	-18.69	-8.64	-23.74	0.43	-17.33	-1.77	-13.87	-13.49	-24.8	-15.17	8.98	-10.2	-17.62	-19.09	4.76	-29.05	0.33	1.64	-26.17	-3.44	-11.97	5.42	-28.05	-3.82	-41.77	-19.33	2.65	-24.72	-34.23
ATP8B5P	-12.7	-15.66	-19.97	-16.25	-22.18	-23.34	-20.62	-12.93	-25.86	-12.95	-13.84	-20.97	-19.08	-14.15	-15.48	-22.91	-7.96	-16.71	-26.71	-25.67	-19.31	-13.56	-23.5	-5.47	-11.15	-3.03	-17.52	-9.22	-16.13	-20.99	-14.62	-11.29	-18.95	-22.57	-21.15	-18.24	-14.89	-20.59	-8.49	-15.39	-19.05	-21.46	-15.85	-20.7	-19.7	-19.16	-14.24	-28.16	-18.84
ATP9A	-4.15	-12.71	-15.47	-21.22	-16.06	-32.81	-36.61	-11.78	-38.8	2.19	-8.04	-14.56	-3.12	-12.37	-11.91	-24.09	-8.91	-25.16	-7.18	-23.98	-20.55	6.02	-26.13	-0.24	-8.61	-4.34	-9.35	-8.69	-26.89	-16.54	-23.38	-15.57	-4.89	-16	-14.26	-26.27	-9.73	-36.78	-8.33	2.68	-25.11	-6.95	-5.93	-26.85	-21.51	-24.09	-4.52	-14.83	-14.54
ATP9B	-28.74	-16.29	-20.58	-22.03	-27.24	-39.73	-25.97	-39.09	-57.28	-27.09	-8.12	-21.3	-29.53	-23.98	-7.45	-33.33	-10.97	-29.21	-31.96	-34.37	-31.72	-20.54	-25.37	-14.41	-8.98	-6.23	-21.92	-4.11	-14.2	-25.62	-12.14	2.04	-45.42	-35.03	-29.74	-31.25	-14.01	-19.68	-15.51	-23.01	-21.84	-42.24	-13.04	-41.21	-21.96	-17.28	-6.97	-52.67	-22.38
ATPAF1	-22.21	-12.65	-28.84	-28.55	-33.97	-22.23	-34.27	-27.05	-53.67	-20.17	-22.08	-37.34	-22.12	-13.24	-31.36	-40.36	-5.87	-33.24	-50.2	-34.36	-31.49	-9.7	-26.45	3.75	-23	-8.69	-17.78	-7.38	-17.4	-7.97	-17.4	-4.62	-33.13	-33.13	-30.06	-22.45	-23.72	-43.56	-37.64	-14.42	-28.4	-36.31	-21.91	-29.1	-31.63	-34.66	-18.2	-46.84	-27.79
ATPAF2	-41.35	-28.92	-35.83	-41.83	-36.03	-42.31	-40.37	-48.94	-66.68	-40.68	-28.65	-28.32	-33.69	-33.01	-36.05	-52.84	-21.3	-39.58	-61.41	-58.17	-38.83	-36.72	-59.61	-16.12	-35.42	-8.9	-39.01	-27.29	-29.64	-55.19	-38.58	-24.56	-38.6	-50.55	-41.07	-39.03	-35.47	-55.16	-35.76	-33.6	-45.4	-43.37	-18.67	-43.8	-44.37	-34.81	-35.92	-61.83	-45.7
ATPIF1	-37.95	-37.4	-45.64	-44.08	-50.77	-52.39	-42.53	-41.79	-57.83	-30.34	-31.22	-51.69	-47.75	-31.03	-22.84	-48.3	-21.88	-47.53	-63.22	-55.95	-40.97	-31.69	-56.88	-25.14	-29.58	-13.87	-33.56	-25.33	-37.85	-50.12	-35.53	-31.87	-56.43	-51.01	-56.74	-37.3	-35.28	-51.13	-38.57	-33.31	-48.58	-31.35	-31.96	-50.34	-50.12	-44.29	-29.24	-47.31	-43.65
ATR	-58.2	-44.77	-62.19	-18.05	-26.63	-44.92	-58.52	-47.31	-64.39	-43.4	-54.58	-60.29	-20.04	-32.31	-22.65	-43.52	-4.17	-37.15	-18.27	-26	-32.6	-18.36	-47.22	-16.39	-30.14	-1.73	-50.9	-21.85	-50.25	-25.43	-47.09	-22.96	-49.02	-45.6	-43.43	-75.23	-42.98	-47.02	-30.91	-35.24	-39.76	-53.64	-25.39	-63.45	-43.1	-49.33	-28.66	-69.35	-21.39
ATRN	-18.07	-17.66	-23.43	-24.3	-12.78	-35.2	-17.58	-18.86	-31.35	-19.3	-14.68	-29.18	-20.98	-19.06	-28.57	-26.06	-15.65	-30.12	-27.35	-38.01	-9.92	-11.2	-29.67	-12.33	-10.76	-1.73	-21.6	-9.49	-13.78	-13.28	-7.65	-6.18	-22.6	-16.54	-9.65	-32.79	-4.01	-15.18	-13.34	-24.32	-13.3	-26.69	-22.05	-29.53	-19.23	-27.78	-18.5	-20.33	-21.92
ATRNL1	-30.04	-27.55	-38.69	-18.79	-49.82	-40.48	-29.65	-32.81	-47.95	-26.89	-28.84	-44.63	-42.71	-32.73	-20.82	-47.06	-10.6	-34.1	-29.44	-46.75	-34.43	-14.34	-48.77	-13.91	-25.78	-8.48	-33.55	-15.21	-28.65	-32.94	-28.59	-24.95	-47.05	-36.42	-28.57	-45.95	-21.23	-31.91	-36.3	-39.56	-30.15	-32.91	-31.31	-41.78	-34.86	-23.79	-17.39	-44.14	-31.91
ATRX	-16.64	-29.58	-10.78	-17.92	-39.87	-35.35	-16.09	-33.98	-51.65	-11.97	-22.25	-26.32	-31.41	-15.01	-33.13	-45.57	-2.05	-27.35	-37.42	-35.79	-19.05	-31.67	-47.84	-17.34	-5.87	-5.8	-29.83	-10.69	-22.48	-14	-17.76	-22.82	-35.78	-21.45	-41.06	-16.57	-22.66	-40.61	-18.23	-22.36	-11.83	-30.74	-6.29	-35.01	-23.8	-39.28	-7.7	-48.45	-24.93
ATXN1	-36.19	-17.55	-20.22	-23.36	-42.38	-42.66	-47.53	-46.95	-43.91	-38	-30.26	-48.06	-28.5	-27.51	-23.61	-48.85	-21.16	-43.13	-32.2	-60.09	-31.43	-24.03	-49.8	-18.57	-19.44	-11.69	-19.44	-12.16	-22.94	-40.9	-39.62	-27.86	-43.12	-41.74	-50.11	-45.58	-37	-44.03	-44.08	-32.65	-28.82	-51.63	-31.54	-52.5	-36.09	-33.76	-30.8	-56.55	-34.36
ATXN10	11.79	14.24	-18.24	-3.86	-4.59	-6	14.19	0.21	-4.78	6.62	8.29	-16.66	-14.51	-0.82	-2.4	-22.71	-14.5	-25.89	-60.04	12.5	8.54	-6.38	-41.71	11.93	6.97	4.34	4.83	-3.03	-4.97	18.18	6.17	7.77	-7.32	-17.83	2.91	-0.02	-7.21	15.51	-10.91	-15.54	-29.83	6.68	13.49	10.29	-11.63	13.22	22.52	17.82	16.78
ATXN2	-38.71	-37.8	-53.74	-45.67	-50.81	-61.25	-56.09	-51.44	-65.67	-42.28	-39.15	-51.08	-37.72	-35.7	-39.02	-63.73	-23.65	-51.09	-62.95	-63.95	-44.62	-28.31	-61.83	-23.08	-33.72	-14.17	-45.78	-19.9	-40.64	-50.63	-47.52	-31.41	-47.44	-51.74	-53.93	-53.76	-33.98	-54.66	-35.66	-41.52	-50.13	-55.4	-34.07	-53.43	-38.02	-46.98	-35.15	-66.88	-42.89
ATXN3	-19.86	8.08	-7.99	-19.81	-18.92	-51.07	-15.86	-19.3	-53.36	-18.36	-9.98	-37.83	-32.52	-7.73	-6.73	-43.24	-5.46	-9.53	-18.88	-7.83	-2.01	5.02	-33.83	-0.29	-18.79	5.66	-11.43	-0.07	-0.73	-13.03	-3.47	-1.99	-2.02	-27.69	-17.08	-9.76	-20.19	3.92	-38.06	-14.36	-22.03	-19.69	9.99	-30.16	-13.84	-1.48	-19.35	-22	-6.92
ATXN7	-15.99	-12.44	-11.35	-23.48	-20.39	-23.08	-23	-24.86	-29.08	-7.66	-25.53	-32.85	-26.44	-20.34	-15.8	-16.92	-16.81	-25.22	-16.87	-43.26	-25.01	-25.62	-31.04	-11.48	-4.66	-6	-35.74	-21.32	-10.6	-29.66	-16.91	-20.63	-21.55	-17.12	-32.34	-28.51	-10.82	-28.87	-22.79	-26.83	-18.84	-33.9	-29.7	-32.72	-19.85	-15.72	-26.75	-48.74	-13.63
ATXN7L1	-9.26	-19.38	-23.72	-10.45	-30.1	-28.18	-26.72	-26.98	-43	-12.46	-5.89	-39.47	-12.1	-10.35	-1.99	-44.77	-15.36	-36.22	-25.05	-41.19	-22.71	-14.14	-34.46	-11.45	-13.3	-1.46	-26.2	-8.34	-21.89	-10.15	-23.56	-25.2	-35.99	-19.92	-25.39	-37.96	-23.27	-38.32	-19.02	-9.27	-26.27	-25.47	-5.34	-11.42	-11.67	-30.44	-5.78	-39.41	-27.82
AUH	-20.3	-16.85	-18.97	-30.91	-31.02	-38.31	-12.87	-18.24	-43.15	-21.14	-12.84	-27.86	-26.24	-21.82	-3.66	-33.9	-17.36	-27.71	-8.43	-23.04	-9.05	-22.01	-29.54	-4.9	-1.85	-10.03	1.49	-13.82	-25.62	-24.49	-19.18	20.45	-31.41	-34.16	-38.37	-17.67	-18.24	-34.06	-24.25	-12.44	-27.23	-24.64	-8.4	-24.69	-28.79	-26.58	-4.75	-35.96	-15.86
AUP1	-29.91	-16.42	-20.86	-3.42	-23.41	-10.64	-32.93	-23.47	-3.81	-11.91	-8.67	-17.62	-17.83	-15.13	-16.61	-32.88	-17.49	-15.61	-45.27	-26.2	-25.65	-21.81	-16.27	-13.91	-23.93	0.67	-26.67	-14.11	-17.15	-42.19	-13.89	-26.05	-8.11	-2.68	-12.16	-31.46	-19.24	-32.29	5.29	-23.17	-9.38	-36.97	-7.03	-27.81	-21.79	-25.57	-24.89	-27.46	-10.25
AURKA	12.91	-20.23	-5.27	15.95	1.42	3.26	-3.11	-12.32	-47.75	4.39	-28.83	-33.77	5.74	-8.46	-1.7	-20.02	2.33	-1.99	13	-24.3	-19.89	2.11	-5.17	10.51	0.1	-5.65	-12.72	14.26	-22.33	-11.88	-12.43	-11.59	-5.2	5.37	-19.95	-6.82	3.03	-10.17	-9.04	20.25	13.51	-2.41	1.06	1.95	14.24	-7.51	13.82	-27.65	-4.71
AURKAIP1	-25.83	-24.35	-31.72	-34.69	-18.11	-5.29	-19.2	-47.34	-32.01	-10.36	-13.06	11.29	-26.34	-2.8	-18.64	-15.7	-13.65	-30.18	-44.3	-28.01	-42.63	-16.42	-43.24	-23.02	-32.66	-3.47	-22.37	-17.66	-15.1	-19.26	-26.24	-23.3	-46.65	-24.32	-29.98	-24.56	-14.2	-47.53	-6.29	-13.62	-31.43	-14.43	-24.46	-44.82	-26.91	-36.02	-20.43	-43.64	-38.63
AURKB	23.04	-2.1	3.46	20.45	-8.85	6.38	3.31	12.49	12.52	3.54	20.49	14.44	-16.25	4.31	-0.11	-14.03	-3.69	10.36	-7.85	-0.91	9.46	16.28	33.98	5.34	7.29	6.91	2.63	5	24.02	0.6	3.51	-9.46	2.69	-9.57	-8.62	31.83	17.14	12.28	-7.9	-3.31	-6.1	-0.62	0.75	18.94	-4.08	-12.24	4.48	43.05	9.4
AURKC	-20.41	-27.63	-39.8	-23.01	-44.86	-42.48	-24.69	-28.05	-58.97	-15.67	-13.84	-31.59	-31.26	-33.38	-8.83	-24.3	-9.97	-24.61	-57.87	-26.84	-31.52	-16.79	-29.88	-13.93	-9.63	-16.64	-25.82	-5.04	-24.53	-12.5	-26.9	-1.27	-36.95	-19.72	-43.33	-36.19	-16.99	-26.45	-31.46	-33.28	-32.46	-21.76	-14.84	-37.88	-43.13	-21.05	-10.15	-24.04	-31.44
AUTS2	-32.46	-25.55	-37.69	-22.87	-34.77	-27.27	-30.48	-30.64	-49.14	-24.87	-13.34	-31.42	-21.79	-8.15	-26.25	-29.32	-21.05	-24.62	-41.92	-47.83	-33.67	-19.79	-20.51	-9.76	-22.32	-5.49	-21.04	-22.57	-22.7	-55.82	-34.74	-13.95	-31.1	-26.24	-33.4	-34.3	-30.01	-38.96	-23.29	-21.83	-35.34	-38.3	3.27	-35.31	-31.11	-38.14	-15.81	-46.61	-25.12
AVEN	-37.02	-30.02	-45.44	-24.51	-48.43	-49.75	-43.84	-36.99	-61	-32.35	-22.24	-36.05	-35.69	-23.22	-15.1	-48.62	-18.33	-19.77	-63.87	-51.3	-31.98	-35	-51.13	-14.15	-27.63	-7.04	-37.99	-20.47	-35.65	-55.88	-36.95	-12.97	-44.4	-41.68	-50.79	-45.48	-37.63	-44.48	-20.94	-33.69	-41.41	-47.72	-10.87	-44.08	-42.89	-33.67	-19.75	-58.32	-36.86
AVIL	-29	-35	-40.08	-34.95	-40.69	-45.38	-16.23	-45.04	-61.9	-28.67	-29.87	-52.37	-41.88	-19.42	-28.34	-44.64	-8.01	-42.94	-49.94	-44.05	-38.54	-26.21	-35.48	-10.74	-7.7	-14.84	-28.46	-19.12	-34.84	-46.29	-38.63	-24.21	-46.04	-38.2	-32.45	-32.29	-29.91	-39.22	-30.72	-28.16	-47.18	-27.44	-14.91	-45.17	-40.79	-41.64	-13.42	-55.84	-32.6
AVL9	-9.94	-7.58	-11.05	-7.15	-11.56	-11.98	-11.04	-9.49	-14.49	-7.63	-7.01	-10.61	-9.83	-7.59	-8.12	-11.66	-4.99	-11.08	-8.73	-12.53	-7.64	-8.4	-12.94	-5.51	-1.71	-3.82	-5.3	-6.07	-8.47	-10.75	-8.73	-6.75	-11.65	-8.83	-11.28	-11.35	-9.14	-12.36	-9.35	-9.26	-10.62	-10.41	-9.06	-10.98	-10.08	-10.23	-5.13	-13.66	-6.86
AVP	-7.17	-14.46	-13.6	1.72	-18.79	-22.1	-3.1	-10.65	-31.15	11.02	6.04	1.08	-7.09	5.97	-17.5	-6.34	-8.56	-15.95	-15.18	9.71	-7.47	-7.39	-14.36	-15.51	-16	4.3	0.38	-11.34	10.31	-6.6	-5.07	-16.12	-20.59	-1.23	16.01	2.09	3.53	-7.5	3.5	-19.41	-21.18	17.77	-25.15	-11.21	-9.74	-25.11	-12.68	-25.95	-21.53
AVPR1A	-19.73	-15.34	-36.68	-17.17	-33.22	-36.16	-24.52	-3.37	-29.2	-29.47	-19.85	-37.76	-34.43	-9.87	-10.06	-35.88	-11.55	-27.17	-30.19	-24.74	-19.51	-17.1	-44.61	-16.92	-14.72	-2.93	-8.78	-14.26	-20.69	-34.88	-33.79	-13.22	-31.64	-18.4	-28.48	-35.34	-19.19	-23.47	-23.22	-17.07	-18.09	-26.13	-25.8	-37.12	-19.79	-35.14	-18.98	-34.94	-17.32
AVPR1B	-19.1	-18.51	-26.61	-13.3	-8.4	-12.09	-21.66	-22.35	-30.85	-18.8	-9.05	-19.04	-11.7	-5.78	-23.8	-14.49	-7.97	-26.65	-24.06	-18.99	-14.94	-21.36	-22.87	-14.95	-13.89	-1.38	-21.56	-8.34	-0.44	-2.06	-12.6	-11.74	-26.79	-28.77	-11.33	-16.14	-15.98	-15.38	-18.54	-22.02	-11.67	-7.9	8.17	-28.56	-11.15	-8.61	-17.69	-25.57	-12.89
AVPR2	-6.47	-4.9	-6.12	11.96	-14.31	-16.23	-26.68	-9.61	-8.74	-2.3	2.4	2.79	5.2	1.25	8.88	-24.1	-8.08	-18.26	-18.38	-19.2	-15.06	11.69	-13.71	-6.81	-21.21	2.59	-16.85	1.89	2.52	-25.29	-29.69	-12.02	-14.69	-18.74	-23.42	-7.98	-7.01	-10.76	1.26	-1.26	-3.46	-4.7	-9.6	7.92	-1.44	4.54	1.21	-20.24	-2.68
AWAT1	-11.38	-18.1	-13.31	-26.31	-41.51	-25.34	-24.98	-28.19	-28.8	-21.92	-17.63	-6.22	-10.42	-24.93	-20.51	-38.58	-8.58	-28.41	-44.44	-20.77	-27.17	-22.65	-18.32	-12.04	-14.68	-8.78	-9.35	-6.06	-11.13	-23.51	-25.95	-23.99	-35.95	-17.87	-35.54	-13.9	-14.99	-34.16	-33.83	-13.79	-30.72	-33.02	-29	-18.98	-36.56	-29.93	-12.19	-26.05	-20.64
AWAT2	-7.16	-22.89	-32.55	-18.04	-16.28	-32.32	-29.26	-25.75	-49.53	-19.91	-20.16	-23.55	-32.5	-16.27	-4.1	-37.71	-17.8	-34.03	-44.61	-27.86	-24.78	-17.24	-37.17	-19.96	-20.73	-5.49	-5	-17.51	-24.2	-42.6	-16.02	-15.17	-38.06	-34.12	-39.25	-26.54	-20.8	-37.13	-24.82	-26.2	-38.23	-25.44	-17.06	-42.25	-23.98	-25.44	-16.24	-23.19	-43.12
AXDND1	-24.66	-15.96	-26.76	-16.9	-23.06	-29.92	-32.58	-27.69	-18.35	-24.2	-25.19	-47.02	-27.12	-23.57	-13.2	-39.96	-14.29	-33.58	-32.44	-42.46	-23.73	-20.05	-22.39	-8.68	-17.71	-6	-31.73	-16.06	-17.92	-39.4	-28.49	-3.99	-21.68	-26.35	-36.52	-30.56	-19.88	-21.82	-25.07	-21.63	-25.44	-44.72	-12.85	-16.02	-16.71	-33.2	-19.63	-47.33	-9.88
AXIN1	-41.22	-35.98	-38.7	-37.19	-52.02	-41.05	-39.61	-34.05	-57.34	-30.01	-28.46	-45.62	-31.51	-10.22	-33.56	-49.04	-4.7	-44.34	-57.81	-59.45	-36.29	-27.37	-45.11	-12.4	-32.67	-16.69	-30.43	-17.27	-26.73	-51.08	-32.21	-23.27	-56.15	-28.58	-42.29	-41.49	-31.75	-53.59	-34.1	-40.52	-46.73	-43.77	-37.78	-49.56	-45.64	-34.26	-18.73	-62.42	-28.4
AXIN2	-14.94	1.6	-12.91	-8.44	-17.5	-19.96	-16.2	-19.89	-26.78	-13.07	-0.41	-26.09	-23.74	-0.24	-0.64	-12.39	-2.67	-29.18	-28.75	-4.5	-15.98	2.87	-16.8	9.34	-4.88	-2.48	-9.99	1.01	-18.61	-14.36	-4.58	-6.61	-28.78	-38.73	-17.39	-22.86	-12.08	-28.22	-2.75	-4.84	-5.09	-7.96	-15.64	-19.33	-27.78	-5.44	-9.93	-33.36	5.37
AXL	-56.92	-7.98	-34.76	-42.06	-66.77	-55.13	-7.57	-80.92	-115.87	-33.95	-35.48	-32.02	-40.27	-28.37	1.58	-47.36	-21.87	-61.85	-90.3	-32.42	-67.08	-44.98	-62.35	-22.91	-24.6	-3.44	-62.49	-5.53	-30.4	-85.55	-47.52	-25.35	-56.13	-52.45	-32.42	-51.75	-47.5	-56.33	-39.52	-26.14	-49.2	-87.92	-15.59	-92.2	-42.97	-71.5	-14.29	-113.32	-47.84
AZGP1	-42.38	-27.61	-30.33	-32.13	-50.24	-48.48	-44.52	-39.49	-68.46	-31.44	-22.2	-32.4	-41.15	-24.24	-30.06	-48.68	-14.24	-38.31	-54.89	-59.04	-32.02	-30.13	-52.51	-27.4	-23.98	-16.91	-20.12	-10.2	-27.46	-41.81	-41.73	-27.34	-51.17	-46.43	-50.07	-37.78	-35.5	-39.03	-41.11	-39.37	-45.59	-40.49	-35.73	-53.8	-36.48	-48.09	-18.31	-54.37	-36
AZI1	27.86	-4.93	6.24	14.87	-12.93	-10.74	-13.21	-6.82	-24.39	-8.01	-0.3	-1.65	-10.86	-5.82	2.94	-7.67	-12.44	-20.45	-14.09	-15.43	-4.44	3.49	-24.36	11.98	4	8.85	5.6	19.5	15.61	3.48	-5.47	-12.53	-7.88	7.92	-13.09	-20.98	-23.15	-1.11	-14.9	4.65	0.15	-23.68	10.48	20.8	-23.48	-3.69	-1.28	-8.36	0.15
AZI2	-20.61	-10.39	-19.02	-23.82	-7.73	-7.86	-2.32	-9.04	-45.87	-11.39	-13.17	-26.73	-13.5	-6.03	-20.82	-20.08	0.39	-18.05	-16.75	-44.28	9.4	-3.28	-20.64	-15.75	-17.88	-1.46	-11.02	-17.84	-12.56	-31.22	-9.38	4.44	-24.05	0.92	-30.48	-21.38	-22.01	-29.5	-13.53	-10.71	-21.45	-2.1	-20.32	-16.92	-20.55	-15.36	-3.05	-16.29	-27.64
AZIN1	5.11	-5.87	-19.3	-21.23	0.46	-2.59	-20.86	0.24	-20.61	1.33	-27.02	-2.94	-14.57	-5.26	-9.19	0.92	-6.04	14.53	-24.56	-22.44	2.4	-0.99	-24.19	-0.08	25.23	-1.86	3.52	-3.26	9.57	-7.74	14.35	-8.61	2.34	10.44	-35.64	24.76	4.31	2.25	-20.82	-14.36	-7.89	-23.93	2.07	2.89	-6.35	1.13	3.84	-14.03	-14.37
AZU1	-2.17	-3.24	-10.57	0.61	-14.17	-22.67	-17.72	-14.26	-34.36	-17.13	-7.83	2.34	-18	-6.67	-5.68	-15.05	-18.91	-30.28	-31.67	-12.68	-21.32	-9.26	-20.02	-3.53	-26.07	-2.06	-0.55	3.15	-5.87	-19.88	-18.88	-1.5	-23.97	-15.52	-23.92	-31.8	-19.67	4.3	-0.6	-5.94	-21.01	-6.07	6.1	-11.95	-15.7	-11.92	-4.64	-26.74	3.89
B2M	-24.19	-21.23	-33.63	-40.62	-43.85	-42.33	-3.11	-27.94	-56.83	7.43	-10.4	-21	-10.25	-3.56	8.91	-20.66	-2.41	-0.96	-32.85	-32.58	-22.63	-22.38	-35.35	-11.23	-19.14	3.01	0.46	-13.37	0.56	-24.02	-12.98	-12	-41.83	-28.3	-21.7	-27.2	-7.21	16.23	-12.96	-6	-9.61	-5.49	-8.09	-26.93	-31.93	-17.4	23.19	-19.95	-18.81
B3GALNT1	-41.87	-23.71	-37.46	-34.25	-36.91	-39.52	-40.66	-35.29	-51.3	-9.39	-28.13	-42.03	-14.55	-11.02	-10.88	-30.92	-16.88	-33.33	-24.11	-52.09	-18.65	-29.21	-44.45	-9.52	-21.94	-7.93	-8.97	-3.55	-25.22	-44.44	-18.59	-15.29	-41.7	-41.91	-30.45	-38.68	-27.95	-37.1	-30.76	-10.28	-19.29	-25.33	-8.94	-41.23	-39.06	-34.91	-5.35	-41.49	-31.46
B3GALNT2	0.07	-17.19	5.48	-0.38	-7.24	3.16	8.48	-16.85	-9.5	2.9	-2.28	-7.76	-13.39	-5.86	-16.36	-16.35	-1.29	-16.71	-13.2	-8.12	-10.62	23.39	-2.96	2.54	2.97	5.05	-11.69	-0.3	14.81	-21.49	19.91	5.15	-15.04	2.68	-16.05	0.78	-1.56	-5.63	-13.38	13.06	-5.83	-4.18	3.09	-8.12	-3.85	-9.7	-12.02	-13.6	-3.2
B3GALT1	-30.34	-31.73	-35.08	-28.46	-40.43	-34.21	-24.11	-26.35	-39.57	-12.18	-26.73	-32	-32.94	-20.67	-8.68	-48.72	-7.58	-20.51	-36.29	-52.81	-33.85	-23.76	-39.13	-14.75	-17.87	-9.93	-30.61	-17.36	-32.98	-41.6	-18.59	-16.95	-49.31	-19.94	-33.64	-42.66	-24.77	-47.4	-31.2	-27.43	-35.52	-28.75	-38.11	-37.63	-34.57	-18.98	0.45	-58.95	-33.29
B3GALT2	-3.19	-12.59	-21.46	-25.6	-22.73	-12.97	-23.31	-17.87	-30.2	-14.71	-23.2	-26.53	-16.27	-13.12	4.79	-35.89	-8.04	-12.19	-32.1	-17.45	-14.03	0.75	-16.66	0.55	-13.59	-1.32	-10.58	-10.21	-11.24	3.3	-18.71	-3.28	-24.5	5.89	-32.8	-14.4	-13.08	-13.51	-29.59	6.19	-20.66	-3.63	-17.32	-37.05	-30.11	-8.68	-7.04	-32.68	-9.48
B3GALT4	-18.02	-17.96	-30.39	-31.48	-33	-40.26	-22.61	-23.73	-31.8	-35.18	-21.25	-28.69	-29.26	-14.24	-28.26	-38.8	-16.06	-21.89	-48.02	-30.69	-36.15	0.34	-26.83	-13.75	-22.2	-3.73	-25.61	-19.83	-11.6	-41.81	-25.76	-24.02	-50.19	-42.65	-20.1	-31.36	-22.76	-31.39	-17.6	-12.3	-25.61	-28.02	-18.59	-29.93	-41.36	-13.5	1.16	-30.57	-39.27
B3GALT5	-6.26	-7.52	-17.96	-22.88	-32.12	-46.72	-42.96	-39.95	-43.11	-28.87	-15.06	-40.03	-33.21	-19.98	-30.62	-14.19	-18.99	-22.42	-52.75	-40.09	-26.5	-23.16	-45.57	-6.47	3.02	-14.91	-9.69	-12.99	-22.77	-21.11	-25.77	-20.12	-36.7	-39.7	-20.6	-32.94	-5.25	-42.32	-25.49	-27.76	-16.57	-22.75	-27.77	-26.16	-37.28	-30.96	-11.3	-44.62	-39.54
B3GALT6	-18.42	-23.15	-30.58	3.98	-7.7	-10.75	-28.57	-36.88	-21.96	-6.14	-2.72	29.01	0.15	17.06	-38.74	-18.37	-8.38	-15.49	-28.21	29	-35.05	-13.93	-17.3	-25.76	-28.08	-7.73	-5.51	-22.12	-17.91	0.35	0.4	-24.01	-18.79	-16.78	21.76	-26.01	14.17	-40.76	16.84	-24.43	-21.78	31.82	-40.22	-24.82	-28.44	-18.17	-11.31	-20.68	-20.76
B3GALTL	-17.55	-17.23	-20.07	-5.37	-18.21	-25.54	-20.43	-24.39	-19.97	-24.8	-29.28	-42.4	-35.93	-24.59	-16.42	-27.29	-12.22	-28.64	-36.07	-39.74	-28.78	-4.56	-46.63	-2.08	-9.4	-7.44	-23.52	-6.38	-15.56	-42.34	-11.43	-6.87	-28.88	-6.73	-35.77	-37.04	-26.38	-27.26	-27.07	-13.89	-30.14	-33.82	-20.95	-31.09	-28	-24.45	-14.86	-51.3	-34.88
B3GAT1	-46.97	-28.84	-49.07	-32.89	-53.19	-54.17	-29.13	-37.96	-62.92	-32.63	-27.91	-46.61	-42.54	-34.74	-33.96	-46.7	-17.16	-45.61	-51.23	-49.31	-40.16	-35.49	-51.77	-19.37	-24.72	-8.76	-35.13	-28.11	-27.38	-49.73	-31.49	-26.21	-56.45	-43.81	-51.37	-40.65	-33.18	-46.99	-45.22	-34.01	-48.21	-43.28	-35.32	-45.63	-46.26	-44.34	-25.28	-55.37	-39.43
B3GAT2	-16.59	-17.47	-24.68	-17.86	-9.18	-28.06	-17.29	-15.5	-15.98	-7.08	-16.53	-16.76	-6.92	-13.35	-6.16	-28.19	-9.94	-26.38	-22.16	-15.28	-28.75	-8.04	-15.25	-5.33	-18.27	4.82	-9.53	-18.14	-11.98	-26.79	-16.82	-13.26	-28.21	-15.08	-13.91	-20.14	-9.51	-20.55	-12.85	-4.42	-9.64	-17.1	-9.4	-24.52	-4.76	-30.19	-18.84	-29.51	1.57
B3GAT3	-2.43	4.73	-2.42	-1.35	-3.29	-26.67	-23.82	-18.1	-31.32	3.46	-14.22	-33.49	-3.57	10.52	-5.1	-29.52	-4.75	-14.54	3.28	-33.95	-15.43	-3.17	-13.43	-12.06	-16.59	-5.84	-6.85	-2.07	5.07	2.04	-8.21	0.56	-2.65	-20.23	5.2	-10.69	12.43	1.88	-6.09	-0.93	-6.8	-5.43	-15.5	-10.11	0.54	-14.8	-5.65	-13.99	-0.87
B3GNT1	-21.8	-22.5	-40.09	-27.13	-36.52	-47.28	-24.94	-48.62	-48.6	-30.8	-22.75	-37.56	-28.44	-22.16	-30.78	-24.61	-16.39	-40.32	-50.83	-53.47	-35.93	-22.54	-45.34	-11.1	-20.19	-4.04	-31.93	-16.17	-20.45	-31.14	-35.76	-18.63	-40.37	-33.1	-16.49	-37.3	-26.68	-25.18	-36.19	-28.59	-30.59	-37.82	-23.68	-26.72	-36.66	-42.32	-4.71	-50.69	-30.13
B3GNT2	-30.59	-10.86	-28.22	-26.67	-36.85	-39.32	-39.05	-23.75	-50.09	-33.53	-26.71	-37.56	-30.29	-28.46	-31.17	-40.17	-14.8	-37.57	-37.09	-40.89	-37.38	-22.13	-37.98	-13.56	-26.39	-12.36	-34.37	-18.34	5.84	-27.18	-30.6	-24.55	-31.46	-36.01	-22.6	-39.51	-32.6	-39.99	-30.89	-26.31	-34.62	-30.41	-10.22	-41.05	-13.97	-36.2	-24.93	-49.55	-26.42
B3GNT3	-19.82	-9.51	-36.34	-12.78	-32.91	-29.94	-29.88	-25.82	-44.56	-28.02	-10.86	-34.08	-29.75	-20.82	-28.77	-42.57	-20.81	-44.11	-52.77	-47.37	-28.15	-17.89	-23.04	-7.23	-25.44	-7.47	-16.93	-12.05	-11.04	-44.68	-27.04	-13.89	-12.33	-26.95	-29.35	-36.83	-22.8	-15.79	-30.07	-19.1	-26.17	-39.57	-33.89	-39.36	-21.76	-29.9	-23.57	-54.13	-24.28
B3GNT4	-26.68	-2.82	-27.35	-26.07	-21.37	-17.68	-34.77	-31.94	-42.15	-13.47	-28.23	-32.4	-3.07	-11.79	-38.88	-42.32	-3.72	-34.13	-40.1	-19.95	-25.47	1.58	-48.76	-7.44	-20.7	-2.78	-22.1	-17.04	-27.57	-38.53	-28.1	-20.38	-3.41	-23.53	-33.48	-38.09	-12.32	-25.25	-33.16	-14.5	-33.66	-31.62	-17.81	-39.89	-30.89	-17.94	-26.57	-40.01	-19.49
B3GNT5	-13.71	-5.51	-15.68	-15.89	-13.75	-34.89	-6.78	-2.13	-29.8	-9.55	-12.7	-27.93	-5.71	-2.74	2.12	-24.86	-10.34	-18.22	-36.78	-22.65	-11.82	4.15	-14.43	3.31	-6.34	-3.29	6.32	-11.9	-0.28	-13.96	-5.18	-11.72	2.32	-35.11	-6.77	-22.58	2.96	-13.78	-14.28	3.24	-27.24	-20.69	-4.12	-11.43	-15.35	-24.04	-10.79	-2.96	-16
B3GNT6	-26.66	-20.03	-31.17	-13.11	-35.8	-29.67	-36.75	-36.93	-45.19	-15.21	5.79	-7.73	-19.9	-0.13	-29.79	-29.88	-10.09	-13.85	-37.25	5.83	-29.27	-8.18	-35.18	-20.71	-25.5	-0.17	-15.21	-16.41	-12.95	-28.31	-12.31	-21.58	-39.01	-3.76	-8.93	-30.92	-11.16	-33.54	3.57	-15.37	-19.37	9.38	-27.57	-19.17	-12.69	-33.74	-6.27	-40.86	-32.76
B3GNT7	-21.7	-21.94	-26.45	-24.63	-27.29	-17.59	-34.96	-23.53	-51.95	-26.43	-19.56	-11.26	-5	-15.24	-21.96	-22.08	-21.32	-19.94	-29.3	-33.24	-23.71	-4.65	-20.71	-3.21	-10.29	-3.92	3.01	0.15	-27.34	-8.85	-14.86	-24.21	-18.6	-37.73	-23.24	-30.44	-21.3	-27.14	-10.49	-10.75	-19.86	-11.58	12.17	-38.34	-11.25	-25.4	4.07	-18.52	-15.42
B3GNT8	-32.96	-26.93	-44.59	-23.45	-45.14	-10.28	-24.81	-28.98	-56.87	-30.91	-20.17	-20.18	-5.29	-3.47	-36.53	-28.36	-10.25	-31.38	-33.55	-22.89	-27.04	-23.42	-14.82	-13.61	-25.44	-8.38	-6.74	-23.87	-13.03	-52.02	-19.77	-9.29	-28.41	-26.15	-8.39	-35.78	-22.13	-45.88	-11.85	-28.72	-22.87	-20.31	-17.37	-14.72	-14.89	-35.28	-27.28	-35.21	-11.85
B3GNTL1	-35.2	-27.6	-24.88	-35.42	-43.09	-41.36	-28.92	-28.14	-40.42	-26.75	-9.71	-36.09	-34.59	-11.38	-33.07	-23.58	-11	-34.3	-45.42	-36.03	-31.18	-28.43	-42.31	-18.78	-27.58	-8.93	-21.5	-13.68	-26.89	-45.48	-25.57	-19.09	-43.1	-14.98	-36.44	-25.93	-25.68	-38.74	-19.26	-33.63	-34.39	-32.92	-25.24	-32.57	-32.33	-32.14	-22.66	-40.48	-32.07
B4GALNT1	-27.91	-18.27	-28.51	-16.55	-35.3	-36.08	-14.94	-17.11	-34.91	-29.14	-20.24	-33.44	-19.84	-11.33	-20.32	-30.84	-10.55	-23.85	-41.1	-37.75	-23.99	-13.41	-30.18	-1.01	-9.54	-6.18	-21.13	-13.68	-22.96	-38.72	-33.4	-6.3	-39.05	-13.33	-19.84	-14.94	-28.24	-36.25	-17.08	-23.28	-12.83	-37.27	-19.15	-32.16	-22.36	-27.82	-22.43	-42.04	-22.47
B4GALNT2	11.11	-3.3	5.98	-16.59	-3.73	-36.65	-8.17	-19.34	-32.98	-5.85	-11.45	-27.14	-21.89	-12.22	10.44	-26.68	-3.54	-9.82	-9.12	-25.1	-7.66	-4.59	-11.19	-8.02	11.92	-1.84	-10.03	-11.99	-0.02	-23.27	-22.23	5.82	-17.03	-15.57	-20.4	-35.41	-2.35	-27.62	-28.93	-3.36	-9.51	-21.92	-15.53	-26.8	-17.56	-8.44	14.2	-33.46	-3.8
B4GALNT3	-2.04	-20.81	-26.94	-0.26	-14.75	-11.1	-23.13	-24.61	-51.06	-9.03	-22.27	-14.39	-16.29	-13.86	-3.81	-14.03	-9.34	-21.72	-23.49	-33.56	-25.21	-16.93	-30.32	-2.33	-24.89	-1.49	-30.16	-3.63	3.6	-32.4	-17.53	-6.49	-10.85	-23.4	-35.65	-43.18	-23.81	-33.02	-10.39	2.36	-30.87	-26.94	-13.97	-31.15	-3.43	-25.27	-10.11	-28.39	-3.72
B4GALNT4	-27.09	-10.06	-23.17	-26.8	-41.81	-45.78	-38.55	-38.51	-49.16	-23.75	-24.4	-26.97	-21.3	-17.21	-21.16	-33.28	-18.25	-30.81	-46.9	-40.95	-20.26	-15.59	-37.94	-1.89	-26.93	-15.97	-8.75	-3.93	-14	-15.17	4.93	-22.2	-38.9	-32.6	-33.12	-4.94	-16.3	-11.76	-23.09	-20.34	-23.37	-40.13	-29.05	-27.31	-30.41	-39.32	-3.92	-35.3	-33.49
B4GALT1	-11.9	-15.62	-20.66	-15.66	-14.53	-11.87	-25.19	-19.59	-22.94	-27.56	-17.53	-22.29	-25.29	-9.16	-11.32	-37.63	-14.31	-24.53	-33.49	-34.38	-25.66	15.01	-31.88	3.64	-25.21	-8.72	-8.96	-2.58	-19.27	-30.55	-12.56	2.87	-12.87	-4.87	-23.02	-23.97	-27.09	-23.25	-24.22	-12.21	-20.49	-29.68	-25.38	-18.7	-29.4	-32.76	-9.92	-44.78	-22.58
B4GALT2	-7.52	-13.96	-34.12	-16.18	-33.37	-36.99	-20.32	-35.6	-41.65	-16.66	-7.42	-21.14	-16.79	-16.25	-13.54	-37.38	-7.05	-10.63	-46.74	-39.41	-25.75	-13.12	-27.81	0.12	-9.72	-8.72	-27.07	-18.78	-18.87	-9.7	-28.87	-19.78	-35.53	-36.86	-10.36	4.93	-10.75	-36.84	-26.45	-24.67	-33	-46.62	-17.02	-32.56	-39.77	-23.65	-8.82	-34.82	-24.97
B4GALT3	-12.22	-9.88	-18.45	-19.12	-18.53	-17.14	-8.66	-26.45	-33.11	-25.72	-22.18	-18.91	-16.08	-6.55	-4.62	-18.15	-14.84	-19.15	-28.25	-14.43	-8.83	-1.42	-10.21	-4.84	-5.97	-8.32	-6.46	-10.31	-4.53	8.44	-6.88	-20.66	-17.93	-8.88	-6.78	8.96	-1.41	-12.84	-28.79	-22.16	-28.06	-17.39	-22.52	-24.53	-30.66	-1.17	-1.08	-28.03	-18.28
B4GALT4	-31.34	0.78	-6.9	-30.94	-23	-32.38	-23.41	-34.17	-54.99	-11.63	-12.16	-42.71	-14.88	-22.08	-19.83	-27.66	-12.92	-38	-31.91	-42.27	-18.19	-23.36	-30.17	3.5	-26.37	-8	-12.24	-18.56	-10.58	-10.59	-22.07	-17.2	-22.5	-29.94	-31.37	-19.68	-15.16	-19.54	-32.79	-3.43	-22.11	-35.53	-17.76	-40	-16.15	-27.95	-15.58	-42.26	-19.25
B4GALT5	-31.74	-24.25	-40.86	-9.56	-43.01	-44.96	-28.52	-34.16	-52.58	-27.46	-20.9	-43.54	-37.03	-17.09	-22.57	-40.49	-17.39	-49.05	-37.17	-41.62	-33.92	-20.44	-25.83	-22.37	-13.36	-12.73	-19.59	-16.86	-20.8	-30.38	-18.83	-7.96	-34.88	-41.02	-44.89	-25.02	-13.62	-36.91	-33.72	-25.01	-17.46	-26.81	-24.91	-44.1	-39.75	-31.11	-19.38	-40.55	-28.16
B4GALT6	-32.25	-31.85	-23.59	-30.43	-44.3	-29.43	-37.25	-21.94	-44.18	-27.77	-24.36	-28.58	-33.93	-13.86	-18.27	-43.07	-11.88	-41.95	-44.21	-39.57	-23.66	-24.95	-46.24	-19.69	-26.12	-9.92	-7.6	-6.4	-25.13	-21.46	-28.5	-27.08	-40.65	-34.66	-46.84	13.26	-28.49	-32.66	-36.44	-30.7	-18.8	-20.37	-27.56	-32.26	-35.68	-31.58	-6.98	-38.23	-28.62
B4GALT7	9.21	-15.79	-9.91	-5.5	-23.5	-20.83	-5.22	-12.32	-14.16	-12.09	-14.67	-28.41	-17.93	-6.81	-15.43	-13.25	-2.54	-17.04	-33	-40.67	-8.06	-8.35	-11.45	6.73	-11.98	-2.75	-1.54	1.82	3.95	-20.02	-6.86	0.04	-30.83	2.01	-13.44	-27.24	-10.53	-10.69	-13.27	1.25	-22.44	-19.38	-2.25	-4.64	0.94	-7.98	6.53	-33.84	2.28
B9D1	-45.22	-25.78	-30.53	-22.29	-34.27	-40.46	-39.95	-15.78	-68.38	-23.21	-29.95	-41.59	-37.11	-33.7	-38.78	-54.5	-20.62	-35.44	-21.62	-52.67	-42.67	-13.41	-54.59	-12.03	-27.85	-6.18	-34.15	-13.72	-20.62	-44.92	-35.14	-25.88	-43.35	-27.04	-43.25	-40.28	-34.48	-42.45	-27.72	-21.58	-31.6	-49.26	-35.83	-44.3	-26.39	-44.91	-29.28	-58.45	-14.15
BAAT	-32.4	-25.72	-34.57	-22.75	-38.62	-9.67	-25.18	-19.63	-63.71	-23.56	-10.97	-22.23	-29.01	-15.88	-26.72	-12.76	-14.7	-17.24	-35.08	-30.17	-14.56	-22.19	-32.41	-8.17	0.84	-2.75	-6.62	-12.47	-17.78	-26.76	-31.71	-12.59	-30.02	-18.96	-26.32	-23.04	-17.74	-34.89	-36.79	-18.16	-29.09	-4.1	-34.2	-43.8	-33.44	-24.53	-8.03	-46.3	-28.07
BACE1	-48.17	-24.78	-43.97	-34.41	-54.29	-49.66	-45.83	-41.65	-74.44	-48.1	-19.25	-23.62	-35.88	-29.64	-28.24	-59.81	-27.3	-40.22	-48.71	-64.07	-37.62	-29.02	-54.08	-7.38	-39.3	-10.95	-42.23	-22.94	-35.32	-64.2	-33.76	-21.25	-42.22	-55.35	-22.62	-58.82	-43.03	-51.02	-27.66	-30.8	-45.09	-44.88	-37.9	-48.81	-30.36	-46.52	-29.38	-64.03	-51.29
BACE2	-16.26	-25.87	-31.51	-36.79	-33.59	-21.17	-21.53	-24.62	-53.1	-18.44	-24.5	-39.39	-24.24	-25.71	-37.79	-18.91	-12.97	-19.45	-48.05	-42.24	-15.13	-23.56	-35.96	-10.4	-17.45	2.29	-9.6	-7.5	-34.86	-5.12	-12.63	-29.94	-44.47	-43.28	-30.51	-14.29	-30.56	-42.83	-26.87	-8.05	-39.86	-33.06	-14.54	-25.29	-27.58	-25.33	-17.52	-16.72	-30.64
BACH1	-20.21	-18.03	-26.77	-11.18	-40.75	-16.34	-26.03	-13.43	-52.17	-14.05	-15.63	-29.36	-16.99	-29.89	-16.13	-48.8	-9.62	-18.07	-47.3	-39.52	-21.41	-20.13	-38.6	-6.89	-24.81	-4.03	-16.68	-17.83	-30.07	-47	-37.62	-29.53	-31.5	-22.58	-41.15	-35.11	-16.74	-44.96	-23.57	-10	-26.62	-39.9	-33.74	-9.56	-24.81	-29.58	-10.86	-53.48	-39.52
BACH2	-7.02	-25.75	-26.27	-25.42	-41.76	-44.03	-16.06	-29.91	-35.52	-31.86	-27.81	-39.6	-30.02	-18.89	-22.36	-45.03	-18.5	-38.11	-43.91	-49.02	-17.35	-24.52	-33.37	0.93	-13.36	6.99	-35.54	-20.6	-20.26	-35.94	-29.9	-9.43	-6.96	-10.06	-24.82	-45.1	-38.34	-40.01	-19.97	-2.8	-33.17	-31.75	-14.56	-39.16	-31.11	-32.54	-18.16	-46.57	-20.42
BAD	-38.48	-35.17	-44.14	-44.61	-34.5	-36.03	-44.63	-36.86	-57.49	-25.63	-23.52	-27.36	-24.48	-13.39	-33.14	-52.08	-18.91	-31.14	-57.87	-33.5	-42.03	-28.56	-49.24	-20.5	-17.95	-12.19	-28.28	-30.65	-39.86	-52.15	-32.19	-27.3	-55.17	-34.78	-45.66	-46.86	-34.57	-49.52	0.41	-35.42	-29.99	-21.11	-35.53	-39.18	-30.02	-44.11	-18.03	-60.27	-40.07
BAG1	-32.21	-20.16	-43.01	-32.22	-46.29	-41.38	-34.76	-40.83	-62.51	-24.01	-14.27	-13.33	-34.63	-18.15	-26.35	-28.96	-14.08	-29.67	-65.16	-38.66	-28.49	-16.76	-54.76	-13.5	-32.62	-2.85	-21.32	-23.03	-12.67	-54.59	-27.23	-27.57	-34.88	-35.54	-39.05	-29.16	-34.29	-43.92	-21.75	-14.83	-29.17	-38.82	-21.44	-33.41	-32.49	-36.62	-21.06	-40.03	-36.56
BAG2	-31.93	-24.26	-32.05	-25.46	-37.17	-40.73	-33.73	-18.5	-34.17	-33.81	-16.13	-43.29	-46.85	-21.06	-4.76	-46.64	-17.74	-41.64	-46.28	-49.4	-29.78	-27.51	-24.6	-21.02	-10.86	-15.54	-14.03	-22.87	-21.89	-46.68	-42.42	-18.52	-24.1	-35.06	-40.69	-38.02	-19.36	-29.21	-32.81	-21.33	-40.5	-39.72	-26.93	-19.59	-44.92	-36.17	-9.92	-48.77	-27.76
BAG3	-25.16	-26.07	-33.76	-25.32	-39.79	-12.55	-20.78	-34.68	-54.57	-23.04	-19.62	-18.44	-5.41	-21.03	-38.5	-20.27	-14.12	-31.43	-32.92	-44.34	-30	-24	-37.72	-0.22	-18.83	-3.7	-26.01	-21.28	-22.89	-32.5	-35.14	-9	-43.53	-20.65	-38.49	-35.91	-21.69	-47.98	-18.2	-13.92	-31.16	-35.78	-16.6	-45.78	-31.61	-44.66	-16.27	-43	-21.15
BAG4	-15.78	-28.62	-43.03	-31.12	-47.86	-38.85	-44.78	-20.6	-66.25	-40.93	-27.31	-43.77	-45.97	-23.68	-17.05	-38.3	-8.05	-42.33	-36.76	-39.83	-23.43	-37.38	-46.14	-22.68	-19.52	-2.37	-19.74	-13.06	-24.13	-54.65	-28.07	-19.12	-42.14	-38.65	-40.13	-36.73	-30.29	-52.28	-41.22	-33.22	-43.63	-29.15	-5.8	-34.48	-41.62	-28.77	-13.1	-49.49	-32.14
BAG5	-11.74	13.09	-5.27	8.15	-8.37	-14.81	-0.43	22.39	-27.72	-5.53	-15.72	-21.13	3.68	-8.03	13.56	-16.69	5.04	-2.99	3.74	1.74	-5.37	14.8	-12.48	11.64	-12.71	5.56	-8.47	11.01	0.48	-2.31	-14.63	-7.72	-4.81	7.92	-11.58	-31.24	-17.78	-3.98	-21.5	13.78	-17.6	-4.57	11.69	-7.46	6.3	-27.23	-1.22	-28.13	13.05
BAG6	-35.88	-22.65	-39.44	-21.58	-34.92	-44.33	-37	-24.6	-26.74	-29.7	-33.52	-42.71	-7.26	-18.65	-36.53	-22.23	-9.24	-29.32	-31.23	-36.22	-34.8	-24.84	-32.8	-18.01	-22.1	-0.11	-25.01	-6.64	-28.65	-26.2	-22.01	-10.37	-36.49	-46.07	-32.16	-32.24	-22.11	-43.61	-12.72	-24.56	-33.12	-24.96	-17.91	-35.65	-35.27	-24.86	-25.52	-51.11	-28.32
BAHD1	-43	-18.15	-30.64	-30.32	-38.79	-53.31	-46.67	-40.9	-29.78	-34.58	-24.04	-47.89	-26.06	-31.1	-36.1	-59.38	-20.02	-41.56	-49.76	-55.38	-41.41	-22.39	-47.39	-10.49	-29.04	-13.81	-38.4	-25.6	-10.6	-37.51	-40.56	-31.83	-42.05	-23.23	-52.92	-52.55	-32.48	-26.6	-33.07	-16.02	-31.52	-55.58	-15.28	-31.88	-33.3	-36.42	-29.12	-62	-23.88
BAI1	-17.66	-15.39	-23.84	-17.68	-15.17	-30.86	-35.37	-13.17	-38.38	-15.22	-16.97	-26.8	-6.64	-9.7	-34.9	-34.44	-10.93	-10.15	-36.96	-31.89	-22.63	0.25	-35.35	-19.16	-19.45	-7.43	-20.01	-13.73	-6.6	-33.56	-29.14	-6.99	-3.67	-13.73	-27.38	-31.43	-25.38	-31.16	-18.83	-19.41	-25.87	-24.23	-20.92	-14.62	-22.27	-30.92	-19.03	-36.55	-20.65
BAI2	-6.66	4.87	-17.3	-13.39	-14.92	-23.46	-7.86	-9.78	-6.11	-11.94	12.62	-20.48	-2.5	0.9	29.15	-3.17	-2.03	4.79	2.62	-16.53	9.02	15.03	-17.89	-0.73	13.12	8.24	-5.1	9.66	5.27	8.09	5.25	8.51	-18.35	-21.53	-1.47	-30.1	31.8	7.23	-7.73	1.14	4	-37.19	1.83	-4.04	-6.7	-3.27	9	2.35	1.14
BAI3	-49.44	-21.28	-48.2	-11.95	-30.89	-34.46	-32.41	-32	-53.43	-18.93	-34.22	-36.11	-35.6	-34.62	-30.56	-50.55	-21.06	-51.27	-48.1	-59.61	-41.59	-19.87	-46.14	-11.83	-25.33	-9.62	-48.36	-21.81	-32.83	-56.01	-34.71	-29.45	-24.29	-28.83	-58.03	-45.7	-44.95	-44.01	-27.25	-13.45	-26.1	-59.71	-24.3	-50.85	-30.58	-34.29	-31.54	-71.77	-26.2
BAIAP2	-36.12	-24	-40.78	-34.59	-43.82	-47.16	-36.31	-30.44	-57.55	-37.38	-27.73	-43.08	-27.3	-20.69	-34.27	-56.41	-23.45	-32.21	-33.67	-42.84	-40.72	-10.74	-50.35	-8.18	-21.55	-13.66	-39.14	-25.72	-29.2	-56.65	-41.1	-29.1	-43.44	-36.06	-37.82	-51.14	-41.7	-32.37	-12.11	-39.93	-35.67	-45.66	-37.77	-27.69	-29.25	-51.55	-32.22	-63.17	-45.43
BAIAP2L1	-38.13	-28.53	-39.92	-20.18	-45.17	-19.92	-29.21	-38.87	-43.61	-12.75	-24.18	-14.39	-39.16	-17.94	-38.89	-15.91	-15.64	-34.42	-40.47	-46.88	-34.41	-26.43	-36.55	-13.76	-32.7	-10.61	-27.67	-24.38	-32.17	-30.97	-23.96	-23.73	-45.64	-16.23	-36.07	-16.88	-28.16	-47.21	-22.38	-28.2	-41.25	-36.12	-7.7	-39.41	-41.28	-40.94	-22.38	-49.41	-37.41
BAIAP2L2	-41.48	-21.6	-26.41	-34.88	-35.8	-41.32	-30.95	-49.73	-43.23	-19.35	-25.8	-30.56	-27.32	-17.64	-16.45	-45.71	-14.39	-33.99	-44.99	-45.57	-26.46	-20.41	-45.39	-21.81	-28.28	-14.41	-24.39	-23.67	-3.65	-30.54	-30.67	-15.87	-28.08	-34.15	-39.58	-31.21	-16.99	-47.67	-26.95	-33.34	-34.59	-7.61	-24.57	-30.74	-25.49	-32.55	-28.09	-44.7	-37.07
BAIAP3	-25.64	-29.84	-35.99	-29.95	-27.57	-49.29	-23.64	-40.6	-61.44	-30.98	-29.04	-18.69	-19.76	-0.22	-17.42	-31.82	-4.5	-25.48	-44.76	-38.96	-26.76	0.24	-42.03	-4.43	-28.35	-2	-24.91	-21.93	-25.61	-32.85	-22.88	-18.36	-40.35	-18.97	-27.77	-24.74	-32.29	-41.46	-11.63	-9.16	-17.43	-27.25	-16.52	-36.93	-19.74	-45.52	-22.04	-43.4	-25.86
BAK1	-38.47	-31.98	-48.04	-36.33	-50.82	-55.61	-43.04	-51.28	-65.09	-28.34	-32.78	-29.98	-38.96	-23	-41.77	-51.74	-20.08	-37.94	-55.95	-54.45	-46.49	-34.51	-46.25	-19.95	-33.15	-13.94	-38.81	-21.35	-37.82	-54.26	-35.9	-27.92	-55.57	-33.25	-47.1	-46.38	-38.98	-48.96	-5.53	-34.52	-38.04	-35.31	-41.34	-44.78	-33.37	-47.81	-24.68	-62.08	-42.79
BANF1	-0.34	-33.39	-14.57	-13.12	1.32	-2.88	3.36	8.88	10.49	-20.5	2.28	-4.5	4.06	-12.19	1.77	4.22	0.81	-5.14	21.64	31.4	2.07	-3.41	2.49	-9.56	-15.73	5.29	15.08	-15.84	-18.19	-5.31	-12.53	15.53	-5.21	6.35	15.14	-11.66	-18.25	29.69	-21.19	-8.31	-21.67	22.68	-9.29	6.24	-1.87	18.91	10.41	19	-6.29
BANF2	-33.78	-27.85	-36.55	-34.19	-43.36	-39.66	-30.7	-36.97	-49.24	-25.65	-21.7	-41.06	-39.99	-20.68	-26.14	-37.9	-16.21	-36.05	-45.82	-36.66	-32.44	-26.98	-33.56	-21.13	-22.36	-9.4	-13.42	-18.81	-23.24	-32.66	-31.4	-7.3	-38.89	-38.66	-36.84	-36.09	-22.29	-39.01	-35.02	-26.9	-30.16	-33.07	-27.08	-38.6	-38.62	-32.61	-21.1	-49.05	-32.77
[truncated: 14,501 more rows]
[truncated: 19 more columns]
