# Supplementary material for: Measuring error rates in genomic perturbation screens: gold standards for human functional genomics
Source: Mol Syst Biol. 2014 Jul 1;10(7):733. doi: 10.15252/msb.20145216 (PMC4299491; doi:10.15252/msb.20145216)
Supplement: Supplementary file 3 — Supplementary Dataset S3 [file msb0010-0733-sd3.xlsx]

## Sheet: sample-precision-recall-numTP-t
CellLine	Recall	Precision	TotalHits	F-measure		Legend:
PATU8988S	0.9286	0.9559	493	0.942		Recall	TP/(TP+FN), fraction of reference positives at BF=0
TOV1946	0.9571	0.9054	664	0.931		Precision	TP/(TP+FP), fraction of accurate hits at BF=0
PANC0327	0.9	0.9403	444	0.92		TotalHits	Number of genes with BF>=0
SU8686	0.9143	0.9014	563	0.908		F-measure	Harmonic mean of recall & precision
HCC1954	0.9324	0.8846	654	0.908
PANC0813	0.8784	0.9028	681	0.89
OVCA5	0.8429	0.9365	508	0.887
HCC1806	0.8514	0.9265	536	0.887
SW527	0.8857	0.8857	538	0.886
HPAFII	0.8857	0.8857	588	0.886
OVCA8	0.8514	0.913	556	0.881
MDAMB231	0.8649	0.8889	648	0.877
HCC1419	0.8	0.9655	460	0.875
A2780CIS	0.8243	0.9242	523	0.871
HCC1428	0.7973	0.9516	587	0.868
MIAPACA2	0.8714	0.8592	654	0.865
CAMA1	0.8378	0.8857	614	0.861
KPL1	0.8571	0.8571	734	0.857
HCC1937	0.8143	0.9048	488	0.857
ZR751	0.8378	0.8732	708	0.855
PATU8988T	0.8108	0.8955	475	0.851
CAL51	0.8143	0.8906	470	0.851
BT474	0.8514	0.8514	569	0.851
MDAMB436	0.8784	0.8125	795	0.844
MDAMB361	0.8429	0.8429	806	0.843
PANC0403	0.8514	0.8289	801	0.84
OVCAR3	0.7857	0.8871	450	0.833
OV90	0.8108	0.8571	486	0.833
OVCA1369TR	0.8571	0.8	638	0.828
MCF7	0.8108	0.8451	639	0.828
MDAMB453	0.7429	0.9286	488	0.825
PANC1	0.8108	0.8333	736	0.822
MDAMB468	0.7973	0.8429	801	0.819
609050M	0.8429	0.7973	882	0.819
BT549	0.8	0.8358	636	0.818
BT20	0.7714	0.871	511	0.818
HCC1500	0.7857	0.8462	727	0.815
HCC1143	0.7568	0.875	516	0.812
HCC1395	0.8514	0.759	1097	0.803
T47D	0.7432	0.8594	524	0.797
PANC1005	0.8378	0.747	1009	0.79
BXPC3	0.7297	0.8571	527	0.788
ASPC1	0.8378	0.7381	927	0.785
OV1946	0.8714	0.7093	1146	0.782
SW1990	0.8243	0.7349	924	0.777
EFM19	0.7714	0.7826	682	0.777
HS578T	0.7714	0.7397	777	0.755
KP4	0.7838	0.725	969	0.753
RWP1	0.7297	0.7714	840	0.75
IMIMPC1	0.7714	0.7297	751	0.75
TOV2223G	0.7027	0.8	530	0.748
OVCA433BAST	0.7432	0.7534	790	0.748
SKBR3	0.6714	0.8246	660	0.74
PANC0203	0.8108	0.6667	1071	0.732
A2780	0.6714	0.7966	734	0.729
CFPAC1	0.6757	0.7576	717	0.714
HS766T	0.7703	0.6628	1266	0.713
HCC38	0.7	0.6712	1132	0.685
MMOVCAR432BAST1	0.6081	0.7759	548	0.682
HPDE	0.7568	0.6154	1562	0.679
SKPC3	0.6622	0.6282	1209	0.645
PANC0504	0.6857	0.6	1339	0.64
HCC1187	0.5286	0.7708	507	0.627
PL45	0.7	0.5568	1423	0.62
MDAMB157	0.5571	0.661	892	0.605
KP3	0.6714	0.5465	1253	0.603
SKOV3	0.527	0.5065	1152	0.517
TOV3133G	0.3571	0.7143	633	0.476
