# Supplementary material for: Measuring error rates in genomic perturbation screens: gold standards for human functional genomics
Source: Mol Syst Biol. 2014 Jul 1;10(7):733. doi: 10.15252/msb.20145216 (PMC4299491; doi:10.15252/msb.20145216)
Supplement: Supplementary file 4 — Supplementary Dataset S4 [file msb0010-0733-sd4.xlsx]

## Sheet: essential-genes-top48screens
Gene	Num Obs
ARCN1	48		Gene	The HGNC symbol of the putative essential gene
EIF3B	48		Num Obs	The number of cell lines (of the top 48) in which the gene is classified as essential
EIF3D	48
EIF5B	48
KPNB1	48
POLR2D	48
PRPF19	48
PSMB2	48
PSMD1	48
RPL10A	48
RPL11	48
RPL23	48
RPL27	48
RPL32	48
RPL36	48
RPL4	48
RPL7	48
RPL9	48
RPS11	48
RPS13	48
RPS14	48
RPS15A	48
RPS17	48
RPS26	48
RPSA	48
SNRNP200	48
SNRPD2	48
TUBA1B	48
TUBA1C	48
U2AF1	48
COPB1	47
EEF2	47
EFTUD2	47
EIF3A	47
PSMA1	47
PSMA3	47
RAN	47
RPL12	47
RPL18	47
RPL37	47
RPL37A	47
RPL5	47
RPL6	47
RPS18	47
RPS27A	47
RPS7	47
RPS8	47
RPS9	47
SF3B5	47
SHFM1	47
CCT7	46
CDC5L	46
EIF4A3	46
HNRNPC	46
INTS4L2	46
KARS	46
NHP2L1	46
NUF2	46
PRPF31	46
PSMB3	46
RPL14	46
RPL34	46
RPLP0	46
RPS3	46
RRM1	46
RUVBL2	46
SNRPD1	46
USP39	46
CCT3	45
CCT8	45
EIF3G	45
NUP93	45
RPL7A	45
SF3A1	45
SFPQ	45
AQR	44
CLTC	44
EIF2S2	44
EIF3I	44
LSM6	44
PHB	44
POLR2I	44
PSMD7	44
RPL19	44
RPS28	44
U2AF2	44
EIF3C	43
LSM4	43
RPL31	43
VCP	43
FTSJ3	42
NACA	42
PSMA6	42
PSMD11	42
RILPL2	42
RPA2	42
RPL23A	42
RPL3	42
SUPT5H	42
COPZ1	41
FAM126A	41
PHF5A	41
RPL24	41
RPLP2	41
RPS3A	41
SNRPE	41
TIMM10	41
CCT4	40
CDK11B	40
HAUS7	40
LSM3	40
LSM5	40
NXF1	40
PABPN1	40
PSMA2	40
RPSAP9	40
COPS2	39
DYNC1H1	39
HSPA9	39
RPL13	39
RPL18A	39
RPS6	39
SF3B2	39
SNRNP27	39
EIF3F	38
POLR2A	38
RPL10	38
SF3B3	38
SRSF1	38
TUBGCP2	38
ALYREF	37
RBM17	37
RPA1	37
RPL13AP6	37
RPS24	37
RPS27	37
COPA	36
NUP133	36
PAPOLA	36
RFC4	36
RPS19	36
SF3B1	36
SMC3	36
CCNB3	35
CDC40	35
CHD4	35
FUT9	35
HNRNPU	35
NAPA	35
PRPF3	35
RPS15	35
SDAD1	35
CSE1L	34
DDX18	34
HSPE1	34
KCNJ5	34
NUP205	34
PRKAB2	34
PSMD6	34
RPL35A	34
SRCAP	34
UBA1	34
XPO1	34
EIF1AX	33
ETF1	33
HINT3	33
HSPG2	33
INTS9	33
NOC4L	33
PELP1	33
PRPF38A	33
RPL17	33
RPL35	33
SKAP1	33
SMC2	33
SNRPG	33
WDR12	33
ZNF207	33
CHMP2A	32
DNM2	32
GPR112	32
MS4A13	32
PHB2	32
POLA1	32
PRPF8	32
PSMC2	32
RPL13A	32
RPS29	32
YY1	32
DDB1	31
EIF2B4	31
GNL3	31
MCM2	31
PRPF18	31
PSMC4	31
RPS20	31
WDR60	31
ADCYAP1R1	30
COPS4	30
COPS6	30
CYP1A2	30
GAR1	30
GTDC2	30
HNRNPK	30
LIAS	30
MRPS31	30
NEDD8	30
PGLYRP4	30
PPP2R1A	30
PRUNE	30
PSMC1	30
WDR61	30
XAB2	30
DYNC1I2	29
GUSBP4	29
RPS5	29
SF3B4	29
SRSF3	29
TLR9	29
TSTA3	29
BST2	28
DAPK1	28
DDX46	28
DUOXA2	28
EIF4E3	28
POLR2F	28
RUVBL1	28
SPINT2	28
TRIP13	28
ZC3H13	28
BRIX1	27
CNOT3	27
CPSF1	27
DMKN	27
FLT3LG	27
GTF3C4	27
NUP98	27
PTGDR2	27
RPL38	27
RPN2	27
SF3A2	27
SLC22A3	27
TFIP11	27
THOP1	27
VPS28	27
ZAN	27
ALG10B	26
ERCC6L	26
HNRNPM	26
IGFBP2	26
NCOR2	26
PFDN2	26
QARS	26
RPL26	26
RPL30	26
SRFBP1	26
SUPT6H	26
USP17L4	26
CCT6A	25
DDX49	25
EPHB4	25
EXOSC10	25
ISG20	25
MPL	25
NAPG	25
NUDT21	25
PLK1S1	25
RPS4X	25
TEKT2	25
TEX11	25
TXLNG2P	25
WDR86	25
AURKB	24
C12orf66	24
CCNB2	24
CDK17	24
COPS8	24
CTDNEP1	24
DDX51	24
ERH	24
EVX2	24
GREM1	24
GRIN1	24
HEATR1	24
MSANTD3	24
NID2	24
NUP54	24
PAQR5	24
RBM47	24
SUPV3L1	24
ZBTB48	24
ACTRT2	23
C16orf62	23
CLUL1	23
CMTM4	23
DARS	23
DDX17	23
DNTTIP2	23
ECT2	23
EIF3H	23
GEMIN5	23
ISCU	23
LTK	23
MED14	23
MED30	23
MEGF6	23
PCBP2	23
PSMD3	23
PTPN23	23
PUF60	23
RBM39	23
RPSAP58	23
SKIV2L2	23
SNAPC1	23
SNX6	23
STAT2	23
TRPV6	23
TUBB	23
UBB	23
ARHGAP29	22
CRYL1	22
CUL7	22
FBXL7	22
FNDC7	22
GPR111	22
HIST2H2AC	22
IRS4	22
ISY1	22
LINC00301	22
PLRG1	22
RPS25	22
SAP18	22
TAF4B	22
XBP1	22
ARF4	21
ATP1A1	21
C19orf10	21
CTSA	21
DDX21	21
DDX39B	21
EIF2B5	21
GLYCTK	21
GPAM	21
ICK	21
KIDINS220	21
MB	21
MDN1	21
NDUFS7	21
NTSR1	21
PAF1	21
PSMB7	21
PSMD14	21
RANBP2	21
RTN4RL2	21
SPRED1	21
TNFRSF18	21
TRIP6	21
CDC37	20
CNN2	20
CPPED1	20
CUX2	20
DNAJC21	20
EIF2B3	20
EP400NL	20
GK5	20
GSPT1	20
HKDC1	20
HSP90AB2P	20
IGF2BP1	20
MYO3B	20
NR1D1	20
ORAOV1	20
PIK3C2G	20
PSMC3	20
PTPRH	20
PTPRM	20
RABL2A	20
SNRNP70	20
SNURF	20
SRRT	20
TCOF1	20
TLX3	20
TOMM40	20
UTP15	20
WDR77	20
ACO2	19
BANF1	19
CES1P1	19
CHN2	19
CHTOP	19
COL8A1	19
DHX30	19
FOXA3	19
GDF9	19
KCNN3	19
KLK15	19
LOC388948	19
MRPS35	19
MYBL2	19
NAT8B	19
NCBP1	19
NDUFB7	19
NUPL1	19
OR52L1	19
PEX3	19
PFN1	19
PODN	19
PODNL1	19
POLR2B	19
PSMD12	19
PSMD4	19
SCRT1	19
SLC2A11	19
SLC7A2	19
SMARCC1	19
SPAG7	19
SSRP1	19
STAG2	19
VWCE	19
ZNF628	19
ANAPC4	18
C3orf25	18
CAPZB	18
COPB2	18
GAGE2C	18
KCNC3	18
KRAS	18
MBL2	18
NPR1	18
NUS1	18
OR51T1	18
PPIE	18
PRSS8	18
PSMA4	18
PSMA7	18
PSMB1	18
PSMD13	18
PTPMT1	18
PTPN9	18
RXRG	18
SFTPB	18
SH2D1A	18
SHMT1	18
SLC22A20	18
SNAI3	18
SRGAP3	18
SS18	18
TACC3	18
TAS2R38	18
TM7SF2	18
TMOD3	18
UBA6	18
UBQLNL	18
WASH1	18
ZNF614	18
ATP6V0D1	17
C11orf40	17
CA7	17
CARS2	17
CDKL2	17
CLEC5A	17
DBF4	17
DHX9	17
DSCR9	17
EIF2B2	17
EIF6	17
ERBB2IP	17
FIG4	17
GRM5	17
HP	17
HSD11B2	17
HSF1	17
KIAA0101	17
KRT17	17
KRT34	17
LRRC8D	17
LRRN3	17
LUC7L3	17
MARK1	17
MIS18A	17
MN1	17
MNX1	17
MORC2-AS1	17
MRPL37	17
MUC2	17
POLR2E	17
PPP1R15A	17
PREB	17
PRKRA	17
PRSS30P	17
PSMB4	17
RPL21	17
RTF1	17
SLC37A4	17
SLU7	17
TCEB2	17
THBS2	17
TPR	17
VPRBP	17
ZFX	17
ALMS1	16
APPL1	16
ASGR2	16
CACNA2D3	16
CARS	16
CKAP5	16
CYP21A2	16
EIF2S3	16
EIF3M	16
ETS2	16
FBXW4	16
IARS2	16
KDSR	16
LCNL1	16
MAS1L	16
MFAP3L	16
MS4A7	16
MTMR1	16
MYEOV	16
PAFAH1B1	16
PTPN22	16
RRN3P1	16
SF3B14	16
SLA2	16
SVIL	16
TAF2	16
THOC3	16
TIMELESS	16
TUBGCP3	16
UBC	16
ZBTB8OS	16
ZNRF2	16
AMN	15
APBB1	15
CALM2	15
CENPC1	15
DNAJB6	15
DNASE1L3	15
DPP7	15
DYNLRB1	15
FGFBP1	15
FOS	15
GLT25D2	15
HMGB1	15
LPXN	15
MPP2	15
MS4A6E	15
NAA38	15
NCAPG	15
NUP85	15
PLK1	15
PSMB6	15
RAD51	15
RBM10	15
RPTOR	15
RSAD2	15
RSL24D1	15
SERPINB13	15
SFXN4	15
SLC25A18	15
SNRPD3	15
STX1A	15
STXBP3	15
TLE1	15
TOPBP1	15
TXNL4A	15
UTP20	15
AP2M1	14
AP5Z1	14
ARHGEF25	14
ATP6V0C	14
ATXN10	14
BUB1B	14
CAPN2	14
CCDC71	14
COMP	14
COPE	14
CXXC1	14
DDHD2	14
DMRTA2	14
ETNK2	14
EXOSC9	14
GADD45B	14
GCKR	14
IMP4	14
KRT28	14
MCM4	14
MMP2	14
NUDT4	14
NUP214	14
OPN4	14
OR2J2	14
OSCAR	14
PIN4	14
PLA2G2D	14
POLRMT	14
PSTPIP2	14
RAB5A	14
RINT1	14
RPS12	14
RPS21	14
SERPINF1	14
SH3RF1	14
SMG1	14
SNHG1	14
SSR1	14
SUPT16H	14
TMED3	14
TNFSF15	14
TRRAP	14
UBAP2L	14
WASH7P	14
WISP1	14
ACTR1A	13
AURKA	13
BLOC1S5	13
C4orf33	13
CDC45	13
CRTAM	13
CYP27C1	13
DDB2	13
DNASE2B	13
EXOSC4	13
FABP3	13
FOXF1	13
FSTL4	13
GMPPA	13
GRIN2C	13
GTPBP4	13
HLA-DQB1	13
HLA-DQB2	13
HSPD1	13
IQGAP1	13
KHDRBS2	13
KRR1	13
LARP1	13
LETM1	13
LY96	13
MKI67IP	13
PKN2	13
POLR2H	13
PRKDC	13
PSMB5	13
RFTN1	13
RGS18	13
RGS19	13
RHD	13
RPP38	13
SERPINC1	13
SLC35C1	13
SRBD1	13
STK3	13
STX16	13
SYF2	13
TAS2R14	13
TBCD	13
TDRD3	13
THOC2	13
TYMS	13
WBP11	13
XCL2	13
ZNF671	13
ADAM18	12
ADCK5	12
AGMO	12
AIRE	12
BAG5	12
BAI2	12
CCRN4L	12
CFLAR	12
CORT	12
CYP2F1	12
DUSP16	12
ETHE1	12
EXOSC2	12
EYA2	12
FAU	12
FYN	12
FZD8	12
GDEP	12
GLYR1	12
GMPR2	12
GPNMB	12
GRPEL2	12
HAL	12
HGS	12
HOXA3	12
HYAL3	12
ITGAV	12
KRTAP13-3	12
LARS	12
LSM7	12
MAGEC3	12
MDK	12
MECR	12
MED28	12
MLL5	12
MVD	12
MYO18A	12
NCOA2	12
NPTN	12
OR1E2	12
PCCA	12
POLR2K	12
PVALB	12
RANGRF	12
RPAP1	12
RPL17-C18ORF32	12
RPL39	12
RPS6KA4	12
SAMM50	12
SDHA	12
SEC61A1	12
SERPINB6	12
SKP1	12
SRSF2	12
SYMPK	12
TBC1D16	12
TIGD2	12
TUBGCP4	12
UGT2B10	12
WDR5	12
ZNF839	12
ADC	11
AJUBA	11
AS3MT	11
ATOH8	11
CCL25	11
COPS3	11
CWC22	11
DNM1L	11
DTYMK	11
DUSP13	11
DYNLT3	11
FAM181A	11
FBXO6	11
FBXO9	11
FUBP1	11
FZD4	11
GGA2	11
GIT2	11
GPR162	11
H3F3B	11
HLA-DRB3	11
HRASLS	11
HYAL2	11
ID1	11
INTS4	11
KIF20B	11
KIF22	11
KRT7	11
KTN1	11
LRRC59	11
MAPKAP1	11
MCM6	11
MCM9	11
MMP23B	11
MRPL23	11
NARS	11
NEU3	11
NKX2-3	11
NKX2-8	11
NOP2	11
NT5C1A	11
NT5C3L	11
NUP43	11
OR4K17	11
PCYT2	11
POLD1	11
POLE	11
PPP5C	11
PPWD1	11
PRSS41	11
RBMX	11
RFC2	11
RGS13	11
RPLP1	11
SAPCD2	11
SCAND1	11
SERPINA12	11
SERPINI1	11
SMU1	11
SON	11
TBRG1	11
TEX28	11
TIGD6	11
TOP1	11
TPM3	11
ZC2HC1C	11
ZNF223	11
ZYG11A	11
ABCA3	10
AFAP1L1	10
AFG3L2	10
ANKRA2	10
APOBEC3B	10
ARPP21	10
ATP5C1	10
BCL2L1	10
BTLA	10
BUD31	10
C17orf66	10
CAMP	10
CARD9	10
CCDC171	10
CCDC51	10
CCR8	10
CHI3L2	10
CYBASC3	10
DEFB4A	10
DEGS2	10
DHX36	10
DONSON	10
EGLN1	10
FER	10
FZD2	10
GNG8	10
GPC6	10
GPR116	10
GPR171	10
GPR25	10
HNRNPA1	10
KLHL28	10
KNG1	10
KRT10	10
KRTAP13-1	10
LAIR1	10
LIG1	10
LILRA2	10
LOXL2	10
LPPR2	10
MAU2	10
MFSD8	10
MMS22L	10
MTNR1A	10
NAA10	10
NEFL	10
NT5C2	10
NUDT12	10
NUPL2	10
OPA1	10
PCDH1	10
PDK2	10
PGPEP1	10
PLAGL1	10
PNCK	10
PPCDC	10
PPP2R2D	10
PSMC5	10
PTCD3	10
RASD1	10
RBM14	10
RPL28	10
RRN3P3	10
SERPINB9	10
SLC26A5	10
SNRPF	10
SNW1	10
SPATS2L	10
ST8SIA2	10
TDO2	10
TM4SF19	10
TMEM246	10
TMPRSS9	10
TNKS1BP1	10
TOMM70A	10
TPH2	10
TRPC4AP	10
TSPYL5	10
TTBK2	10
UBA2	10
UNC13B	10
URGCP	10
VPS41	10
VTA1	10
YBX1	10
ZNF155	10
ABAT	9
ADPRM	9
ALDOC	9
ALOX12B	9
ALOXE3	9
AMPH	9
ANTXR1	9
ARHGAP27	9
ARHGEF4	9
ASCL4	9
ATP5I	9
ATP6V1B2	9
C14orf166	9
C16orf87	9
C1GALT1C1	9
C22orf32	9
C6orf136	9
CCT5	9
CD151	9
CDT1	9
CNOT1	9
CNPY4	9
CPSF3	9
DCAF17	9
DTNA	9
EFHB	9
EVX1	9
FBXO8	9
FOXB1	9
FOXD4L4	9
FPR1	9
HBA1	9
HBZ	9
HMSD	9
HRK	9
IL23R	9
INCENP	9
INTS7	9
IPO7	9
ITGA2	9
JUP	9
KRT24	9
LDLRAP1	9
LOC100128787	9
LPAR4	9
LRFN2	9
LSM2	9
MAP3K12	9
MICAL1	9
MYOM2	9
NDUFS1	9
PCBP1	9
PCDH12	9
PDAP1	9
PDC	9
PI4KAP2	9
POLR2L	9
PPP1R15B	9
PPP1R7	9
PRDM12	9
PROCR	9
PTPLAD1	9
PTPRCAP	9
RAB3IP	9
RAB7B	9
RBM5	9
RPA3	9
RPL15	9
RRS1	9
SART3	9
SCD	9
SERPINA5	9
SIRPD	9
SLC36A1	9
SOD1	9
SPRY1	9
STRN	9
SYT7	9
TEKT5	9
TMEM147	9
TOM1	9
TRPC1	9
TTC23	9
UBA52	9
UBE2D1	9
USP32P2	9
WIPI1	9
ZG16	9
ZNF445	9
ACLY	8
ACOT9	8
ADD1	8
ADH5	8
AEBP1	8
APOBEC3F	8
ARG1	8
ASGR1	8
ATP5S	8
AZIN1	8
B3GALT6	8
C16orf72	8
C17orf102	8
CAPN5	8
CATSPER2	8
CBFA2T2	8
CD59	8
CLEC12B	8
CMIP	8
COL25A1	8
CPA4	8
DCTN3	8
DDX54	8
DHX38	8
DIRAS3	8
DKK3	8
DLG1	8
DNAJC1	8
DNTT	8
DUSP7	8
E2F5	8
EIF2S1	8
EIF4G2	8
ELAVL1	8
EMG1	8
ENSA	8
EPB41L4A	8
FBXW7	8
FN3KRP	8
FOXA1	8
FRG1	8
GALR1	8
GAS2L1	8
GDPD1	8
GNA11	8
GPS1	8
GRPEL1	8
GSR	8
HAUS1	8
HDGFL1	8
HEATR3	8
HRH1	8
IL28A	8
IQCG	8
KDELR3	8
KIF3A	8
KLRC1	8
LOC400680	8
LOC401134	8
MAB21L3	8
MAD2L1BP	8
MAGOH	8
MBP	8
MCM5	8
METAP2	8
MLNR	8
MOB3B	8
MOGAT1	8
MTMR8	8
MTOR	8
MTUS2	8
MUCL1	8
NAGS	8
NEUROG2	8
NOL3	8
NONO	8
NT5C	8
NUGGC	8
NUP88	8
OXA1L	8
PCDHA1	8
PDE1B	8
PLXNB3	8
PNPT1	8
PPIL1	8
PPP1R14B	8
PRMT1	8
PSMD2	8
PXK	8
RABEP1	8
RARRES2	8
RASL11B	8
RBM22	8
RBM25	8
RBMXL1	8
RPS2	8
RRP12	8
RSBN1L	8
RXFP1	8
SAMD4B	8
SARNP	8
SERPIND1	8
SLC38A9	8
SLPI	8
SNUPN	8
SPATS1	8
SRP9	8
SRSF11	8
STIL	8
STX4	8
SUMO2	8
TBCE	8
TKTL1	8
TMEM87B	8
TMSB15B	8
TPX2	8
TRAF1	8
TRIM33	8
TULP1	8
UBAC1	8
UGT2B17	8
UROD	8
WDR49	8
XXYLT1	8
YSK4	8
ZC3H15	8
ZC3H18	8
ZFP37	8
ZIM3	8
ZMAT5	8
ZNF225	8
ZNF764	8
ABHD5	7
ADAM32	7
ADAMTS7	7
AKAP8L	7
ALDH18A1	7
ALDH1B1	7
AP1AR	7
APOBEC3G	7
APOL1	7
AQP5	7
ARAP1	7
AVPR2	7
AZI1	7
BCAS2	7
C1orf162	7
C2orf81	7
C8orf37	7
C8orf46	7
CA5A	7
CAP1	7
CARD14	7
CCNG1	7
CCNK	7
CD83	7
CDK12	7
CDK2AP2	7
CDK4	7
CFTR	7
CHP1	7
CHPF2	7
CIRH1A	7
CIT	7
CPNE4	7
CPXM1	7
CPXM2	7
CRYBA1	7
CTNNB1	7
CTR9	7
CUL4B	7
DLK2	7
DRD4	7
ECM1	7
EGLN3	7
EIF3E	7
EIF4EBP1	7
EPS8	7
EVI2A	7
EXD3	7
EXOC1	7
F2RL3	7
FAM134C	7
FAM5C	7
FCRL2	7
FFAR1	7
FOSL1	7
FOXN4	7
FRMD1	7
FUT2	7
GKN1	7
GLP2R	7
GPD2	7
GPR110	7
GPR26	7
GTF2B	7
GTF3C3	7
HAAO	7
HAUS6	7
HSP90AB3P	7
HSPA5	7
INO80B	7
IQCC	7
ISCA1	7
JMJD7-PLA2G4B	7
KCNE1	7
KCTD12	7
KIR3DL2	7
LASP1	7
LCN10	7
LGR6	7
LHFPL3-AS2	7
MAP2K1	7
MAPK6	7
MAPKAPK5	7
MC4R	7
MDM2	7
MED1	7
MED19	7
MGAT4A	7
MRPL2	7
MYO9B	7
NCL	7
NDUFAB1	7
NPPA	7
NRP1	7
NUTF2	7
PFKFB1	7
PPL	7
PPP1R10	7
PRDM1	7
PRMT7	7
PRSS42	7
PTPRC	7
PTTG1	7
QTRT1	7
RAB18	7
RAB33A	7
RAD52	7
RAF1	7
RAMP1	7
RASL10A	7
REST	7
REXO2	7
RGS17	7
RHOT2	7
RPL8	7
RPS16	7
RPUSD1	7
RRBP1	7
RS1	7
RSPRY1	7
SEC14L3	7
SET	7
SEZ6L2	7
SIX5	7
SLC26A6	7
SLC6A11	7
SNRPA1	7
SNRPB	7
SP6	7
SSU72	7
ST8SIA6	7
SUOX	7
SYNGR1	7
TCF15	7
TGFB1	7
TIMP2	7
TMEM79	7
TOB1	7
TP63	7
TRAK1	7
TRIM29	7
TSG101	7
TTC12	7
ULK3	7
URI1	7
VPS54	7
WNT6	7
ZFC3H1	7
ZNF296	7
ZNF497	7
ABCB7	6
ADI1	6
AGRN	6
AJAP1	6
ANKMY1	6
ART5	6
AVP	6
B3GALNT2	6
BCCIP	6
BDKRB1	6
BMP2K	6
C19orf43	6
C1QC	6
C5orf64	6
C6orf48	6
CARM1	6
CBR4	6
CCR10	6
CDK8	6
CELF4	6
CEND1	6
CEP55	6
CERS6	6
CHERP	6
CHST7	6
CNOT6L	6
COX6B1	6
CPEB2	6
CTDSP2	6
CTNNBIP1	6
CYP2W1	6
DBP	6
DCTN5	6
DDX56	6
DGUOK	6
DNAJB1	6
DNAJC4	6
DNAJC8	6
DYNC1I1	6
EBNA1BP2	6
EDA	6
EEF1A1	6
ESF1	6
FBXW2	6
FCRL3	6
FDX1L	6
FERMT1	6
FERMT2	6
FGF13	6
FGG	6
FJX1	6
FOXQ1	6
FRMD4A	6
GBE1	6
GINS1	6
GLIPR1L2	6
GPR17	6
GPR56	6
GPX4	6
HGFAC	6
HIST1H2AK	6
HIST1H3J	6
HLA-C	6
HLA-DRB5	6
HMHA1	6
HNF1A	6
HSD17B10	6
HSD3B2	6
HSFY2	6
HSP90AA1	6
IFNA5	6
IGF2BP3	6
JAZF1	6
JUND	6
KCTD3	6
KCTD6	6
KLF2	6
KLF5	6
KLF6	6
KRTAP10-11	6
KSR1	6
LACC1	6
LGALS12	6
LHFPL5	6
LMX1B	6
LPHN1	6
LRRC37A6P	6
LRRC52	6
LRRFIP1	6
LTN1	6
MAK16	6
MAPK8	6
MED16	6
MESP1	6
MOB3C	6
MPPED1	6
MRPL32	6
N4BP2	6
N6AMT1	6
NAB2	6
NACAP1	6
NDUFA13	6
NDUFA4L2	6
NDUFB11	6
NKX6-1	6
NLRP3	6
NSA2	6
NUDT4P1	6
ORC1	6
OVOL2	6
PCDHA13	6
PCNA	6
PKNOX1	6
PLA2G4D	6
POFUT2	6
POU3F1	6
PPP2R4	6
PRDM16	6
PRMT3	6
PRODH2	6
PRRC2C	6
PRSS12	6
PRSS48	6
PTEN	6
PTGER4P2	6
RAP1GDS1	6
RBPJ	6
RCOR2	6
RFC1	6
SELK	6
SEMG2	6
SERPINB5	6
SH2D2A	6
SKA2	6
SLC16A8	6
SLC25A20	6
SLC25A23	6
SLC25A28	6
SLC31A1	6
SLC9A1	6
SMN2	6
SNAPC3	6
SNRPB2	6
SRP54	6
SSX5	6
ST6GALNAC3	6
STOX1	6
STRBP	6
SUGT1	6
TARDBP	6
TBC1D25	6
TBC1D3C	6
TBRG4	6
TIMM9	6
TIMP1	6
TLN1	6
TMCC2	6
TNFRSF13B	6
TREML1	6
TRIM55	6
TRIM78P	6
TUBB8	6
TWIST1	6
UBR4	6
UGT1A10	6
UTP6	6
UTS2R	6
WWOX	6
XKRY2	6
ZBTB11	6
ZFAND5	6
ZFP42	6
ZNF250	6
ZNF524	6
2013-09-05	5
A1CF	5
AASS	5
ACCS	5
ACTR3B	5
ADCY3	5
ADCY4	5
ADCY5	5
AGAP7	5
AIM1	5
AMPD3	5
ANKRD20A3	5
ANKRD20A9P	5
APC2	5
ARHGAP5	5
ARIH1	5
ATP5A1	5
ATP5H	5
B3GAT3	5
BCKDK	5
BCR	5
BICD2	5
BLOC1S1	5
BMP7	5
C17orf76-AS1	5
C1QBP	5
C5orf22	5
CASC5	5
CASP8AP2	5
CAT	5
CCDC112	5
CCDC57	5
CCND1	5
CD38	5
CDK18	5
CDKL3	5
CEBPE	5
CEP192	5
CMPK1	5
CMTM3	5
CNTLN	5
CNTRL	5
COL27A1	5
COX5B	5
CPSF2	5
CTAG2	5
CTDP1	5
CWF19L1	5
DACH2	5
DDIT4	5
DDX3X	5
DDX5	5
DEFA6	5
DNAJC25-GNG10	5
DNASE1	5
DRD2	5
DSCR8	5
DUPD1	5
EFCAB11	5
EIF4A1	5
EML4	5
EPHB2	5
ERAP1	5
ESPN	5
ETV1	5
FAM18A	5
FBXO17	5
FKRP	5
GAB1	5
GALNTL4	5
GALR3	5
GBF1	5
GEM	5
GMIP	5
GMPS	5
GPR132	5
GPR31	5
GRB7	5
GTF2F1	5
GTF2F2	5
GTF3C5	5
HES2	5
HES5	5
HES6	5
HNRNPL	5
HTR2B	5
IFIT1B	5
IL11	5
JMJD6	5
KCNA1	5
KEAP1	5
KIAA0494	5
KIF19	5
KISS1	5
KRT81	5
LILRB2	5
LINC00474	5
LMNA	5
LNX1-AS2	5
LOC158696	5
LOC220729	5
MAP4K3	5
MARVELD2	5
MELK	5
METTL13	5
MFAP2	5
MFSD2A	5
MMP27	5
MRPL21	5
MT3	5
MYO1F	5
MYRIP	5
N4BP1	5
NAT10	5
NAT2	5
NDST4	5
NHP2	5
NKAP	5
NLN	5
NMUR1	5
NOL7	5
NPAS4	5
NRTN	5
NUDT8	5
OGDH	5
OR2T10	5
OR51E1	5
PAPOLB	5
PBX3	5
PDCD6	5
PFAS	5
PFN4	5
PHF16	5
PIGM	5
PITPNM2	5
PKIB	5
PKLR	5
PLEKHG1	5
PMF1-BGLAP	5
PNPLA4	5
POFUT1	5
POLR2G	5
POLR2J	5
POU3F3	5
PPP1R26	5
PRDX1	5
PSMD8	5
PTCH2	5
PTN	5
PTPRF	5
RAD17	5
RALGPS1	5
RANBP1	5
RBM12	5
RBM24	5
RFC5	5
RGPD4	5
RHOB	5
RIPK3	5
RUFY1	5
SCRG1	5
SCYL3	5
SEMA4G	5
SERPINB2	5
SERPINE1	5
SERPINF2	5
SGIP1	5
SIDT2	5
SLAMF7	5
SLC12A2	5
SLC41A2	5
SLC4A1	5
SLC4A8	5
SLC6A1	5
SLTM	5
SMCR7L	5
SMN1	5
SMNDC1	5
SNRPN	5
SNX4	5
SOX30	5
SPRY3	5
SRPX	5
SRRM1	5
SRRM2	5
STK16	5
STX3	5
TAF1	5
TBC1D10B	5
TBC1D8	5
TBXA2R	5
TCAP	5
TCEB1	5
TCTN3	5
TDRD12	5
TEX30	5
TFAP2C	5
TFB1M	5
TFDP1	5
TFEB	5
TLR5	5
TMC8	5
TMEM144	5
TMOD1	5
TMPPE	5
TRIM51	5
TUBD1	5
UBR5	5
UFD1L	5
UGT2A1	5
UPK1A	5
USP1	5
USP7	5
USP8	5
UTP18	5
VDAC1	5
VPS36	5
WAC	5
WDR48	5
WDR93	5
YWHAH	5
ZCCHC3	5
ZCCHC9	5
ZFP36L1	5
ZIC3	5
ZNF124	5
ZNF187	5
ZNF256	5
ZNF557	5
ZNF574	5
ZNF579	5
2013-03-09	4
ACAT2	4
ACTL6B	4
ACYP2	4
ADAM11	4
ADAM21	4
ADCY10	4
AES	4
AFG3L1P	4
AGFG2	4
AKAP4	4
ALDOA	4
ANKRD27	4
ANKZF1	4
ARHGAP11A	4
ARL5B	4
ASTL	4
ATOH7	4
ATP6AP2	4
B4GALNT2	4
BCS1L	4
BRD4	4
C12orf44	4
C1QB	4
C20orf26	4
C5orf62	4
CACNA1A	4
CALY	4
CCDC12	4
CCL28	4
CCNL1	4
CCR4	4
CD48	4
CDC27	4
CDC7	4
CDCA5	4
CDKN2D	4
CDR2	4
CDSN	4
CEACAM4	4
CELA1	4
CHCHD2	4
CHD2	4
CHRM1	4
CIC	4
CLK2	4
CLPS	4
CNOT8	4
COG4	4
CORO1B	4
COX5A	4
COX6A2	4
CSAD	4
CST5	4
CST6	4
CTNNBL1	4
CUL4A	4
CWC15	4
CYC1	4
CYP11B1	4
DCTN2	4
DCTN6	4
DGKD	4
DGKE	4
DHRS11	4
DLD	4
DLG5	4
DLST	4
DNAJA1	4
DNASE1L2	4
DPY19L4	4
DRD5	4
DUS3L	4
DUT	4
EGFLAM	4
ELK1	4
ENOPH1	4
EPX	4
ERBB2	4
ERF	4
ERGIC2	4
ESPL1	4
FAM13B	4
FAM43A	4
FAM50B	4
FASLG	4
FASTK	4
FASTKD2	4
FATE1	4
FBXO18	4
FEV	4
FGF21	4
FGF4	4
FHDC1	4
FIGF	4
FLJ44635	4
FMNL1	4
FMO6P	4
FOXB2	4
FOXD3	4
FRA10AC1	4
FRAT1	4
FRAT2	4
FSCN2	4
FZD1	4
FZD5	4
GABRG3	4
GALK2	4
GAMT	4
GAPDHS	4
GATA5	4
GDF1	4
GGA3	4
GIMAP5	4
GIPR	4
GPBAR1	4
GPBP1	4
GPR62	4
GPR78	4
GPR88	4
GRK1	4
GRM2	4
GRM4	4
HAUS2	4
HAUS3	4
HBD	4
HCRTR2	4
HLA-G	4
HOXB3	4
IGFBP7	4
IGSF10	4
IL17RC	4
INTS10	4
IPO11	4
KCNJ15	4
KDM2B	4
KDM5D	4
KHK	4
KHSRP	4
KIAA1524	4
KIF18A	4
KIF1A	4
KIF5A	4
KIF9	4
KRT4	4
KRT8	4
KRTAP13-2	4
LBX1	4
LINC00602	4
LPPR1	4
LRRC37A	4
LTC4S	4
MAGED4B	4
MAML1	4
MAP2K7	4
MAP9	4
MAPK8IP3	4
MARK3	4
MASP2	4
MASTL	4
MCEE	4
MCM3	4
MCRS1	4
METTL1	4
METTL4	4
MIPOL1	4
MLLT1	4
MMAB	4
MOB3A	4
MOV10L1	4
MRGPRX2	4
MRPL22	4
MRPL47	4
MSR1	4
MTSS1	4
MYBPH	4
NARFL	4
NAT8L	4
NDUFA5	4
NDUFV1	4
NFKBIA	4
NOL6	4
NPC1	4
NPRL3	4
NSL1	4
NUDT14	4
NUP62	4
OR13A1	4
OR1E1	4
OR51V1	4
OR5W2	4
OR8B2	4
PABPC1	4
PCDHAC1	4
PDCD2	4
PDCD6IP	4
PGAM2	4
PHF21A	4
PIK3CA	4
PJA2	4
PLCG2	4
PLD3	4
PLD5	4
PLP1	4
PNN	4
PNPLA5	4
POLK	4
PPM1G	4
PPP1CA	4
PPP1R12A	4
PRDM2	4
PRKCDBP	4
PRSS21	4
PRSS36	4
PSMG1	4
PTBP3	4
PTGER1	4
RAPGEF4	4
RASIP1	4
RASSF1	4
RHBDL1	4
RHPN1	4
RNASE2	4
RNF138	4
RNF39	4
RPL27A	4
RPS10	4
RPS23	4
RTDR1	4
S1PR2	4
SCARF1	4
SDC2	4
SEC23A	4
SERPINH1	4
SFTPC	4
SLC22A11	4
SLC5A2	4
SLC7A5	4
SLITRK5	4
SMARCB1	4
SOD3	4
SOX8	4
SPOCK2	4
SPON1	4
SRM	4
TCP1	4
TCP11L2	4
THAP3	4
TM9SF3	4
TMED10	4
TMEM126B	4
TMEM192	4
TNFRSF12A	4
TPD52L1	4
TRIM40	4
TRIOBP	4
TUBA3D	4
TUBG1	4
TXN	4
U2SURP	4
UBA5	4
UPRT	4
USP17L7	4
USP5	4
VARS	4
WDR63	4
WNT4	4
WNT9B	4
XRCC2	4
XRCC6	4
ZBTB45	4
ZBTB5	4
ZCCHC2	4
ZFP112	4
ZMYM2	4
ZNF193	4
ZNF382	4
ZNF660	4
ZNF672	4
ZNF688	4
ZNF785	4
ZWINT	4
ABCC6	3
ABHD3	3
ABI1	3
ACER2	3
ACOXL	3
ACSM2B	3
ACTR3	3
ADAR	3
ADCK4	3
ADCY9	3
ADCYAP1	3
ADD3	3
ADIPOR1	3
ADRA1D	3
ADRB1	3
ALK	3
AMIGO3	3
AMT	3
ANAPC2	3
ANXA6	3
AP1B1	3
APBB2	3
APOE	3
APOL2	3
ARG2	3
ARHGEF5	3
ARL13B	3
ARL2BP	3
ARNTL2	3
ASMT	3
ATP8B4	3
B2M	3
B4GALT7	3
BAP1	3
BCL2L12	3
BIK	3
BMP2KL	3
BRAP	3
BTNL9	3
C17orf80	3
C2orf50	3
C3orf24	3
C9orf24	3
CA5B	3
CALHM1	3
CALML5	3
CASQ1	3
CC2D1A	3
CCDC96	3
CCHCR1	3
CCL20	3
CCPG1	3
CD200	3
CDA	3
CDK1	3
CDK5RAP3	3
CDKL5	3
CEACAM21	3
CELF3	3
CENPO	3
CENPW	3
CHMP3	3
CHST13	3
CHST9	3
[truncated: 2,452 more rows]

## Sheet: essential-genes-top12screens
Gene	Num Obs
ALYREF	12		Gene	The HGNC symbol of the putative essential gene
AQR	12		Num Obs	The number of cell lines (of the top 12) in which the gene is classified as essential
ARCN1	12
CCT3	12
CCT7	12
CCT8	12
CDC5L	12
COPB1	12
COPS2	12
EEF2	12
EFTUD2	12
EIF2S2	12
EIF3B	12
EIF3C	12
EIF3D	12
EIF3G	12
EIF3I	12
EIF4A3	12
EIF5B	12
FTSJ3	12
HAUS7	12
HNRNPC	12
INTS4L2	12
KARS	12
KPNB1	12
LSM3	12
LSM4	12
NACA	12
NHP2L1	12
NUF2	12
NUP205	12
NUP93	12
NXF1	12
PFDN2	12
PHB	12
POLR2A	12
POLR2D	12
POLR2I	12
PRPF19	12
PRPF3	12
PRPF31	12
PSMA1	12
PSMA2	12
PSMA3	12
PSMA6	12
PSMB2	12
PSMB3	12
PSMD1	12
PSMD6	12
PSMD7	12
RPA2	12
RPL10	12
RPL10A	12
RPL11	12
RPL12	12
RPL14	12
RPL18	12
RPL19	12
RPL23	12
RPL24	12
RPL27	12
RPL32	12
RPL34	12
RPL35A	12
RPL36	12
RPL37	12
RPL37A	12
RPL4	12
RPL5	12
RPL6	12
RPL7	12
RPL7A	12
RPL9	12
RPLP2	12
RPS11	12
RPS13	12
RPS14	12
RPS15A	12
RPS17	12
RPS26	12
RPS27A	12
RPS3	12
RPS3A	12
RPS7	12
RPS8	12
RPS9	12
RPSA	12
RRM1	12
RUVBL2	12
SF3B3	12
SF3B5	12
SFPQ	12
SHFM1	12
SMC3	12
SNRNP200	12
SNRPD1	12
SNRPD2	12
TUBA1B	12
TUBA1C	12
U2AF1	12
U2AF2	12
USP39	12
VCP	12
VPS28	12
WDR12	12
BRIX1	11
CCT4	11
CLTC	11
COPZ1	11
CSE1L	11
EIF2B4	11
EIF3A	11
EIF3F	11
FAM126A	11
GUSBP4	11
HEATR1	11
LSM6	11
NOC4L	11
NUP133	11
PHF5A	11
POLR2F	11
PRPF18	11
PSMC1	11
PSMC2	11
PSMD11	11
RAN	11
RBM17	11
RILPL2	11
RPA1	11
RPL17	11
RPL18A	11
RPL3	11
RPL31	11
RPL35	11
RPLP0	11
RPN2	11
RPS18	11
RPS24	11
RPS27	11
RPS28	11
RPS29	11
RPSAP9	11
SF3A1	11
SF3A2	11
SF3B1	11
SF3B4	11
SNRPE	11
SRSF1	11
SUPT5H	11
TIMM10	11
TUBGCP2	11
ZNF207	11
CDC40	10
CDK11B	10
CHMP2A	10
COPA	10
COPS4	10
DDB1	10
DDX51	10
DYNC1H1	10
ERH	10
HSPE1	10
INTS9	10
LSM5	10
MCM2	10
MS4A13	10
NAPA	10
PABPN1	10
PHB2	10
PRPF38A	10
PRPF8	10
PSMB4	10
PSMC4	10
QARS	10
RFC4	10
RPL13	10
RPL13A	10
RPL13AP6	10
RPL23A	10
RPL30	10
RPS15	10
RPS6	10
SDAD1	10
SMC2	10
SNRNP27	10
UBA1	10
XPO1	10
ZC3H13	10
ARF4	9
CCNB3	9
CCT6A	9
CHD4	9
DARS	9
DNM2	9
ETF1	9
GAR1	9
GPR112	9
GTDC2	9
HNRNPK	9
HNRNPM	9
HSPA9	9
KCNJ5	9
MB	9
PELP1	9
POLA1	9
PPP2R1A	9
PRUNE	9
RPL26	9
RPL38	9
RPS19	9
RPS20	9
RPS5	9
SUPT6H	9
TLR9	9
TXLNG2P	9
YY1	9
ACO2	8
COL8A1	8
COPB2	8
COPS6	8
CYP1A2	8
DDX18	8
DDX39B	8
EIF1AX	8
EPHB4	8
EXOSC10	8
GEMIN5	8
GREM1	8
GRIN1	8
HNRNPU	8
ISG20	8
KRAS	8
MED14	8
MEGF6	8
NARS	8
NAT8B	8
NCOR2	8
NUP98	8
NUS1	8
PAPOLA	8
PLK1S1	8
PRKAB2	8
PSMA4	8
PSMA7	8
PSMB1	8
PSMD3	8
PUF60	8
RPL17-C18ORF32	8
RPSAP58	8
RUVBL1	8
SF3B2	8
SKAP1	8
SNRPD3	8
SNRPG	8
SRCAP	8
TPR	8
TRIP13	8
TXNL4A	8
UTP15	8
WDR61	8
XAB2	8
ATP6V1B2	7
AURKB	7
BST2	7
C19orf10	7
CCNB2	7
COPS8	7
CPSF1	7
DDX21	7
DSCR9	7
DYNC1I2	7
ECT2	7
EIF2B3	7
EIF4E3	7
EVX2	7
GLYCTK	7
GPR111	7
GSPT1	7
HINT3	7
IGF2BP1	7
IGFBP2	7
ISCU	7
ISY1	7
KCNN3	7
KLK15	7
LARS	7
MDN1	7
MED30	7
MIS18A	7
MNX1	7
MPL	7
MYBL2	7
MYO3B	7
NAPG	7
NEDD8	7
NR1D1	7
NUP214	7
NUP54	7
PAF1	7
PCBP2	7
PLK1	7
PODNL1	7
PPIE	7
PSMB7	7
PSMD4	7
PTPN23	7
RBM39	7
RTF1	7
SAP18	7
SCD	7
SFTPB	7
SHMT1	7
SKIV2L2	7
SLC22A20	7
SLU7	7
SNX6	7
SRFBP1	7
SRSF3	7
STAT2	7
TSTA3	7
TUBB	7
VWCE	7
WDR60	7
ACTRT2	6
ADCYAP1R1	6
ALG10B	6
AMN	6
APPL1	6
ATP1A1	6
AURKA	6
BUD31	6
C16orf62	6
CUX2	6
CYP2F1	6
DDX46	6
DONSON	6
DUOXA2	6
EIF2S3	6
ERCC6L	6
FBXW4	6
FNDC7	6
FUT9	6
GNL3	6
HSPG2	6
IARS2	6
IMP4	6
KCNC3	6
KIDINS220	6
LIAS	6
MPP2	6
MRPS31	6
MS4A7	6
NCBP1	6
NUDT21	6
PGLYRP4	6
PSMC3	6
PSMD12	6
PSMD14	6
PTGDR2	6
PTPMT1	6
RANBP2	6
RBMX	6
RPS25	6
RPS4X	6
SAMM50	6
SEC61A1	6
SF3B14	6
SLC22A3	6
SLC2A11	6
SNRNP70	6
SPINT2	6
SRRT	6
STAG2	6
SUPT16H	6
SUPV3L1	6
TEX11	6
TFIP11	6
THBS2	6
THOP1	6
TM7SF2	6
TMED3	6
TOPBP1	6
TRPV6	6
UBC	6
UBQLNL	6
USP17L4	6
WBP11	6
WDR5	6
ZAN	6
ZBTB48	6
ZBTB8OS	6
ZNF628	6
AP2M1	5
ARHGAP29	5
BANF1	5
BLOC1S5	5
C12orf66	5
CARS	5
CDK17	5
CFLAR	5
CHTOP	5
CLEC5A	5
CMTM4	5
CNN2	5
CNOT3	5
COPE	5
CRYL1	5
CTDNEP1	5
CUL7	5
DAPK1	5
DDX49	5
DNASE1L3	5
DNTTIP2	5
EIF3H	5
EMG1	5
EP400NL	5
FBXL7	5
FBXO6	5
FLT3LG	5
GDF9	5
GNG8	5
GPAM	5
GPNMB	5
GRM5	5
GTF3C4	5
GTPBP4	5
HIST2H2AC	5
HKDC1	5
HSD11B2	5
INTS7	5
KHDRBS2	5
KNG1	5
LCNL1	5
LINC00301	5
LSM2	5
MMP23B	5
MRPS35	5
MSANTD3	5
MYEOV	5
NID2	5
NUPL1	5
NUTF2	5
OR51T1	5
OR52L1	5
ORAOV1	5
PAFAH1B1	5
PAQR5	5
PCDH12	5
PEX3	5
PFN1	5
POLR2B	5
POLR2E	5
POLR2H	5
POLR2K	5
PREB	5
PRSS8	5
PSMB5	5
PSMB6	5
PTPRM	5
RBM47	5
RBMXL1	5
RGS19	5
RPL39	5
RPP38	5
RPS2	5
RPS21	5
RRN3P1	5
RSL24D1	5
RTN4RL2	5
RXRG	5
SCRT1	5
SLC7A2	5
SMARCC1	5
SMU1	5
SNAPC1	5
SNRPF	5
SSRP1	5
TBCD	5
TCEB2	5
TCOF1	5
TEKT2	5
THOC2	5
TIMELESS	5
TOMM40	5
TRIP6	5
TRRAP	5
VPRBP	5
WDR77	5
WISP1	5
ABCA3	4
AGMO	4
ANAPC4	4
ATP6V0C	4
ATP6V0D1	4
BCL2L1	4
BUB1B	4
C2orf81	4
CA5A	4
CA7	4
CACNA2D3	4
CARS2	4
CCDC71	4
CCR8	4
CCT5	4
CD151	4
CDC37	4
CDC45	4
CES1P1	4
CHN2	4
CLUL1	4
CNOT1	4
CRTAM	4
CTDP1	4
CTNNB1	4
CTR9	4
CYP21A2	4
DDX17	4
DEFB4A	4
DHX30	4
DHX38	4
DHX9	4
DMKN	4
DMRTA2	4
DNAJB6	4
DNASE2B	4
E2F5	4
EIF2B2	4
EIF3M	4
EXOSC2	4
EXOSC9	4
EYA2	4
FAU	4
FGFBP1	4
FOXF1	4
FUBP1	4
GCKR	4
GK5	4
GMPPA	4
H3F3B	4
HAL	4
HSPA5	4
HYAL3	4
ICK	4
INTS4	4
IRS4	4
ITGAV	4
KIF20B	4
KLHL28	4
KRTAP13-1	4
LARP1	4
LOC400680	4
LPPR2	4
LRRN3	4
MAGOH	4
MAU2	4
MECR	4
MKI67IP	4
MLL5	4
MN1	4
MPPED1	4
NAA10	4
NCAPG	4
NDUFB7	4
NKAP	4
NKX2-3	4
NOP2	4
NTSR1	4
NUP88	4
OR4K17	4
OVOL2	4
PI4KAP2	4
PLRG1	4
POLR2G	4
PPP1R15A	4
PRDM12	4
PSMC5	4
PSMD13	4
PTPRH	4
RAB5A	4
RFTN1	4
RINT1	4
RPA3	4
RPL28	4
RPS12	4
RRS1	4
SH3RF1	4
SIRPD	4
SLC35C1	4
SNRPB	4
SNRPB2	4
SNW1	4
SRP9	4
SS18	4
SYF2	4
TACC3	4
TAF4B	4
THOC3	4
TLX3	4
TNFRSF18	4
TUBGCP3	4
TUBGCP4	4
TYMS	4
UFD1L	4
UGT2B10	4
UROD	4
WASH1	4
WDR86	4
XBP1	4
ZNF614	4
ABAT	3
ADCK5	3
ADCY5	3
AFAP1L1	3
ALDOA	3
ALMS1	3
ARIH1	3
AS3MT	3
ATXN10	3
BAG5	3
BAI2	3
BCAS2	3
C11orf40	3
C16orf87	3
C1orf162	3
CALM2	3
CCDC171	3
CCL25	3
CCNK	3
CDK12	3
CDT1	3
CHERP	3
CHP1	3
CIRH1A	3
CKAP5	3
CMTM3	3
COMP	3
COPS3	3
CPPED1	3
CPSF3	3
CRYBA1	3
CWC22	3
CXXC1	3
CYBASC3	3
CYP27C1	3
DBF4	3
DCTN3	3
DNAJC21	3
DTNA	3
DUSP13	3
EEF1A1	3
EIF2B5	3
EIF2S1	3
ETHE1	3
ETS2	3
EXD3	3
EXOSC4	3
FABP3	3
GAGE2C	3
GINS1	3
GMPR2	3
GPC6	3
GPR17	3
GPS1	3
GPX4	3
GRIN2C	3
GSR	3
HAUS6	3
HGS	3
HLA-DQB1	3
HLA-DQB2	3
HMGB1	3
HP	3
HRASLS	3
HSF1	3
HSPD1	3
IFIT1B	3
IFNA5	3
IL23R	3
IL28A	3
INO80B	3
IQCG	3
JMJD7-PLA2G4B	3
JUP	3
KIF22	3
KLF5	3
KRR1	3
KRT28	3
KRT34	3
LHFPL3-AS2	3
LINC00474	3
LOC100128787	3
LOC388948	3
LOXL2	3
LSM7	3
LTK	3
LUC7L3	3
MAD2L1BP	3
MAPK8	3
MARK1	3
MCM4	3
MED28	3
MFAP3L	3
MFSD8	3
MLNR	3
MMP2	3
MORC2-AS1	3
MS4A6E	3
MUC2	3
MVD	3
MYO18A	3
NEU3	3
NHP2	3
NPR1	3
NPTN	3
NT5C1A	3
NUP85	3
OIP5	3
ORC1	3
OSCAR	3
PABPC1	3
PCCA	3
PCNA	3
PDAP1	3
PFN4	3
PIK3C2G	3
PIN4	3
PKIB	3
PLA2G2D	3
PNCK	3
PODN	3
POLE	3
PPCDC	3
PPP1R12A	3
PPP1R26	3
PPP2R2D	3
PPWD1	3
PRKRA	3
PRMT1	3
PROCR	3
PRSS30P	3
PSMD2	3
PSMD8	3
PSMG1	3
PSTPIP2	3
PTBP3	3
PTCH2	3
PTEN	3
PTGER4P2	3
PTPLAD1	3
PTPRC	3
RAB18	3
RABL2A	3
RAD51	3
RANGRF	3
RASD1	3
RBM10	3
RGS18	3
RPL21	3
RPL8	3
RPLP1	3
RPS6KA4	3
RRN3P3	3
RSPRY1	3
SAMD4B	3
SART3	3
SERPINA12	3
SERPINB13	3
SERPIND1	3
SERPINF1	3
SH2D1A	3
SKA2	3
SLA2	3
SLC25A18	3
SLC26A5	3
SLC31A1	3
SLC37A4	3
SMG1	3
SNAI3	3
SNHG1	3
SNURF	3
SPAG7	3
SPRED1	3
SPRY1	3
SRGAP3	3
SSR1	3
STK3	3
STRN	3
STX16	3
STX4	3
STXBP3	3
SUMO2	3
SVIL	3
SYMPK	3
TAF2	3
TAS2R14	3
TAS2R38	3
TDRD3	3
TEX28	3
TMPRSS9	3
TNKS1BP1	3
TOM1	3
TOMM70A	3
TOP1	3
TPH2	3
TRAF1	3
TSPYL5	3
UBA52	3
UBA6	3
UBAP2L	3
UBB	3
USP5	3
UTP18	3
UTP20	3
XCL2	3
XKRY2	3
ZC3H15	3
ZFP42	3
ZMAT5	3
ZNF155	3
ZNF223	3
ZNF671	3
ZNF764	3
ZYG11A	3
A1CF	2
AAMP	2
ACER2	2
ACOT9	2
ACTR1A	2
ADAM18	2
ADAM32	2
ADC	2
AGAP7	2
ALOX12B	2
ALOXE3	2
AMT	2
ANAPC2	2
ANKMY1	2
AP5Z1	2
APBB1	2
APOBEC3B	2
APOBEC3F	2
AQP12A	2
ARHGAP27	2
ARPP21	2
ASGR1	2
ATP5H	2
ATP5S	2
AVPR2	2
BCCIP	2
BMP2K	2
BMP7	2
BRAP	2
BRD4	2
C12orf44	2
C17orf66	2
C1GALT1C1	2
C1QC	2
C22orf32	2
C3orf25	2
C4orf33	2
C8orf37	2
CACNG7	2
CAMP	2
CAPN5	2
CAPZB	2
CARD9	2
CASC5	2
CASP8AP2	2
CBFA2T2	2
CBR4	2
CC2D1A	2
CCDC136	2
CCDC51	2
CCNG1	2
CD48	2
CD59	2
CDC7	2
CDK5RAP3	2
CDKL2	2
CENPC1	2
CFL1	2
CHAF1B	2
CHI3L2	2
CHMP3	2
CLK2	2
CLNS1A	2
CNTLN	2
COG7	2
COPG1	2
CPNE4	2
CPXM2	2
CRYGB	2
CST5	2
CTAG2	2
CTNNBL1	2
CTSA	2
DDHD2	2
DDX3X	2
DDX54	2
DEGS2	2
DHX8	2
DIS3	2
DLK2	2
DNAJC8	2
DNTT	2
DPP7	2
DUSP16	2
DUSP7	2
DYNLRB1	2
EGFLAM	2
EGLN1	2
EIF3E	2
EIF6	2
EML4	2
ESF1	2
ESPL1	2
ETNK2	2
EVI2A	2
FAM181A	2
FBXW2	2
FCER1G	2
FER	2
FERMT2	2
FGF13	2
FIG4	2
FOS	2
FOXA3	2
FOXD4L4	2
FRG1	2
FRMD1	2
FYN	2
FZD2	2
GAB1	2
GADD45B	2
GALR1	2
GDEP	2
GGA2	2
GIT2	2
GLIPR1	2
GLIPR1L2	2
GLP2R	2
GLT25D2	2
GLYR1	2
GNA11	2
GNE	2
GPR115	2
GPR162	2
GPR171	2
GPR31	2
GRB7	2
GSTTP2	2
GTF2B	2
GTF3C3	2
HAUS1	2
HBZ	2
HMSD	2
HNRNPA1	2
HNRNPL	2
HOXA3	2
HRH1	2
HSD3B2	2
HSFY2	2
HSP90AB3P	2
HSP90B1	2
IGFBP7	2
IL17RC	2
INCENP	2
JAZF1	2
KCNE1	2
KCTD3	2
KDELR3	2
KDSR	2
KIAA0101	2
KIF5A	2
KRT17	2
KRT24	2
KRT7	2
KRTAP13-3	2
KSR1	2
LASP1	2
LGR6	2
LILRB2	2
LMOD3	2
LNX1-AS2	2
LPCAT2	2
LPHN1	2
LPPR1	2
LPXN	2
LRRC37A6P	2
LRRC8D	2
LY96	2
MAD2L1	2
MAK16	2
MAPKAP1	2
MAPKAPK5	2
MARK3	2
MAS1L	2
MASP2	2
MBL2	2
MC4R	2
MCM6	2
MCM9	2
MCRS1	2
MDK	2
MED1	2
MED16	2
METTL13	2
METTL4	2
MFAP2	2
MGAT4A	2
MIPOL1	2
MMS22L	2
MOCS2	2
MOGAT1	2
MRPL37	2
MTMR1	2
MYC	2
MYH9	2
MYO1F	2
MYO9B	2
N4BP2	2
N6AMT1	2
NAA38	2
NACAP1	2
NARFL	2
NAT10	2
NDUFA4L2	2
NDUFS1	2
NEFL	2
NHEJ1	2
NKX2-8	2
NMUR1	2
NOL7	2
NONO	2
NRBP1	2
NSA2	2
NUDT14	2
NUDT4	2
NUGGC	2
NUP62	2
OPN4	2
OR1E2	2
OR2J2	2
OXA1L	2
PBX3	2
PCBP1	2
PCDH1	2
PCDHA1	2
PCDHA13	2
PCSK7	2
PCYOX1L	2
PDCD6	2
PDK2	2
PGPEP1	2
PKN2	2
PLA2G4D	2
PLD3	2
PLXNB3	2
POFUT1	2
POLD1	2
POLD2	2
POLR1A	2
POLR2C	2
POLR2J	2
POLR2L	2
POP5	2
PPARD	2
PPL	2
PPP1R10	2
PPP1R15B	2
PPP2R4	2
PPP5C	2
PRKACA	2
PRKDC	2
PRPF6	2
PRRC2C	2
PRSS42	2
PRSS48	2
PSMA5	2
PTPN22	2
PTPN9	2
PTPRF	2
QTRT1	2
RAB33A	2
RACGAP1	2
RAD21	2
RARRES2	2
RASSF1	2
RBM14	2
RBM22	2
RBM25	2
RBM5	2
RBPJ	2
RDBP	2
RFC2	2
RFC5	2
RPL15	2
RPS10	2
RPS16	2
RPTOR	2
RS1	2
RSAD2	2
RSBN1L	2
SAPCD2	2
SCAP	2
SCARF1	2
SCYL3	2
SEMG2	2
SERPINA5	2
SERPINI1	2
SET	2
SF3A3	2
SFXN4	2
SKP1	2
SLC25A23	2
SLC36A1	2
SLC38A9	2
SLC4A8	2
SMN1	2
SMNDC1	2
SNRPA1	2
SNRPN	2
SNUPN	2
SOD1	2
SPATS1	2
SPON1	2
SRP54	2
SRSF11	2
SSU72	2
ST8SIA2	2
ST8SIA6	2
STIL	2
STX1A	2
SYNGR1	2
TBRG1	2
THOC6	2
THOC7	2
TIGD6	2
TLE1	2
TLN1	2
TLR5	2
TM4SF19	2
TMED2	2
TMEM192	2
TMEM246	2
TMEM87B	2
TMOD1	2
TMPPE	2
TNFSF15	2
TP63	2
TPM3	2
TRIM2	2
TRIM29	2
TRIM55	2
TRIM78P	2
TRPC4AP	2
TTBK2	2
TUBG1	2
UBE2D1	2
UBR5	2
UGT2B17	2
ULK3	2
UNC13B	2
URGCP	2
URI1	2
USP17L7	2
USP9X	2
UTP11L	2
VPS36	2
VPS41	2
VTA1	2
WASH7P	2
WBSCR22	2
WDR48	2
WDR87	2
WDR93	2
ZBTB39	2
ZC2HC1C	2
ZC3H18	2
ZCCHC2	2
ZFC3H1	2
ZFX	2
ZNF382	2
ZNF676	2
ZWINT	2
2013-09-05	1
AASS	1
ABCB7	1
ABCC6	1
ABCE1	1
ABCF1	1
ABHD3	1
ABHD5	1
ABI1	1
ABI2	1
ABR	1
ACAT2	1
ACLY	1
ACTL6A	1
ACTL7A	1
ACTR2	1
ACTR3	1
ACTR3B	1
ACTR5	1
ADAM11	1
ADAM21	1
ADAM7	1
ADCK4	1
ADCY4	1
ADD1	1
ADH4	1
ADH5	1
ADI1	1
ADIPOR1	1
ADPRM	1
ADRA1D	1
ADRA2C	1
AEBP1	1
AFG3L2	1
AGRN	1
AHCYL1	1
AHSP	1
AIF1L	1
AIM1	1
AIRE	1
AJAP1	1
AK3	1
AKAP8L	1
ALDH1B1	1
ALDH5A1	1
ALDOC	1
ALK	1
ALOX5AP	1
AMIGO3	1
AMPH	1
ANK1	1
ANKRA2	1
ANKRD20A3	1
ANKRD27	1
ANKRD60	1
ANKZF1	1
ANO10	1
ANTXR1	1
ANXA6	1
AP2S1	1
APLP2	1
APOL1	1
APPBP2	1
AQP5	1
AQP9	1
ARG1	1
ARHGAP11A	1
ARHGAP4	1
ARHGAP5	1
ARHGEF4	1
ARL2BP	1
ARL5B	1
ARL9	1
ART5	1
ASB17	1
ASCL4	1
ASGR2	1
ASIC5	1
ATIC	1
ATMIN	1
ATP11A	1
ATP5A1	1
ATP6V1C2	1
AZI1	1
AZI2	1
B3GALNT2	1
B3GALT6	1
B3GNT5	1
BBS7	1
BCL2L12	1
BCL6	1
BIRC5	1
BLK	1
BMF	1
BRCA1	1
BTLA	1
BTN3A2	1
BTNL9	1
C11orf24	1
C11orf73	1
C11orf75	1
C16orf72	1
C17orf76-AS1	1
C17orf80	1
C19orf43	1
C19orf6	1
C1orf227	1
C1QB	1
C1QBP	1
C20orf132	1
C5orf44	1
C5orf62	1
C6orf136	1
C8orf46	1
C9orf114	1
C9orf24	1
CA2	1
CACNA1A	1
CACNB3	1
CALCRL	1
CALML5	1
CALY	1
CAPN2	1
CARD6	1
CARM1	1
CAT	1
CBWD2	1
CCDC112	1
CCDC114	1
CCDC155	1
CCL22	1
CCPG1	1
CCRN4L	1
CD300LF	1
CD38	1
CD3D	1
CD83	1
CDC27	1
CDC42SE2	1
CDCP2	1
CDH11	1
CDK2AP2	1
CDK8	1
CDK9	1
CDKL3	1
CDR2	1
CEACAM21	1
CEACAM4	1
CELA1	1
CELF4	1
CEND1	1
CEP192	1
CEP72	1
CEPT1	1
CERS6	1
CHCHD2	1
CHD2	1
CHMP6	1
CHRNA4	1
CHTF18	1
CIRBP	1
CKMT1B	1
CLDN18	1
CLEC12B	1
CLK1	1
CMTM6	1
CMYA5	1
CNNM3	1
CNOT10	1
CNOT6	1
CNOT6L	1
CNTRL	1
COBLL1	1
COL1A2	1
COL24A1	1
CORO1B	1
CORT	1
COX17	1
COX7A2	1
CPA4	1
CPEB2	1
CPNE1	1
CPSF2	1
CPT1B	1
CPXM1	1
CREBBP	1
CRISP3	1
CRNKL1	1
CS	1
CSGALNACT2	1
CTDSP2	1
CTDSPL2	1
CTNNBIP1	1
CTSL1	1
CTSZ	1
CTU1	1
CUL4B	1
CUL9	1
CWF19L1	1
CYP1A1	1
CYP2D7P1	1
CYTH2	1
DACH2	1
DBP	1
DCLRE1C	1
DCTN2	1
DCTN6	1
DDIT4	1
DDX23	1
DDX41	1
DDX56	1
DEFA4	1
DEFB119	1
DGKD	1
DGKE	1
DGKZ	1
DGUOK	1
DHDDS	1
DHX15	1
DISP1	1
DIXDC1	1
DKK3	1
DLD	1
DLG1	1
DLG5	1
DLST	1
DMC1	1
DMPK	1
DNAJB1	1
DNAJC1	1
DNAJC4	1
DPEP1	1
DPY19L4	1
DPYSL3	1
DRD4	1
DROSHA	1
DSC2	1
DSCR8	1
DSN1	1
DTYMK	1
DUT	1
DYNC1I1	1
DYNLT3	1
EBNA1BP2	1
ECM1	1
EFCAB11	1
EGLN3	1
EIF4A2	1
EIF4EBP1	1
EIF4G1	1
ELAVL1	1
ELP3	1
ELP4	1
EML2	1
ENSA	1
EPB41L4A	1
EPHA4	1
EPHA5	1
EPHB2	1
EPRS	1
ERAP1	1
ERBB2	1
ERBB2IP	1
ERF	1
ESPN	1
ETV1	1
ETV3	1
EXOC1	1
EXOSC5	1
EXOSC6	1
EYA1	1
F2RL3	1
FAM13B	1
FAM188A	1
FAM18A	1
FAM211B	1
FAM24B	1
FAM50B	1
FAM69B	1
FAM75D4	1
FAM8A1	1
FAM96B	1
FANCD2	1
FANCG	1
FASLG	1
FASN	1
FATE1	1
FBXO17	1
FBXO9	1
FCRL5	1
FDX1L	1
FERMT1	1
FIGF	1
FIS1	1
FKRP	1
FLVCR1	1
FN3KRP	1
FOXD3	1
FPR1	1
FRA10AC1	1
FRAS1	1
FSCN2	1
FST	1
FUT2	1
FXN	1
FZD1	1
FZD4	1
FZD7	1
FZD8	1
GABRB1	1
GABRG1	1
GALNT3	1
GALNTL4	1
GAMT	1
GAS1	1
GATA5	1
GATA6	1
GATAD2A	1
GBF1	1
GDF1	1
GDF5	1
GDPD1	1
GGA3	1
GINS4	1
GLE1	1
GMIP	1
GNB2L1	1
GNG7	1
GOT1L1	1
GPATCH1	1
GPD2	1
GPER	1
GPN1	1
GPN3	1
GPR101	1
GPR110	1
GPR132	1
GPR180	1
GPR56	1
GPR6	1
GRAMD3	1
GRIN2D	1
GRM2	1
GRPEL1	1
GRPEL2	1
GTF2E2	1
GTF2F1	1
GTF2F2	1
GTF2IRD1P1	1
GTF2IRD2B	1
GYLTL1B	1
HAUS2	1
HAUS3	1
HBA1	1
HBXIP	1
HCFC1	1
HCN2	1
HCRT	1
HCRTR2	1
HDX	1
HES6	1
HEXIM1	1
HGFAC	1
HIST1H2AK	1
HIST1H2BD	1
HIST1H2BM	1
HLA-C	1
HLA-DRB3	1
HLA-G	1
HMGB3	1
HMHA1	1
HNF1A	1
HNRNPD	1
HSD17B10	1
HSPB11	1
HTATSF1	1
HTR2B	1
HUWE1	1
HYAL2	1
ID1	1
IDI1	1
IFNAR1	1
IFT172	1
IGSF10	1
INO80	1
INSL4	1
INTS10	1
IPO5	1
IQCC	1
IQGAP1	1
IRX2	1
ISCA1	1
ITGA2	1
IVL	1
JMJD6	1
KAT2A	1
KAT6A	1
KCNJ15	1
KCTD11	1
KEAP1	1
KHSRP	1
KIAA0226	1
KIAA1524	1
KIF11	1
KIF23	1
KIF3A	1
KIF9	1
KIR3DL2	1
KISS1	1
KLF3	1
KLF6	1
KLRC1	1
KLRC2	1
KRT10	1
KRT4	1
KRT72	1
KRT81	1
KRTAP10-11	1
L3MBTL2	1
LACC1	1
LAMTOR2	1
LCN10	1
LENEP	1
LHFPL2	1
LIG1	1
LILRA2	1
LMAN1L	1
LMBR1	1
LMBR1L	1
LOC401134	1
LOC729020	1
LRFN2	1
LRIT1	1
LRRC29	1
LRRC40	1
LRRC59	1
LRRFIP1	1
LRRTM3	1
LTN1	1
LUZP1	1
LYVE1	1
MAB21L3	1
MAFG	1
MAGEC3	1
MAGED4B	1
MAGI3	1
MAOA	1
MAP2K1	1
MAP2K5	1
MAP2K7	1
MAP3K6	1
MAP3K7	1
MAP9	1
MAPK6	1
MAPK8IP3	1
MARVELD2	1
MAT2A	1
MATN3	1
MATR3	1
MBD3L2	1
MBP	1
MC3R	1
MCEE	1
MCFD2	1
MCM3	1
MCM5	1
MDGA2	1
MDM2	1
ME3	1
MED20	1
MED22	1
MED26	1
MED7	1
MED8	1
MED9	1
MELK	1
METAP2	1
MFN1	1
MGAT5B	1
MIAT	1
MICAL1	1
MICALL2	1
MOB3B	1
MOB3C	1
MOG	1
MPHOSPH6	1
MR1	1
MRPL20	1
MRPL23	1
MRPL32	1
MRPL38	1
MRPL47	1
MRPS15	1
MRPS36	1
MST4	1
MTA2	1
MTCP1	1
MTMR8	1
MTNR1A	1
MTOR	1
MTSS1	1
MUCL1	1
MYH8	1
MYOM2	1
MYRIP	1
N4BP3	1
NAF1	1
NAGS	1
NAT2	1
NAV1	1
NCBP2	1
NCK2	1
NCL	1
NCOA5	1
NDNL2	1
NDST4	1
NDUFA1	1
NDUFA10	1
NDUFAB1	1
NDUFS7	1
NDUFV1	1
NEDD1	1
NEUROG2	1
NF1	1
NFKBIA	1
NINJ2	1
NKX6-1	1
NLN	1
NLRP12	1
NMBR	1
NMNAT3	1
NOB1	1
NOL3	1
NOL6	1
NPAS4	1
NPPA	1
NPTXR	1
NSD1	1
NSL1	1
NSMCE4A	1
NT5C	1
NT5C3	1
NTF3	1
NTRK3	1
NUDT12	1
NUP155	1
NUP43	1
NXT1	1
OGDH	1
OPA1	1
OR1E1	1
OR1L6	1
OR2G2	1
OR2T10	1
OR52B6	1
OR5W2	1
OR6B3	1
OXNAD1	1
OXTR	1
P2RX4	1
P4HB	1
PAGE1	1
PAGE3	1
PAPOLB	1
PAPPA2	1
PARN	1
PARS2	1
PAX1	1
PAX5	1
PCDHA7	1
PCDHAC1	1
PCSK5	1
PCYT2	1
PDC	1
PDCD2	1
PDCD6IP	1
PDE1B	1
PDE4B	1
PDE4DIP	1
PDILT	1
PDRG1	1
PDZK1IP1	1
PELI3	1
PEX6	1
PFDN4	1
PFKFB1	1
PGAM2	1
PHF21B	1
PHF3	1
PHLDB2	1
PHTF2	1
PIGM	1
PIK3R4	1
PIN1P1	1
PITPNM2	1
PJA1	1
PKD2	1
PKDCC	1
PKLR	1
PLA2G1B	1
PLAGL1	1
PLD5	1
PLEKHG1	1
PLG	1
PLSCR2	1
PMF1	1
PNLIPRP2	1
PNN	1
PNPLA4	1
PNPLA5	1
PNPO	1
POLE2	1
POLK	1
POLL	1
POLR1B	1
POLR2J2	1
POLR3A	1
POLR3K	1
POLRMT	1
POTEM	1
POU6F1	1
PPA1	1
PPAN	1
PPAPDC2	1
PPP1R14B	1
PPP1R1B	1
PPP1R7	1
PPP4C	1
PPP6R3	1
PRCC	1
PRDM16	1
PRDM2	1
PRDX1	1
PRDX4	1
PRKAA2	1
PRKCQ	1
PRMT3	1
PRMT5	1
PRMT7	1
PRSS12	1
PRSS21	1
PRSS36	1
PRSS41	1
PTCD3	1
PTDSS2	1
PTK7	1
PTMS	1
PTPLAD2	1
PTPN1	1
PTPRCAP	1
PVALB	1
PXK	1
PYCR1	1
PYGB	1
RAB20	1
RAB3IP	1
RAB40AL	1
RAB6A	1
RABEP1	1
RABGGTA	1
RAC1	1
RAD17	1
RAD52	1
RALGPS1	1
RANBP1	1
RARS	1
RASAL3	1
RASGEF1B	1
RASL10A	1
RASL11B	1
RASSF2	1
RBL1	1
RBM12	1
RBM12B	1
RBM28	1
RBP2	1
RCE1	1
RCHY1	1
RCOR2	1
RELN	1
RERG	1
REXO2	1
RFC1	1
RFC3	1
RGS17	1
RGS9BP	1
RHBDL1	1
RHD	1
RHEB	1
RHOB	1
RHOF	1
RHOT2	1
RIOK2	1
RNASE2	1
RND2	1
RNF113B	1
RNF135	1
RNF150	1
RNF166	1
RNF180	1
RNF39	1
RNGTT	1
RNPS1	1
RPAP1	1
RPE65	1
RPF2	1
RPIA	1
RPL36AL	1
RPL39L	1
RPP30	1
RPP40	1
RPS23	1
RQCD1	1
RRM2	1
RRP12	1
RUFY1	1
RWDD1	1
RXFP1	1
S100A2	1
SARNP	1
SARS	1
SBDS	1
SBF2	1
SBNO1	1
SCAND1	1
SCARF2	1
SDCCAG3	1
SDHA	1
SDR9C7	1
SEC24B	1
SELK	1
SEMA4G	1
SEMA6B	1
SERPINA6	1
SERPINB2	1
SERPINB5	1
SERPINB6	1
SERPINB8	1
SERPINB9	1
SERPINC1	1
SFTPC	1
SGCE	1
SGCG	1
SGIP1	1
SH2D2A	1
SHC4	1
SIAH2	1
SIX5	1
SLC12A1	1
SLC12A2	1
SLC16A8	1
SLC17A9	1
SLC22A11	1
SLC22A13	1
SLC25A15	1
SLC25A20	1
SLC25A28	1
SLC35F3	1
SLC38A7	1
SLC5A2	1
SLC6A1	1
SLC6A10P	1
SLC6A11	1
SLIRP	1
SLITRK5	1
SLPI	1
SMARCA4	1
SMARCB1	1
SMARCE1	1
SMC1A	1
SMC4	1
SMC5	1
SMCR7L	1
SMN2	1
SNRNP35	1
SNX4	1
SON	1
SORBS2	1
SOX13	1
SOX30	1
SOX8	1
SP6	1
SP8	1
SPATS2L	1
SPIB	1
SPRY3	1
SQRDL	1
SRBD1	1
SRGN	1
SRPR	1
SRSF2	1
SRY	1
SSX5	1
STARD3NL	1
STK16	1
STRBP	1
STX3	1
SUB1	1
SUGT1	1
SUOX	1
SYT7	1
TAAR8	1
TACR2	1
TADA2A	1
TAF1	1
TAF7	1
TAS2R20	1
TBC1D16	1
TBC1D25	1
TBC1D3C	1
TBC1D3H	1
TBCE	1
TBRG4	1
TCEB1	1
[truncated: 131 more rows]
