# Supplementary material for: Measuring error rates in genomic perturbation screens: gold standards for human functional genomics
Source: Mol Syst Biol. 2014 Jul 1;10(7):733. doi: 10.15252/msb.20145216 (PMC4299491; doi:10.15252/msb.20145216)
Supplement: Supplementary file 5 — Supplementary Dataset S5 [file msb0010-0733-sd5.xlsx]

## Sheet: Sheet1
Complex	Size	NumEss	Ratio	P-value	EssentialSubunits
CORUM::Ribosome,_cytoplasmic	81	59	0.73	2.97e-62	RPL10,RPL10A,RPL11,RPL12,RPL13,RPL13A,RPL14,RPL17,RPL18,RPL18A,RPL19,RPL23,RPL23A,RPL24,RPL26,RPL27,RPL3,RPL30,RPL31,RPL32,RPL34,RPL35,RPL35A,RPL36,RPL37,RPL37A,RPL38,RPL4,RPL5,RPL6,RPL7,RPL7A,RPL9,RPLP0,RPLP2,RPS11,RPS13,RPS14,RPS15,RPS15A,RPS17,RPS18,RPS19,RPS20,RPS24,RPS26,RPS27,RPS27A,RPS28,RPS29,RPS3,RPS3A,RPS4X,RPS5,RPS6,RPS7,RPS8,RPS9,RPSA
CORUM::Nop56p-associated_pre-rRNA_complex	104	54	0.52	5.65e-45	BRIX1,EEF2,GNL3,HNRNPM,HNRNPU,NHP2L1,RPL10,RPL10A,RPL11,RPL12,RPL13,RPL13A,RPL14,RPL17,RPL18,RPL18A,RPL19,RPL23,RPL23A,RPL24,RPL26,RPL27,RPL3,RPL30,RPL31,RPL32,RPL35,RPL35A,RPL36,RPL37A,RPL4,RPL5,RPL6,RPL7,RPL7A,RPL9,RPLP0,RPLP2,RPS11,RPS13,RPS14,RPS15,RPS15A,RPS17,RPS18,RPS24,RPS29,RPS3A,RPS6,RPS7,RPS8,RPS9,U2AF1,U2AF2
CORUM::60S_ribosomal_subunit,_cytoplasmic	47	35	0.74	3.41e-37	RPL10,RPL10A,RPL11,RPL12,RPL13,RPL13A,RPL14,RPL17,RPL18,RPL18A,RPL19,RPL23,RPL23A,RPL24,RPL26,RPL27,RPL3,RPL30,RPL31,RPL32,RPL34,RPL35,RPL35A,RPL36,RPL37,RPL37A,RPL38,RPL4,RPL5,RPL6,RPL7,RPL7A,RPL9,RPLP0,RPLP2
GO_CC::cytosolic_large_ribosomal_subunit	52	35	0.67	1.16e-34	RPL10,RPL10A,RPL11,RPL12,RPL13,RPL13A,RPL14,RPL17,RPL18,RPL18A,RPL19,RPL23,RPL23A,RPL24,RPL26,RPL27,RPL3,RPL30,RPL31,RPL32,RPL34,RPL35,RPL35A,RPL36,RPL37,RPL37A,RPL38,RPL4,RPL5,RPL6,RPL7,RPL7A,RPL9,RPLP0,RPLP2
CORUM::40S_ribosomal_subunit,_cytoplasmic	31	24	0.77	2.27e-26	RPS11,RPS13,RPS14,RPS15,RPS15A,RPS17,RPS18,RPS19,RPS20,RPS24,RPS26,RPS27,RPS27A,RPS28,RPS29,RPS3,RPS3A,RPS4X,RPS5,RPS6,RPS7,RPS8,RPS9,RPSA
GO_CC::cytosolic_small_ribosomal_subunit	35	24	0.69	3.02e-24	RPS11,RPS13,RPS14,RPS15,RPS15A,RPS17,RPS18,RPS19,RPS20,RPS24,RPS26,RPS27,RPS27A,RPS28,RPS29,RPS3,RPS3A,RPS4X,RPS5,RPS6,RPS7,RPS8,RPS9,RPSA
CORUM::Spliceosome	143	38	0.27	6.88e-19	ALYREF,AQR,CDC40,CDC5L,DDX46,EFTUD2,EIF4A3,LSM3,LSM4,LSM6,NHP2L1,NUDT21,PRPF18,PRPF19,PRPF3,PRPF31,PRPF8,RBM17,SF3A1,SF3A2,SF3B1,SF3B2,SF3B3,SF3B4,SNRNP200,SNRNP27,SNRPD1,SNRPD2,SNRPE,SNRPG,SRSF1,SRSF3,TFIP11,U2AF1,U2AF2,USP39,XAB2,ZNF207
CORUM::TRBP_containing_complex_(DICER,_RPL7A,_EIF6,_MOV10_and_subunits_of_the_60S_ribosomal_particle)	25	17	0.68	2.41e-17	RPL10A,RPL11,RPL12,RPL13,RPL14,RPL18A,RPL19,RPL27,RPL30,RPL32,RPL34,RPL35A,RPL36,RPL37A,RPL7,RPL7A,RPLP2
CORUM::C_complex_spliceosome	80	27	0.34	1.55e-16	ALYREF,AQR,CDC40,CDC5L,EFTUD2,EIF4A3,HNRNPC,HNRNPK,HNRNPM,HNRNPU,LSM3,PRPF19,PRPF8,SF3A1,SF3A2,SF3B1,SF3B2,SF3B3,SNRNP200,SNRPD1,SNRPD2,SNRPE,SNRPG,SRSF1,TFIP11,U2AF1,XAB2
GO_CC::catalytic_step_2_spliceosome	80	27	0.34	1.55e-16	ALYREF,AQR,CDC40,CDC5L,EFTUD2,EIF4A3,HNRNPC,HNRNPK,HNRNPM,HNRNPU,LSM3,PRPF19,PRPF8,SF3A1,SF3A2,SF3B1,SF3B2,SF3B3,SNRNP200,SNRPD1,SNRPD2,SNRPE,SNRPG,SRSF1,TFIP11,U2AF1,XAB2
CORUM::17S_U2_snRNP	33	17	0.52	1.83e-14	DDX46,PHF5A,RBM17,SF3A1,SF3A2,SF3B1,SF3B2,SF3B3,SF3B4,SF3B5,SNRPD1,SNRPD2,SNRPE,SNRPG,SRSF1,U2AF1,U2AF2
GO_CC::spliceosomal_complex	77	22	0.29	5.47e-12	CDC40,EFTUD2,HNRNPC,HNRNPM,NHP2L1,PRPF18,PRPF3,PRPF38A,RBM17,SF3A1,SF3A2,SF3B1,SF3B2,SF3B3,SF3B4,SNRNP200,SNRPD2,SNRPE,SNRPG,TFIP11,U2AF1,U2AF2
CORUM::PA700-20S-PA28_complex	36	13	0.36	5.88e-09	PSMA1,PSMA2,PSMA3,PSMA6,PSMB2,PSMB3,PSMC1,PSMC2,PSMC4,PSMD1,PSMD11,PSMD6,PSMD7
GO_CC::U12-type_spliceosomal_complex	24	10	0.42	7.26e-08	PHF5A,SF3B1,SF3B2,SF3B3,SF3B4,SF3B5,SNRPD1,SNRPD2,SNRPE,SNRPG
CORUM::18S_U11/U12_snRNP	24	10	0.42	7.26e-08	PRPF8,SF3B1,SF3B2,SF3B3,SF3B4,SF3B5,SNRPD1,SNRPD2,SNRPE,SNRPG
GO_CC::ribosome	81	17	0.21	2.42e-07	MRPS31,RPL11,RPL23,RPL27,RPL5,RPL7A,RPL9,RPLP0,RPS11,RPS13,RPS17,RPS18,RPS27,RPS4X,RPS7,RPS8,RPS9
CORUM::SF3b_complex	8	6	0.75	3.42e-07	PHF5A,SF3B1,SF3B2,SF3B3,SF3B4,SF3B5
GO_CC::proteasome_complex	57	14	0.25	3.76e-07	PSMA1,PSMA2,PSMA3,PSMB2,PSMB3,PSMC1,PSMC2,PSMC4,PSMD1,PSMD11,PSMD6,PSMD7,SHFM1,VCP
CORUM::26S_proteasome	22	9	0.41	4.08e-07	PSMA1,PSMA2,PSMA3,PSMA6,PSMB2,PSMB3,PSMC1,PSMC2,PSMC4
GO_CC::small_ribosomal_subunit	17	8	0.47	5.01e-07	RPS18,RPS24,RPS26,RPS27A,RPS28,RPS29,RPS4X,RPS6
GO_CC::small_nuclear_ribonucleoprotein_complex	17	8	0.47	5.01e-07	LSM4,LSM6,SF3A2,SF3B3,SNRPD1,SNRPD2,SNRPE,SNRPG
CORUM::CDC5L_complex	30	10	0.33	8.56e-07	CDC5L,DYNC1H1,PRPF19,SF3B1,SF3B2,SF3B4,SFPQ,SNRPD1,SNRPD2,SRSF1
GO_CC::eukaryotic_translation_initiation_factor_3_complex	14	7	0.5	1.62e-06	EIF3A,EIF3B,EIF3C,EIF3D,EIF3F,EIF3G,EIF3I
CORUM::EIF3_core_complex_(EIF3A,_EIF3B,_EIF3G,_EIF3I)	4	4	1	5.71e-06	EIF3A,EIF3B,EIF3G,EIF3I
CORUM::eIF3_complex_(EIF3S6,_EIF3S5,_EIF3S4,_EIF3S3,_EIF3S6IP,_EIF3S2,_EIF3S9,_EIF3S12,__EIF3S10,_EIF3S8,__EIF3S1,_EIF3S7)	12	6	0.5	9.55e-06	EIF3A,EIF3B,EIF3D,EIF3F,EIF3G,EIF3I
CORUM::SNW1_complex	18	7	0.39	1.27e-05	CDC5L,DDB1,EFTUD2,HNRNPU,PRPF8,SFPQ,SNRNP200
CORUM::CCT_micro-complex	8	5	0.62	1.37e-05	CCT3,CCT4,CCT6A,CCT7,CCT8
CORUM::eIF3_complex_(EIF3S6,_EIF3S5,_EIF3S4,_EIF3S3,_EIF3S6IP,_EIF3S2,_EIF3S9,_EIF3S12,__EIF3S10,_EIF3S8,__EIF3S1,_EIF3S7,_PCID1)	13	6	0.46	1.7e-05	EIF3A,EIF3B,EIF3D,EIF3F,EIF3G,EIF3I
CORUM::EIF3_complex_(EIF3A,_EIF3B,_EIF3G,_EIF3I,_EIF3C)	5	4	0.8	2.74e-05	EIF3A,EIF3B,EIF3G,EIF3I
CORUM::EIF3_complex_(EIF3A,_EIF3B,_EIF3G,_EIF3I,_EIF3J)	5	4	0.8	2.74e-05	EIF3A,EIF3B,EIF3G,EIF3I
CORUM::PA700_complex	20	7	0.35	2.84e-05	PSMC1,PSMC2,PSMC4,PSMD1,PSMD11,PSMD6,PSMD7
CORUM::CSA-POLIIa_complex	14	6	0.43	2.85e-05	COPS2,COPS4,COPS6,COPS8,DDB1,POLR2A
CORUM::20S_proteasome	14	6	0.43	2.85e-05	PSMA1,PSMA2,PSMA3,PSMA6,PSMB2,PSMB3
CORUM::PA28gamma-20S_proteasome	15	6	0.4	4.56e-05	PSMA1,PSMA2,PSMA3,PSMA6,PSMB2,PSMB3
CORUM::PA28-20S_proteasome	16	6	0.38	7e-05	PSMA1,PSMA2,PSMA3,PSMA6,PSMB2,PSMB3
CORUM::EIF3_complex_(EIF3B,_EIF3G,_EIF3I)	3	3	1	0.000118	EIF3B,EIF3G,EIF3I
CORUM::LSm1-7_complex	7	4	0.57	0.000178	LSM3,LSM4,LSM5,LSM6
CORUM::SMN_complex	7	4	0.57	0.000178	SNRPD1,SNRPD2,SNRPE,SNRPG
CORUM::LSm2-8_complex	7	4	0.57	0.000178	LSM3,LSM4,LSM5,LSM6
CORUM::DDB2_complex	13	5	0.38	0.000256	COPS2,COPS4,COPS6,COPS8,DDB1
CORUM::CSA_complex	13	5	0.38	0.000256	COPS2,COPS4,COPS6,COPS8,DDB1
CORUM::6S_methyltransferase_and_RG-containing_Sm_proteins_complex	8	4	0.5	0.000341	SNRPD1,SNRPD2,SNRPE,SNRPG
GO_CC::proteasome_core_complex,_alpha-subunit_complex	8	4	0.5	0.000341	PSMA1,PSMA2,PSMA3,PSMA6
CORUM::TNF-alpha/NF-kappa_B_signaling_complex_6	14	5	0.36	0.000383	RPL30,RPL4,RPL6,RPS11,RPS13
GO_CC::proteasome_core_complex	15	5	0.33	0.000552	PSMA2,PSMA3,PSMA6,PSMB2,PSMB3
CORUM::COP9_signalosome_complex	9	4	0.44	0.000591	COPS2,COPS4,COPS6,COPS8
CORUM::CNS-P53_complex	9	4	0.44	0.000591	COPS2,COPS4,COPS6,COPS8
CORUM::RNA_polymerase_II_core_complex	12	4	0.33	0.00206	POLR2A,POLR2D,POLR2F,POLR2I
GO_CC::chaperonin-containing_T-complex	6	3	0.5	0.0021	CCT4,CCT6A,CCT7
CORUM::Ubiquilin-proteasome_complex	6	3	0.5	0.0021	PSMA1,PSMA2,PSMA6
CORUM::RFC2-RIalpha_complex	2	2	1	0.00241	PPP2R1A,RFC4
GO_CC::U2-type_spliceosomal_complex	2	2	1	0.00241	PRPF31,SF3A1
CORUM::BRCA1-core_RNA_polymerase_II_complex	13	4	0.31	0.00287	POLR2A,POLR2D,POLR2F,POLR2I
CORUM::SMN1-SIP1-SNRP_complex	7	3	0.43	0.00355	SNRPD1,SNRPD2,SNRPE
GO_CC::COPI_vesicle_coat	14	4	0.29	0.00386	ARCN1,COPA,COPB1,COPZ1
GO_CC::DNA-directed_RNA_polymerase_II,_core_complex	14	4	0.29	0.00386	POLR2A,POLR2D,POLR2F,POLR2I
CORUM::12S_U11_snRNP	15	4	0.27	0.00507	SNRPD1,SNRPD2,SNRPE,SNRPG
CORUM::CF_IIAm_complex_(Cleavage_factor_IIAm_complex)	16	4	0.25	0.0065	NUDT21,SFPQ,U2AF1,U2AF2
CORUM::(E.F.G)_complex	3	2	0.67	0.007	SNRPE,SNRPG
CORUM::Actin-ribonucleoprotein_complex_(POLR2A,_GTF2F1,_HNRNPU)	3	2	0.67	0.007	HNRNPU,POLR2A
CORUM::TIP49-TIP48-BAF53_complex	3	2	0.67	0.007	RUVBL1,RUVBL2
CORUM::CRM1-Survivin-AuroraB_mitotic_complex	3	2	0.67	0.007	AURKB,XPO1
CORUM::SF3A1-SF3A2-SF3A3_complex	3	2	0.67	0.007	SF3A1,SF3A2
CORUM::RANBP1-RAN-KPNB1_complex	3	2	0.67	0.007	KPNB1,RAN
CORUM::TNPO2-RAN-NXF1_complex	3	2	0.67	0.007	NXF1,RAN
CORUM::EIF3_complex_(EIF3B,_EIF3J,_EIF3I)	3	2	0.67	0.007	EIF3B,EIF3I
CORUM::RPA_complex	3	2	0.67	0.007	RPA1,RPA2
CORUM::Snurportin-CRM1-RanGTP_complex	3	2	0.67	0.007	RAN,XPO1
CORUM::IPO13-RAN-EIF1AX_complex	3	2	0.67	0.007	EIF1AX,RAN
CORUM::URI_complex_(Unconventional_prefoldin_RPB5_Interactor)	9	3	0.33	0.00792	PFDN2,RUVBL1,RUVBL2
CORUM::RNA_polymerase_II_(RNAPII)	17	4	0.24	0.00818	POLR2A,POLR2D,POLR2F,POLR2I
GO_CC::nuclear_pore	60	8	0.13	0.00846	KPNB1,NUP133,NUP205,NUP54,NUP93,NUP98,NXF1,RAN
CORUM::NCOR1_complex	10	3	0.3	0.0109	SF3A1,SF3B3,SRCAP
CORUM::SRCAP-associated_chromatin_remodeling_complex	10	3	0.3	0.0109	RUVBL1,RUVBL2,SRCAP
CORUM::DMAP1-associated_complex	10	3	0.3	0.0109	RUVBL1,RUVBL2,SRCAP
CORUM::CPSF6-ITCH-NUDT21-POLR2A_complex	4	2	0.5	0.0135	NUDT21,POLR2A
GO_CC::90S_preribosome	4	2	0.5	0.0135	RPS7,RPSA
CORUM::NPC_subcomplex_(NUP98,_NUP107,_NUP133,_NUP160)	4	2	0.5	0.0135	NUP133,NUP98
CORUM::RNA_pol_II_containing_coactivator_complex_Tat-SF	5	2	0.4	0.0218	POLR2A,SUPT5H
CORUM::c-MYC-ATPase-helicase_complex	5	2	0.4	0.0218	RUVBL1,RUVBL2
CORUM::CPSF6-ITCH-NUDT21-POLR2A-UBAP2L_complex	5	2	0.4	0.0218	NUDT21,POLR2A
CORUM::cMYC-ATPase-helicase_complex	5	2	0.4	0.0218	RUVBL1,RUVBL2
CORUM::TIP60_histone_acetylase_complex	5	2	0.4	0.0218	RUVBL1,RUVBL2
CORUM::53BP1-containing_complex	5	2	0.4	0.0218	RPA1,RPA2
CORUM::CRM1-RAN-PHAX-CBC_complex_(cap_binding_complex)	5	2	0.4	0.0218	RAN,XPO1
CORUM::RC_complex_during_G2/M-phase_of_cell_cycle	13	3	0.23	0.0233	POLA1,RPA1,RPA2
CORUM::RC_complex_during_S-phase_of_cell_cycle	13	3	0.23	0.0233	POLA1,RPA1,RPA2
CORUM::RNA_polymerase_II_holoenzyme_complex	24	4	0.17	0.0279	POLR2A,POLR2D,POLR2F,POLR2I
GO_CC::Ino80_complex	14	3	0.21	0.0286	RUVBL1,RUVBL2,YY1
CORUM::Profilin_1_complex	6	2	0.33	0.0317	CLTC,VCP
CORUM::20S_methylosome_and_RG-containing_Sm_protein_complex	6	2	0.33	0.0317	SNRPD1,SNRPD2
CORUM::CPSF6-EWSR1-ITCH-NUDT21-POLR2A-UBAP2L_complex	6	2	0.33	0.0317	NUDT21,POLR2A
CORUM::CDC5L_core_complex	6	2	0.33	0.0317	CDC5L,PRPF19
CORUM::BLM_complex_II	6	2	0.33	0.0317	RPA1,RPA2
GO_CC::U5_snRNP	6	2	0.33	0.0317	PRPF8,SNRNP200
CORUM::HES1_promoter_corepressor_complex	6	2	0.33	0.0317	POLR2A,SUPT6H
CORUM::BRCA1-RNA_polymerase_II_complex	26	4	0.15	0.0364	POLR2A,POLR2D,POLR2F,POLR2I
GO_CC::U7_snRNP	7	2	0.29	0.043	SNRPE,SNRPG
CORUM::p400-associated_complex	7	2	0.29	0.043	RUVBL1,RUVBL2
CORUM::60S_APC_containing_complex	7	2	0.29	0.043	TUBA1B,TUBA1C
CORUM::SMN_complex,_U7_snRNA_specific	7	2	0.29	0.043	SNRPE,SNRPG
CORUM::Toposome	7	2	0.29	0.043	HNRNPC,PRPF8
GO_CC::DNA_replication_factor_A_complex	7	2	0.29	0.043	RPA1,RPA2
GO_CC::MLL1_complex	28	4	0.14	0.0462	PELP1,PRPF31,RUVBL1,RUVBL2
CORUM::TNF-alpha/Nf-kappa_B_signaling_complex_(RPL6,_RPL30,_RPS13,_CHUK,_DDX3X,_NFKB2,_NFKBIB,_REL,_IKBKG,_NFKB1,_MAP3K8,_RELB,_GLG1,_NFKBIA,_RELA,_TNIP2,__GTF2I)	17	3	0.18	0.048	RPL30,RPL6,RPS13
