# Supplementary material for: Measuring error rates in genomic perturbation screens: gold standards for human functional genomics
Source: Mol Syst Biol. 2014 Jul 1;10(7):733. doi: 10.15252/msb.20145216 (PMC4299491; doi:10.15252/msb.20145216)
Supplement: Supplementary file 6 — Supplementary Dataset S6 [file msb0010-0733-sd6.xlsx]

## Sheet: copynumber-merged-pdac-ovca
CopyNumber	609050M	A2780	A2780CIS	OV1946	OV90	OVCA5	SKOV3	TOV1946	TOV2223G	ASPC1	BXPC3	CFPAC1	HPAFII	HPDE	HS766T	KP3	KP4	MIAPACA2	PANC0203	PANC0327	PANC0504	PANC0813	PANC1	PANC1005	PATU8988S	PATU8988T	PL45	SKPC3	SU8686	SW1990
A1BG	4	2	3	3	6	3	4	2	3	2	4	3	2	2	2	2	2	3	5	3	4	2	4	2	3	2	2	3	2	4
A1CF	2	2	3	3	4	2	4	3	4	3	2	4	2	2	2	3	3	3	3	3	4	2	4	1	3	3	1	3	1	3
A2M	3	2	4	5	4	2	2	6	4	2	3	2	2	2	2	4	5	4	4	4	4	2	2	2	2	3	2	2	4	4
A2ML1	3	2	4	5	4	2	2	5	4	2	3	2	2	2	2	4	5	4	4	nan	4	2	2	2	2	3	2	2	4	4
A4GALT	2	2	3	3	3	2	4	3	3	2	2	3	2	2	3	2	4	2	2	2	4	3	2	2	2	2	1	3	4	3
A4GNT	4	2	4	4	5	3	4	3	3	2	3	4	3	2	2	2	3	3	4	5	3	3	4	2	3	3	2	4	4	3
AAAS	3	2	4	2	4	2	4	2	4	3	3	4	3	2	3	3	3	2	4	5	4	3	3	2	3	3	2	4	3	3
AACS	3	2	4	4	4	2	4	3	2	3	3	4	3	2	2	3	3	3	4	2	4	2	3	2	nan	3	2	3	3	2
AADAC	4	2	4	3	5	3	4	3	2	2	3	4	3	2	2	4	3	4	5	5	3	3	4	1	3	3	1	4	4	3
AADACL4	2	2	3	2	3	2	4	2	2	2	3	4	2	2	3	3	3	3	3	2	nan	2	3	1	2	3	1	2	3	2
AADAT	2	2	4	2	3	1	4	2	3	2	2	3	2	2	2	2	3	2	3	3	4	2	2	2	2	2	2	2	3	2
AAED1	3	2	4	4	3	2	4	4	3	2	3	2	2	2	3	2	4	3	4	3	3	2	2	2	3	2	2	4	2	2
AAGAB	3	2	3	3	4	2	4	2	2	2	3	4	2	2	2	3	4	2	4	3	4	3	3	2	4	2	2	3	3	2
AAK1	3	2	4	3	4	3	6	3	4	3	2	4	3	2	2	4	3	3	4	3	4	3	3	2	3	3	2	3	3	3
AAMP	2	2	6	3	4	3	4	2	4	3	2	4	2	2	2	3	3	3	4	3	4	3	3	2	4	3	2	3	3	3
AANAT	3	3	4	3	4	3	4	3	3	2	2	3	2	2	3	3	4	3	6	4	5	3	4	2	2	2	2	3	3	3
AARD	4	2	3	3	6	6	4	4	3	4	3	3	3	2	3	3	5	2	6	4	4	6	3	3	5	4	1	4	4	3
AARS	nan	2	3	3	3	3	5	3	3	2	3	3	2	2	3	4	3	4	4	3	4	2	2	2	3	4	2	3	4	3
AARS2	3	2	4	4	3	2	4	3	4	2	2	4	2	2	2	2	3	3	3	5	3	3	3	2	3	3	2	2	3	3
AASDH	4	2	4	2	3	2	4	2	3	2	2	4	2	2	2	2	3	2	3	3	4	2	2	2	3	3	2	2	3	2
AASDHPPT	3	2	4	3	3	2	4	3	4	3	3	3	3	2	3	4	3	3	4	4	4	4	4	2	4	3	2	3	4	4
AASS	2	2	4	2	6	2	2	2	4	3	3	4	2	2	3	2	4	4	3	3	4	2	3	2	4	2	2	3	3	3
AATF	2	2	4	3	4	4	4	3	2	2	2	3	2	2	2	2	4	3	4	4	5	3	2	3	4	2	3	3	3	4
AATK	3	3	4	3	4	3	4	3	6	2	2	3	2	2	3	3	4	3	6	2	5	3	4	2	2	3	2	3	3	3
ABAT	2	2	3	3	4	3	4	3	2	4	3	3	2	2	3	4	2	2	4	2	4	nan	3	2	3	2	2	3	4	3
ABCA1	3	2	4	nan	3	2	4	nan	nan	2	3	2	2	2	4	2	3	3	4	3	3	2	2	2	3	2	2	4	2	2
ABCA10	4	3	4	3	4	4	4	3	3	2	2	5	2	2	2	3	4	3	6	4	5	3	2	2	2	2	2	3	3	3
ABCA11P	4	2	4	2	3	2	4	2	3	2	2	4	2	2	2	4	3	2	4	3	4	2	2	2	3	3	2	2	3	2
ABCA12	2	2	4	3	4	3	4	2	4	3	2	4	2	2	2	3	3	3	4	3	4	3	3	2	3	3	2	3	3	3
ABCA13	nan	2	4	3	2	nan	2	2	3	4	3	3	3	2	3	4	5	4	4	nan	4	2	4	2	4	2	2	3	4	3
ABCA2	3	2	4	4	3	3	4	4	2	4	3	3	2	2	4	3	4	4	4	4	3	3	2	3	4	3	3	5	3	3
ABCA3	2	2	3	3	4	3	4	3	3	4	3	4	2	2	3	4	nan	2	4	3	4	4	3	2	4	2	2	3	4	4
ABCA4	3	2	3	4	3	2	4	4	nan	2	3	4	2	2	3	3	3	3	3	4	3	2	2	2	2	3	2	2	3	2
ABCA5	4	3	4	3	4	4	4	3	3	2	2	5	2	2	2	3	4	3	6	4	5	3	2	2	2	2	2	3	3	3
ABCA6	4	3	4	3	4	4	4	3	3	2	2	6	2	2	2	3	4	3	6	4	5	3	2	2	2	2	2	3	3	3
ABCA7	2	2	3	2	2	2	4	2	2	2	2	3	2	2	3	2	4	3	4	5	4	4	3	2	3	4	2	2	2	3
ABCA8	4	3	4	3	4	4	4	3	3	2	2	3	2	2	2	3	4	3	6	4	5	3	2	2	2	2	2	3	3	3
ABCA9	4	3	4	3	4	4	4	3	3	2	2	3	2	2	2	3	4	3	6	4	5	3	2	2	2	2	2	3	3	3
ABCB1	4	2	nan	2	nan	2	nan	2	nan	4	3	4	3	2	3	2	4	4	3	3	4	nan	3	2	4	2	2	3	3	3
ABCB10	3	3	4	3	3	2	3	2	5	3	2	4	2	2	3	3	3	3	4	3	3	2	3	2	3	3	2	2	3	3
ABCB11	2	nan	4	1	4	3	4	nan	nan	3	2	4	3	2	2	3	3	3	4	3	4	3	3	2	3	3	2	3	3	3
ABCB4	4	2	4	2	5	2	2	2	3	4	3	4	3	2	3	2	4	4	3	3	4	2	3	2	4	2	2	3	3	3
ABCB5	4	2	4	3	nan	4	2	2	3	4	3	3	3	2	3	4	4	4	4	3	4	2	4	2	4	2	2	3	4	3
ABCB6	2	2	4	3	4	3	4	2	4	3	2	4	2	2	2	3	3	3	4	3	4	3	3	2	4	3	2	3	3	3
ABCB8	2	2	5	2	4	2	3	2	5	3	4	4	2	2	3	2	5	4	4	4	4	2	3	2	4	2	2	3	3	3
ABCB9	3	2	4	3	4	2	4	3	3	3	3	4	3	2	2	3	3	3	4	2	4	2	3	2	4	3	2	3	3	2
ABCC1	2	2	3	3	4	3	4	3	nan	3	3	3	2	2	3	4	2	2	4	2	4	3	4	2	3	2	2	3	4	nan
ABCC10	3	2	4	3	3	2	4	3	4	2	2	4	2	2	2	2	3	3	3	5	3	3	3	2	3	3	2	2	6	3
ABCC11	2	2	2	3	3	3	4	3	3	2	3	3	2	2	3	4	3	4	4	2	4	2	2	2	3	3	2	3	4	3
ABCC12	2	2	2	3	3	3	4	3	3	2	3	3	2	2	3	4	3	4	4	2	4	2	2	2	3	3	2	3	4	3
ABCC13	4	2	0	2	4	2	4	2	4	2	2	4	2	2	1	3	2	4	3	5	4	2	2	1	7	6	1	3	3	4
ABCC2	3	2	4	2	4	2	2	3	4	3	2	4	2	2	3	3	3	3	3	4	4	2	4	2	3	3	2	3	2	2
ABCC3	4	3	4	3	4	3	4	3	3	2	2	5	2	2	2	3	4	3	6	4	5	3	4	4	5	4	4	3	3	3
ABCC4	2	2	2	2	5	2	4	2	4	2	3	2	1	2	3	3	2	2	2	4	4	2	2	1	3	3	1	3	3	4
ABCC5	4	2	3	2	nan	4	4	3	nan	2	3	4	4	2	2	4	3	4	5	5	4	3	4	2	6	4	2	4	4	3
ABCC6	2	nan	3	3	4	3	4	3	3	3	3	3	2	2	3	4	2	2	4	2	4	3	4	2	3	2	2	3	4	3
ABCC8	2	2	4	4	2	3	4	2	3	3	2	2	2	2	3	3	3	3	5	4	4	3	3	2	4	4	2	3	4	2
ABCC9	3	2	4	5	4	2	2	6	4	2	3	2	2	2	2	4	5	4	4	5	4	3	2	2	2	3	2	6	6	3
ABCD2	3	2	4	2	4	2	4	2	5	3	3	4	nan	2	2	3	3	2	4	4	4	4	3	2	4	3	2	4	8	4
ABCD3	3	2	3	nan	3	2	4	5	4	2	3	4	2	2	3	3	3	3	3	4	3	2	2	2	2	3	2	2	3	2
ABCD4	3	2	3	2	3	3	4	2	3	2	3	5	3	2	2	2	3	3	4	4	5	4	2	3	4	3	2	4	3	4
ABCE1	2	2	4	2	3	2	4	2	3	2	2	4	2	2	2	2	3	2	3	3	4	2	2	1	2	2	1	2	3	2
ABCF1	3	2	4	4	3	2	4	4	3	2	2	4	2	2	2	2	3	3	3	4	4	2	3	2	3	3	2	3	4	5
ABCF2	2	2	5	2	4	2	3	2	5	3	4	4	2	2	3	2	5	4	4	4	4	2	3	2	4	2	2	3	3	3
ABCF3	4	2	3	2	4	4	4	3	3	2	3	4	4	2	2	4	3	4	5	5	4	3	4	2	6	4	2	4	4	3
ABCG1	4	2	4	2	4	3	4	2	3	2	1	4	3	2	3	3	4	4	3	3	4	2	2	1	2	2	1	3	3	2
ABCG2	2	2	4	2	3	2	4	2	3	2	2	4	2	2	2	2	nan	2	3	3	4	2	2	1	2	2	1	2	3	2
ABCG4	3	2	5	3	4	2	4	3	4	3	3	4	3	2	3	4	3	3	4	4	4	4	4	2	4	3	2	3	4	2
ABCG5	3	3	4	2	4	3	4	3	3	3	2	4	3	2	2	4	3	3	4	3	4	3	4	2	4	3	2	3	3	3
ABCG8	3	3	4	2	4	3	4	3	3	3	2	4	3	2	2	4	3	3	4	3	4	3	4	2	4	3	2	3	3	3
ABHD1	3	3	4	2	4	3	4	3	3	3	2	4	2	2	2	4	3	3	4	3	4	3	3	2	3	3	2	3	3	3
ABHD10	4	2	4	3	5	3	4	3	4	2	3	4	2	2	2	4	3	3	4	4	3	3	4	2	3	3	2	4	4	3
ABHD11	4	2	4	2	2	2	2	2	3	4	3	4	3	2	3	2	4	4	3	4	4	2	3	2	4	2	2	3	3	3
ABHD12	3	2	3	4	4	3	4	4	5	3	4	4	3	3	3	3	4	3	4	2	5	1	3	2	4	3	2	4	3	3
ABHD12B	3	2	3	2	3	3	4	2	3	2	3	5	3	2	2	2	3	3	4	4	5	4	2	3	5	3	2	4	3	2
ABHD13	2	2	2	2	7	2	4	2	4	2	3	2	1	2	3	3	2	2	2	4	4	2	2	1	4	3	1	3	3	4
ABHD14A	4	2	4	2	2	2	3	2	2	2	2	2	2	1	2	2	2	2	2	3	4	3	2	1	2	3	1	4	2	2
ABHD14B	4	2	4	2	2	2	3	2	2	2	2	2	2	1	2	2	2	2	2	3	4	3	2	1	2	3	1	4	2	2
ABHD16A	3	2	4	3	3	2	4	3	4	2	2	4	2	2	2	2	3	3	3	4	4	3	3	2	3	3	2	3	4	5
ABHD16B	4	2	4	4	4	3	5	4	5	4	4	4	3	3	5	3	4	3	4	5	6	3	3	2	5	4	2	5	5	5
ABHD2	3	2	3	3	4	2	4	2	3	2	3	4	2	2	2	3	2	2	4	3	4	2	3	2	4	2	2	3	4	2
ABHD3	2	2	3	2	4	2	4	2	2	3	2	3	2	2	2	2	3	3	4	6	4	5	3	1	6	4	1	2	3	2
ABHD4	2	2	3	4	3	3	4	4	3	2	3	5	3	2	2	1	3	3	4	4	5	2	2	1	2	2	1	3	3	4
ABHD5	4	2	4	2	2	3	2	2	2	2	2	2	2	1	2	3	3	2	2	3	4	3	2	1	2	3	1	3	2	2
ABHD6	4	2	4	2	2	3	3	2	3	2	2	2	2	1	2	2	2	2	2	3	4	3	2	1	2	3	1	3	2	2
ABHD8	2	2	3	3	2	2	4	3	3	2	2	3	2	2	2	2	3	3	4	5	4	2	2	2	3	3	2	3	2	3
ABI1	2	2	3	4	8	2	4	3	3	3	2	4	2	1	2	2	3	3	3	3	2	2	2	1	3	3	1	3	2	3
ABI2	2	2	4	5	4	3	4	5	3	4	2	4	3	2	2	4	3	3	5	3	4	3	4	2	4	3	3	4	3	3
ABI3	3	3	4	3	4	3	4	3	3	2	2	5	2	2	2	3	4	3	6	4	5	3	4	4	2	2	4	3	3	3
ABL1	3	2	nan	4	3	2	4	4	2	2	3	2	2	2	3	2	3	3	4	3	3	3	2	2	3	3	2	4	2	2
ABL2	2	3	6	4	5	2	4	3	5	3	2	4	2	2	3	3	3	3	4	3	3	2	3	2	3	3	2	2	3	3
ABLIM1	2	2	3	2	4	2	4	3	3	3	3	4	3	2	3	3	3	3	2	4	4	2	4	2	3	2	2	3	2	2
ABLIM2	4	2	4	2	3	2	4	2	3	2	2	5	2	2	2	4	3	2	4	3	4	2	2	2	3	3	2	2	3	2
ABLIM3	4	2	4	3	4	4	4	3	4	3	2	4	3	2	3	2	4	3	4	4	4	2	3	2	3	3	2	4	3	3
ABO	3	2	4	4	3	2	4	4	2	3	3	2	2	2	3	2	3	3	4	3	3	3	2	2	3	3	2	4	2	2
ABP1	2	2	5	2	4	2	2	2	5	3	4	4	2	2	3	2	4	4	3	3	4	2	3	2	4	2	2	3	3	3
ABR	nan	2	nan	nan	nan	nan	nan	2	nan	2	2	2	2	nan	2	3	3	3	2	2	5	2	3	1	3	2	1	3	3	2
ABT1	3	2	4	4	3	2	4	4	2	2	2	4	2	2	2	2	3	3	3	4	3	2	3	2	3	3	2	3	2	4
ABTB1	3	2	4	4	4	3	3	3	3	2	3	4	3	2	2	2	4	4	4	5	4	3	4	2	3	3	2	4	4	3
ABTB2	2	2	4	4	4	3	4	4	3	3	3	2	2	2	3	nan	3	3	4	4	4	3	3	2	4	4	2	3	4	3
ACAA1	4	2	4	1	2	3	2	1	2	2	2	2	3	1	2	3	3	2	3	3	4	3	2	1	3	3	1	3	2	2
ACAA2	2	2	3	2	2	1	4	1	2	1	2	2	2	2	2	2	3	3	2	2	2	1	2	1	2	4	1	1	1	1
ACACA	2	nan	nan	2	4	nan	4	2	2	2	2	3	2	2	2	2	4	3	4	4	5	3	2	3	nan	nan	3	3	3	4
ACACB	3	2	4	4	4	2	4	3	4	3	2	4	3	2	2	3	3	3	4	2	4	2	3	2	3	3	2	3	3	2
ACAD10	3	2	4	4	4	2	4	3	nan	3	2	4	3	2	2	3	3	3	4	2	4	2	3	2	3	3	2	3	3	2
ACAD11	4	2	4	4	5	3	3	3	2	2	3	4	3	2	2	2	3	4	4	5	3	3	4	2	3	3	2	4	4	3
ACAD8	3	2	4	3	4	2	4	3	4	3	3	4	2	2	3	4	3	3	4	3	4	4	4	2	3	3	2	2	4	2
ACAD9	4	2	4	4	4	3	4	3	3	2	3	4	2	2	2	3	4	4	4	5	4	3	4	2	3	3	2	4	4	3
ACADL	2	2	4	7	4	3	4	nan	3	3	2	4	3	2	2	3	3	3	4	3	4	3	3	2	3	3	2	3	3	3
ACADM	3	2	3	7	3	2	2	7	4	2	3	4	2	2	3	3	3	3	3	3	3	2	3	1	2	3	1	2	3	2
ACADS	3	2	4	4	4	2	4	3	nan	3	3	4	3	2	2	3	3	3	4	2	4	2	3	2	4	3	2	3	3	2
ACADSB	2	2	nan	2	3	2	4	3	2	3	3	4	3	2	3	3	3	3	2	3	4	2	4	2	3	2	2	3	2	2
ACADVL	2	2	4	3	3	2	3	2	4	2	2	2	2	2	2	3	3	3	3	3	5	2	3	1	3	2	1	3	4	2
ACAP1	2	2	4	3	3	2	3	2	4	2	2	2	2	2	2	3	3	3	3	3	5	2	3	1	3	2	1	3	4	2
ACAP2	4	2	3	3	4	4	4	4	3	2	2	4	4	2	2	4	3	4	6	5	4	3	4	2	6	4	2	4	4	3
ACAP3	2	2	3	4	3	2	nan	3	4	2	3	4	2	2	3	3	4	3	3	2	3	2	3	1	2	4	1	3	3	2
ACAT1	3	2	4	3	3	2	4	3	4	3	2	3	3	2	3	4	3	3	4	4	4	4	4	2	4	3	2	3	4	4
ACAT2	4	2	4	2	3	2	4	3	3	2	3	2	2	2	2	2	3	3	2	2	3	4	3	1	3	4	1	2	4	2
ACBD3	3	3	4	3	3	2	4	2	5	3	2	4	2	2	3	3	3	3	4	3	3	2	3	2	3	3	2	2	3	3
ACBD4	2	2	4	3	4	3	4	3	2	2	2	5	2	2	2	2	4	3	6	4	5	3	2	3	2	2	3	3	3	3
ACBD5	2	2	3	4	8	2	4	3	3	3	2	4	2	1	2	2	3	3	3	3	2	2	2	1	3	3	1	3	2	3
ACBD6	2	3	6	4	4	2	4	3	5	3	2	4	2	2	3	3	3	3	4	3	3	2	3	2	3	3	2	2	3	3
ACCS	2	2	4	4	3	3	4	4	3	3	3	2	3	2	3	3	3	3	4	4	4	4	3	2	4	4	2	3	4	3
ACCSL	2	2	4	4	3	3	4	4	3	3	3	2	3	2	3	3	3	3	4	4	4	4	3	2	4	4	2	3	4	3
ACE	4	3	4	3	4	4	4	3	3	2	2	5	2	2	2	3	4	3	6	4	5	3	4	2	2	2	2	3	3	3
ACER1	2	2	3	3	2	2	4	3	2	2	2	2	2	2	2	2	3	3	4	3	4	2	2	2	2	2	2	2	2	3
ACER2	2	2	4	2	2	2	2	2	3	1	1	2	2	2	2	2	3	2	2	3	3	3	1	2	1	2	2	4	2	2
ACER3	3	2	3	3	3	3	nan	3	4	3	3	4	3	2	3	4	3	3	4	4	4	4	4	2	4	3	2	3	4	4
ACHE	4	2	4	2	4	2	2	2	3	3	3	4	3	2	3	2	4	4	3	3	4	2	3	2	4	2	2	3	3	3
ACIN1	2	2	3	2	3	3	4	2	3	2	3	5	3	2	2	1	3	3	4	4	5	2	2	1	2	2	1	3	3	4
ACLY	2	2	4	3	4	2	4	3	4	2	2	5	2	2	2	2	4	3	4	4	5	3	2	3	2	2	3	3	3	3
ACMSD	2	2	4	3	4	3	4	3	3	3	2	4	2	2	2	3	3	3	4	3	4	3	3	2	3	3	2	3	3	3
ACN9	4	2	4	2	6	2	2	2	3	7	3	4	5	2	3	2	4	4	3	3	4	2	3	2	4	2	2	3	3	3
ACO1	2	2	4	4	2	2	2	4	3	3	2	2	2	2	3	2	3	2	2	3	3	3	4	2	3	3	2	4	nan	2
ACO2	2	2	3	3	3	3	4	3	3	2	2	3	2	2	3	2	3	2	2	2	4	3	2	2	2	2	1	3	3	3
ACOT11	2	nan	3	nan	nan	nan	nan	nan	5	2	3	4	2	2	3	3	3	3	3	3	3	2	3	2	2	3	2	2	3	2
ACOT12	3	2	4	3	4	2	4	3	2	3	2	4	3	2	2	2	3	3	4	4	4	2	3	2	3	3	2	4	3	2
ACOT13	3	2	4	4	3	2	4	4	3	2	2	4	2	2	2	2	3	3	3	4	3	2	3	2	4	3	2	3	2	4
ACOT2	5	3	4	2	3	3	6	2	4	2	3	5	3	2	2	2	3	3	4	4	5	4	2	3	4	3	2	4	3	4
ACOT4	3	2	3	2	3	3	6	2	3	2	3	5	3	2	2	2	3	3	4	4	5	4	2	3	4	3	2	4	3	4
ACOT7	2	2	3	2	3	2	4	2	3	2	3	4	2	2	3	3	4	3	3	2	1	2	3	1	2	3	1	2	3	2
ACOT8	4	2	4	4	4	3	4	4	4	4	4	4	3	3	5	3	3	3	4	4	5	2	3	2	4	3	2	4	5	4
ACOX1	3	3	4	3	4	3	4	3	3	2	2	3	2	2	3	3	4	3	6	4	5	3	4	2	2	2	2	3	3	3
ACOX2	4	2	4	2	2	3	3	2	3	2	2	2	2	1	2	2	2	2	2	3	4	3	2	1	2	3	1	3	2	2
ACOX3	4	2	4	2	3	2	4	2	3	2	2	4	2	2	2	4	3	2	4	3	4	2	2	2	3	3	2	2	3	2
ACOXL	2	2	4	3	4	3	2	3	3	3	2	4	3	2	2	4	3	3	4	3	4	3	3	2	3	3	2	3	3	3
ACP1	3	2	4	4	4	3	3	5	3	3	1	4	2	2	2	4	3	3	4	3	4	3	3	3	3	3	3	3	3	3
ACP2	2	2	4	4	3	3	4	3	3	3	3	4	3	2	3	3	3	3	4	4	4	4	3	2	4	4	2	3	4	3
ACP5	2	2	3	3	2	2	4	3	2	2	2	2	2	2	2	2	3	3	3	3	4	2	2	2	2	2	2	2	2	3
ACP6	3	3	6	4	4	2	4	3	6	3	2	4	2	2	3	3	3	3	4	3	3	4	3	2	3	3	2	2	3	3
ACPL2	4	2	4	4	4	3	4	3	3	2	3	4	3	2	2	2	3	3	nan	4	3	3	4	2	3	3	2	4	4	3
ACPP	4	2	4	4	5	3	4	3	2	2	3	4	3	2	2	2	3	4	4	5	3	3	4	2	3	3	2	4	4	3
ACPT	4	2	3	3	4	3	4	2	3	2	4	3	2	2	2	2	2	3	4	3	4	2	2	2	3	2	2	3	2	3
ACR	2	2	3	3	2	2	4	2	3	2	2	4	2	2	3	2	3	2	2	2	4	2	2	2	2	2	1	3	3	3
ACRBP	3	2	4	4	nan	2	2	5	5	2	3	2	2	2	3	4	5	4	4	4	4	3	2	2	3	3	2	2	4	4
ACRV1	3	2	4	3	4	2	4	3	4	3	3	4	3	2	3	4	3	3	4	4	4	4	4	2	4	3	2	3	4	2
ACSBG1	3	2	3	3	4	2	4	2	2	2	3	4	2	2	2	3	2	2	4	3	4	2	3	2	4	2	2	3	3	2
ACSF2	4	3	4	3	4	3	4	3	3	2	2	5	2	2	2	3	4	3	6	4	5	3	4	4	5	4	4	3	3	3
ACSF3	2	2	3	3	4	2	4	3	3	2	3	4	2	2	3	4	4	4	4	3	4	2	2	2	3	4	2	3	4	3
ACSL1	2	nan	4	2	3	1	4	2	2	2	2	3	2	2	1	2	3	2	3	3	4	1	2	2	4	4	2	2	3	2
ACSL3	2	2	4	3	4	3	4	2	4	3	2	4	3	2	2	3	3	3	4	3	4	3	3	2	3	3	2	nan	3	3
ACSL5	2	2	3	2	4	2	4	3	3	3	3	4	3	2	3	3	3	3	2	4	4	2	4	2	3	2	2	3	2	2
ACSL6	3	2	3	3	4	3	4	3	3	3	2	4	3	2	3	2	3	3	4	4	4	2	3	2	3	3	2	4	3	2
ACSM1	2	2	3	3	4	3	4	3	3	3	3	3	2	2	3	4	2	2	4	2	4	3	4	2	3	2	2	3	4	3
ACSM2B	2	2	3	3	4	3	4	3	3	3	3	3	2	2	3	4	2	2	4	2	4	3	4	2	3	2	2	3	4	3
ACSM3	2	2	3	3	4	3	4	3	3	3	3	3	2	2	3	4	2	2	4	2	4	3	4	2	3	2	2	3	4	3
ACSM5	2	2	3	3	4	3	4	3	3	3	3	3	2	2	3	4	2	2	4	2	4	3	4	2	3	2	2	3	4	3
ACSS1	3	2	3	4	4	3	4	4	5	3	4	4	3	3	3	3	4	3	4	2	5	1	3	2	4	3	2	4	3	3
ACSS2	4	2	4	4	4	3	4	4	4	4	4	4	3	3	5	3	3	3	4	5	5	2	3	2	4	3	2	4	5	4
ACSS3	3	2	4	3	4	2	4	3	4	3	2	4	4	2	2	3	3	3	4	2	4	2	3	2	3	3	2	3	3	2
ACTA1	3	3	4	3	3	2	3	2	5	3	2	4	2	2	3	3	3	3	4	3	3	2	3	2	3	3	2	2	3	3
ACTA2	3	2	3	2	3	2	2	3	4	3	2	3	2	2	2	3	3	3	3	4	4	2	4	2	3	3	2	3	2	2
ACTB	4	2	2	3	2	4	2	2	3	4	3	3	3	2	3	4	3	4	4	4	4	2	4	2	4	4	2	3	4	3
ACTBL2	3	2	4	3	4	2	4	3	2	3	2	4	3	2	2	3	3	3	4	4	4	2	3	2	3	3	2	4	3	2
ACTC1	3	2	3	5	4	2	4	4	2	2	3	4	2	2	2	3	2	2	4	3	4	2	3	2	2	2	2	3	3	2
ACTG1	3	3	4	3	4	3	6	3	4	2	2	3	2	2	3	3	4	3	6	4	5	3	4	2	2	3	2	3	3	3
ACTG2	3	2	4	3	4	3	4	3	4	3	2	4	2	2	2	4	3	3	4	3	4	3	3	2	3	3	2	3	3	3
ACTL6A	4	2	4	2	5	5	4	3	3	2	2	4	4	2	2	4	3	4	5	5	3	3	4	2	6	4	2	4	4	3
ACTL6B	4	2	4	2	5	2	3	2	3	3	3	4	3	2	3	2	4	4	3	3	4	2	3	2	4	2	2	3	3	3
ACTL7A	3	2	4	4	3	2	4	4	3	2	3	2	2	2	4	2	3	3	4	3	3	2	2	2	3	2	2	4	2	2
ACTL7B	3	2	4	4	3	2	4	4	3	2	3	2	2	2	4	2	3	3	4	3	3	2	2	2	3	2	2	4	2	2
ACTL8	2	2	3	2	3	2	4	2	3	2	3	4	2	2	3	3	3	3	3	2	4	2	3	1	2	3	1	2	3	2
ACTL9	2	2	3	3	2	2	4	3	2	2	2	2	2	2	2	2	3	3	4	3	4	2	2	2	2	2	2	2	2	3
ACTN1	3	2	3	2	3	3	4	2	2	3	3	5	3	2	2	2	3	3	4	4	5	4	2	3	4	3	2	4	3	4
ACTN2	3	nan	nan	nan	3	nan	4	nan	4	3	2	4	2	2	3	3	3	3	4	3	3	2	3	2	3	3	2	2	3	3
ACTN3	3	2	3	3	3	3	5	3	4	3	3	4	3	2	3	4	4	3	4	4	4	4	4	2	4	3	2	3	4	3
ACTN4	4	2	3	4	5	3	4	3	3	2	4	3	2	2	2	2	3	3	4	3	4	2	6	2	6	5	2	3	4	3
ACTR10	3	2	3	2	3	3	4	2	3	2	3	5	3	2	2	2	3	3	4	4	5	4	2	3	4	3	2	4	3	4
ACTR1A	2	2	4	2	4	2	2	3	3	3	2	4	2	2	3	3	3	3	3	4	4	2	4	2	3	3	2	3	2	2
ACTR1B	2	2	4	3	4	3	4	3	4	3	2	4	3	2	2	4	4	3	4	3	4	3	3	2	3	3	2	3	3	3
ACTR2	3	2	4	3	4	3	4	3	4	3	2	4	3	2	2	4	3	3	4	3	4	3	3	2	3	3	2	3	3	3
ACTR3	2	2	4	3	4	3	4	3	3	3	2	4	2	2	2	4	3	3	4	3	4	3	3	2	3	3	2	3	3	3
ACTR3B	2	2	5	2	5	2	2	2	5	3	2	4	2	2	3	2	4	4	3	3	4	2	3	2	4	2	2	3	3	3
ACTR5	4	2	4	4	4	3	4	4	4	4	4	4	3	3	5	3	3	3	4	4	5	2	3	2	4	3	2	4	5	4
ACTR6	3	2	7	3	4	2	6	3	4	3	2	4	3	2	2	3	3	3	4	2	4	2	3	2	3	3	2	3	3	2
ACTR8	4	2	4	2	2	2	3	2	2	2	2	2	2	1	2	2	2	2	2	3	3	3	2	1	2	3	1	3	2	1
ACTRT2	2	2	3	2	3	2	4	2	3	2	3	4	2	2	3	3	3	3	3	2	3	2	3	1	2	3	1	3	3	2
ACTRT3	4	2	4	2	5	4	7	2	8	2	3	4	4	2	2	4	3	4	5	5	4	3	4	2	6	4	2	4	4	3
ACVR1	2	2	4	1	4	3	4	1	4	3	2	2	3	2	2	3	3	3	4	3	4	3	3	2	3	3	2	3	3	3
ACVR1B	3	2	4	2	4	2	4	2	4	3	3	4	3	2	3	3	3	2	4	4	4	3	3	2	3	3	2	4	3	3
ACVR1C	2	2	4	1	4	3	4	1	3	3	2	2	3	2	2	3	3	3	4	3	4	3	3	2	3	3	2	3	3	3
ACVR2A	2	2	4	3	4	3	4	3	3	3	2	2	3	2	2	3	3	3	4	3	4	3	3	2	3	3	2	3	3	3
ACVR2B	4	2	4	1	2	3	2	1	2	2	2	2	3	1	2	3	3	2	3	3	4	3	2	1	3	3	1	3	2	2
ACVRL1	3	2	4	2	4	2	4	2	4	3	3	4	3	2	3	3	3	2	4	4	4	3	3	2	3	3	2	4	3	3
ACY1	4	2	4	2	2	2	3	2	2	2	2	2	2	1	2	2	2	2	2	3	4	3	2	1	2	3	1	4	2	2
ACY3	3	2	3	3	3	3	5	3	4	3	3	4	3	2	3	4	3	3	4	4	4	4	4	2	4	3	2	3	4	4
ACYP1	3	2	3	2	3	3	4	2	3	2	3	5	3	2	2	2	3	3	4	4	5	6	2	3	4	3	2	4	3	4
ACYP2	3	3	4	3	4	3	4	3	3	3	2	4	3	2	2	4	3	nan	4	3	4	3	4	2	4	3	2	3	3	3
ADA	4	2	4	4	4	3	4	4	nan	4	4	4	3	3	5	3	3	3	4	4	5	2	3	2	4	3	2	4	5	4
ADAD1	2	2	4	2	3	2	3	2	2	2	1	4	2	2	2	2	2	2	3	3	4	2	2	1	2	2	1	2	3	2
ADAD2	2	2	3	3	3	2	4	3	3	2	3	3	2	2	3	4	3	4	4	3	4	2	2	2	3	4	2	3	4	3
ADAL	3	2	3	4	4	2	4	4	2	2	3	4	2	2	2	3	2	2	4	3	4	2	3	2	2	2	2	3	3	2
ADAM10	3	2	3	nan	4	2	4	4	2	2	3	4	nan	2	2	3	2	2	4	4	4	2	3	2	5	2	2	3	3	2
ADAM11	2	2	4	3	4	3	4	3	2	2	2	5	2	2	2	2	4	3	6	4	5	3	2	4	2	2	4	3	3	3
ADAM12	2	2	4	2	4	2	4	3	3	3	3	4	3	2	3	3	3	3	2	3	4	2	4	2	3	2	2	3	2	2
ADAM15	3	3	6	4	4	2	4	3	5	3	2	4	2	2	3	3	3	3	4	3	4	2	3	2	4	3	2	2	3	3
ADAM17	3	2	4	2	4	3	2	3	3	3	1	4	2	2	2	4	3	3	4	4	4	3	3	2	4	3	2	3	3	3
ADAM18	3	2	4	3	2	nan	4	3	3	3	3	3	3	2	3	3	2	3	4	3	4	3	1	1	5	4	1	3	2	3
ADAM19	4	2	3	3	4	3	4	3	4	3	2	4	3	2	3	2	4	3	4	4	4	2	3	2	3	3	2	4	3	3
ADAM2	3	2	4	3	2	2	4	3	3	3	3	3	3	2	3	3	2	3	4	3	4	nan	1	1	5	4	1	3	2	3
ADAM20	3	2	3	2	3	3	3	2	3	2	3	5	3	2	2	2	3	3	4	4	5	4	2	3	4	3	2	4	3	4
ADAM21	3	2	3	3	3	3	3	2	3	2	3	5	3	2	2	2	3	3	4	4	5	4	2	3	4	3	2	4	3	4
ADAM22	4	2	4	2	6	2	2	2	3	4	3	4	3	2	3	2	4	4	3	3	4	2	3	2	4	2	2	3	3	3
ADAM23	2	2	4	4	4	3	4	4	3	3	2	4	3	2	2	3	3	3	4	3	4	3	3	2	3	3	2	3	3	3
ADAM28	2	2	4	3	2	1	4	3	2	3	3	2	3	2	3	2	2	3	2	2	4	1	1	1	2	2	1	3	2	3
ADAM29	2	2	4	2	3	1	4	2	2	2	2	3	2	2	0	2	3	2	3	3	2	2	2	2	4	4	2	2	3	2
ADAM30	3	2	3	3	3	2	4	4	6	2	3	4	2	2	3	3	3	3	3	3	3	2	4	2	2	3	2	2	3	3
ADAM32	3	2	4	3	2	2	4	3	3	3	3	3	3	2	3	3	2	3	4	3	4	5	1	1	5	4	1	3	2	3
ADAM33	3	2	3	2	4	3	6	2	3	3	4	4	3	3	3	2	2	3	4	2	4	1	3	2	4	3	2	4	2	3
ADAM7	2	2	4	3	2	1	4	3	2	3	3	2	3	2	3	2	2	3	2	2	4	1	1	1	2	2	1	3	2	3
ADAM8	2	2	3	2	3	2	4	3	3	3	3	4	3	2	3	3	4	3	2	3	5	2	4	2	3	3	2	3	2	2
ADAM9	3	2	4	3	2	nan	4	3	3	3	3	3	3	2	3	3	2	3	4	3	4	5	1	1	5	4	1	3	2	3
ADAMDEC1	2	2	4	3	2	1	4	3	2	3	3	2	3	2	3	2	2	3	2	2	4	1	1	1	2	2	1	3	2	3
ADAMTS1	4	2	4	2	4	1	4	nan	2	2	2	4	2	2	2	3	4	4	3	3	4	2	2	1	2	2	1	3	3	3
ADAMTS10	2	2	3	3	2	2	4	3	2	2	2	2	2	2	2	2	3	3	4	3	4	2	2	2	2	2	2	2	2	3
ADAMTS12	3	2	3	3	4	2	4	2	4	3	4	4	3	2	4	3	4	3	2	4	4	2	3	2	3	5	2	4	3	2
ADAMTS13	nan	2	6	nan	3	2	4	nan	2	3	3	2	2	2	3	2	3	3	4	3	3	3	2	2	3	3	2	4	2	2
ADAMTS14	3	2	3	3	3	nan	4	3	4	3	2	4	2	2	3	3	3	3	3	4	4	2	4	2	3	3	2	3	2	2
ADAMTS15	3	2	4	3	4	2	4	3	4	3	3	4	3	2	3	4	3	3	4	4	4	4	4	2	4	3	2	3	4	2
ADAMTS16	3	nan	nan	4	4	3	4	3	nan	3	2	4	3	2	4	nan	4	3	2	4	4	2	3	2	3	5	2	4	3	2
ADAMTS17	3	2	3	3	4	3	4	2	3	2	3	4	2	2	2	3	2	2	4	3	4	2	3	2	4	2	2	3	4	2
ADAMTS18	2	2	3	3	3	3	4	3	3	2	3	3	2	2	3	4	3	4	4	2	4	2	2	2	3	3	2	nan	4	3
ADAMTS19	3	2	2	3	4	3	4	3	3	3	2	4	3	2	3	2	3	3	4	4	4	2	3	2	3	3	2	4	3	2
ADAMTS2	nan	2	3	nan	4	nan	4	nan	3	3	2	4	3	2	3	3	4	3	4	5	4	2	3	2	4	4	2	4	3	3
ADAMTS20	3	2	4	2	4	2	4	2	5	3	3	4	4	2	2	3	3	2	4	4	4	4	3	2	3	3	2	3	2	3
ADAMTS3	2	2	4	2	3	2	4	2	3	2	2	4	2	2	2	2	3	2	3	3	4	2	2	1	2	2	1	2	3	2
ADAMTS4	3	3	6	4	5	2	4	3	6	3	2	4	2	2	3	3	3	3	4	3	3	2	3	2	3	3	2	2	3	3
ADAMTS5	4	2	4	2	4	1	4	3	2	2	2	4	2	2	2	3	4	4	3	3	4	2	2	1	2	2	1	3	3	3
ADAMTS6	3	2	3	3	4	4	4	nan	2	3	2	4	3	2	2	3	3	3	4	4	2	2	3	nan	nan	nan	2	4	3	2
ADAMTS7	3	2	3	3	4	2	4	2	2	2	3	4	2	2	2	3	2	2	4	3	4	2	3	2	4	2	2	3	4	2
ADAMTS8	3	2	4	3	4	2	4	3	4	3	3	4	3	2	3	4	3	3	4	4	4	4	4	2	4	3	2	3	4	2
ADAMTS9	4	2	4	2	2	3	3	2	nan	2	2	2	2	1	2	2	2	2	2	4	3	3	2	1	2	3	1	3	2	2
ADAMTSL1	2	2	4	2	2	2	2	2	3	1	nan	2	2	2	2	2	3	2	2	3	3	3	1	2	nan	2	2	4	2	2
ADAMTSL2	3	2	5	4	3	2	4	4	2	3	3	2	2	2	3	2	3	3	4	3	3	3	2	2	3	3	2	4	2	2
ADAMTSL3	3	2	3	3	nan	2	4	2	3	2	3	4	2	2	2	3	2	2	4	3	4	2	3	2	4	2	2	3	4	2
ADAMTSL4	3	3	6	4	4	2	4	3	6	3	2	4	2	2	3	3	3	3	4	3	3	4	3	2	4	3	2	2	3	3
ADAMTSL5	2	2	3	2	2	2	4	2	2	2	2	3	2	2	3	2	4	3	4	5	4	2	3	2	2	3	2	2	2	3
ADAP2	2	2	4	2	4	4	4	2	2	2	2	3	2	2	2	2	4	2	4	4	5	3	4	2	5	2	2	3	3	4
ADAR	3	3	6	4	4	2	4	3	6	3	2	4	2	2	3	3	3	3	4	3	4	2	3	2	4	3	2	2	3	3
ADARB1	4	2	4	2	4	3	4	2	3	2	2	4	3	2	3	3	4	4	3	3	4	3	2	1	2	3	1	3	3	3
ADARB2	2	2	3	nan	3	2	4	nan	3	3	2	4	2	1	2	2	2	3	3	nan	2	2	2	1	3	3	1	3	2	3
ADAT1	2	2	3	3	3	3	4	3	3	2	3	3	2	2	3	4	3	4	4	3	4	2	2	2	3	4	2	3	4	3
ADAT2	3	2	4	2	3	2	4	4	4	2	3	2	2	2	2	2	3	3	2	2	3	3	3	1	2	4	1	2	4	2
ADAT3	2	2	4	2	2	2	4	2	2	2	2	3	2	2	3	2	4	3	4	3	4	2	3	2	2	3	2	2	2	3
ADC	3	2	3	2	3	2	4	2	3	2	3	4	2	2	3	3	3	3	3	2	3	2	3	2	2	3	2	2	3	2
ADCK1	3	2	3	2	3	3	4	2	3	2	3	5	3	2	2	2	3	3	4	nan	5	5	2	nan	4	3	2	4	3	4
ADCK2	2	2	5	2	4	2	2	2	5	3	3	4	2	2	3	2	4	4	3	3	4	2	3	2	4	2	2	3	3	3
ADCK3	3	nan	nan	nan	3	2	4	2	4	3	2	4	2	2	3	3	3	3	4	3	3	2	3	2	3	3	2	2	3	3
ADCK4	4	2	3	4	5	3	4	3	3	2	4	3	2	2	2	2	3	3	4	3	4	2	2	2	2	2	2	3	8	3
ADCK5	3	2	3	3	4	3	4	4	3	4	3	3	3	1	4	4	3	3	4	4	4	6	3	3	5	5	1	4	4	4
ADCY1	4	nan	3	3	2	4	2	2	3	4	3	3	3	2	3	4	5	4	4	4	4	2	4	2	4	2	2	3	4	3
ADCY10	2	3	6	4	5	2	4	3	6	3	2	4	2	2	3	3	3	3	4	3	3	2	3	2	3	3	2	2	3	3
ADCY2	3	nan	nan	4	4	3	4	2	4	3	2	4	3	2	4	3	4	3	2	4	4	2	3	2	3	5	2	4	3	2
ADCY3	3	3	4	2	4	3	4	3	4	3	2	4	2	2	2	4	3	3	4	3	4	3	3	2	3	3	2	3	3	3
ADCY4	2	2	3	2	3	3	4	2	2	2	3	5	3	2	2	1	3	3	4	4	5	2	2	1	2	2	1	3	3	3
ADCY5	4	2	4	4	5	3	4	3	3	2	3	4	3	2	2	3	4	4	4	5	4	3	4	2	3	3	2	4	4	3
ADCY6	3	2	4	2	4	2	4	2	4	3	3	4	3	2	2	3	3	2	4	4	4	3	3	2	3	3	2	4	2	3
ADCY7	2	2	2	3	3	2	5	4	3	2	3	3	2	2	3	4	3	4	4	2	4	2	2	2	3	3	2	3	4	3
ADCY8	nan	2	3	3	nan	nan	4	nan	8	4	3	3	3	2	4	3	2	3	7	4	4	6	3	3	4	4	1	4	4	3
ADCY9	2	2	3	3	4	3	4	3	1	4	3	4	2	2	3	4	2	2	4	3	4	4	3	2	4	2	2	3	4	4
ADCYAP1	5	2	3	2	6	5	4	2	1	2	2	1	2	2	2	2	3	3	4	4	4	2	3	2	4	3	2	2	4	2
ADCYAP1R1	4	2	3	3	2	4	3	2	4	4	3	3	3	2	3	4	4	4	4	3	4	2	4	2	4	2	2	3	4	3
ADD1	4	2	4	2	3	2	4	2	3	2	2	4	2	2	2	4	3	2	4	3	4	2	2	2	3	3	2	2	3	2
ADD2	3	2	4	3	4	3	4	3	4	3	2	4	3	2	2	4	3	3	4	3	4	3	3	2	3	3	2	3	3	3
ADD3	2	2	3	2	4	2	4	3	3	3	2	4	3	2	3	3	3	3	2	4	4	2	4	2	3	2	2	3	2	2
ADH1A	2	2	4	2	3	2	4	2	3	2	2	4	2	2	2	2	2	2	3	3	4	2	2	1	2	2	1	2	3	2
ADH1B	2	2	4	2	3	2	4	2	3	2	2	4	2	2	2	2	2	2	3	3	4	2	2	1	2	2	1	2	3	2
ADH1C	2	2	4	2	3	2	4	2	3	2	2	4	2	2	2	2	2	2	3	3	4	2	2	1	2	2	1	2	3	2
ADH4	2	2	4	2	3	2	4	2	3	2	2	4	2	2	2	2	2	2	3	3	4	2	2	1	2	2	1	2	3	2
ADH5	2	2	4	2	3	2	4	2	3	2	2	4	2	2	2	2	2	2	3	3	4	2	2	1	2	2	1	2	3	2
ADH6	2	2	4	2	3	2	4	2	3	2	2	4	2	2	2	2	2	2	3	3	4	2	2	1	2	2	1	2	3	2
ADH7	2	2	4	2	3	2	4	2	3	2	2	4	2	2	2	2	2	2	3	3	4	2	2	1	2	2	1	2	3	2
ADHFE1	4	2	3	4	5	3	4	4	6	3	3	nan	3	2	3	nan	2	2	nan	3	4	nan	3	nan	4	5	1	4	4	4
ADI1	3	2	4	2	4	3	3	1	3	3	1	4	2	2	2	4	3	3	4	3	4	3	3	3	3	3	3	3	3	3
ADIPOQ	4	2	3	2	5	4	4	3	3	2	2	4	4	2	2	4	3	4	6	5	4	3	4	2	6	4	2	4	4	3
ADIPOR1	2	3	6	4	3	2	4	3	5	3	2	4	2	2	3	3	3	3	4	3	3	2	3	2	3	3	2	2	3	3
ADIPOR2	3	2	5	4	4	2	2	4	4	2	3	2	2	2	2	4	5	4	4	4	4	3	2	2	3	3	2	2	5	nan
ADK	3	2	nan	nan	nan	2	4	6	4	3	2	4	2	2	2	3	3	3	3	4	4	2	4	2	3	3	2	3	2	2
ADM	2	2	4	4	2	3	4	4	3	3	2	2	2	2	3	3	3	3	6	2	4	3	5	2	4	4	2	3	4	2
ADNP	4	2	4	4	4	3	4	4	4	4	4	4	3	3	5	3	3	3	4	4	5	3	3	2	4	2	2	5	5	5
ADNP2	3	2	3	2	2	1	4	1	4	1	2	2	2	2	2	2	3	3	4	2	4	1	5	1	1	1	1	1	1	1
ADORA1	2	3	6	4	3	2	4	3	5	3	2	4	2	2	3	3	3	3	4	3	3	2	3	2	3	3	2	2	3	3
ADORA2A	2	2	3	3	4	2	4	3	3	2	2	4	2	2	3	2	2	2	6	5	4	2	2	1	2	2	1	3	3	3
ADORA2B	7	2	4	3	3	2	2	2	3	2	2	2	2	2	2	3	3	3	2	2	5	2	3	1	3	5	1	3	3	2
ADORA3	3	2	3	3	3	2	4	4	5	2	3	4	2	2	3	3	3	3	3	3	3	2	2	2	2	3	2	2	3	2
ADPGK	3	2	3	3	4	2	4	2	2	2	3	4	2	2	2	3	4	2	4	3	4	2	3	2	4	2	2	3	3	2
ADPRH	4	2	4	4	5	3	4	3	3	2	3	4	3	2	2	3	4	3	4	4	3	3	4	2	3	3	2	4	4	3
ADPRHL1	2	2	2	2	nan	2	3	2	4	2	3	2	1	2	4	3	3	2	2	4	4	2	2	1	4	3	1	3	3	4
ADPRHL2	3	2	3	2	3	2	4	2	4	2	3	4	2	2	3	3	3	3	6	2	3	2	3	1	2	3	1	2	3	2
ADRA1A	2	2	4	3	2	1	4	3	nan	3	3	2	3	2	3	2	2	3	2	2	4	1	1	1	2	2	1	3	2	3
ADRA1B	4	2	3	3	4	3	4	3	4	3	2	4	3	2	3	2	4	3	4	4	4	2	3	2	3	3	2	4	3	3
ADRA1D	3	2	3	2	4	3	4	2	3	3	4	4	3	3	3	2	2	3	4	2	4	1	3	2	4	3	2	4	2	3
ADRA2A	2	2	3	2	4	2	4	3	3	3	3	4	3	2	3	3	3	3	2	3	4	2	4	2	3	2	2	3	2	2
ADRA2B	4	2	4	3	4	3	4	3	5	3	2	4	3	2	2	4	3	3	4	3	4	3	3	2	3	3	2	3	3	3
ADRA2C	4	2	4	2	nan	2	4	2	3	2	1	4	2	2	2	4	3	2	4	3	4	2	2	2	3	3	2	2	3	2
ADRB1	2	2	3	2	4	2	4	3	3	3	3	4	3	2	3	3	3	3	2	4	4	2	4	2	3	2	2	3	2	2
ADRB2	4	2	4	3	4	4	4	3	4	3	2	4	3	2	3	2	4	3	4	4	4	2	3	2	3	3	2	4	3	3
ADRB3	3	2	4	3	2	2	4	3	3	3	3	3	3	2	3	2	3	3	2	4	4	5	1	1	4	4	1	3	2	3
ADRBK1	3	2	3	3	3	3	5	3	4	3	3	4	3	2	3	4	3	3	4	4	4	4	4	2	4	3	2	3	4	4
ADRBK2	2	2	3	3	4	2	4	3	4	2	2	3	2	2	3	2	2	2	7	6	4	2	2	1	2	2	1	3	4	3
ADRM1	4	2	4	4	4	3	4	4	6	4	4	4	3	3	5	3	4	3	4	5	6	3	3	2	5	4	2	4	5	5
ADSL	2	2	3	3	3	2	4	3	3	2	2	3	2	2	3	2	2	2	4	2	4	3	2	2	2	2	1	3	3	3
ADSS	3	3	4	3	3	2	4	2	5	3	2	4	2	2	3	3	3	3	4	3	3	2	3	2	4	4	2	2	3	3
ADSSL1	3	2	3	2	2	3	4	2	3	2	3	5	3	2	2	2	3	3	4	4	5	2	2	1	4	3	1	4	3	4
ADTRP	3	2	4	4	3	2	4	4	4	2	2	4	2	2	2	2	3	3	2	4	3	2	3	2	3	3	2	3	2	2
AEBP1	3	2	3	3	2	4	2	2	3	4	3	3	3	2	3	4	5	4	4	4	4	2	4	2	4	2	2	3	4	3
AEBP2	3	2	4	5	4	2	2	6	4	2	3	2	2	2	2	4	5	4	4	5	4	2	2	2	2	3	2	2	5	nan
AEN	3	2	3	3	4	2	4	2	3	2	3	4	2	2	2	3	2	2	4	3	4	2	3	2	4	2	2	3	4	2
AES	2	2	3	2	2	2	4	2	2	2	2	3	2	2	3	2	4	3	4	3	4	2	2	2	2	2	2	2	2	3
AFAP1	4	2	4	2	3	2	4	2	3	2	2	nan	2	2	2	4	3	2	4	3	4	2	2	2	3	3	2	2	3	2
AFAP1L1	4	2	4	3	4	4	4	3	4	3	2	4	3	2	3	2	4	3	4	4	4	2	3	2	3	3	2	4	3	3
AFF1	2	2	4	2	3	2	4	2	3	2	2	4	2	2	2	2	3	2	4	3	4	2	2	1	2	2	1	2	3	2
AFF3	2	2	4	nan	4	3	4	3	3	3	2	4	3	2	2	4	4	3	4	3	4	3	3	2	3	3	2	3	3	3
AFF4	3	2	4	3	4	3	4	3	3	3	2	4	3	2	3	2	4	3	4	4	4	2	3	2	3	3	2	4	3	2
AFG3L1P	2	2	3	3	5	3	5	3	3	2	3	4	2	2	3	4	4	4	4	3	4	2	2	2	3	4	2	3	4	3
AFG3L2	4	2	3	2	6	4	4	2	1	2	2	1	2	2	2	2	3	3	4	2	4	4	3	2	4	3	2	2	4	2
AFM	2	2	4	2	3	2	4	2	3	2	2	4	2	2	2	2	3	2	3	3	4	2	2	1	2	2	1	2	3	2
AFMID	3	3	5	3	4	3	4	3	6	2	2	3	2	2	3	3	4	3	5	4	5	3	4	2	2	2	2	3	3	3
AFP	2	2	4	2	3	2	4	2	3	2	2	4	2	2	2	2	3	2	3	3	4	2	2	1	2	2	1	2	3	2
AFTPH	3	2	4	3	4	3	4	3	4	3	2	4	3	2	2	4	3	3	4	3	4	3	3	2	3	3	2	3	3	3
AGA	2	2	4	2	3	1	4	2	3	2	2	3	2	2	1	2	3	2	3	3	2	2	2	2	4	4	2	2	3	2
AGAP2	3	2	4	3	4	2	4	3	4	3	3	4	3	2	2	3	3	2	4	5	4	3	3	2	3	3	2	3	3	2
AGAP3	2	2	5	2	4	2	3	2	5	3	4	4	2	2	3	2	5	4	4	4	4	2	3	2	4	2	2	3	3	3
AGAP4	2	2	3	3	4	2	3	3	3	3	2	4	2	2	3	3	3	3	3	3	nan	2	4	1	3	3	1	3	1	3
AGAP5	3	2	3	4	4	2	4	5	4	3	3	4	2	2	3	3	3	3	3	4	4	2	4	2	3	3	2	3	2	2
AGAP7	2	3	3	2	4	2	4	3	3	3	2	4	2	2	3	3	3	3	3	3	4	2	4	1	3	3	1	3	1	3
AGAP8	2	3	3	3	4	2	4	3	3	3	2	4	2	2	3	3	3	3	3	3	4	2	4	1	3	3	1	3	1	3
AGBL2	2	2	4	4	3	3	4	4	3	3	3	4	3	2	3	3	3	3	4	4	4	4	3	2	4	4	2	3	4	3
AGBL3	2	2	5	2	4	2	nan	2	nan	3	3	4	2	2	3	2	4	4	3	3	4	3	3	2	4	2	2	3	3	3
AGBL4	3	2	2	4	3	2	4	3	nan	2	3	4	2	2	3	3	nan	3	3	nan	3	2	3	2	2	3	2	2	3	2
AGBL5	3	3	4	2	4	3	4	3	3	3	2	4	2	2	2	4	3	3	4	3	4	3	3	2	3	3	2	3	3	3
AGER	3	2	4	3	3	2	4	3	4	2	2	4	2	2	2	2	3	3	3	4	4	3	3	2	3	3	2	3	4	5
AGFG1	2	2	4	3	4	3	4	2	4	3	2	4	3	2	2	3	3	3	4	3	4	3	3	2	4	3	2	3	3	3
AGFG2	4	2	4	2	5	2	3	2	3	3	3	4	3	2	3	2	4	4	3	3	4	2	3	2	4	2	2	3	3	3
AGGF1	3	2	4	3	4	2	4	3	2	3	2	4	3	2	2	2	3	3	4	4	2	2	3	2	3	3	2	4	3	2
AGK	2	2	5	2	4	2	2	2	5	3	3	4	2	2	3	2	4	4	3	3	4	2	3	2	4	2	2	3	3	3
AGL	3	2	4	4	3	2	4	4	4	2	3	4	2	2	3	3	3	3	3	3	3	2	2	2	2	3	2	2	3	2
AGMAT	2	2	3	2	3	2	4	2	3	2	3	4	2	2	3	3	3	3	3	2	4	2	3	1	2	3	1	2	3	2
AGMO	4	2	3	3	2	5	2	2	3	4	3	3	4	2	3	5	4	4	4	3	4	2	4	2	4	2	2	3	4	3
AGPAT1	3	2	4	3	3	2	4	3	4	2	2	4	2	2	2	2	3	3	3	4	4	3	3	2	3	3	2	3	4	5
AGPAT2	3	2	4	4	3	3	4	4	2	4	3	3	2	2	4	3	4	4	5	4	3	3	2	3	4	3	3	5	3	3
AGPAT3	4	2	4	2	4	3	6	2	3	2	2	4	3	2	3	3	5	4	3	3	4	2	2	1	2	2	1	3	3	3
AGPAT4	4	2	4	2	3	2	4	3	4	2	3	2	2	2	2	2	3	3	2	2	3	3	3	1	2	4	1	2	4	2
AGPAT5	2	2	4	2	2	1	4	1	3	3	3	2	3	2	3	2	2	3	2	2	4	1	1	1	2	2	1	3	2	3
AGPAT6	3	2	4	4	2	2	4	3	4	3	3	3	3	2	3	3	3	3	4	3	4	4	1	1	5	4	1	4	2	3
AGPHD1	3	2	3	3	4	2	3	2	2	2	3	4	2	2	2	3	2	2	4	3	4	2	3	2	4	2	2	3	nan	2
AGPS	2	2	4	3	4	3	4	3	3	3	2	4	3	2	2	3	3	3	4	3	4	3	3	2	4	3	2	3	3	3
AGR2	4	2	3	3	2	5	2	2	3	4	3	3	4	2	3	5	4	4	4	4	4	2	4	2	5	2	2	3	4	3
AGR3	4	2	3	3	2	5	2	2	3	4	3	3	4	2	3	5	4	4	4	4	4	2	4	2	5	2	2	3	4	3
AGRN	2	2	3	4	3	2	4	3	2	2	3	4	2	2	3	3	4	3	3	3	3	2	3	1	2	4	1	3	3	2
AGRP	2	2	3	3	3	3	5	3	3	2	3	3	2	2	3	4	3	4	4	3	4	2	2	2	3	4	2	3	4	3
AGT	3	3	4	3	3	2	4	2	5	3	2	4	2	2	3	3	3	3	4	3	3	2	3	2	3	3	2	2	3	3
AGTPBP1	3	2	4	4	3	2	4	4	3	2	3	2	2	2	3	2	3	3	4	3	3	2	2	2	3	2	2	4	2	2
AGTR1	4	2	4	3	5	3	4	3	3	2	3	4	3	2	2	4	3	4	5	5	3	3	4	2	3	3	2	4	4	3
AGTRAP	2	2	3	2	3	2	4	2	2	2	3	4	2	2	3	3	3	3	3	2	3	2	3	1	2	3	1	2	3	2
AGXT	2	2	4	4	4	3	4	4	4	3	2	4	2	2	2	3	3	3	4	3	4	3	3	2	3	3	2	3	3	3
AGXT2	3	2	4	3	4	2	4	2	4	3	4	4	3	2	4	3	4	3	2	4	4	2	3	2	3	5	2	4	3	2
AGXT2L1	2	2	4	2	3	2	4	2	3	2	2	4	2	2	2	2	2	2	3	3	4	2	2	1	2	2	1	2	3	2
AGXT2L2	4	2	4	3	4	3	4	4	3	3	2	4	3	2	3	3	4	3	4	5	4	2	3	2	4	4	2	4	3	3
AHCTF1	4	3	4	3	nan	2	4	3	5	3	2	4	2	2	3	3	3	3	4	3	3	2	3	2	3	3	2	2	3	3
AHCY	4	2	4	4	4	3	4	4	4	4	4	4	3	3	5	3	3	3	4	5	5	2	3	2	4	3	2	4	5	4
AHCYL1	3	2	3	3	3	2	4	4	6	2	3	4	2	2	3	3	3	3	3	4	4	2	2	1	2	3	1	2	3	2
AHCYL2	2	2	5	2	4	2	2	2	4	3	3	4	2	2	3	2	4	4	3	4	4	2	3	2	4	2	2	3	3	3
AHI1	3	2	4	2	3	2	4	4	4	2	3	2	2	2	2	2	3	3	2	2	3	3	3	1	2	4	1	2	4	2
AHNAK	3	2	3	3	3	3	4	3	nan	3	3	4	3	2	3	4	3	3	4	4	4	4	3	2	4	3	2	3	4	3
AHR	4	2	3	3	2	5	2	2	3	4	3	3	4	2	3	5	4	4	4	4	4	nan	4	2	5	2	2	3	4	3
AHRR	3	2	3	4	4	3	4	3	4	3	4	4	3	2	4	3	4	3	2	4	4	2	3	2	3	5	2	4	3	2
AHSA1	3	2	3	2	3	3	4	2	3	2	3	5	3	2	2	2	3	3	4	4	5	6	2	3	4	3	2	4	3	4
AHSG	4	2	3	2	5	4	4	3	5	2	2	4	4	2	2	4	3	4	6	5	4	3	4	2	6	4	2	4	4	3
AHSP	2	2	3	3	4	3	4	3	3	3	3	3	2	2	3	4	2	3	4	2	4	3	3	2	3	2	2	3	4	3
AICDA	3	2	4	7	4	2	2	6	4	2	3	2	2	2	2	4	5	4	4	5	4	2	2	2	2	3	2	2	4	4
AIDA	3	3	4	3	3	2	3	2	5	3	2	4	2	2	3	3	3	3	4	3	3	2	3	2	3	3	2	2	3	3
AIF1	3	2	4	3	3	2	4	3	4	nan	2	4	2	2	2	2	3	3	3	4	4	3	3	2	3	3	2	3	4	5
AIF1L	3	2	4	4	3	2	4	4	2	2	3	2	2	2	3	2	3	3	4	3	3	3	2	2	3	3	2	4	2	2
AIFM2	3	2	3	3	3	2	4	3	4	3	2	4	2	2	3	3	3	3	3	4	4	2	4	2	3	3	2	3	2	2
AIFM3	2	2	3	3	8	4	4	3	3	2	2	4	2	2	3	3	3	3	6	5	4	5	2	1	2	2	1	3	4	3
AIG1	3	2	4	2	3	2	4	4	4	2	3	2	2	2	2	2	3	3	2	2	3	3	3	1	2	4	1	2	4	2
AIM1	3	2	4	nan	3	2	4	nan	2	2	2	2	2	2	2	2	nan	3	2	2	3	3	4	1	3	3	1	2	4	2
AIM2	3	3	6	4	5	2	4	3	6	3	2	4	2	2	3	3	3	3	3	3	3	2	3	2	3	3	2	2	3	3
AIMP1	2	2	4	2	3	2	4	2	3	2	2	4	2	2	2	2	2	2	3	3	4	2	2	1	2	2	1	2	3	2
AIMP2	4	2	2	3	2	4	2	2	3	4	3	3	3	2	3	4	3	4	4	4	4	2	4	2	4	4	2	3	4	3
AIP	3	2	3	3	3	3	5	3	4	3	3	4	3	2	3	4	3	3	4	4	4	4	4	2	4	3	2	3	4	4
AIPL1	2	2	4	3	3	2	2	2	3	2	2	2	2	2	2	3	3	3	2	3	3	2	3	1	3	2	1	3	3	2
AIRE	4	2	4	2	4	2	4	2	3	2	2	4	3	2	3	3	5	4	3	3	4	2	2	1	2	2	1	3	3	3
AJAP1	2	2	3	2	3	2	4	2	3	2	3	4	2	2	3	3	3	3	3	2	3	2	3	1	2	3	1	2	3	2
AJUBA	2	2	3	4	3	3	4	4	3	2	3	5	3	2	2	1	3	3	4	4	5	2	2	1	2	2	1	3	3	4
AK1	3	2	4	4	3	2	4	4	5	2	3	2	2	2	3	2	4	3	4	3	3	3	2	2	3	3	2	4	2	2
AK2	3	2	3	2	3	2	4	2	3	2	3	4	2	2	3	3	3	3	3	2	3	2	3	2	2	3	2	2	3	2
AK3	2	2	4	4	nan	3	2	4	3	1	2	2	2	2	2	2	3	2	2	3	3	3	1	2	1	2	2	4	2	2
AK4	3	2	3	7	3	2	4	7	4	2	3	4	2	2	3	3	3	3	3	3	3	2	3	1	2	3	1	2	3	2
AK5	3	2	3	7	3	2	2	7	4	2	3	4	2	2	3	3	3	3	3	3	3	2	3	1	2	3	1	2	3	2
AK7	3	2	3	2	3	3	4	2	3	2	3	5	3	2	2	2	3	3	4	3	5	2	2	2	4	3	2	4	3	4
AK8	3	2	4	4	3	2	4	4	2	3	3	2	2	2	3	2	3	3	4	3	3	3	2	2	3	3	2	4	2	2
AKAP1	4	3	4	3	4	4	4	3	3	2	2	5	2	2	2	3	4	3	6	4	5	3	4	1	2	2	1	3	3	3
AKAP10	7	2	4	2	3	2	2	2	3	2	2	2	2	2	2	3	4	3	2	2	5	2	3	1	0	5	1	3	3	3
AKAP11	nan	2	3	2	4	2	3	2	2	2	3	2	2	1	4	3	2	2	2	5	4	2	2	1	4	3	1	3	3	3
AKAP12	4	2	4	nan	3	2	4	4	4	2	3	2	2	2	2	2	4	3	2	2	3	3	3	1	2	4	1	2	4	2
AKAP13	3	nan	nan	3	4	2	3	2	2	2	3	4	2	2	2	3	2	2	nan	3	4	2	3	2	4	2	2	3	4	2
AKAP3	3	2	4	5	4	2	2	4	4	2	3	2	2	2	2	4	5	4	4	4	4	2	2	2	2	3	2	2	4	3
AKAP5	3	2	3	2	3	3	4	2	3	2	3	5	3	2	2	2	3	3	4	4	5	4	2	3	4	3	2	4	3	4
AKAP6	4	2	3	4	nan	3	nan	4	nan	2	3	5	3	2	2	1	3	3	4	nan	5	7	2	2	4	3	2	3	3	3
AKAP7	3	2	4	2	3	2	4	4	nan	2	2	2	2	2	2	2	3	3	2	2	3	3	3	1	3	4	1	2	4	2
AKAP8	2	2	3	3	2	2	4	3	3	2	2	3	2	2	2	2	3	3	4	5	4	2	2	2	2	2	2	2	2	3
AKAP8L	2	2	3	3	2	2	4	3	3	2	2	3	2	2	2	2	3	3	4	5	4	2	2	2	2	2	2	2	2	3
AKAP9	4	2	4	2	5	2	nan	2	3	4	3	4	3	2	3	2	4	4	3	4	4	2	nan	2	nan	2	2	3	3	3
AKD1	3	2	4	4	3	2	4	5	4	2	2	2	2	2	2	2	3	3	2	2	3	3	5	1	3	3	1	2	4	2
AKIP1	2	2	4	4	2	3	4	3	3	3	2	2	2	2	3	3	3	3	6	2	4	3	5	2	4	4	2	3	4	2
AKIRIN1	3	2	3	4	3	2	4	3	4	2	3	4	2	2	3	3	3	3	3	4	3	2	3	1	2	3	1	2	3	2
AKNA	3	nan	5	4	3	nan	4	4	3	2	3	2	2	2	4	2	4	3	4	3	3	2	2	2	3	2	2	4	2	2
AKR1A1	3	2	3	4	3	2	4	3	4	2	3	4	2	2	3	3	3	3	3	3	3	2	3	1	2	3	1	2	3	2
AKR1B1	2	2	5	2	4	2	2	2	4	3	3	4	2	2	3	2	4	4	3	3	4	3	3	2	4	2	2	3	3	3
AKR1B10	2	2	5	2	4	2	2	2	4	3	3	4	2	2	3	2	4	4	3	3	4	3	3	2	4	2	2	3	3	3
AKR1C1	2	2	3	5	4	2	4	5	3	3	2	5	2	1	2	2	3	3	3	3	2	2	2	1	3	3	1	3	2	3
AKR1C2	2	2	3	5	4	2	4	5	3	3	2	5	2	1	2	2	3	3	3	3	2	2	2	1	3	3	1	3	2	3
AKR1C3	2	2	3	5	4	2	4	5	3	3	2	5	2	1	2	2	3	3	3	3	2	2	2	1	3	3	1	3	2	3
AKR1C4	2	2	3	5	4	2	4	5	3	3	2	5	2	1	2	2	3	3	3	3	2	2	2	1	3	3	1	3	2	3
AKR1CL1	2	2	3	5	4	2	4	5	3	3	2	5	2	1	2	2	3	3	3	3	2	2	2	1	3	3	1	3	2	3
AKR1D1	2	2	5	2	4	2	2	2	5	3	3	4	2	2	3	2	4	4	3	3	4	2	3	2	4	2	2	3	3	3
AKR1E2	2	2	3	5	4	2	4	5	3	3	2	5	2	1	2	2	3	3	3	3	2	2	2	1	3	3	1	3	2	nan
AKR7A2	2	2	3	2	3	2	4	2	3	2	3	4	2	2	3	3	4	3	3	2	4	2	3	1	2	3	1	2	3	2
AKR7A3	2	nan	3	2	3	2	4	2	3	2	3	4	2	2	3	3	4	3	3	2	4	2	3	1	2	3	1	2	3	2
AKT1	3	2	3	2	2	3	4	2	3	2	3	5	3	2	2	2	3	3	4	4	5	2	2	1	4	3	1	4	3	4
AKT2	4	2	3	4	5	3	4	3	3	2	4	3	2	2	2	2	3	3	4	3	4	2	8	2	2	2	2	3	8	3
AKT3	3	3	4	3	3	nan	4	2	5	3	2	4	2	2	3	3	3	3	4	nan	3	2	3	2	3	nan	2	2	3	3
AKTIP	2	2	2	3	3	3	4	4	3	2	3	3	2	2	1	4	3	4	4	2	4	2	2	2	3	3	2	2	4	3
ALAD	3	2	4	4	3	2	4	4	3	2	3	2	2	2	4	2	4	3	4	3	3	2	2	2	3	2	2	4	2	2
ALAS1	4	2	4	2	2	2	3	2	2	2	2	2	2	1	2	2	2	2	2	3	4	3	2	1	2	3	1	4	2	2
ALB	2	2	4	2	3	2	4	2	3	2	2	4	2	nan	2	2	3	2	3	3	4	2	2	1	2	2	1	2	3	2
ALCAM	4	2	4	3	6	3	4	3	4	2	3	4	2	2	2	4	3	3	4	4	3	3	4	2	3	3	2	4	4	3
ALDH16A1	4	2	3	2	5	3	4	2	nan	2	4	3	2	2	2	2	3	3	4	3	4	2	2	2	3	2	2	3	2	4
ALDH18A1	3	2	3	2	3	2	4	3	4	3	2	4	2	2	3	3	3	3	3	4	4	2	4	2	3	3	2	3	2	2
ALDH1A1	3	2	4	5	3	2	4	nan	3	2	2	2	2	2	3	2	3	3	4	3	3	2	2	2	3	2	2	4	2	1
ALDH1A2	3	2	3	4	4	2	4	4	2	2	3	4	2	2	2	3	2	2	4	4	4	2	3	2	4	2	2	3	3	2
ALDH1A3	3	nan	nan	3	4	3	4	2	2	2	3	4	2	2	2	3	2	2	4	3	4	2	nan	2	4	2	2	3	4	nan
ALDH1B1	2	2	4	4	2	2	4	4	3	2	3	2	2	2	3	2	3	2	2	3	3	3	2	2	3	3	2	4	2	2
ALDH1L1	4	2	4	5	5	3	4	3	3	2	3	4	3	2	2	3	3	4	4	5	4	3	4	2	3	3	2	4	4	3
ALDH1L2	3	2	4	3	4	2	4	3	4	3	2	3	3	2	2	3	3	3	4	2	4	2	3	2	3	3	2	3	3	2
ALDH2	3	2	4	4	4	2	4	3	4	3	2	4	3	2	2	3	3	3	4	2	4	2	3	2	3	3	2	3	3	2
ALDH3A1	7	2	4	2	3	2	2	2	3	2	2	2	2	2	2	3	4	3	2	2	5	2	3	1	1	5	1	3	3	3
ALDH3A2	7	2	4	2	3	2	2	2	3	2	2	2	2	2	2	3	4	3	2	2	5	2	3	1	1	5	1	3	3	3
ALDH3B1	3	2	3	3	3	3	5	3	4	3	3	4	3	2	3	4	3	3	4	4	4	4	4	2	4	3	2	3	4	4
ALDH3B2	3	2	3	3	3	3	5	3	4	3	3	4	3	2	3	4	3	3	4	4	4	4	4	2	4	3	2	3	4	4
ALDH4A1	2	2	3	2	3	2	4	2	3	2	3	4	2	2	3	3	3	3	3	2	4	2	3	1	2	3	1	2	3	2
ALDH5A1	3	2	4	4	3	2	4	4	3	2	2	4	2	2	2	2	3	3	3	4	3	2	3	2	4	3	2	3	2	4
ALDH6A1	3	2	3	2	3	3	4	2	3	2	3	5	3	2	2	2	3	3	4	4	5	4	2	3	4	3	2	4	3	4
ALDH7A1	3	2	3	3	4	3	4	3	3	3	2	4	3	2	3	2	3	3	4	4	4	nan	3	2	3	3	2	4	3	2
ALDH8A1	3	2	4	2	3	2	4	4	3	2	3	2	2	2	2	2	3	3	2	2	3	3	3	1	2	4	1	2	4	2
ALDH9A1	3	3	6	4	5	2	4	3	6	3	2	4	2	2	3	3	3	3	3	3	3	2	3	2	3	3	2	2	3	3
ALDOA	2	2	4	3	4	3	4	3	2	3	3	3	2	2	3	4	2	3	4	2	4	3	3	2	3	2	2	3	4	3
ALDOB	3	2	4	4	3	2	4	4	3	2	3	2	2	2	3	2	3	3	4	3	3	2	2	2	3	2	2	4	2	2
ALDOC	4	2	4	2	4	2	4	2	2	2	2	3	2	2	3	2	4	3	4	4	5	3	4	2	4	5	2	3	3	4
ALG1	2	2	3	3	4	3	4	3	3	3	3	4	2	2	3	4	2	2	4	nan	4	4	3	2	3	2	2	3	4	4
ALG10	3	2	4	5	4	2	4	7	4	3	3	4	4	2	2	5	4	4	4	4	4	4	4	2	4	4	2	3	4	3
ALG10B	4	2	4	2	4	2	4	2	3	3	4	4	4	2	2	3	3	2	4	4	4	4	3	2	4	3	2	3	7	4
ALG12	2	2	3	3	2	4	4	2	3	2	2	3	2	2	3	2	3	2	2	2	4	3	2	2	2	2	1	3	3	3
ALG1L	4	2	4	4	nan	3	4	3	3	2	3	4	3	2	2	3	3	4	3	5	4	3	3	2	3	3	2	4	4	3
ALG2	3	2	4	4	3	2	4	4	3	2	3	2	2	2	3	2	3	3	4	3	3	2	2	2	3	2	2	4	2	2
ALG3	4	2	3	2	4	4	4	3	3	2	3	4	4	2	2	4	3	4	5	5	4	3	4	2	6	4	2	4	4	3
ALG5	2	2	3	2	4	2	4	2	3	2	3	2	2	1	3	3	2	2	2	4	4	2	2	1	3	3	1	3	3	3
ALG6	3	2	3	8	3	2	4	8	4	2	3	4	2	2	3	3	3	3	3	3	3	2	3	3	2	3	2	2	3	2
ALG8	3	2	3	3	3	3	4	2	4	3	3	4	3	2	3	4	3	3	4	4	4	4	4	2	4	3	2	3	4	4
ALG9	3	2	4	3	4	2	4	3	4	3	3	4	3	2	3	4	3	3	4	4	4	4	4	2	4	3	2	3	4	4
ALK	3	3	4	2	4	3	4	3	3	3	2	4	2	2	2	4	3	3	4	3	4	3	3	2	3	3	2	3	3	3
ALKBH2	3	2	4	4	4	2	4	3	4	3	2	4	3	2	2	3	3	3	4	2	4	2	3	2	3	3	2	3	3	2
ALKBH3	2	nan	4	4	3	3	4	4	3	3	3	2	3	2	3	3	3	3	4	4	4	4	3	2	4	4	2	3	4	3
ALKBH5	5	2	4	2	3	2	2	2	3	2	2	2	2	2	2	3	4	3	2	2	5	2	3	1	3	5	1	3	3	2
ALKBH7	2	2	nan	3	2	2	4	3	2	2	2	2	2	2	2	2	3	3	4	3	4	2	2	2	2	2	2	2	2	3
ALKBH8	3	2	4	3	3	2	nan	3	4	3	2	3	3	2	3	4	3	3	4	4	4	4	4	2	4	3	2	3	4	4
ALLC	3	2	4	2	4	3	3	3	3	3	1	4	2	2	2	4	3	3	4	3	4	3	3	3	3	3	3	3	3	3
ALMS1	3	2	4	3	4	3	4	nan	4	3	2	4	2	2	2	4	3	3	4	3	4	3	3	2	3	3	2	3	3	3
ALMS1P	3	2	4	3	4	3	4	3	4	3	2	4	2	2	2	4	3	3	4	3	4	3	3	2	3	3	2	3	3	3
ALOX12	2	2	4	3	3	2	3	2	4	2	2	2	2	2	2	3	3	3	3	3	5	2	3	1	3	2	1	3	3	2
ALOX12B	2	2	4	3	3	2	3	2	4	2	2	2	2	2	2	3	3	3	3	3	5	3	3	1	3	2	1	3	3	2
ALOX15	2	2	5	3	3	2	3	2	3	2	2	2	2	2	2	3	3	3	2	2	3	2	3	1	3	2	1	3	3	2
ALOX15B	2	2	4	3	3	2	3	2	4	2	2	2	2	2	2	3	3	3	3	3	5	3	3	1	3	2	1	3	3	2
ALOX5	2	2	3	3	4	2	3	3	nan	3	2	4	2	2	3	3	3	3	3	3	4	2	4	1	3	3	1	3	1	3
ALOX5AP	2	2	3	2	4	2	4	2	3	2	3	2	2	1	3	3	2	2	2	4	4	2	2	1	4	3	1	3	3	3
ALOXE3	2	2	4	3	3	2	3	2	4	2	2	2	2	2	2	3	3	3	3	3	5	3	3	1	3	2	1	3	3	2
ALPI	2	2	4	4	4	3	4	4	4	3	2	4	2	2	2	3	3	3	4	3	4	3	3	2	4	3	2	3	3	3
ALPK1	2	2	4	2	3	2	4	2	2	2	2	4	2	2	2	2	2	2	3	3	4	2	2	2	2	2	2	2	3	2
ALPK2	2	2	3	2	2	1	4	1	2	1	2	2	2	2	2	2	3	3	2	2	2	1	2	1	1	1	1	1	1	1
ALPK3	3	2	3	3	4	2	4	2	3	2	3	4	2	2	2	3	2	2	4	3	4	2	3	2	4	2	2	3	4	2
ALPL	2	2	3	3	3	2	4	nan	3	2	3	4	2	2	3	3	3	nan	3	2	4	2	3	1	2	3	1	2	3	2
ALPP	2	2	4	4	4	3	4	4	4	3	2	4	2	2	2	3	3	3	4	3	4	3	3	2	4	3	2	3	3	3
ALPPL2	2	2	4	4	4	3	4	4	4	3	2	4	2	2	2	3	3	3	4	3	4	3	3	2	4	3	2	3	3	3
ALS2	2	2	4	4	4	3	4	4	3	3	2	4	3	2	2	3	3	3	4	3	4	3	3	2	4	3	2	4	3	3
ALS2CL	4	2	4	2	2	3	2	2	2	2	2	2	2	1	2	2	2	2	2	3	4	3	2	1	2	3	1	3	2	2
ALS2CR11	2	2	4	4	4	3	4	4	3	3	2	4	3	2	2	3	3	3	4	3	4	3	3	2	4	3	2	4	3	3
ALS2CR8	2	2	4	4	4	3	4	5	3	4	2	4	3	2	2	4	3	3	5	3	4	3	4	2	4	3	3	4	3	3
ALX1	3	2	4	3	4	2	4	3	5	3	2	2	4	2	2	3	3	3	4	2	4	2	3	2	3	3	2	3	3	2
ALX3	3	2	3	nan	3	2	4	4	6	2	3	4	2	2	3	3	3	3	3	4	4	2	2	1	2	3	1	2	3	2
ALX4	2	2	4	4	3	3	4	4	3	3	3	2	3	2	3	3	3	3	4	4	4	4	3	2	4	4	2	3	4	3
ALYREF	3	3	4	3	4	3	6	3	4	2	2	3	2	2	3	3	4	3	6	4	5	3	4	2	2	3	2	3	3	3
AMACR	3	2	3	3	4	2	4	2	4	3	4	4	3	2	4	3	4	3	2	4	4	2	3	2	3	5	2	4	3	2
AMBP	3	2	4	4	3	2	4	4	3	2	3	2	2	2	4	2	4	3	4	3	3	2	2	2	3	2	2	4	2	2
AMD1	3	2	4	4	3	2	4	5	4	2	2	2	2	2	2	2	3	3	2	2	3	3	5	1	3	3	1	2	4	2
AMDHD1	3	2	4	3	4	2	6	3	4	3	2	4	3	2	2	3	3	3	4	2	4	2	3	2	4	3	2	3	3	2
AMDHD2	2	2	3	3	4	3	4	3	3	4	3	4	2	2	3	4	3	2	4	3	4	4	3	2	4	2	2	3	4	4
AMFR	2	2	2	3	3	2	4	nan	3	2	3	3	2	2	3	4	3	4	4	2	4	2	2	2	3	4	2	3	4	3
AMH	2	2	3	2	2	2	4	2	2	2	2	3	2	2	3	2	4	3	4	3	4	2	3	2	2	5	2	2	2	3
AMHR2	3	2	4	2	4	2	4	2	4	3	3	4	3	2	3	3	3	2	4	5	4	3	3	2	3	3	2	4	3	3
AMIGO1	3	2	3	3	3	2	6	3	6	2	3	4	2	2	3	3	3	3	3	4	4	2	2	1	2	3	1	2	3	2
AMIGO2	3	2	4	2	4	2	4	2	6	3	3	4	4	2	2	3	3	2	4	4	4	3	3	2	3	3	2	4	2	4
AMIGO3	4	2	4	2	2	2	2	2	3	2	2	2	2	1	2	2	2	2	2	3	4	3	2	1	2	3	1	4	2	2
AMN	3	3	3	2	3	2	4	2	3	2	3	5	3	2	2	2	3	3	4	4	5	2	2	1	4	3	1	4	3	4
AMN1	3	2	4	5	4	2	7	5	4	3	3	2	4	2	2	5	5	4	4	4	4	4	4	2	nan	4	2	3	6	4
AMOTL1	3	2	3	3	3	3	4	3	4	3	3	4	3	2	3	4	3	3	4	4	4	4	4	2	4	3	2	3	4	4
AMOTL2	4	2	4	4	5	3	4	3	3	2	3	4	3	2	2	2	3	4	4	5	3	3	4	2	3	3	2	4	4	3
AMPD1	3	2	3	2	3	2	4	4	5	2	3	2	2	2	3	3	3	3	3	3	3	2	2	1	2	3	1	2	3	2
AMPD2	3	2	3	3	3	2	4	3	6	2	3	4	2	2	3	3	3	3	3	4	4	2	2	1	2	3	1	2	3	2
AMPD3	2	2	4	4	2	3	4	3	3	3	2	2	2	2	3	3	3	3	6	2	4	3	5	2	4	4	2	3	4	2
AMPH	4	2	3	nan	2	4	2	nan	3	4	3	3	3	2	3	4	5	4	4	3	4	2	4	2	4	2	2	3	4	3
AMT	4	2	4	2	2	2	2	2	3	2	2	2	2	1	2	2	2	2	2	3	4	3	2	1	2	3	1	4	2	2
AMTN	2	2	4	2	3	2	4	2	3	2	2	4	2	2	2	2	3	2	3	3	4	2	2	1	2	2	1	2	3	2
AMY2A	3	2	3	4	2	2	4	4	4	2	3	4	2	2	3	3	3	3	3	3	1	2	2	2	1	2	2	2	3	2
AMY2B	3	2	3	3	3	2	4	nan	4	2	3	4	2	2	3	3	3	3	3	3	3	2	2	2	1	2	2	2	3	2
AMZ1	4	2	2	3	2	4	2	2	3	4	3	3	3	2	3	4	3	4	4	4	4	2	4	2	2	2	2	3	4	3
AMZ2	4	3	4	3	4	nan	4	3	3	3	2	5	2	2	2	3	4	3	6	4	6	3	2	2	2	3	2	4	3	3
ANAPC10	2	2	4	2	3	2	4	2	3	2	2	4	2	2	2	2	3	2	3	3	4	2	2	1	2	2	1	2	3	2
ANAPC11	3	3	4	3	4	3	6	3	4	2	2	3	2	2	3	3	4	3	6	4	5	3	4	2	2	3	2	3	3	3
ANAPC13	4	2	4	4	5	3	4	3	3	2	3	4	3	2	2	2	3	4	4	5	3	3	4	2	3	3	2	4	4	3
ANAPC15	3	2	3	3	3	3	5	3	5	3	3	4	3	2	3	4	3	3	4	4	4	4	4	2	4	3	2	3	4	4
ANAPC2	3	2	4	4	3	2	4	4	2	4	3	3	2	2	4	3	4	4	4	4	3	3	2	3	4	3	3	5	3	3
ANAPC4	4	2	4	2	3	2	4	2	3	2	2	4	2	2	2	4	3	2	4	3	4	2	2	2	3	3	2	2	3	2
ANAPC5	3	2	4	4	4	2	4	3	3	3	3	4	3	2	2	3	3	3	4	2	4	2	3	2	4	3	2	3	3	2
ANG	2	2	3	4	3	3	4	4	3	2	3	5	3	2	2	1	3	3	4	4	5	6	2	2	2	2	2	3	3	4
ANGEL1	3	2	3	2	3	3	4	2	3	2	3	5	3	2	2	2	3	3	4	4	5	6	2	3	4	3	2	4	3	4
ANGEL2	3	3	6	2	3	2	4	2	5	3	2	4	2	2	3	3	3	3	4	3	3	2	3	2	3	3	2	2	3	3
ANGPT1	4	2	3	3	6	4	4	4	3	4	3	3	3	2	3	3	6	2	6	4	4	5	3	3	5	4	1	4	4	3
ANGPT2	2	2	4	2	2	1	4	1	2	3	3	2	3	2	3	2	2	2	2	2	4	1	1	1	2	2	1	3	2	3
ANGPT4	3	2	3	2	4	3	4	2	3	3	4	4	3	3	3	2	2	3	4	2	4	1	3	2	4	3	2	4	2	3
ANGPTL1	2	3	6	4	4	2	3	3	5	3	2	4	2	2	3	3	3	3	4	3	3	2	3	2	3	3	2	2	3	3
ANGPTL4	2	2	3	3	2	2	4	3	2	2	2	2	2	2	2	2	3	3	4	3	4	2	2	2	2	2	2	2	2	3
ANK1	3	2	4	4	2	2	4	3	4	3	3	3	3	2	3	3	3	3	4	3	4	4	1	1	5	4	1	4	2	3
ANK2	2	2	4	2	3	2	4	2	2	2	2	4	2	2	2	2	2	2	3	3	4	2	2	nan	2	2	nan	2	3	2
ANK3	3	2	3	3	4	2	4	3	4	3	2	4	2	2	3	3	3	3	3	4	4	2	4	2	3	3	2	3	2	4
ANKFN1	4	3	4	3	4	4	4	3	3	2	2	5	2	2	2	3	4	3	6	4	4	3	4	1	2	2	1	3	3	3
ANKFY1	2	2	nan	3	3	2	0	2	3	2	2	2	2	2	2	3	3	3	2	2	3	2	3	1	3	2	1	3	3	2
ANKH	3	2	3	4	4	2	4	2	nan	3	4	4	3	2	4	3	4	3	2	4	4	2	3	2	3	5	2	4	3	2
ANKHD1	4	2	4	3	4	3	5	3	4	3	2	4	3	2	3	2	4	3	7	4	4	2	3	2	3	3	2	4	3	2
ANKK1	3	2	4	3	4	2	4	3	4	3	3	3	3	2	3	4	3	3	4	4	4	4	4	2	4	3	2	3	4	4
ANKMY1	2	2	4	4	4	3	4	4	4	3	2	4	2	2	2	3	3	3	4	3	4	3	3	2	3	3	2	3	3	3
ANKMY2	4	2	3	3	2	5	2	2	3	4	3	3	4	2	3	5	4	4	4	4	4	2	4	2	5	2	2	3	4	3
ANKRA2	3	2	4	3	4	2	4	3	2	3	2	4	3	2	2	2	3	3	4	4	4	2	3	2	4	3	2	4	3	2
ANKRD1	3	2	3	2	4	2	2	3	4	3	2	4	2	2	3	3	3	3	3	4	4	2	4	2	3	3	2	3	2	2
ANKRD11	nan	2	3	3	nan	nan	4	3	3	2	3	4	2	2	3	4	4	4	4	3	4	2	2	2	3	4	2	3	4	3
ANKRD12	5	2	3	2	6	5	4	2	0	2	2	1	2	2	2	2	3	4	4	4	4	3	3	3	4	3	2	2	4	2
ANKRD13B	4	nan	4	2	4	2	6	2	2	2	2	3	2	2	3	2	4	3	4	4	5	3	4	2	4	2	2	3	3	4
ANKRD13C	3	2	3	7	3	2	2	8	4	2	3	4	2	2	3	3	3	3	3	3	3	2	3	1	2	3	1	2	3	2
ANKRD16	2	2	3	5	4	2	4	5	3	3	2	4	2	1	2	2	3	3	3	3	2	2	2	2	3	3	2	3	2	3
ANKRD17	2	2	4	2	3	2	4	2	3	2	2	4	2	3	2	2	3	2	3	3	4	2	2	1	2	2	1	2	3	2
ANKRD18DP	3	2	3	3	4	4	5	4	3	2	2	nan	6	2	2	6	3	nan	7	nan	4	nan	6	4	6	nan	2	4	4	3
ANKRD19P	3	2	4	4	3	2	4	4	3	2	3	2	2	2	3	2	3	3	4	3	3	2	2	2	3	2	2	4	2	2
ANKRD20A2	3	2	4	3	3	2	3	3	3	2	3	3	2	2	3	2	3	2	2	3	3	2	2	2	3	3	2	3	2	2
ANKRD20A3	3	2	4	3	3	2	3	3	3	2	3	3	2	2	3	2	3	2	2	3	3	2	2	2	3	3	2	3	2	2
ANKRD20A8P	3	3	5	3	3	3	4	3	4	3	2	4	3	2	2	4	4	3	4	3	4	3	3	2	3	3	2	3	3	3
ANKRD22	3	2	3	2	3	2	2	3	4	3	2	2	2	2	2	3	3	3	3	4	4	2	4	2	3	3	2	3	2	2
ANKRD26	2	2	3	4	8	2	4	3	3	3	2	4	2	1	2	2	3	3	3	3	2	2	2	1	3	3	1	3	2	3
ANKRD27	4	2	3	4	6	nan	4	3	3	2	4	3	2	2	2	2	4	3	4	3	4	2	4	3	4	4	2	3	4	3
ANKRD28	4	nan	nan	nan	2	2	2	nan	3	2	2	2	3	1	2	3	3	2	2	3	4	3	2	1	3	3	1	3	2	2
ANKRD29	2	2	3	2	8	1	4	2	2	3	2	3	2	2	2	2	7	3	4	6	4	6	4	1	8	7	1	2	2	2
ANKRD30A	4	2	3	4	4	2	4	3	6	3	2	4	2	1	2	3	3	3	3	3	4	2	2	1	2	3	1	3	2	3
ANKRD30B	5	2	2	2	nan	4	4	2	2	2	2	1	2	2	2	2	3	3	4	2	4	nan	3	2	4	4	2	2	4	2
ANKRD32	3	2	2	3	4	2	4	3	2	3	2	4	3	2	3	2	4	3	4	4	4	2	4	2	3	3	2	4	3	2
ANKRD33	3	2	4	2	4	2	4	2	4	3	3	4	3	2	3	3	3	2	4	4	4	3	3	2	3	3	2	4	3	3
ANKRD34B	3	2	4	3	4	2	4	3	2	3	2	4	3	2	2	2	3	3	4	4	4	2	3	2	3	3	2	4	3	2
ANKRD35	3	2	6	4	4	2	5	3	5	3	2	4	2	2	3	3	3	3	4	3	3	4	3	2	3	3	2	2	3	3
ANKRD37	2	2	4	2	3	1	4	2	3	2	2	3	2	2	1	2	3	2	3	3	4	1	2	2	4	6	2	2	3	2
ANKRD40	4	3	4	3	4	3	4	3	3	2	2	5	2	2	2	3	4	3	6	4	5	3	4	4	5	4	4	3	3	3
ANKRD44	2	2	4	4	4	3	4	4	3	3	2	4	3	2	2	3	3	3	4	nan	4	3	3	2	3	3	2	3	3	3
ANKRD45	2	3	6	4	5	2	4	3	6	3	2	4	2	2	3	3	3	3	4	3	3	2	3	2	3	3	2	2	3	3
ANKRD46	4	2	3	2	5	4	4	4	3	4	3	3	3	2	3	3	2	2	4	4	4	5	3	3	5	4	1	4	4	3
ANKRD49	3	2	3	3	3	3	4	3	4	3	3	4	3	2	3	4	3	3	4	4	4	4	4	2	4	3	2	3	4	4
ANKRD5	3	2	3	2	4	3	4	2	3	3	4	4	4	3	3	2	2	3	4	2	4	1	3	2	4	3	2	4	2	3
ANKRD53	3	2	4	3	4	3	4	3	4	3	2	4	3	2	2	4	3	3	4	3	4	3	3	2	3	3	2	3	3	3
ANKRD7	2	2	4	2	3	2	2	2	4	3	3	4	2	2	3	2	4	4	3	3	4	1	3	2	4	2	2	3	3	3
ANKS1A	3	2	4	3	3	2	4	3	3	2	2	4	2	2	2	2	3	3	3	4	3	3	3	2	3	3	2	2	4	3
ANKS3	2	2	3	3	4	3	4	3	3	4	3	4	2	2	3	4	2	2	4	3	4	4	3	2	4	2	2	3	4	4
ANKS4B	2	2	3	3	4	3	4	3	3	3	3	3	2	2	3	4	2	2	4	2	4	3	3	2	3	2	2	3	4	3
ANKS6	3	2	4	4	3	2	4	4	3	2	3	2	2	2	3	2	0	3	4	3	3	2	2	2	3	2	2	4	2	2
ANKZF1	2	2	4	3	4	3	4	2	4	3	2	4	2	2	2	3	3	3	4	3	4	3	3	2	4	3	2	3	3	3
ANLN	4	2	3	3	2	4	2	2	3	4	3	3	3	2	3	4	5	4	4	3	4	2	4	2	4	2	2	3	4	3
ANO1	3	2	4	3	3	3	5	3	4	3	3	4	3	2	3	4	3	3	4	4	4	4	4	2	4	3	2	3	4	4
ANO10	4	2	4	2	2	3	2	2	2	2	2	2	2	1	2	3	3	2	2	3	4	3	2	1	2	3	1	3	2	2
ANO2	3	2	nan	4	4	2	2	nan	nan	2	3	2	2	2	2	4	5	4	4	4	4	nan	2	2	nan	3	2	2	4	nan
ANO3	3	2	4	4	5	nan	4	4	3	3	3	2	2	2	3	3	3	3	4	4	4	3	3	2	4	4	2	3	4	3
ANO5	2	2	4	4	2	3	4	4	3	3	3	2	2	2	3	3	3	3	6	4	4	3	3	2	4	4	2	3	4	3
ANO6	3	2	4	2	4	2	4	2	5	3	3	4	4	2	2	3	3	2	4	4	4	2	3	2	3	3	2	3	2	4
ANO8	2	2	3	3	2	2	4	3	3	2	2	3	2	2	2	2	3	3	4	5	4	2	2	2	3	3	2	3	2	3
ANP32A	3	2	3	3	4	2	4	2	2	2	3	4	2	2	2	3	4	2	4	3	4	2	3	2	4	2	2	3	3	2
ANP32B	3	2	4	4	3	2	4	4	3	2	3	2	2	2	3	2	4	3	4	3	3	2	2	2	3	2	2	4	2	2
ANP32D	3	2	4	2	4	2	4	2	4	3	3	4	3	2	2	3	3	2	4	4	4	3	3	2	3	3	2	4	2	3
ANP32E	3	3	6	4	4	2	3	3	6	3	2	4	2	2	3	3	3	3	4	3	3	4	3	2	4	3	2	2	3	3
ANPEP	3	2	3	3	4	2	4	2	3	2	3	4	2	2	2	3	2	2	4	3	4	2	3	2	5	2	2	3	4	2
ANTXR1	3	2	4	3	4	3	5	3	4	3	2	4	3	2	2	4	3	3	4	3	4	3	3	2	3	3	2	3	3	3
ANTXR2	2	2	4	2	3	2	4	2	2	2	2	4	2	2	2	2	2	2	3	3	4	2	nan	1	2	2	1	2	3	2
ANTXRL	2	2	3	3	4	2	3	3	3	3	2	4	2	3	3	3	3	3	3	3	5	2	4	1	3	3	1	3	1	3
ANXA1	3	2	4	5	3	2	4	5	3	2	2	2	2	2	3	2	3	3	4	3	3	2	2	2	3	2	2	4	2	1
ANXA10	2	2	4	2	3	1	4	2	2	2	2	4	2	2	2	2	3	2	3	3	4	2	2	2	2	2	2	2	3	2
ANXA11	3	2	3	3	4	2	4	4	4	3	3	4	2	2	3	3	3	3	3	4	4	2	4	2	3	3	2	3	2	2
ANXA13	4	2	3	3	5	5	4	4	5	4	3	3	3	2	4	3	5	2	7	4	4	6	3	3	5	4	1	4	4	4
ANXA2	3	2	3	5	4	2	4	4	2	2	3	4	2	2	2	3	3	2	4	4	4	2	3	2	4	2	2	3	3	2
ANXA3	2	2	4	2	3	2	nan	2	3	2	2	4	2	2	2	2	3	2	3	3	4	2	2	1	2	2	1	2	3	2
ANXA4	3	2	4	3	4	3	6	3	4	3	2	4	3	2	2	4	3	3	4	3	4	3	3	2	3	3	2	3	3	3
ANXA5	2	2	4	2	3	2	4	2	3	2	2	4	2	2	2	2	2	2	3	3	4	2	2	1	2	2	1	2	3	2
ANXA6	4	2	4	3	4	4	4	3	4	3	2	4	3	2	3	2	4	3	4	4	4	2	3	2	3	3	2	4	3	3
ANXA7	3	2	3	4	4	2	4	5	4	3	2	4	2	2	3	3	3	3	3	4	4	2	4	2	3	3	2	3	2	2
ANXA8L2	2	2	3	3	4	2	3	3	3	3	2	4	2	3	3	3	3	3	3	3	nan	2	4	1	3	3	1	3	1	3
ANXA9	3	3	6	4	4	2	5	3	5	3	2	4	2	2	3	3	3	3	4	3	3	4	3	2	4	3	2	2	3	3
AOAH	4	2	3	3	2	4	2	2	3	4	3	3	3	2	3	4	5	4	4	3	4	2	4	2	4	2	2	3	4	3
AOC2	2	2	4	3	4	3	4	3	2	2	2	5	2	2	2	2	4	3	4	4	5	3	2	3	2	2	3	3	3	3
AOC3	2	2	4	3	4	3	4	3	2	2	2	5	2	2	2	2	4	3	4	4	5	3	2	3	2	2	3	3	3	3
AOX1	2	2	4	4	4	3	4	4	3	3	2	4	3	2	2	3	3	3	4	3	4	3	3	2	nan	3	2	nan	3	3
AP1AR	2	2	4	2	3	2	3	2	2	2	2	4	2	2	2	2	2	2	3	3	4	2	2	2	2	2	2	2	3	2
AP1B1	2	2	3	3	3	2	4	3	3	2	2	3	2	2	3	2	4	2	3	2	4	2	2	1	2	2	1	3	3	3
AP1G1	2	2	3	3	3	2	4	2	nan	2	3	3	2	2	3	4	3	4	4	2	4	2	2	2	3	4	2	3	4	3
AP1G2	2	2	3	2	3	3	4	2	3	2	3	5	3	2	2	1	3	3	4	4	5	2	2	1	2	2	1	3	3	3
AP1M1	2	2	3	3	2	2	4	3	3	2	2	3	2	2	2	2	3	3	4	5	4	2	2	2	2	2	2	2	2	3
AP1M2	2	2	5	3	2	2	4	3	2	2	2	2	2	2	3	2	3	3	4	3	4	2	2	2	3	3	2	2	2	3
AP1S1	4	2	4	2	5	2	2	2	3	3	3	4	3	2	3	2	4	4	3	3	4	2	3	2	4	2	2	3	3	3
AP1S3	2	2	4	3	4	3	4	2	4	3	2	4	3	2	2	3	3	3	4	3	4	3	3	2	3	3	2	3	3	3
AP2A1	4	2	3	2	5	3	4	2	3	2	4	3	2	2	2	2	3	3	4	3	4	2	2	2	3	2	2	3	2	4
AP2A2	2	2	4	nan	2	nan	nan	3	3	4	2	2	2	2	3	4	4	3	3	2	5	4	5	3	4	5	3	3	5	3
AP2B1	2	2	4	3	4	2	4	3	2	2	2	3	2	2	2	2	4	3	4	4	5	3	4	3	4	2	3	3	3	4
AP2M1	4	2	3	2	4	4	4	3	3	2	3	4	4	2	2	4	3	4	5	5	4	3	4	2	6	4	2	4	4	3
AP2S1	4	2	3	2	5	3	4	2	3	2	4	3	2	2	2	2	2	3	4	3	4	2	2	2	3	2	2	3	2	4
AP3B1	3	2	2	3	4	2	4	3	1	3	2	4	3	2	2	2	3	3	4	4	2	2	3	2	3	3	2	4	3	2
AP3D1	2	2	3	2	2	2	4	2	2	2	2	3	2	2	3	2	4	3	4	3	4	2	3	2	2	3	2	2	2	3
AP3M1	3	2	3	4	4	2	4	5	4	3	2	4	2	2	nan	3	3	3	3	4	4	2	4	2	3	3	2	3	2	2
AP3M2	3	2	4	4	2	2	4	3	5	3	3	3	3	2	3	3	3	3	4	3	4	4	1	1	5	4	1	4	4	3
AP3S1	3	2	3	3	4	4	4	3	2	3	2	4	3	2	3	2	3	3	4	4	4	2	3	2	3	3	2	4	3	2
AP3S2	3	2	3	3	4	2	4	2	3	2	3	4	2	2	2	3	2	2	4	3	4	2	3	2	5	2	2	3	4	2
AP4E1	3	2	3	5	4	2	3	4	2	2	3	4	2	2	2	3	2	2	4	4	4	2	3	2	4	2	2	3	3	2
AP4M1	4	2	4	2	4	2	3	2	3	3	3	4	3	2	3	2	4	4	3	3	4	2	3	2	4	2	2	3	3	3
AP4S1	2	2	3	2	3	3	4	2	2	2	3	5	4	2	2	1	3	3	4	4	5	7	2	2	5	3	2	3	3	4
AP5M1	3	2	3	2	3	3	4	2	3	2	3	5	3	2	2	2	3	3	4	4	5	4	2	3	4	3	2	4	3	4
AP5Z1	4	2	2	3	2	4	2	2	3	4	3	3	3	2	3	4	3	4	4	4	4	2	4	2	4	3	2	3	4	3
APAF1	3	2	4	3	4	2	2	3	4	4	2	4	3	2	2	4	3	3	4	2	4	2	3	2	4	4	2	3	3	2
APBA1	3	2	4	5	3	2	4	4	3	2	2	2	2	2	3	2	3	3	4	3	3	2	2	2	1	1	2	4	2	1
APBA2	3	2	3	2	4	2	4	2	nan	2	3	4	2	2	2	3	2	2	3	3	4	2	3	2	2	2	2	3	3	2
APBB1	2	2	4	4	2	3	4	2	3	3	2	2	2	2	3	3	3	3	5	2	4	3	5	2	4	4	2	3	4	2
APBB1IP	2	2	nan	4	8	2	4	3	3	3	2	4	2	1	2	2	3	3	3	3	2	2	2	1	3	3	1	3	2	3
APBB2	2	2	3	2	3	2	4	nan	3	2	2	4	2	2	2	4	3	2	4	3	4	2	2	2	3	3	2	2	3	2
APBB3	4	2	3	3	4	3	5	3	4	3	2	4	3	2	3	2	4	3	6	4	4	2	3	2	3	3	2	4	3	2
APC	3	2	4	3	4	4	4	3	2	3	2	4	3	2	3	2	4	3	4	4	4	2	3	2	3	3	2	4	3	2
APC2	2	2	3	2	2	2	4	2	nan	2	2	3	2	2	3	2	4	3	4	5	4	2	3	2	nan	nan	2	2	2	3
APCDD1	5	2	3	2	5	5	4	2	1	2	2	1	2	2	2	2	3	3	4	4	4	2	3	2	4	3	2	2	4	2
APCS	3	3	6	4	5	2	4	3	6	3	2	4	2	2	3	3	3	3	3	3	3	2	3	2	3	3	2	2	3	3
APEH	4	2	4	2	2	2	2	2	3	2	2	2	2	1	2	2	2	2	2	3	4	3	2	1	2	3	1	4	2	2
APEX1	2	2	3	4	3	3	4	4	3	2	3	5	3	2	2	1	3	3	4	4	5	6	2	2	2	2	2	3	3	4
APH1B	3	2	3	5	4	2	4	4	2	2	3	4	2	2	2	3	4	2	4	4	4	2	3	2	4	2	2	3	3	2
API5	2	2	5	4	3	3	4	4	3	3	3	2	3	2	3	3	3	3	nan	4	4	4	3	2	4	4	2	3	4	3
APIP	2	2	4	4	4	3	4	4	3	3	3	2	2	2	3	3	3	3	4	4	4	3	3	2	4	4	2	3	4	3
APLF	3	2	4	3	4	3	4	3	4	3	2	4	3	2	2	4	3	3	4	3	4	3	3	2	3	3	2	3	3	3
APLNR	3	2	3	3	3	3	4	3	nan	2	3	4	3	2	3	4	3	3	4	4	4	4	3	2	4	3	2	3	4	3
APLP1	4	2	3	4	5	3	4	3	4	2	4	3	2	2	2	2	3	3	4	3	4	2	4	3	4	4	2	3	6	3
APLP2	3	2	4	3	4	2	4	3	4	3	3	4	3	2	3	4	3	3	4	4	4	4	4	2	4	3	2	3	4	2
APOA1	3	2	4	3	4	2	4	3	4	3	3	4	3	2	3	4	3	3	4	4	4	4	4	2	4	3	2	3	4	2
APOA1BP	3	3	6	4	4	2	4	3	6	3	2	4	2	2	3	3	3	3	4	3	4	2	3	2	4	3	2	2	3	3
APOA2	3	3	6	4	5	2	4	3	6	3	2	4	2	2	3	3	3	3	4	3	3	2	3	2	3	3	2	2	3	3
APOA4	3	2	4	3	4	2	4	3	4	3	3	4	3	2	3	4	3	3	4	4	4	4	4	2	4	3	2	3	4	2
APOA5	3	2	4	3	4	2	4	3	4	3	3	4	3	2	3	4	3	3	4	4	4	4	4	2	4	3	2	3	4	2
APOB	3	3	4	2	4	3	3	3	nan	3	2	4	2	2	2	4	3	3	4	3	4	3	3	2	3	3	2	3	3	3
APOBEC1	3	2	4	5	4	2	3	5	4	2	3	2	2	2	2	4	5	4	4	5	4	2	2	2	2	3	2	2	4	4
APOBEC2	3	2	4	3	3	2	4	3	4	2	3	4	2	2	2	2	3	3	3	4	3	3	3	2	3	3	2	2	4	3
APOBEC3A	2	2	3	3	3	2	4	3	3	2	2	3	2	2	3	2	4	2	6	2	4	3	2	2	2	2	1	3	3	3
APOBEC3B	2	2	3	3	3	2	4	3	3	2	2	3	2	2	3	2	4	2	6	2	4	3	2	2	2	2	1	3	3	3
APOBEC3C	2	2	3	3	3	2	4	3	3	2	2	3	2	2	3	2	4	2	6	2	4	3	2	2	2	2	1	3	3	3
APOBEC3D	2	2	3	3	3	2	4	3	3	2	2	3	2	2	3	2	4	2	6	2	4	3	2	2	2	2	1	3	3	3
APOBEC3F	2	2	3	3	3	2	4	3	3	2	2	3	2	2	3	2	4	2	6	2	4	3	2	2	2	2	1	3	3	3
APOBEC3G	2	2	3	3	3	2	4	3	4	2	2	3	2	2	3	2	4	2	6	2	4	3	2	2	2	2	1	3	3	3
APOBEC3H	2	2	3	3	3	2	4	3	5	2	2	3	2	2	3	2	4	2	6	2	4	3	2	2	2	2	1	3	3	3
APOBEC4	2	3	6	4	3	2	4	3	5	3	2	4	2	2	3	3	3	3	4	3	3	2	3	2	3	3	2	2	3	3
APOBR	2	3	4	3	4	3	4	3	2	3	3	3	2	2	3	4	2	3	4	2	4	3	3	2	3	2	2	3	4	3
APOC2	4	2	3	4	5	3	4	3	3	2	4	3	2	2	2	2	3	3	4	3	4	2	2	2	2	2	2	3	2	4
APOC3	3	2	4	3	4	2	4	3	4	3	3	4	3	2	3	4	3	3	4	4	4	4	4	2	4	3	2	3	4	2
APOD	4	2	3	3	3	3	4	4	3	2	2	4	4	2	2	4	3	4	6	5	4	3	4	2	6	4	2	4	4	3
APOE	4	2	3	4	5	3	4	3	3	2	4	3	2	2	2	2	3	3	4	3	4	2	2	2	2	2	2	3	2	4
APOF	3	2	4	3	4	2	4	3	4	3	3	4	3	2	2	3	3	2	4	5	4	3	3	2	3	3	2	3	3	2
APOH	4	3	4	3	4	4	4	3	3	2	2	5	2	2	2	3	4	3	6	4	5	3	2	2	2	2	2	3	3	3
APOL1	2	2	3	3	3	2	4	3	4	2	2	3	2	2	3	2	2	2	6	2	4	3	2	2	2	nan	1	3	3	3
APOL2	2	2	3	3	3	2	4	3	4	2	2	3	2	2	3	2	2	2	nan	2	4	3	2	2	2	2	1	3	3	3
APOL3	2	2	3	3	3	2	4	3	4	2	2	3	2	2	3	2	2	2	5	2	4	3	2	2	2	2	1	3	3	3
APOL4	2	2	3	3	3	2	4	3	4	2	2	3	2	2	3	2	2	2	5	2	4	3	2	2	2	2	1	3	3	3
APOL6	2	2	3	3	3	3	4	3	3	2	2	3	2	2	3	2	2	2	6	2	4	3	2	2	2	2	1	3	3	3
APOLD1	3	2	4	5	4	2	2	4	4	2	3	2	2	2	2	4	5	4	4	5	4	2	2	2	3	3	2	2	4	4
APOM	3	2	4	3	3	2	4	3	4	2	2	4	2	2	2	2	3	3	3	4	4	3	3	2	3	3	2	3	4	5
APP	4	2	4	2	4	2	4	3	2	2	2	4	2	2	2	3	3	4	3	3	4	2	2	1	2	2	1	3	3	3
APPBP2	4	nan	nan	3	4	2	4	3	3	2	2	5	2	2	2	3	4	3	6	4	5	3	2	2	2	2	2	3	3	3
APPL1	4	2	4	2	2	2	3	2	2	2	2	2	2	1	2	2	2	2	2	3	4	3	2	1	2	3	1	3	2	1
APPL2	3	2	4	3	4	2	4	3	4	3	2	4	3	2	2	3	3	3	4	2	4	2	3	2	3	3	2	3	3	2
APRT	2	2	3	3	4	2	4	3	3	2	3	4	2	2	3	4	4	5	4	3	4	2	3	3	3	4	2	3	4	3
APTX	2	2	4	4	2	2	2	4	3	3	3	2	2	2	3	2	3	2	2	3	3	3	4	2	3	3	2	4	2	2
AQP1	4	2	3	3	2	4	3	2	4	4	3	3	3	2	3	4	4	4	4	3	4	2	4	2	4	2	2	3	4	3
AQP10	3	3	6	4	4	2	4	3	6	3	2	4	2	2	3	3	3	3	4	3	4	1	3	2	4	3	2	2	3	3
AQP11	3	2	3	3	3	3	4	3	4	3	3	4	3	2	3	4	3	3	4	4	4	4	4	2	4	3	2	3	4	4
AQP12A	2	2	4	4	4	3	4	3	4	3	2	4	2	2	2	3	3	3	4	3	4	3	3	2	3	3	2	3	3	3
AQP2	3	2	4	2	4	2	4	2	4	3	3	4	3	2	2	3	3	2	4	4	4	3	3	2	3	3	2	4	2	3
AQP3	2	2	5	4	2	2	5	4	3	3	3	2	2	2	3	2	3	2	2	3	3	3	4	2	3	3	2	4	2	2
AQP4	2	2	3	2	8	2	4	2	2	3	2	3	2	2	2	2	2	3	4	2	4	3	3	1	2	3	1	2	2	1
AQP5	3	nan	4	2	4	2	4	2	3	3	3	4	3	2	2	3	3	2	4	4	4	3	3	2	3	3	2	4	2	3
AQP6	3	2	4	2	4	2	4	2	4	3	3	4	3	2	2	3	3	2	4	4	4	3	3	2	3	3	2	4	2	3
AQP7	2	2	4	4	2	2	5	4	3	3	3	2	2	2	3	2	3	2	2	3	3	3	4	2	3	3	2	4	2	2
AQP8	2	2	3	3	4	3	4	3	3	3	3	3	2	2	3	4	2	2	4	2	4	3	3	2	3	2	2	3	4	3
AQP9	3	2	3	4	4	2	4	4	2	2	3	4	2	2	2	3	2	2	4	4	4	2	3	2	4	2	2	3	3	2
AQPEP	3	2	3	3	4	4	4	3	2	3	2	4	3	2	3	2	3	3	4	4	4	2	3	2	3	3	2	4	3	2
AQR	3	2	3	5	4	2	4	4	nan	2	3	4	2	2	2	3	2	2	4	3	4	2	3	2	2	2	2	3	3	2
ARAP1	3	2	3	3	3	3	4	3	5	3	3	4	3	2	3	4	3	3	4	4	4	4	4	2	4	3	2	3	4	4
ARAP3	4	2	4	3	4	3	4	3	4	3	2	4	3	2	3	2	4	3	4	4	4	2	3	2	3	3	2	4	3	3
ARC	4	2	3	3	4	3	4	4	5	4	3	3	3	1	4	3	2	3	4	4	4	5	3	3	4	4	1	4	4	3
ARCN1	3	2	4	3	4	2	4	3	4	3	3	4	3	2	3	4	3	3	4	4	4	4	4	2	4	3	2	3	4	2
ARF1	3	3	4	3	3	2	4	2	5	3	2	4	2	2	3	3	3	3	4	3	3	2	3	2	3	3	2	2	3	3
ARF3	3	2	4	2	4	2	4	2	4	3	3	4	3	2	2	3	3	2	4	4	4	3	3	2	3	3	2	4	2	3
ARF4	4	2	4	2	2	2	3	2	3	2	2	2	2	1	2	2	2	2	2	3	4	3	2	1	2	3	1	3	2	1
ARF5	2	2	4	2	4	2	2	2	4	3	3	4	2	2	3	2	4	4	3	3	4	2	3	2	4	2	2	3	3	3
ARF6	3	2	3	2	3	3	4	2	3	2	3	5	3	2	2	2	3	3	4	4	5	6	2	3	5	3	2	4	3	4
ARFGAP1	4	2	4	4	4	3	4	4	4	4	4	4	3	3	5	3	4	3	4	5	6	3	3	2	5	4	2	4	5	5
ARFGAP3	2	2	3	3	3	2	4	3	3	2	2	3	2	2	3	2	4	2	2	2	4	3	2	2	2	2	1	3	3	3
ARFGEF1	4	2	3	2	5	3	4	2	6	3	3	3	3	2	3	4	2	2	5	3	4	4	3	3	4	5	1	4	4	3
ARFGEF2	4	2	4	4	4	3	4	4	5	4	4	4	3	3	5	3	3	3	4	4	5	2	3	2	4	3	2	5	5	5
ARFIP1	2	2	4	2	3	2	4	2	3	2	nan	4	2	2	2	2	3	2	3	nan	4	2	2	1	2	2	1	2	3	2
ARFIP2	2	2	4	4	2	3	4	2	3	3	2	2	2	2	3	3	3	3	5	2	4	3	5	2	4	4	2	3	4	2
ARFRP1	4	2	4	nan	4	3	5	4	6	4	4	4	3	3	5	3	4	3	4	5	6	3	3	2	5	4	2	5	5	5
ARG1	3	2	4	2	3	2	4	4	3	2	2	2	2	2	2	2	3	3	2	2	3	3	3	1	4	6	1	2	4	2
ARG2	3	2	3	2	3	3	4	2	3	2	3	5	3	2	2	2	3	3	4	4	5	4	2	3	4	3	2	4	3	4
ARGFX	4	2	4	5	5	3	4	3	3	2	3	4	3	2	2	3	3	3	4	5	3	3	4	2	3	3	2	4	4	3
ARGLU1	2	2	2	2	5	2	4	2	4	2	3	2	1	2	4	1	2	2	2	4	4	2	2	1	4	3	1	3	3	4
ARHGAP1	2	2	4	4	3	3	4	4	3	3	3	4	3	2	3	3	3	3	4	4	4	4	3	2	4	4	2	3	4	3
ARHGAP10	2	2	4	2	3	2	4	2	3	2	1	4	2	2	2	2	3	2	3	3	4	2	2	1	2	2	1	2	3	2
ARHGAP11A	3	2	3	nan	4	2	4	nan	2	2	3	4	2	2	1	3	2	2	4	3	4	2	3	2	2	2	2	3	3	2
ARHGAP12	2	2	3	4	4	2	4	3	3	3	2	4	2	1	2	3	3	3	3	3	4	2	2	1	4	3	1	3	2	3
ARHGAP15	2	2	4	3	4	3	4	3	3	3	2	2	3	2	2	3	3	3	4	3	4	3	3	2	3	3	2	3	3	3
ARHGAP17	2	2	3	3	4	3	4	3	3	3	3	3	2	2	3	4	2	2	4	2	4	3	3	2	3	2	2	3	4	3
ARHGAP18	3	2	4	2	3	2	4	4	4	2	3	2	2	2	2	2	3	3	2	3	3	3	3	1	3	3	1	2	4	2
ARHGAP19	3	2	3	2	3	2	2	3	4	3	2	4	2	2	3	3	3	3	3	4	4	2	4	2	3	3	2	3	2	2
ARHGAP20	3	2	nan	3	4	2	nan	3	nan	3	2	4	3	2	3	4	3	3	4	4	4	4	4	2	4	3	2	3	4	4
ARHGAP21	2	2	3	4	8	2	4	3	3	3	2	4	2	1	2	2	3	3	3	3	2	2	2	1	3	3	1	3	2	3
ARHGAP22	2	2	3	3	4	2	4	3	3	3	2	4	2	2	3	3	3	3	3	3	4	2	4	nan	3	3	nan	3	1	3
ARHGAP23	2	2	4	3	4	4	4	3	2	2	2	6	2	2	3	2	4	3	4	4	5	3	2	3	4	2	3	3	3	4
ARHGAP24	nan	nan	nan	2	3	2	nan	2	3	2	2	4	2	2	2	2	3	2	4	3	4	2	2	1	2	2	1	2	3	2
ARHGAP25	3	2	4	3	4	3	4	3	4	3	2	4	3	2	2	4	3	3	4	3	4	3	3	2	3	3	2	3	3	3
ARHGAP26	4	2	4	3	4	4	4	3	5	3	2	4	3	2	3	2	4	3	4	4	4	2	3	2	3	3	2	4	3	3
ARHGAP27	2	2	4	3	4	3	4	3	2	2	2	5	2	2	2	2	4	3	6	4	5	3	2	3	2	2	3	3	3	3
ARHGAP28	5	2	3	2	6	5	4	2	1	2	2	1	2	2	2	2	3	3	4	4	4	2	3	2	4	3	2	2	4	2
ARHGAP29	3	2	3	nan	3	2	4	5	5	2	3	4	2	2	3	3	3	3	3	4	3	2	2	2	2	3	2	2	3	2
ARHGAP31	4	2	4	4	5	3	4	3	3	2	3	4	3	2	2	3	4	3	4	4	3	3	4	2	3	3	2	nan	4	3
ARHGAP32	3	2	4	3	4	2	4	3	4	3	3	4	3	2	3	4	3	3	4	4	4	4	4	2	4	3	2	3	4	2
ARHGAP33	4	2	3	4	5	3	4	3	4	2	4	3	2	2	2	2	3	3	4	3	4	2	4	3	4	4	2	3	6	3
ARHGAP35	4	2	3	2	5	3	4	2	3	2	4	3	2	2	2	2	2	3	4	3	4	2	2	2	3	2	2	3	2	4
ARHGAP39	3	2	3	3	4	nan	nan	3	nan	4	3	3	3	1	4	4	3	3	4	4	4	6	3	3	5	5	1	4	4	4
ARHGAP40	4	2	4	4	4	3	4	4	4	4	4	4	3	3	5	3	3	3	4	4	5	2	3	2	4	3	2	4	5	4
ARHGAP44	2	2	4	2	3	2	2	2	3	2	2	2	2	2	2	3	3	3	2	2	5	2	2	1	2	4	1	3	3	2
ARHGAP5	2	2	3	2	3	3	4	2	2	2	3	5	3	2	2	1	3	3	4	4	5	7	2	2	5	3	2	3	3	3
ARHGAP9	3	2	4	3	4	2	4	3	4	3	3	4	3	2	2	3	3	2	4	5	4	3	3	2	3	3	2	3	3	2
ARHGDIA	3	3	4	3	4	3	6	3	4	2	2	3	2	2	3	3	4	3	6	4	5	3	4	2	2	3	2	3	3	3
ARHGDIB	3	2	4	5	4	2	2	5	4	2	3	2	2	2	2	4	4	4	4	5	4	2	2	2	2	3	2	2	8	4
ARHGDIG	2	2	3	1	4	3	4	1	2	4	3	4	2	2	3	4	2	2	4	3	4	4	3	2	4	2	2	3	4	3
ARHGEF1	4	2	3	3	5	3	4	3	3	2	4	3	2	2	2	2	3	3	4	3	4	2	2	2	2	2	2	3	2	3
ARHGEF10	2	nan	4	2	nan	1	nan	1	2	3	3	2	3	2	3	2	2	0	2	nan	4	1	1	1	2	2	1	3	2	3
ARHGEF10L	2	2	3	2	3	2	4	2	3	2	3	4	2	2	3	3	3	3	3	2	4	2	3	1	2	3	1	2	3	2
ARHGEF11	3	3	6	4	4	2	4	3	6	3	2	4	2	2	3	3	3	3	4	3	4	2	3	2	4	3	2	2	3	3
ARHGEF12	3	2	4	3	4	2	4	3	4	3	3	4	3	2	3	4	3	3	4	4	4	4	4	2	4	3	2	3	4	2
ARHGEF15	2	2	4	3	3	2	3	2	4	2	2	2	2	2	2	3	3	3	3	3	5	3	3	1	3	2	1	3	3	2
ARHGEF16	2	2	3	2	3	2	4	2	3	2	3	4	2	2	3	3	3	3	3	2	3	2	3	1	2	3	1	3	3	2
ARHGEF17	3	2	3	3	3	3	4	3	4	3	3	4	3	2	3	4	3	3	4	4	4	4	4	2	4	3	2	3	4	4
ARHGEF18	2	2	3	3	2	2	4	3	2	2	2	2	2	2	2	2	3	3	4	3	4	2	2	2	2	2	2	2	2	3
ARHGEF19	2	2	3	2	3	2	4	2	3	2	3	4	2	2	3	3	3	3	3	2	4	2	3	1	2	3	1	2	3	2
ARHGEF2	3	3	6	4	4	2	4	3	6	3	2	4	2	2	3	3	3	3	4	3	4	2	3	2	4	3	2	2	3	3
ARHGEF25	3	2	4	3	4	2	4	3	4	3	3	4	3	2	2	3	3	2	4	5	4	3	3	2	3	3	2	3	3	2
ARHGEF26	4	2	4	3	5	3	4	3	2	2	3	4	3	2	2	4	3	4	5	5	3	3	4	2	3	3	2	4	4	2
ARHGEF3	4	2	4	2	2	2	nan	2	2	2	2	2	2	1	2	2	2	2	2	3	nan	2	2	1	2	3	1	3	2	1
ARHGEF37	4	2	4	3	4	4	4	3	4	3	2	4	3	2	3	2	4	3	4	4	4	2	3	2	3	3	2	4	3	3
ARHGEF4	2	2	4	3	nan	3	4	3	3	3	2	4	2	2	2	3	3	3	4	3	4	3	3	2	3	3	2	3	3	3
ARHGEF5	2	nan	4	3	4	2	3	2	nan	3	3	4	2	2	3	2	4	4	3	3	4	2	3	2	4	2	2	3	3	3
ARHGEF7	2	2	2	2	5	2	4	2	4	2	3	2	1	2	4	3	2	2	2	4	4	2	2	1	4	3	1	3	3	4
ARID1A	2	2	3	2	3	2	4	2	3	2	3	2	1	2	3	2	3	2	3	2	4	2	3	1	2	3	1	2	3	2
ARID1B	nan	nan	nan	2	3	2	4	nan	4	2	3	2	2	2	2	2	3	0	2	2	3	3	3	1	2	4	1	2	4	2
ARID3A	2	2	3	2	2	2	nan	2	2	2	2	3	2	2	3	2	4	3	4	5	4	4	3	2	3	4	2	2	2	3
ARID3B	3	2	3	3	4	2	4	2	2	2	3	4	2	2	2	3	2	2	4	3	4	2	3	2	4	2	2	3	3	2
ARID4A	3	2	3	2	3	3	4	2	3	2	3	5	3	2	2	2	3	3	4	4	5	4	2	3	4	3	2	4	3	4
ARID4B	3	3	4	3	3	2	4	3	5	nan	2	4	2	2	3	3	3	3	4	nan	3	2	4	2	3	3	nan	2	3	4
ARID5A	2	2	4	3	4	3	4	3	5	3	2	4	3	2	2	4	4	3	4	3	4	3	3	2	3	3	2	3	3	3
ARID5B	3	2	3	3	4	2	4	3	5	3	nan	4	2	2	3	3	3	3	3	4	4	2	4	2	3	3	2	3	2	4
ARIH1	3	2	3	3	4	2	4	2	2	2	3	4	2	2	2	3	4	2	4	3	4	2	3	2	4	2	2	3	3	2
ARIH2	4	2	4	2	2	nan	2	2	2	2	2	2	2	1	2	2	2	2	2	3	4	3	2	1	2	3	1	4	2	2
ARL1	3	2	4	3	4	2	4	3	4	3	2	4	3	2	2	3	3	3	4	2	4	2	3	2	3	3	2	3	3	2
ARL11	2	2	2	2	4	2	3	2	3	2	3	2	2	1	4	3	2	2	2	5	4	2	2	1	4	3	1	3	3	3
ARL13B	4	2	4	3	6	3	4	3	3	2	3	4	2	2	2	4	3	3	4	4	3	3	4	2	3	3	2	4	4	2
ARL14	4	2	4	3	5	4	4	2	3	2	3	4	3	2	2	4	3	4	5	5	3	3	4	2	3	3	2	4	4	3
ARL15	3	2	4	3	4	2	4	3	2	3	2	4	3	2	2	3	3	3	4	4	2	2	3	2	3	3	2	4	3	2
ARL17A	3	2	nan	nan	4	3	4	nan	3	2	2	5	2	2	2	3	4	3	6	4	5	3	2	3	3	2	3	3	3	3
ARL2	3	2	3	3	3	3	5	3	3	3	3	4	3	2	3	4	4	3	4	4	4	4	4	2	4	3	2	3	4	3
ARL2BP	2	2	2	3	3	2	4	4	2	2	3	3	2	2	3	4	3	4	4	3	4	2	2	2	3	4	2	3	4	3
ARL3	2	2	4	2	4	2	2	3	3	3	2	4	2	2	3	3	3	3	3	4	4	2	4	2	3	3	2	3	2	2
ARL4A	4	2	4	3	2	4	2	2	3	4	3	3	4	2	3	5	4	4	4	3	4	2	5	2	4	2	2	3	4	3
ARL4C	2	2	4	4	4	3	4	4	4	3	2	4	2	2	2	3	3	3	4	3	4	3	3	2	3	3	2	3	3	3
ARL4D	2	2	4	3	4	3	4	4	2	2	2	5	2	2	2	2	4	3	6	4	5	3	2	3	2	2	3	3	3	3
ARL5A	2	2	4	3	4	3	4	3	3	3	2	2	3	2	2	3	3	3	4	3	4	3	3	2	3	3	2	3	3	3
ARL5B	2	2	3	4	0	2	4	3	3	3	2	4	2	1	2	2	3	3	3	2	2	2	2	nan	2	3	nan	3	2	3
ARL6	3	2	4	3	6	3	4	3	2	2	3	4	2	2	2	4	3	3	4	4	3	3	4	2	3	3	2	4	4	2
ARL6IP1	2	2	3	3	4	3	4	3	3	3	3	3	2	2	3	4	2	2	4	2	4	3	4	2	3	2	2	3	4	3
ARL6IP4	3	2	4	3	4	2	4	3	3	3	3	4	3	2	2	3	3	3	4	2	4	2	3	2	4	3	2	3	3	2
ARL6IP5	4	2	4	2	2	3	4	2	2	2	2	2	2	1	2	2	2	3	2	6	3	3	2	1	2	3	1	3	2	2
ARL8A	2	3	6	4	3	2	4	3	5	3	2	4	2	2	3	3	3	3	4	3	3	2	3	2	3	3	2	2	3	3
ARL8B	4	2	4	3	2	3	4	4	4	2	2	2	3	1	2	3	3	2	2	3	4	3	2	1	3	3	1	3	2	2
ARL9	4	2	4	2	3	2	4	2	3	2	2	4	2	2	2	2	3	2	3	3	4	2	2	2	3	3	2	2	3	2
ARMC1	4	2	3	4	2	3	4	4	6	3	3	3	3	2	3	3	2	2	4	3	4	3	3	3	4	4	1	4	4	3
ARMC10	4	2	4	2	5	2	2	2	3	3	3	4	4	2	3	2	4	4	3	3	4	2	3	2	4	2	2	3	3	3
ARMC2	3	2	4	4	3	2	4	5	nan	2	2	2	2	2	2	2	3	3	2	2	3	3	5	1	3	3	1	2	4	2
ARMC4	2	2	3	4	8	2	4	3	3	3	2	4	2	1	2	3	3	3	3	3	2	2	2	1	3	3	1	3	2	3
ARMC5	2	2	3	3	4	3	4	3	3	3	3	3	2	2	3	4	2	3	4	2	4	3	3	2	3	2	2	3	4	3
ARMC6	2	2	3	3	2	2	6	3	3	2	2	3	2	2	2	2	3	3	4	5	4	2	2	2	3	3	2	3	3	3
ARMC7	3	3	4	3	4	3	4	3	3	2	2	3	2	2	3	3	4	3	nan	4	5	3	4	2	2	2	2	3	3	3
ARNT	3	3	6	4	4	2	4	3	nan	3	2	4	2	2	3	3	3	3	4	3	3	4	3	2	4	3	2	2	3	3
ARNT2	3	2	3	3	4	2	4	2	3	2	3	4	2	2	2	3	2	2	4	3	4	2	3	2	4	2	2	3	4	2
ARNTL	2	2	4	4	2	3	4	3	3	3	2	2	2	2	3	3	3	3	6	4	4	3	3	2	4	4	2	3	4	2
ARNTL2	3	2	4	5	4	2	6	6	4	3	3	4	7	2	2	4	5	4	4	4	4	4	4	2	2	2	2	3	5	4
ARPC1A	3	2	4	2	5	2	2	2	3	8	3	4	3	2	3	2	4	4	3	3	4	2	3	2	4	2	2	3	3	3
ARPC1B	3	2	4	2	5	2	2	2	3	8	3	4	3	2	3	2	4	4	3	3	4	2	3	2	4	2	2	3	3	3
ARPC2	2	2	6	3	4	3	4	2	4	3	2	4	2	2	2	3	3	3	4	3	4	3	3	2	4	3	2	3	3	3
ARPC3	3	2	4	4	4	2	4	3	3	3	2	4	3	2	2	3	3	3	4	2	4	2	3	2	3	3	2	3	3	2
ARPC4	4	2	4	3	2	3	4	3	4	2	2	2	3	1	2	3	3	2	2	3	4	3	2	1	3	3	1	3	2	2
ARPC5	2	3	6	4	3	2	4	3	5	3	2	4	2	2	3	3	3	3	4	3	3	2	3	2	3	3	2	2	3	3
ARPC5L	3	2	4	4	3	2	nan	4	3	2	3	2	2	2	3	2	4	3	4	3	3	3	2	2	3	3	2	4	2	2
ARPP19	3	2	3	4	4	2	4	4	2	2	3	4	2	2	2	3	2	2	4	4	4	2	3	2	4	2	2	3	3	2
ARPP21	4	2	4	1	2	3	2	1	2	2	2	2	3	1	2	3	3	2	2	3	3	3	2	1	3	3	1	3	2	2
ARRB1	3	2	3	3	3	3	4	3	4	3	3	4	3	2	3	4	3	3	4	4	4	4	4	2	4	3	2	3	4	4
ARRDC1	3	2	5	4	3	2	4	4	2	3	3	2	2	2	3	3	3	3	4	3	3	2	2	2	3	2	2	4	2	3
ARRDC4	3	2	3	3	4	3	4	2	3	2	3	4	2	2	2	3	2	2	4	3	4	2	3	2	4	2	2	3	4	2
ARSA	2	2	3	3	2	2	4	2	3	2	2	4	2	2	3	2	3	2	2	2	4	3	2	2	2	2	1	3	3	3
ARSB	nan	2	4	3	4	2	nan	3	2	3	2	4	3	2	2	2	3	3	4	4	2	2	3	2	3	3	2	4	3	2
ARSG	4	3	4	3	4	4	4	3	3	nan	2	nan	2	2	2	3	4	3	6	4	nan	3	2	2	2	nan	2	nan	3	3
ARSI	4	2	4	3	4	4	4	3	5	3	2	4	3	2	3	2	4	3	4	4	4	2	3	2	3	3	2	4	3	3
ARSJ	2	2	4	2	3	2	4	2	2	2	2	4	2	2	2	2	2	2	3	3	4	2	2	2	2	2	2	2	3	2
ART1	2	nan	nan	4	2	3	nan	3	4	3	2	2	2	2	3	3	3	3	5	2	4	3	5	2	4	4	2	3	4	2
ART3	2	2	4	2	3	2	4	2	3	2	2	4	2	2	2	2	3	2	3	3	4	2	2	1	2	2	1	2	3	2
ART4	3	2	4	5	4	2	2	4	4	2	3	2	2	2	2	4	4	4	4	5	4	2	2	2	2	3	2	2	nan	4
ART5	2	2	4	4	2	3	4	3	4	3	2	2	2	2	3	3	3	3	5	2	4	3	5	2	4	4	2	3	4	2
ARV1	3	3	4	3	3	2	4	2	5	3	2	4	2	2	3	3	3	3	4	3	3	2	3	2	3	3	2	2	3	3
ARVCF	2	2	3	3	3	3	4	3	4	2	2	4	2	2	3	3	4	3	nan	5	4	5	2	1	2	2	1	3	4	3
AS3MT	2	2	4	2	4	2	2	3	3	3	2	4	2	2	3	3	3	3	3	4	4	2	4	2	3	3	2	3	2	2
ASAH1	2	2	4	2	2	1	4	1	2	3	3	2	1	2	3	2	2	2	2	2	4	1	1	1	2	2	1	3	2	3
ASAH2	2	2	3	3	4	2	4	3	nan	3	2	4	2	2	3	3	3	3	3	3	4	2	4	1	3	3	1	3	1	3
ASAP1	4	2	3	3	5	5	4	4	nan	4	3	3	3	2	4	3	4	3	7	4	4	6	3	3	5	4	1	4	4	4
ASAP2	3	2	3	2	nan	nan	nan	3	3	3	1	4	2	2	3	4	3	3	4	4	4	3	3	2	4	3	nan	3	3	3
ASAP3	2	2	3	2	3	2	4	2	3	2	3	4	2	2	3	3	3	2	3	2	4	2	3	1	2	3	1	2	3	2
ASB1	2	2	4	4	4	3	4	4	4	3	2	4	2	2	2	3	3	3	4	3	4	3	3	2	3	3	2	3	3	3
ASB10	2	2	5	2	4	2	3	2	5	3	4	4	2	2	3	2	5	4	4	4	4	2	3	2	4	2	2	3	3	3
ASB13	2	2	3	5	4	2	4	5	3	3	2	4	2	1	2	2	3	3	3	3	2	2	2	2	3	3	2	3	2	3
ASB14	4	2	4	2	2	2	3	2	2	2	2	2	2	1	2	2	2	2	2	3	4	3	2	1	2	3	1	3	2	1
ASB15	2	2	4	2	6	2	2	2	4	3	4	4	2	2	3	2	4	4	3	3	4	2	3	2	4	2	2	3	3	3
ASB16	2	2	4	3	4	3	4	3	2	2	2	6	2	2	2	2	4	3	6	4	5	3	2	4	2	2	4	3	3	3
ASB17	3	2	0	6	3	2	2	6	4	2	3	4	2	2	3	3	3	3	3	3	3	2	3	1	2	3	1	2	3	2
ASB18	2	2	4	4	4	3	4	4	4	3	2	4	2	2	2	3	3	3	4	nan	4	3	3	2	3	3	2	3	3	3
ASB3	3	3	4	3	4	3	4	3	3	3	2	4	3	2	2	4	3	3	4	3	4	3	4	2	nan	3	2	3	3	3
ASB4	4	2	4	2	6	2	2	2	4	7	3	4	4	2	3	2	4	4	3	3	4	2	3	2	4	2	2	3	3	3
ASB5	2	2	4	2	3	1	4	2	3	2	2	3	2	2	1	2	3	2	3	3	2	2	2	2	4	4	2	2	3	2
ASB6	3	2	4	4	3	2	4	4	4	2	3	2	2	2	3	2	3	3	4	3	3	3	2	2	3	3	2	4	2	2
ASCC1	3	2	3	4	3	2	4	4	4	3	1	4	2	2	3	3	3	3	3	4	4	2	4	2	3	3	2	3	2	2
ASCC2	2	2	3	3	3	2	4	3	4	2	2	3	2	2	3	2	4	2	3	2	4	2	2	1	2	2	1	3	3	3
ASCC3	3	2	4	nan	3	2	4	6	2	2	2	2	2	2	2	2	3	3	2	2	3	3	3	1	3	3	1	2	4	2
ASCL1	3	2	4	3	4	2	4	3	4	3	2	4	3	2	2	3	3	3	4	2	4	2	3	2	3	3	2	3	3	2
ASCL2	2	2	4	5	2	3	4	4	3	3	2	2	2	2	3	3	3	3	2	2	4	3	5	2	4	4	2	3	4	2
ASCL3	2	2	4	4	2	3	4	3	3	3	2	2	2	2	3	3	3	3	6	2	4	3	5	2	4	4	2	3	4	2
ASCL4	3	2	4	4	4	2	4	3	4	3	2	4	3	2	2	3	3	3	4	2	4	2	3	2	3	3	2	3	3	2
ASF1A	3	2	4	6	3	2	4	6	4	2	2	2	2	2	2	2	3	3	2	2	3	3	4	1	3	3	1	2	4	2
ASF1B	2	2	3	3	2	2	4	3	3	2	2	2	2	2	2	2	3	3	4	5	4	2	2	2	2	2	2	2	2	3
ASGR1	2	2	4	3	3	2	3	2	4	2	2	2	2	2	2	3	3	3	3	3	5	2	3	1	3	2	1	3	3	2
ASGR2	2	2	4	3	3	2	3	2	4	2	2	2	2	2	2	3	3	3	3	3	5	2	3	1	3	2	1	3	3	2
ASH1L	3	3	6	4	4	2	4	3	6	3	2	4	2	2	3	3	3	3	4	3	4	2	3	2	4	3	2	2	3	3
ASH2L	3	2	4	3	2	2	4	3	3	3	3	3	3	2	3	2	3	3	2	4	4	5	1	1	4	4	1	3	2	3
ASIC2	nan	2	4	nan	4	4	4	nan	2	2	2	3	2	2	2	2	4	3	4	4	5	3	3	2	nan	2	2	3	3	4
ASIC4	2	2	4	3	4	3	4	2	4	3	2	4	2	2	2	3	3	3	4	3	4	3	3	2	3	3	2	3	3	3
ASIC5	2	2	4	2	3	2	4	2	3	2	1	4	2	2	2	2	3	2	3	3	4	2	2	1	2	2	1	2	3	2
ASIP	4	2	4	4	4	3	4	4	4	4	4	4	3	3	5	3	3	3	4	5	5	2	3	2	4	3	2	4	5	4
ASL	4	3	4	2	4	2	2	2	3	4	3	4	3	2	3	2	4	4	3	4	4	2	4	2	4	2	2	3	3	3
ASNA1	2	2	3	3	2	2	4	3	2	2	2	2	2	2	2	2	3	3	4	3	4	2	2	2	2	2	2	2	2	3
ASNS	4	2	4	2	5	2	2	2	3	8	3	4	5	2	3	2	4	4	3	3	4	2	3	2	4	2	2	3	3	3
ASNSD1	2	2	6	4	4	3	3	4	3	3	2	4	3	2	nan	3	3	3	4	3	4	3	3	2	3	3	2	3	3	3
ASPA	2	2	4	3	3	2	2	2	4	2	2	2	2	2	2	3	3	3	2	2	5	2	3	1	3	2	1	3	3	2
ASPH	4	2	nan	4	2	3	4	4	6	3	3	3	3	2	3	3	2	5	4	3	4	3	3	3	5	4	1	4	4	3
ASPHD2	2	2	3	3	4	3	4	3	3	2	2	3	2	2	3	2	2	2	8	6	4	2	2	1	2	2	1	3	3	3
ASPM	2	3	7	4	3	nan	4	3	5	3	2	4	2	2	3	3	3	3	4	3	3	2	3	2	3	2	2	2	3	3
ASPN	3	2	4	4	3	2	4	4	2	2	3	2	2	2	3	2	3	3	4	3	3	2	2	2	3	2	2	4	2	2
ASPRV1	3	2	4	3	4	3	4	3	4	3	2	4	3	2	2	4	3	3	4	3	4	3	3	2	3	3	2	3	3	3
ASPSCR1	3	3	4	3	4	3	6	3	4	2	2	3	2	2	3	3	4	3	6	4	5	3	4	2	2	3	2	3	3	3
ASRGL1	3	2	3	3	3	3	4	3	4	3	3	4	3	2	3	4	3	3	4	4	4	4	3	2	4	3	2	3	4	3
ASS1	3	2	4	4	3	2	4	4	2	2	3	2	2	2	3	2	3	3	4	3	3	3	2	2	3	3	2	4	2	2
ASTE1	4	2	4	4	4	3	4	3	3	2	3	4	3	2	2	2	3	4	4	5	3	3	4	2	3	3	2	4	4	3
ASTL	4	2	4	3	4	3	4	3	5	3	2	4	3	2	2	4	3	3	4	3	4	3	3	2	3	3	2	3	3	3
ASTN2	3	2	4	nan	nan	2	4	nan	3	2	3	2	2	2	4	2	nan	3	4	3	3	2	2	2	3	2	2	4	2	2
ASXL1	4	2	4	4	4	3	4	4	6	3	4	4	3	3	5	nan	3	3	4	3	5	2	5	2	4	3	2	4	5	4
ASZ1	4	2	4	2	3	2	2	2	nan	3	3	4	2	2	3	2	4	4	3	3	4	2	4	2	5	2	2	3	3	3
ATAD1	3	2	3	2	3	2	2	3	4	3	2	4	2	2	2	3	3	3	3	4	4	2	4	1	3	3	1	3	2	2
ATAD2B	3	3	4	2	4	3	3	3	3	3	2	4	2	2	2	4	3	3	4	3	4	3	3	2	3	3	2	3	3	3
ATAD3A	2	2	3	4	3	2	4	3	4	2	3	4	2	2	3	3	3	3	3	2	3	2	3	1	2	3	1	3	3	2
ATAD3B	2	2	3	4	3	2	4	3	4	2	3	4	2	2	3	3	3	3	3	2	3	2	3	1	2	3	1	3	3	2
ATAD5	2	2	4	2	4	4	4	2	2	2	2	3	2	2	2	2	4	2	4	4	5	3	4	2	5	2	2	3	3	4
ATCAY	2	2	3	2	2	2	4	2	2	2	2	3	2	2	3	2	4	3	4	3	3	2	2	2	2	2	2	2	2	3
ATE1	2	2	4	2	4	2	4	3	3	3	3	4	3	2	3	3	3	3	2	3	4	2	4	2	3	2	2	3	2	2
ATF1	3	2	4	2	4	2	4	2	4	3	3	4	4	2	2	3	3	2	4	4	4	3	3	2	4	3	2	4	3	3
ATF2	2	2	4	3	4	3	4	3	3	3	2	4	3	2	2	3	3	3	4	3	4	3	3	2	3	3	2	3	3	3
ATF3	3	3	6	2	3	2	4	2	5	3	2	4	2	2	3	3	3	3	4	3	3	2	3	2	4	3	2	2	3	3
ATF4	2	2	3	3	3	2	4	3	3	2	2	3	2	2	3	2	3	2	6	2	4	3	2	2	2	2	1	3	3	3
ATF5	4	2	3	2	5	3	4	2	3	2	4	3	2	2	2	2	3	3	4	3	4	2	2	2	3	2	2	3	2	4
ATF6	3	3	6	4	5	2	4	3	5	3	2	4	2	2	3	3	3	3	4	3	3	2	3	2	3	3	2	2	3	3
ATF6B	3	2	4	3	3	2	4	3	4	2	2	4	2	2	2	2	3	3	3	4	4	3	3	2	3	3	2	3	4	5
ATF7	3	2	4	2	4	2	4	2	4	3	3	4	3	2	3	3	3	2	4	5	4	3	3	2	3	3	2	4	3	3
ATF7IP	3	2	4	5	4	2	2	4	4	2	3	2	2	2	2	4	4	4	4	5	4	2	2	2	2	3	2	2	5	4
ATF7IP2	2	2	3	3	4	3	4	3	2	4	3	3	2	2	3	4	2	2	4	2	4	3	3	2	3	2	2	3	4	3
ATG10	3	2	nan	3	4	2	4	nan	2	3	2	4	3	2	2	2	3	3	4	4	4	2	3	2	3	3	2	4	3	2
ATG12	3	2	3	3	4	4	4	3	2	3	2	4	3	2	3	2	3	3	4	4	4	2	3	2	3	3	2	4	3	2
ATG14	3	2	3	2	3	1	4	2	3	2	3	5	3	2	2	2	3	3	4	4	5	6	2	3	4	3	2	4	3	4
ATG16L1	2	2	4	4	4	3	4	4	4	3	2	4	2	2	2	3	3	3	4	3	4	3	3	2	3	3	2	3	3	3
ATG16L2	3	2	3	3	3	3	4	3	5	3	3	4	3	2	3	4	3	3	4	4	4	4	4	2	4	3	2	3	4	4
ATG2B	3	2	3	2	3	3	4	2	3	2	3	5	3	2	2	2	3	3	4	3	5	2	2	2	4	3	2	4	3	4
ATG3	4	2	4	3	5	3	4	3	4	2	3	4	2	2	2	4	3	3	4	4	3	3	4	2	3	3	2	4	4	3
ATG4B	2	2	4	3	3	2	4	3	4	3	2	4	2	2	2	3	3	3	4	3	4	3	3	2	3	3	2	4	3	3
ATG4C	3	2	3	8	3	2	4	8	4	2	3	4	2	2	3	3	3	3	3	3	3	2	3	3	2	3	2	2	3	2
ATG4D	2	2	5	3	2	2	4	3	2	2	2	2	2	2	3	2	3	3	4	3	4	2	2	2	3	2	2	2	2	3
ATG5	3	2	4	4	3	2	4	5	2	2	2	2	2	2	2	2	3	3	2	2	3	3	4	1	3	3	1	nan	4	2
ATG7	4	2	4	3	2	3	4	4	4	2	2	2	3	1	2	3	3	2	2	3	4	3	2	1	3	3	1	3	2	2
ATIC	2	2	4	3	3	3	4	2	4	3	2	4	2	2	2	3	3	3	4	3	4	3	3	2	3	3	2	3	3	3
ATL1	3	2	3	2	3	3	4	2	3	2	3	5	3	2	2	2	3	3	4	4	5	4	2	3	5	3	2	4	3	2
ATL2	3	3	4	2	4	3	4	3	3	3	2	4	3	2	2	4	3	3	4	3	4	3	3	2	3	3	2	3	3	3
ATL3	3	2	3	3	3	3	5	3	4	3	3	4	3	2	3	4	3	3	4	4	4	4	3	2	4	3	2	3	4	3
ATM	3	2	4	3	3	2	4	3	4	3	2	3	3	2	3	4	3	3	4	4	4	4	4	2	4	3	2	3	4	4
ATMIN	2	2	3	3	3	3	4	3	nan	2	3	3	2	2	3	4	3	4	4	2	4	2	2	2	3	4	2	3	4	3
ATN1	3	2	4	4	4	2	2	4	5	2	3	2	2	2	3	4	5	4	4	4	4	3	2	2	3	3	2	2	4	4
ATOH1	2	2	4	2	3	2	4	2	2	2	2	4	2	2	2	2	2	2	3	3	4	2	2	1	2	2	1	2	3	2
ATOH7	3	2	3	3	4	2	4	3	4	3	2	4	2	2	3	3	3	3	3	4	4	2	4	2	3	4	2	3	2	2
ATOH8	3	2	4	3	4	3	4	3	4	3	2	4	3	2	2	4	2	3	4	3	4	3	3	2	3	3	2	3	3	3
ATOX1	4	2	4	3	4	4	3	3	4	3	2	4	3	2	3	2	3	3	4	4	4	2	3	2	3	3	2	4	3	3
ATP10A	nan	2	3	nan	nan	nan	nan	nan	2	2	3	4	2	2	2	3	2	2	3	3	4	2	3	2	2	2	2	3	3	2
ATP10D	2	2	3	2	3	2	4	2	3	2	2	4	2	2	2	4	nan	2	4	3	4	2	2	2	2	2	2	2	3	2
ATP11A	nan	nan	2	nan	4	2	nan	nan	4	2	3	2	1	2	4	3	nan	2	2	4	4	2	2	1	4	3	1	3	3	4
ATP11B	4	2	3	2	4	5	4	3	3	2	3	4	4	2	2	4	3	4	5	5	4	3	4	2	6	nan	2	4	4	3
ATP12A	2	2	3	2	4	2	4	2	3	2	3	2	2	1	4	3	2	2	2	4	4	2	2	1	4	3	1	2	3	2
ATP13A1	2	2	3	3	2	2	4	3	nan	2	2	3	2	2	2	2	3	3	4	3	4	2	2	2	3	3	2	3	2	3
ATP13A2	2	2	3	2	3	2	4	2	3	2	3	4	2	2	3	3	3	3	3	2	4	2	3	1	2	3	1	2	3	2
ATP1A1	3	2	3	3	3	2	4	4	5	2	3	4	2	2	3	3	3	3	3	3	3	2	2	1	2	3	1	2	3	2
ATP1A2	3	3	6	4	5	2	4	3	6	3	2	4	2	2	3	3	3	3	4	3	3	2	3	2	3	3	2	2	3	3
ATP1A3	nan	2	3	3	5	3	4	3	3	2	4	3	2	2	2	2	3	3	4	3	4	2	2	2	2	2	2	3	2	3
ATP1A4	3	3	6	4	5	2	4	3	6	3	2	4	2	2	3	3	3	3	4	3	3	2	3	2	3	3	2	2	3	3
ATP1B1	2	3	6	4	5	2	4	3	6	3	2	4	2	2	3	3	3	3	4	3	3	2	3	2	3	3	2	2	3	3
ATP1B2	2	2	4	3	3	2	3	2	4	2	2	2	2	2	2	3	3	3	3	3	5	1	3	1	3	2	1	3	2	2
ATP1B3	4	2	4	4	5	3	4	3	2	2	3	4	3	2	2	2	3	3	5	5	3	3	4	2	3	3	2	4	4	3
ATP2A1	2	3	4	3	4	3	4	3	3	4	3	3	2	2	3	4	2	3	4	2	4	3	3	2	3	2	2	3	4	3
ATP2A2	3	2	4	4	4	2	4	3	2	3	2	4	3	2	2	3	3	3	4	2	4	2	3	2	3	3	2	3	3	2
ATP2A3	2	2	4	3	3	2	2	2	3	2	2	2	2	2	2	3	3	3	2	2	3	2	3	1	3	2	1	3	3	2
ATP2B1	3	2	4	3	4	2	4	3	5	3	2	4	4	2	2	3	3	3	4	2	2	2	3	2	3	3	2	3	3	2
ATP2B2	4	2	4	3	2	3	4	4	4	2	2	2	3	1	2	3	nan	2	2	3	4	3	2	1	3	3	1	3	2	2
ATP2B4	nan	nan	nan	nan	3	nan	4	nan	5	3	2	4	2	2	3	3	3	3	4	3	3	2	3	2	3	3	2	2	3	3
ATP2C1	4	2	4	4	4	3	4	3	3	2	3	4	3	2	2	2	3	4	4	5	3	3	4	2	3	3	2	4	4	3
ATP2C2	2	2	3	3	3	2	4	3	3	2	3	3	2	2	3	4	3	4	4	3	4	2	2	2	3	4	2	3	4	3
ATP4A	4	2	3	4	5	3	4	3	4	2	4	3	2	2	2	2	3	3	4	3	4	2	4	3	4	4	2	3	6	3
ATP4B	2	2	2	2	4	2	3	2	4	2	3	2	1	2	4	3	3	2	2	4	4	2	2	1	4	3	1	3	3	3
ATP5A1	2	2	3	2	2	1	4	2	2	3	2	3	2	2	2	2	3	3	2	4	2	1	2	1	2	4	1	1	1	1
ATP5B	3	2	4	3	4	2	4	3	4	3	3	4	3	2	2	3	3	2	4	5	4	3	3	2	3	3	2	3	3	2
ATP5C1	2	2	3	5	4	2	4	5	3	3	2	4	2	1	2	2	3	3	3	3	2	2	2	1	3	3	1	3	2	3
ATP5D	2	2	3	2	2	2	4	2	2	2	2	3	2	2	3	2	4	3	4	5	4	nan	3	2	3	4	2	2	2	3
ATP5E	4	2	4	4	4	3	4	4	6	4	4	4	3	3	5	3	3	3	4	4	5	2	3	2	5	4	2	4	5	4
ATP5F1	3	2	3	3	3	2	4	4	5	2	3	4	2	2	3	3	3	3	3	3	3	2	2	2	2	3	2	2	3	2
ATP5G1	3	3	4	3	4	3	4	3	3	2	2	5	2	2	2	3	4	3	6	4	5	3	5	2	2	2	2	3	3	3
ATP5G2	3	2	4	2	4	2	4	2	4	3	3	4	3	2	3	3	3	2	4	5	4	3	3	2	3	3	2	4	3	3
ATP5G3	2	2	4	3	4	3	4	3	3	3	2	4	3	2	2	3	3	3	4	3	4	3	3	2	3	3	2	3	3	3
ATP5H	3	3	4	3	4	3	4	3	3	2	2	3	2	2	3	3	4	3	5	4	5	3	4	2	2	2	2	3	3	3
ATP5I	3	2	4	2	3	2	4	2	3	2	2	4	2	2	2	4	3	2	4	3	4	2	2	2	3	3	2	2	3	2
ATP5J	4	2	4	2	4	2	4	3	2	2	2	4	2	2	2	3	4	4	3	3	4	2	2	1	2	2	1	3	3	3
ATP5J2	3	2	4	2	5	2	2	2	3	3	3	4	3	2	3	2	4	4	3	3	4	2	3	2	4	2	2	3	3	3
ATP5L	3	2	4	3	4	2	4	3	4	3	3	4	3	2	3	4	3	3	4	4	4	4	4	2	4	3	2	3	4	2
ATP5O	4	2	4	2	4	2	4	3	3	2	2	4	3	2	2	3	4	4	3	3	4	2	2	1	2	2	1	3	3	4
ATP5S	3	2	3	2	3	3	4	2	3	2	3	5	3	2	2	2	3	3	4	4	5	4	2	3	5	3	2	4	3	4
ATP5SL	4	2	3	4	5	3	4	3	3	2	4	3	2	2	2	2	3	3	4	3	4	2	2	2	2	2	2	3	2	3
ATP6AP1L	3	2	4	3	4	2	4	3	2	3	2	4	3	2	2	2	3	3	4	4	4	2	3	2	3	3	2	4	3	2
ATP6V0A1	2	3	4	3	4	3	4	3	2	2	2	5	2	2	2	2	4	3	4	4	5	3	2	3	2	2	3	3	3	3
ATP6V0A2	3	2	4	4	4	2	4	3	2	3	3	4	3	2	2	3	3	3	4	2	4	2	3	2	4	3	2	3	3	2
ATP6V0A4	2	2	5	2	4	2	2	2	5	3	3	4	2	2	3	2	4	4	3	3	4	2	3	2	4	2	2	3	3	3
ATP6V0B	3	2	3	4	3	2	4	3	4	2	3	4	2	2	3	3	3	3	3	3	3	2	3	1	2	3	1	2	3	2
ATP6V0C	2	2	3	3	4	3	4	3	3	4	3	4	2	2	3	4	3	2	4	3	4	4	3	2	4	2	2	3	4	4
ATP6V0D1	2	2	3	3	3	3	5	3	3	2	3	3	2	2	3	4	3	4	4	3	4	2	2	2	3	4	2	3	4	3
ATP6V0D2	4	2	3	2	5	4	4	2	4	3	3	3	3	2	3	3	2	2	4	3	4	5	3	3	5	4	1	4	4	3
ATP6V0E1	4	2	4	3	4	3	4	4	4	3	2	4	3	2	3	3	4	3	4	4	4	2	3	2	4	4	2	4	3	3
ATP6V0E2	2	2	5	2	4	2	2	2	5	3	4	4	2	2	3	2	4	4	3	3	4	2	3	2	4	2	2	3	3	3
ATP6V1A	4	2	4	3	5	3	4	3	4	2	3	4	2	2	2	4	3	3	4	4	3	3	4	2	3	3	2	4	4	3
ATP6V1B1	3	2	4	3	4	3	4	3	4	3	2	4	3	2	2	4	3	3	4	3	4	3	3	2	3	3	2	3	3	3
ATP6V1B2	2	2	4	2	2	1	4	1	2	3	3	2	1	2	3	2	2	3	2	2	4	1	1	1	2	2	1	3	2	3
ATP6V1C1	4	2	3	3	5	4	4	4	3	4	3	3	3	2	3	3	2	2	4	4	2	5	3	3	5	4	1	4	4	3
ATP6V1C2	3	2	4	2	4	3	3	3	3	3	1	4	2	2	2	4	3	3	4	4	4	3	3	2	4	3	2	3	3	3
ATP6V1D	3	2	5	2	3	3	4	2	3	2	3	5	3	2	2	2	3	3	4	4	5	4	2	3	4	3	2	4	3	4
ATP6V1E1	2	2	3	3	3	2	4	3	3	2	2	4	2	2	3	3	2	3	2	5	4	4	2	1	2	2	1	3	4	3
ATP6V1E2	3	3	4	3	4	3	4	3	3	3	2	4	2	2	2	4	3	3	4	3	4	3	3	2	3	3	2	3	3	3
ATP6V1F	2	2	5	2	4	2	2	2	4	3	3	4	2	2	3	2	4	4	3	4	4	2	3	2	4	2	2	3	3	3
ATP6V1G1	3	2	4	4	3	2	4	4	3	2	3	2	2	2	4	2	4	3	4	3	3	2	2	2	3	2	2	4	2	2
ATP6V1G2	3	2	4	3	3	2	4	3	4	2	2	4	2	2	2	2	3	3	3	4	4	3	3	2	3	3	2	3	4	5
ATP6V1G3	2	3	6	4	3	2	4	3	5	3	2	4	2	2	3	3	3	3	4	3	3	2	3	2	3	3	2	2	3	3
ATP6V1H	4	2	3	4	2	3	4	3	4	3	3	3	3	2	3	3	2	3	4	3	4	3	3	3	5	4	1	4	4	3
ATP7B	2	2	2	2	4	2	4	2	3	2	3	2	2	1	3	3	2	2	2	4	4	2	2	1	4	3	1	3	3	3
ATP8A1	2	2	3	2	3	2	4	2	3	2	2	4	2	2	2	4	nan	2	4	3	4	2	2	2	3	3	2	2	3	2
ATP8A2	2	2	3	2	4	2	4	2	3	2	3	2	2	1	3	3	2	2	2	4	4	2	2	1	4	3	1	3	3	2
ATP8B1	2	2	3	2	2	1	4	1	2	1	2	2	2	2	2	2	3	3	2	2	2	1	2	1	1	1	1	1	1	1
ATP8B2	3	3	6	4	4	2	4	3	6	3	2	4	2	2	3	3	3	3	4	3	4	1	3	2	4	3	2	2	3	3
ATP8B3	2	2	3	2	2	2	4	2	2	2	2	3	2	2	3	2	4	3	4	6	4	2	3	2	2	3	2	2	2	3
ATP8B4	3	2	3	5	4	2	4	4	2	2	3	4	2	2	2	3	2	2	nan	3	4	2	3	2	4	2	2	3	3	2
ATP8B5P	2	2	4	4	2	2	5	4	3	4	3	2	2	2	3	2	3	2	2	3	3	3	4	2	3	3	2	4	3	2
ATP9A	4	2	4	4	4	3	4	4	nan	4	4	4	3	3	5	3	3	3	4	4	5	2	3	2	nan	4	2	4	5	4
ATP9B	nan	2	3	2	2	nan	4	1	nan	1	2	2	2	2	2	2	3	3	4	2	nan	1	5	1	nan	1	1	1	1	1
ATPAF1	3	2	3	4	3	2	4	3	3	2	3	4	2	2	3	3	3	3	3	3	3	2	3	1	2	3	1	2	3	2
ATPAF2	5	2	4	2	3	2	2	2	3	2	2	2	2	2	2	3	nan	3	2	2	5	2	3	1	3	5	1	3	3	2
ATPIF1	2	2	3	2	3	2	4	2	3	2	3	4	2	2	3	2	3	2	3	2	3	2	3	1	2	3	1	2	3	2
ATR	4	2	4	4	5	3	3	3	2	2	3	4	3	2	2	2	3	3	5	5	3	3	4	2	3	3	2	4	4	3
ATRN	3	2	3	2	4	3	6	2	3	3	4	4	3	3	3	2	2	3	4	2	4	1	3	2	4	3	2	4	2	3
ATRNL1	2	nan	nan	2	4	2	4	3	nan	3	3	4	3	2	nan	3	3	3	2	3	4	2	4	2	3	2	2	3	2	2
ATXN1	3	2	4	nan	3	2	4	4	4	2	2	4	nan	2	2	2	3	3	3	4	3	2	3	2	3	3	2	3	2	2
ATXN10	2	2	3	3	2	2	4	3	3	2	2	3	2	2	3	2	3	2	2	2	4	2	2	2	2	2	1	3	3	3
ATXN2	3	2	4	4	4	2	4	nan	nan	3	2	4	3	2	2	3	3	3	4	2	4	2	3	2	3	3	2	3	3	2
ATXN3	3	2	3	2	3	3	4	2	3	2	3	5	3	2	2	2	3	3	4	4	5	2	2	1	4	3	1	4	3	4
ATXN7	4	2	4	2	2	3	4	2	nan	2	2	2	2	1	2	2	2	2	2	4	3	3	2	1	2	3	1	3	2	2
ATXN7L1	4	2	4	2	5	2	2	2	nan	3	3	4	4	2	3	2	4	4	3	3	4	2	3	2	4	2	2	3	3	3
AUH	3	2	4	4	3	2	4	4	3	2	3	2	2	2	3	2	3	3	4	3	3	2	2	2	3	2	2	4	2	2
AUP1	3	2	4	3	4	3	4	3	4	3	2	4	2	2	2	4	3	3	4	3	4	3	3	2	3	3	2	3	3	3
AURKA	4	2	4	4	4	3	4	4	6	4	3	4	3	3	5	3	3	3	4	3	5	2	3	2	5	4	2	4	4	4
AURKAIP1	2	2	3	4	3	2	5	3	4	2	3	4	2	2	3	3	4	3	3	2	3	2	3	1	2	3	1	3	3	2
AURKB	2	2	4	3	3	2	3	2	4	2	2	2	2	2	2	3	3	3	3	3	5	3	3	1	3	2	1	3	3	2
AURKC	4	2	3	3	6	3	4	2	3	2	4	3	2	2	2	2	2	3	7	3	4	2	4	2	3	2	2	3	2	4
AUTS2	4	2	nan	nan	nan	2	2	1	3	4	3	4	3	2	3	2	4	4	3	3	4	2	3	2	4	2	2	3	3	3
AVEN	3	2	3	5	4	2	4	4	2	2	3	4	2	2	2	3	2	2	4	3	4	2	3	2	2	2	2	3	3	2
AVIL	3	2	4	3	4	2	4	2	6	3	3	4	3	2	2	3	3	2	4	5	4	3	3	2	3	3	2	3	3	2
AVL9	nan	2	3	3	2	4	2	2	nan	4	nan	3	3	2	3	4	4	4	4	3	4	2	4	2	4	2	2	3	4	3
AVP	3	2	3	2	4	3	4	2	3	3	4	4	3	3	3	2	2	3	4	2	4	1	3	2	4	3	2	4	2	3
AVPR1A	3	2	4	3	nan	2	4	2	4	3	3	4	4	2	2	3	3	2	4	2	4	2	3	2	3	3	2	3	3	2
AVPR1B	2	3	6	4	3	2	5	3	5	3	2	4	2	2	3	3	3	3	4	3	3	2	3	2	3	3	2	2	3	3
AXDND1	2	3	6	4	5	2	4	3	nan	3	2	4	2	2	3	3	3	3	4	3	3	2	3	2	3	3	2	2	3	3
AXIN1	2	2	3	1	4	nan	4	1	2	4	3	4	2	2	3	4	2	2	4	3	4	4	3	2	4	2	2	3	4	3
AXIN2	4	3	4	3	4	2	4	3	3	2	2	5	2	2	2	3	4	3	6	4	5	3	2	2	2	2	2	3	3	3
AXL	4	2	3	4	5	3	4	3	3	2	4	3	2	2	2	2	3	3	4	3	4	2	2	2	2	2	2	3	2	3
AZGP1	4	2	4	2	4	2	2	2	3	3	3	4	3	2	3	2	4	4	3	3	4	2	3	2	4	2	2	3	3	3
AZI1	3	3	4	3	4	3	4	3	5	2	2	3	2	2	3	3	4	3	6	2	5	3	4	2	2	3	2	3	3	3
AZI2	4	2	4	3	2	3	2	3	3	2	2	2	3	1	2	3	3	2	2	3	3	3	2	1	3	3	1	3	2	2
AZIN1	4	2	3	3	5	4	4	4	3	4	3	3	3	2	3	3	2	2	4	4	2	5	3	3	5	4	1	4	4	3
AZU1	2	2	3	2	2	2	4	2	2	2	2	3	2	2	3	2	4	3	4	5	4	4	3	2	3	4	2	2	2	3
B2M	3	2	3	5	4	2	nan	4	2	2	3	4	2	2	2	3	2	2	4	3	4	2	3	2	2	2	2	3	3	2
B3GALNT1	4	2	4	3	5	4	4	2	2	2	3	4	3	2	2	4	3	4	5	5	3	3	4	2	3	3	2	4	4	3
B3GALNT2	3	3	4	3	3	2	4	3	5	3	2	4	2	2	3	3	3	3	4	3	3	2	3	2	3	3	2	2	3	3
B3GALT1	2	2	4	1	4	3	4	1	3	3	2	2	3	2	2	3	3	3	4	3	4	3	3	2	3	3	2	3	3	3
B3GALT2	2	3	6	4	3	2	4	3	5	3	2	4	2	2	3	3	3	3	4	3	3	2	3	2	3	3	2	2	3	3
B3GALT4	3	2	4	3	3	2	4	3	3	2	2	4	2	2	2	2	3	3	3	4	3	3	3	2	3	3	2	2	4	3
B3GALT5	4	2	4	2	4	2	4	2	4	2	2	4	3	2	2	3	4	4	3	3	4	2	2	1	2	2	1	3	3	2
B3GALT6	2	2	3	4	3	2	4	3	4	2	3	4	2	2	3	3	4	3	3	2	3	2	3	1	2	4	1	3	3	2
B3GALTL	2	2	3	2	4	2	4	2	3	2	3	2	2	1	3	3	2	2	2	4	4	2	2	1	4	3	1	3	3	3
B3GAT1	3	2	4	3	4	2	4	3	4	3	3	4	2	2	3	4	3	3	4	3	4	4	4	2	3	3	2	2	4	2
B3GAT2	3	2	4	4	3	2	4	4	4	2	2	2	2	2	2	2	4	3	2	4	3	3	4	2	3	3	2	2	4	2
B3GAT3	3	2	3	3	3	3	4	3	5	3	3	4	3	2	3	4	3	3	4	4	4	4	3	2	4	3	2	3	4	3
B3GNT1	3	2	3	3	3	3	5	3	4	3	3	4	3	2	3	4	4	3	4	4	4	4	4	2	4	3	2	3	4	3
B3GNT2	3	2	4	3	4	3	4	3	4	3	2	4	3	2	2	4	3	3	4	3	4	3	3	2	3	3	2	3	3	3
B3GNT3	2	2	3	3	2	2	4	3	3	2	2	3	2	2	2	2	3	3	4	5	4	2	2	2	3	3	2	3	2	3
B3GNT4	3	2	4	3	4	2	4	3	3	3	3	4	3	2	2	3	3	3	4	2	4	2	3	2	4	3	2	3	3	2
B3GNT5	4	2	3	2	4	4	4	3	3	2	3	4	4	2	2	4	3	4	5	5	4	3	4	2	6	4	2	4	4	3
B3GNT6	3	2	3	3	3	3	4	3	4	3	3	4	3	2	3	4	3	3	4	4	4	4	4	2	4	3	2	3	4	4
B3GNT7	2	2	4	4	4	3	4	4	4	3	2	4	3	2	2	3	3	3	4	3	4	3	3	2	4	3	2	3	3	3
B3GNT8	4	2	3	4	5	3	4	3	3	2	4	3	2	2	2	2	3	3	4	3	4	2	2	2	2	2	2	3	2	3
B3GNTL1	3	3	nan	3	nan	3	nan	nan	nan	nan	2	3	2	2	3	3	4	3	6	4	5	3	4	2	2	2	2	3	3	3
B4GALNT1	3	2	4	3	4	2	4	4	4	3	3	4	3	2	2	3	3	2	4	5	4	3	3	2	3	3	2	3	3	2
B4GALNT2	3	3	4	3	4	3	4	3	3	2	2	5	2	2	2	3	4	3	6	4	5	3	5	4	2	2	4	3	3	3
B4GALNT3	nan	nan	nan	nan	nan	nan	2	nan	nan	2	3	2	2	2	2	4	5	4	4	4	4	3	2	2	3	3	2	2	5	4
B4GALNT4	2	2	4	4	2	3	4	2	4	4	2	3	2	2	3	4	4	3	3	2	5	4	5	3	4	5	3	3	5	3
B4GALT1	2	2	4	4	2	2	nan	4	3	3	3	2	2	2	3	2	3	2	2	3	3	3	4	2	3	3	2	4	2	2
B4GALT2	3	2	3	4	3	2	4	3	4	2	3	4	2	2	3	3	3	3	3	3	3	2	3	1	2	3	1	2	3	2
B4GALT3	3	3	6	4	5	2	4	3	6	3	2	4	2	2	3	3	3	3	4	3	3	2	3	2	3	3	2	2	3	3
B4GALT4	4	2	4	4	5	3	4	3	3	2	3	4	3	2	2	3	4	3	4	4	3	3	4	2	3	3	2	3	4	3
B4GALT5	4	2	4	4	4	3	4	4	5	4	4	4	3	3	5	3	3	3	4	4	5	2	3	2	4	3	2	5	5	5
B4GALT6	2	2	3	2	2	1	4	2	2	3	2	3	2	2	2	2	2	3	2	6	4	4	2	1	2	3	1	2	1	1
B4GALT7	4	2	3	3	4	3	4	4	6	3	2	4	3	2	3	4	4	4	4	5	4	3	3	2	4	4	2	4	4	4
B9D1	7	2	4	2	3	2	2	2	3	2	2	2	2	2	2	3	4	3	2	2	5	2	3	1	1	5	1	3	3	3
BAAT	3	2	4	4	3	2	4	4	3	2	3	2	2	2	3	2	3	3	4	3	3	2	2	2	3	2	2	4	2	2
BACE1	3	2	4	3	4	2	4	3	4	3	3	4	3	2	3	4	3	3	4	4	4	4	4	2	4	3	2	3	4	2
BACE2	4	2	4	2	4	3	4	2	4	2	2	4	3	2	2	3	4	4	3	3	4	2	2	1	2	2	1	3	3	2
BACH1	4	2	6	2	4	1	4	3	3	2	2	4	2	2	2	3	3	4	3	3	4	2	2	1	2	2	1	3	3	3
BACH2	3	2	4	4	3	2	4	5	2	2	2	2	2	2	2	2	4	3	2	2	3	3	3	1	3	3	1	2	4	2
BAD	3	2	3	3	3	3	5	3	3	3	3	4	3	2	3	4	4	3	4	4	4	4	3	2	4	3	2	3	4	3
BAG1	2	2	4	4	2	2	5	4	3	3	3	2	2	2	3	2	3	2	2	3	3	3	4	2	3	3	2	4	2	2
BAG2	3	2	4	4	3	2	4	3	4	2	2	4	2	2	2	2	3	3	3	4	3	3	4	2	3	3	2	2	2	3
BAG3	2	2	3	2	3	2	4	3	3	3	3	4	3	2	3	3	3	3	2	4	4	2	4	2	3	2	2	3	2	2
BAG4	3	2	4	3	2	2	4	3	3	3	3	3	3	2	3	2	3	3	2	4	4	5	1	1	4	4	1	3	2	3
BAG5	3	2	3	2	2	3	4	2	3	2	3	5	3	2	2	2	3	3	4	4	5	2	2	1	4	3	1	4	3	4
BAG6	3	2	4	3	3	2	4	3	4	2	2	4	2	2	2	2	3	3	3	4	4	3	3	2	3	3	2	3	4	5
BAHD1	3	2	3	5	4	2	5	4	2	2	3	4	2	2	2	3	2	2	4	3	4	3	3	2	2	2	2	3	3	2
BAI1	4	2	3	3	4	3	4	4	5	4	3	3	3	1	4	3	2	3	4	4	4	5	3	3	4	4	1	4	4	3
BAI2	3	2	3	2	3	2	4	2	3	2	3	4	2	2	3	3	3	3	3	2	3	2	3	1	2	3	1	2	3	2
BAI3	3	nan	3	4	3	2	4	3	4	2	2	2	2	2	nan	2	4	3	2	4	3	3	4	2	3	3	2	2	4	2
BAIAP2	3	3	4	3	nan	nan	4	3	nan	2	2	3	2	2	3	3	4	3	nan	3	5	3	4	2	2	3	2	3	3	3
BAIAP2L1	4	2	4	nan	5	nan	5	nan	3	8	3	4	4	2	3	2	4	4	3	3	4	2	3	2	4	2	2	3	3	3
BAIAP2L2	2	2	3	3	3	2	4	3	3	2	2	3	2	2	3	2	4	2	4	2	4	3	2	2	2	2	1	3	3	3
BAIAP3	2	2	3	3	4	3	4	3	2	3	3	4	2	2	3	4	2	2	4	3	4	4	3	2	4	2	2	3	4	3
BAK1	3	2	4	3	3	2	4	3	3	2	2	4	2	2	2	2	3	3	3	4	3	3	3	2	3	3	2	2	4	3
BANF1	3	2	4	3	3	3	4	3	4	3	3	4	3	2	3	4	4	3	4	4	4	4	4	2	4	3	2	3	4	3
BANF2	3	2	3	4	nan	3	4	4	3	3	4	4	3	3	3	3	0	3	4	2	4	1	3	2	4	3	2	4	3	3
BANK1	2	2	5	2	3	2	4	2	3	2	2	4	2	2	2	2	2	2	3	3	4	2	2	1	2	2	1	2	3	2
BAP1	4	2	4	2	2	2	3	2	2	2	2	2	2	1	2	2	2	2	2	3	4	3	2	1	2	3	1	4	2	2
BARD1	2	2	4	3	4	3	4	2	4	3	2	4	2	2	2	3	3	3	4	3	4	3	3	2	3	3	2	3	3	3
BARHL1	3	2	4	4	3	2	4	4	3	2	3	2	2	2	3	2	3	3	4	3	3	3	2	2	3	3	2	4	2	2
BARHL2	3	2	3	4	3	2	2	4	4	2	3	4	2	2	3	3	3	3	3	3	3	2	4	2	2	3	2	2	3	2
BARX1	3	2	4	4	3	2	4	4	3	2	3	2	2	2	3	2	3	3	4	3	3	2	2	2	3	2	2	4	2	2
BARX2	3	2	4	3	4	2	4	3	4	3	3	4	3	2	3	4	3	3	4	4	4	4	4	2	4	3	2	3	4	2
BATF	3	2	3	2	3	3	4	2	3	2	3	5	3	2	2	2	3	3	4	4	5	6	2	3	4	3	2	4	3	4
BATF2	3	2	3	3	3	3	5	3	3	3	3	4	3	2	3	4	4	3	4	4	4	4	4	2	4	3	2	3	4	3
BATF3	3	3	6	2	3	2	4	2	5	3	2	4	2	2	3	3	3	3	4	3	3	2	3	2	4	3	2	2	3	3
BAX	4	2	3	2	5	3	4	2	3	2	4	3	2	2	2	2	2	3	4	3	4	2	2	2	3	2	2	3	2	4
BAZ1A	2	2	3	2	3	3	4	2	2	2	3	5	3	2	2	2	3	3	4	4	5	8	2	1	4	3	1	3	3	4
BAZ1B	4	2	4	2	2	2	2	2	3	4	3	4	3	2	3	2	4	4	3	4	4	2	3	2	4	2	2	3	3	3
BAZ2A	3	2	4	3	4	2	4	3	4	3	3	4	3	2	2	3	3	2	4	5	4	3	3	2	3	3	2	3	3	2
BAZ2B	2	2	4	1	4	3	4	1	nan	3	2	2	3	2	2	3	3	3	4	3	4	3	3	2	3	3	2	3	3	3
BBC3	4	2	3	2	5	3	4	2	3	2	4	3	2	2	2	2	2	3	4	3	4	2	2	2	3	2	2	3	2	4
BBOX1	3	2	4	nan	5	3	4	4	3	3	3	2	2	2	3	3	3	3	4	4	4	3	3	2	4	4	2	3	4	3
BBS1	3	2	3	3	3	3	5	3	4	3	3	4	3	2	3	4	4	3	4	4	4	4	4	2	4	3	2	3	4	3
BBS12	2	2	4	2	3	2	4	2	3	2	1	4	2	2	2	2	2	2	3	3	4	2	2	1	2	2	1	2	3	2
BBS2	2	2	2	3	3	2	4	nan	3	2	3	3	2	2	3	4	3	4	4	2	4	2	2	2	3	4	2	3	4	3
BBS4	3	2	3	3	4	2	4	2	2	2	3	4	2	2	2	3	4	2	4	3	4	2	3	2	4	2	2	3	3	2
BBS5	2	2	4	1	4	3	4	1	3	3	2	4	3	2	2	3	3	3	4	3	4	3	3	2	3	3	2	3	3	3
BBS7	2	2	4	2	3	2	4	2	3	2	nan	4	2	2	2	2	2	2	3	3	4	2	2	1	2	2	1	2	3	2
BBS9	4	2	4	3	2	nan	2	2	3	4	3	3	3	2	3	4	4	4	4	3	4	2	4	2	4	2	2	3	4	3
BBX	4	2	4	3	6	3	4	3	nan	2	3	4	3	2	2	4	3	3	4	4	3	3	4	2	3	3	2	4	4	3
BCAM	4	2	3	4	5	3	4	3	3	2	4	3	2	2	2	2	3	3	4	3	4	2	2	2	2	2	2	3	2	nan
BCAN	3	3	6	4	4	2	4	3	6	3	2	4	2	2	3	3	3	3	4	3	4	2	3	2	4	3	2	2	3	3
BCAP29	4	2	4	2	5	2	2	2	4	3	3	4	4	2	3	2	4	4	3	3	4	2	3	2	5	2	2	3	3	3
BCAR1	2	2	3	3	3	3	4	3	3	2	3	3	2	2	3	4	3	4	4	3	4	2	2	2	3	4	2	3	4	3
BCAR3	3	2	3	4	3	2	2	nan	4	2	3	4	2	2	3	3	3	nan	3	4	3	2	2	2	2	3	2	2	3	2
BCAS1	nan	2	4	4	4	nan	4	4	6	4	4	4	4	3	6	3	3	3	4	4	5	2	3	2	7	5	nan	4	5	4
BCAS2	3	2	3	2	3	2	4	4	5	2	3	2	2	2	3	3	3	3	3	3	3	2	2	3	2	3	2	2	3	2
BCAS3	4	3	4	3	4	2	4	3	3	2	2	5	2	2	2	3	4	3	6	4	5	3	3	2	2	2	2	3	3	3
BCAT1	3	2	4	5	4	4	6	5	5	2	3	6	7	2	2	4	5	4	4	5	4	3	6	2	2	2	2	6	8	4
BCAT2	4	2	3	2	5	3	4	2	3	2	4	3	2	2	2	2	2	3	4	3	4	2	2	2	3	2	2	3	2	4
BCCIP	2	1	4	2	4	2	4	3	3	3	3	4	3	2	3	3	3	3	2	3	4	2	4	2	3	2	2	3	2	2
BCDIN3D	3	2	4	2	4	2	4	2	4	3	3	4	3	2	2	3	3	2	4	4	4	3	3	2	3	3	2	4	2	3
BCHE	4	2	4	3	5	5	4	2	6	2	3	2	4	2	2	4	3	4	5	5	3	3	4	2	6	4	2	4	4	3
BCKDHA	4	2	3	4	5	3	4	3	3	2	4	3	2	2	2	2	3	3	4	3	4	2	2	2	2	2	2	3	2	3
BCKDHB	3	2	4	4	3	2	4	4	3	2	2	2	2	2	2	2	3	3	2	2	3	3	3	2	3	3	2	2	4	2
BCKDK	2	2	nan	3	4	3	4	3	3	3	3	3	2	2	3	4	2	3	4	2	4	3	3	2	3	2	2	3	4	3
BCL10	3	2	3	4	3	2	2	6	5	2	3	4	2	2	3	3	3	3	3	3	3	2	6	1	2	3	1	2	3	2
BCL11A	nan	nan	nan	nan	nan	3	4	nan	nan	3	2	3	2	2	2	4	3	3	4	3	4	3	3	2	3	3	2	3	3	3
BCL11B	3	2	3	2	3	3	4	2	nan	2	3	5	3	2	2	2	3	3	4	4	5	2	2	2	4	3	2	4	3	4
BCL2	3	2	3	2	2	1	4	1	2	1	2	2	2	2	2	2	3	3	2	2	2	1	2	1	1	1	1	1	1	1
BCL2A1	3	2	3	3	4	2	4	2	3	2	3	4	2	2	2	3	2	2	4	3	4	2	3	2	4	2	2	3	4	2
BCL2L1	4	2	4	4	4	3	5	4	4	3	4	4	3	3	5	4	3	3	4	3	5	2	5	2	4	3	2	4	5	4
BCL2L10	3	2	3	4	4	2	3	4	nan	2	3	4	2	2	2	3	2	2	4	4	4	2	3	2	4	2	2	3	3	2
BCL2L11	2	2	4	3	4	3	2	3	3	3	2	4	3	2	2	4	3	3	4	3	4	3	3	2	3	3	2	3	3	3
BCL2L12	4	2	3	2	5	3	4	2	3	2	4	3	2	2	2	2	3	3	4	3	4	2	2	2	3	2	2	3	2	4
BCL2L13	2	2	3	3	3	2	3	3	2	2	2	4	2	2	3	3	2	3	2	5	4	4	2	1	2	2	1	3	4	3
BCL2L14	3	2	4	5	4	2	2	4	4	2	3	2	2	2	2	4	4	3	4	5	4	2	2	2	3	3	2	2	4	4
BCL2L2	2	2	3	2	3	3	4	2	3	2	3	5	3	2	2	1	3	3	4	4	5	2	2	1	2	2	1	3	3	4
BCL3	4	2	3	4	5	3	4	3	3	2	4	3	2	2	2	3	3	3	4	3	4	2	2	2	2	2	2	3	2	3
BCL6	4	2	3	3	5	4	4	3	3	2	2	4	4	2	2	4	3	4	6	5	4	3	4	2	6	4	2	4	4	3
BCL6B	2	2	4	3	3	2	3	2	4	2	2	2	2	2	2	3	3	3	3	3	5	2	3	1	3	2	1	3	3	2
BCL7A	3	2	4	nan	4	2	4	3	3	3	3	4	3	2	2	3	3	3	4	2	4	2	3	2	4	3	2	3	3	2
BCL7B	4	2	4	2	2	2	2	2	3	4	3	4	3	2	3	2	4	4	3	4	4	2	3	2	4	2	2	3	3	3
BCL7C	2	2	4	3	4	3	4	3	3	3	3	3	2	2	3	4	2	3	4	2	4	3	3	2	3	2	2	3	4	3
BCL9	3	3	6	4	4	2	4	3	6	3	2	4	2	2	3	3	3	3	4	3	3	4	3	2	3	3	2	2	3	3
BCL9L	3	2	4	3	4	2	4	3	4	3	3	4	3	2	3	4	3	3	4	4	4	4	4	2	4	3	2	3	4	2
BCLAF1	3	2	4	2	3	2	4	4	4	2	3	2	2	2	2	2	3	3	2	2	3	3	3	1	2	4	1	2	4	2
BCMO1	2	2	3	3	3	2	nan	3	3	2	3	3	2	2	3	4	3	4	4	2	4	2	2	2	3	4	2	3	4	3
BCO2	3	2	4	3	4	2	4	3	4	3	3	4	3	2	3	4	3	3	4	4	4	4	4	2	4	3	2	3	4	4
BCR	2	2	2	2	4	2	4	2	4	2	2	4	2	2	3	2	3	3	4	5	4	2	2	1	2	2	1	3	4	3
BCS1L	2	2	4	3	4	3	4	2	4	3	2	4	2	2	2	3	3	3	4	3	4	3	3	2	4	3	2	3	3	3
BDH1	3	2	3	3	3	nan	4	nan	3	2	2	4	4	2	2	4	3	4	6	5	4	3	4	2	6	4	2	4	4	3
BDH2	2	2	4	2	3	2	4	2	3	2	2	3	2	2	2	2	2	2	3	3	4	2	2	1	2	2	1	2	3	2
BDKRB1	3	2	3	2	3	3	4	2	3	2	3	5	3	2	2	2	3	3	4	3	5	2	2	2	4	3	2	4	3	4
BDKRB2	3	2	3	2	3	3	4	2	3	2	3	5	3	2	2	2	3	3	4	3	5	2	2	2	4	3	2	4	3	4
BDNF	3	2	4	4	5	3	4	4	3	3	3	2	2	2	3	3	3	3	4	4	4	3	3	2	4	4	2	3	4	3
BDP1	3	2	4	3	4	2	nan	3	2	3	2	4	3	2	2	3	3	3	4	4	2	2	3	2	3	3	2	4	3	2
BECN1	2	2	4	3	4	3	4	3	2	2	2	5	2	2	2	2	4	3	4	4	5	3	2	3	2	2	3	3	3	3
BEGAIN	3	2	3	2	3	2	4	2	3	2	3	5	3	2	2	2	3	3	4	4	5	2	2	1	4	3	1	4	3	4
BEND5	3	2	3	4	3	2	4	3	3	2	3	4	2	2	3	3	3	3	3	3	3	2	3	2	2	3	2	2	3	2
BEND6	3	2	4	4	3	2	4	3	4	2	2	4	2	2	2	2	3	3	3	4	3	3	4	2	3	3	2	2	2	3
BEST1	3	2	3	3	3	3	5	3	4	3	3	4	3	2	3	4	3	3	4	4	4	4	3	2	4	3	2	3	4	3
BEST2	2	2	3	3	2	2	4	3	2	2	2	2	2	2	2	2	3	3	4	3	4	2	2	2	2	2	2	2	2	3
BEST3	3	2	4	3	4	2	4	2	4	3	3	4	4	2	2	3	3	2	4	2	4	2	3	2	3	3	2	3	3	2
BEST4	3	2	3	4	3	2	4	3	4	2	3	4	2	2	3	3	3	3	3	3	3	2	3	1	2	3	1	2	3	2
BET1	4	2	4	2	4	2	2	2	3	5	3	4	3	2	3	2	4	4	3	3	4	2	3	2	4	2	2	3	3	3
BET1L	2	2	4	4	2	3	4	3	3	3	2	3	2	2	3	3	4	3	3	2	4	3	4	2	4	4	2	3	4	3
BFAR	2	2	3	3	4	nan	4	3	nan	4	3	3	2	2	3	4	2	2	4	2	4	3	4	2	3	2	2	3	4	3
BFSP1	3	2	3	4	6	3	4	4	3	3	4	4	3	3	3	3	nan	3	4	2	4	1	3	2	4	3	2	4	3	3
BFSP2	3	2	4	nan	nan	3	4	3	3	2	3	4	3	2	2	2	3	4	4	5	3	3	4	2	3	3	2	4	4	3
BHLHA15	4	2	4	2	5	2	2	2	3	8	3	4	4	2	3	2	4	4	3	3	4	2	3	2	4	2	2	3	3	3
BHLHA9	2	2	4	3	3	2	2	2	4	2	2	2	2	2	2	3	3	3	2	2	5	2	3	1	3	2	1	3	3	2
BHLHE22	4	2	3	4	2	3	4	4	6	3	3	3	3	2	3	3	2	2	4	3	4	3	3	3	4	4	1	4	4	3
BHLHE23	4	2	6	4	4	3	4	4	5	4	4	4	3	3	5	3	4	3	4	5	6	3	3	2	5	4	2	4	5	5
BHLHE40	4	2	4	3	2	3	4	4	4	2	2	2	3	1	2	3	3	2	2	3	4	3	2	1	3	3	1	3	2	2
BHLHE41	3	2	4	5	4	2	6	5	7	2	3	6	8	2	2	4	5	4	4	4	4	4	6	2	2	2	2	3	8	4
BHMT	3	2	4	3	4	2	4	3	2	3	2	4	3	2	2	2	3	3	4	4	2	2	3	2	3	3	2	4	3	2
BHMT2	3	2	4	3	4	2	4	3	2	3	2	4	3	2	2	2	3	3	4	4	2	2	3	2	3	3	2	4	3	2
BICC1	3	2	3	3	4	2	4	3	4	3	2	4	2	2	2	3	3	3	3	4	4	2	4	nan	3	3	nan	3	1	3
BICD1	3	2	4	5	4	2	7	nan	4	3	3	2	4	2	2	5	5	4	4	4	4	4	4	2	4	4	2	3	nan	4
BICD2	3	2	4	4	3	2	4	4	3	2	3	2	2	2	3	2	3	3	4	3	3	2	2	2	3	2	2	4	2	2
BID	2	2	3	3	3	2	4	3	3	2	2	4	2	2	3	3	2	3	2	5	4	4	2	1	2	2	1	3	4	3
BIK	2	2	3	3	3	3	4	3	4	2	2	3	2	2	3	2	4	2	2	2	4	3	2	2	2	2	1	3	3	3
BIN1	2	2	4	3	4	3	4	3	3	3	2	4	2	2	2	4	3	3	4	3	4	3	3	2	3	3	2	3	3	3
BIN3	2	2	4	3	2	1	4	3	2	3	3	2	1	2	3	2	3	3	2	2	4	1	1	1	2	2	1	3	2	3
BIRC2	3	2	4	3	3	3	5	3	4	3	3	4	3	2	3	5	3	3	4	4	4	4	4	2	4	3	2	3	4	4
BIRC3	3	2	4	3	3	3	nan	3	4	3	3	4	3	2	3	5	3	3	4	4	4	4	4	2	4	3	2	3	4	4
BIRC5	3	3	5	3	4	3	4	3	nan	2	2	3	2	2	3	3	4	3	5	4	5	3	4	2	2	2	2	3	3	3
BIRC6	3	3	4	2	4	3	4	3	3	3	2	4	3	2	2	5	3	3	4	3	4	3	3	2	4	3	2	3	3	3
BIRC7	4	2	4	4	4	3	4	4	4	4	4	4	3	3	5	3	4	3	4	5	6	3	3	2	5	4	2	4	5	5
BIRC8	4	2	3	3	6	4	4	2	3	2	4	3	2	2	2	2	2	3	4	3	4	2	4	2	3	2	2	3	2	4
BIVM	2	2	2	2	5	2	3	2	4	2	2	2	1	2	3	3	2	2	2	4	4	2	2	1	3	3	1	3	3	4
BLK	2	2	4	2	2	1	4	1	2	3	3	2	3	2	3	2	2	3	2	2	4	1	1	1	2	2	1	3	2	3
BLM	3	2	3	3	4	2	4	2	3	2	3	4	2	2	2	3	2	2	4	3	4	2	nan	2	5	2	2	3	4	2
BLMH	4	2	4	2	4	2	4	2	2	2	2	3	2	2	2	2	4	2	4	4	5	3	4	2	4	2	2	3	3	4
BLNK	3	2	3	2	3	2	2	3	4	3	2	4	2	2	3	3	3	3	3	4	4	2	4	2	3	3	2	3	2	2
BLOC1S1	3	2	4	3	4	2	4	3	4	3	3	4	3	2	2	3	3	2	4	5	4	3	3	2	3	3	2	3	3	3
BLOC1S2	3	2	4	2	4	2	2	3	4	3	2	4	2	2	3	3	3	3	3	4	4	2	4	2	3	3	2	3	2	2
BLVRA	4	2	3	3	2	4	2	2	3	4	3	3	3	2	3	4	5	4	4	4	4	2	4	2	4	2	2	3	4	3
BLVRB	4	2	3	4	5	3	4	3	3	2	4	3	2	2	2	2	3	3	4	3	4	2	2	2	2	2	2	3	8	3
BLZF1	2	3	6	4	5	2	4	3	6	3	2	4	2	2	3	3	3	3	4	3	3	2	3	2	3	3	2	2	3	3
BMF	3	2	3	nan	4	2	5	4	2	2	3	4	2	2	2	3	2	2	4	3	4	3	3	2	2	2	2	3	3	2
BMI1	2	2	3	4	0	2	4	3	3	3	2	4	2	1	2	2	3	3	3	3	2	2	2	1	3	3	1	3	2	3
BMP1	2	2	4	3	2	1	4	3	2	3	3	2	1	2	3	2	3	3	2	2	4	1	1	1	2	2	1	3	2	3
BMP10	3	2	4	3	4	3	4	3	4	3	2	4	3	2	2	4	3	3	4	3	4	3	3	2	3	3	2	3	3	3
BMP2	3	2	3	2	4	3	4	2	3	3	4	4	4	3	3	2	2	3	4	2	4	1	3	2	4	3	2	4	2	3
BMP2K	2	2	4	2	3	2	3	2	nan	2	2	4	2	2	2	2	3	2	3	3	4	2	2	1	2	2	1	2	3	2
BMP3	2	2	4	2	3	2	4	2	3	2	2	4	2	2	2	2	3	2	3	3	4	2	2	1	2	2	1	2	3	2
BMP4	3	2	3	2	3	3	4	2	3	2	3	5	3	2	2	2	3	3	4	4	5	6	2	3	4	3	2	4	3	4
BMP5	3	2	4	4	3	2	4	3	4	2	2	4	2	2	2	2	3	3	3	4	3	3	4	2	3	3	2	2	3	3
BMP6	3	2	4	4	3	2	4	4	4	2	3	4	2	2	2	2	3	3	2	4	3	2	3	2	3	3	2	3	2	2
BMP7	4	2	4	4	4	3	4	4	6	4	3	4	3	3	5	3	3	3	4	4	5	2	3	2	5	4	2	4	nan	4
BMP8A	3	2	3	4	3	2	4	3	4	2	3	4	2	2	3	3	3	3	3	4	3	2	3	1	2	3	1	2	3	2
BMP8B	3	2	3	4	3	2	4	3	4	2	3	4	2	2	3	3	3	3	3	4	3	2	3	1	2	3	1	2	3	2
BMPER	4	2	3	3	2	4	2	2	3	4	3	3	3	2	3	4	4	4	4	3	4	2	4	2	4	2	2	3	4	3
BMPR1A	3	2	3	2	nan	2	4	3	3	3	2	4	2	2	2	3	3	3	3	4	4	2	4	2	3	3	2	3	2	2
BMPR1B	2	nan	nan	2	3	nan	nan	2	nan	2	2	4	2	2	2	2	2	2	3	3	4	2	2	1	2	2	1	2	3	2
BMPR2	2	2	4	4	4	3	4	4	3	4	2	4	3	2	2	4	3	3	5	3	4	3	4	2	4	3	3	4	3	3
BMS1	2	2	3	3	3	2	4	3	nan	3	2	4	2	2	3	3	3	3	3	3	4	2	4	1	3	3	1	3	3	3
BNC1	3	2	3	3	4	2	4	2	3	2	3	4	2	2	2	3	2	2	4	3	4	2	3	2	4	2	2	3	4	2
BNC2	2	2	4	2	2	2	2	2	3	1	nan	2	2	2	2	2	3	2	2	3	3	3	1	nan	nan	2	nan	4	2	2
BNIP1	4	2	4	3	4	3	4	4	4	3	2	4	3	2	3	3	4	3	4	4	4	2	3	2	4	4	2	4	3	3
BNIP2	3	2	3	5	4	2	4	5	2	2	3	4	2	2	2	3	4	2	4	4	4	2	3	2	4	2	2	3	3	2
BNIP3	2	2	3	2	4	2	4	3	3	3	3	4	3	2	3	3	3	3	2	3	4	2	4	2	3	2	2	3	2	2
BNIP3L	2	2	4	3	2	1	4	3	1	3	3	2	3	2	3	2	2	3	2	2	4	1	1	1	2	2	1	3	2	3
BNIPL	3	3	6	4	4	2	5	3	5	3	2	4	2	2	3	3	3	3	4	3	3	4	3	2	4	3	2	2	3	3
BOC	4	2	4	3	5	3	4	3	4	2	3	4	2	2	2	4	3	3	4	4	3	3	4	2	3	3	2	4	4	3
BOK	2	2	4	nan	nan	nan	4	nan	3	3	2	4	2	2	2	3	3	3	4	3	4	3	3	2	3	3	2	4	3	3
BOLA1	3	3	6	4	4	2	3	3	6	3	2	4	2	2	3	3	3	3	4	3	3	4	3	2	4	3	2	2	3	3
BOLA3	3	2	4	3	4	3	4	3	4	3	2	4	2	2	2	4	3	3	4	3	4	3	3	2	3	3	2	3	3	3
BOP1	3	2	3	3	4	3	4	4	3	4	3	3	3	1	4	4	3	3	4	4	4	6	3	3	5	5	1	4	4	4
BORA	2	2	2	1	6	2	4	1	4	2	3	2	1	2	3	3	1	2	2	4	4	2	2	1	4	3	1	3	3	4
BPESC1	4	2	4	4	5	3	4	3	3	2	3	4	3	2	2	2	3	3	4	5	3	3	4	2	3	3	2	4	4	3
BPGM	2	2	5	2	4	2	2	2	4	3	3	4	2	2	3	2	4	4	3	3	4	3	3	2	4	2	2	3	3	3
BPHL	nan	nan	3	nan	3	2	4	nan	nan	2	2	4	2	2	2	2	2	3	2	4	3	2	3	2	3	3	2	3	2	2
BPIFA1	4	2	4	4	4	3	4	4	4	3	4	4	3	3	5	3	3	3	4	3	5	2	3	2	4	3	2	4	5	4
BPIFA2	4	2	4	4	4	3	4	4	4	3	4	4	3	3	5	3	3	3	4	3	5	2	3	2	4	3	2	4	5	4
BPIFA3	4	2	4	4	4	3	4	4	4	3	4	4	3	3	5	3	3	3	4	3	5	2	3	2	4	3	2	4	5	4
BPIFA4P	4	2	4	4	4	3	4	4	4	3	4	4	3	3	5	3	3	3	4	3	5	2	3	2	4	3	2	4	5	4
BPIFB3	4	2	4	4	4	3	4	4	4	3	4	4	3	3	5	3	3	3	4	3	5	2	3	2	4	3	2	4	5	4
BPIFB6	4	2	4	4	4	3	4	4	4	3	4	4	3	3	5	3	3	3	4	3	5	2	3	2	4	3	2	4	5	4
BPIFC	2	2	3	3	3	2	4	3	3	2	2	3	2	2	3	2	nan	2	nan	2	4	2	2	1	2	2	1	3	3	3
BPNT1	3	3	4	3	3	2	4	2	5	3	2	4	2	2	3	3	3	3	4	3	3	2	4	2	3	3	2	2	3	3
BPTF	4	3	4	3	4	4	4	3	3	2	2	5	2	2	2	3	4	3	6	4	5	3	2	2	2	2	2	3	3	3
BRAF	2	2	5	2	4	2	2	2	5	3	3	4	2	2	3	2	4	4	3	3	4	2	3	2	4	2	2	3	3	3
BRAP	3	2	4	4	4	2	4	3	3	3	2	4	3	2	2	3	3	3	4	2	4	2	3	2	3	3	2	3	3	2
BRCA1	2	2	4	3	4	3	4	3	2	2	2	5	2	2	2	2	4	3	nan	4	5	3	2	3	2	2	3	3	3	3
BRCA2	2	2	3	2	4	2	2	2	nan	2	3	2	2	1	3	3	2	2	2	4	4	2	2	1	4	3	1	3	3	3
BRD1	2	2	3	3	2	4	4	2	3	2	2	3	2	2	3	2	3	2	2	2	4	3	2	2	2	2	1	3	3	3
BRD2	3	2	4	3	3	2	4	3	3	2	2	4	2	2	2	2	3	3	3	4	3	3	3	2	3	3	2	2	4	3
BRD3	3	2	4	4	3	2	4	4	nan	3	3	2	2	2	3	2	3	3	4	3	3	3	2	2	3	3	2	4	2	2
BRD4	2	2	3	3	2	2	4	3	3	2	2	3	2	2	2	2	3	3	4	5	4	2	2	2	2	2	2	2	2	3
BRD7	2	2	2	3	3	2	5	4	3	2	3	3	2	2	3	4	3	4	4	2	4	2	2	2	3	3	2	3	4	3
BRD8	4	2	4	3	4	3	4	3	4	3	2	4	3	2	3	2	4	3	4	4	4	2	3	2	3	3	2	4	3	2
BRD9	3	2	4	3	4	2	4	3	4	3	4	4	3	2	4	3	4	3	2	4	4	2	3	2	3	5	2	4	3	2
BRDT	3	2	3	4	3	2	2	5	4	2	3	4	2	2	3	3	3	3	3	4	3	2	2	2	2	3	2	2	3	2
BRE	3	3	4	nan	4	3	4	nan	3	3	2	4	2	2	2	4	3	3	4	3	4	3	3	2	3	3	2	3	3	3
BRF1	3	2	3	2	2	nan	4	2	3	2	3	5	3	2	2	2	3	5	4	4	5	2	5	nan	4	3	1	6	3	6
BRF2	3	2	4	3	2	2	4	3	3	3	3	3	3	2	3	2	3	3	2	4	4	5	1	1	4	4	1	3	2	3
BRI3	4	2	4	2	5	2	2	2	3	8	3	4	4	2	3	2	4	4	3	3	4	2	3	2	4	2	2	3	3	3
BRIP1	4	3	4	3	4	2	4	3	3	2	2	5	2	2	2	3	4	3	6	4	5	3	4	2	2	2	2	3	3	3
BRIX1	3	2	4	3	4	2	4	2	4	3	4	4	3	2	4	3	4	3	2	4	4	2	3	2	3	5	2	4	3	2
BRK1	4	2	4	3	2	3	4	4	4	2	2	2	3	1	2	3	3	2	2	3	4	3	2	1	3	3	1	3	2	2
BRMS1	2	2	3	3	3	3	5	3	4	3	3	4	3	2	3	4	4	3	4	4	4	4	4	2	4	3	2	3	4	3
BRMS1L	2	2	3	2	3	3	4	2	2	2	3	5	3	2	2	2	3	3	4	4	5	8	2	1	4	3	1	3	3	4
BROX	3	3	4	3	3	2	3	2	5	3	2	4	2	2	3	3	3	3	4	3	3	2	3	2	3	3	2	2	3	3
BRPF1	4	2	4	3	2	3	4	3	4	2	2	2	3	1	2	3	3	2	2	3	4	3	2	1	3	3	1	3	2	2
BRPF3	3	2	4	3	3	2	4	3	3	2	3	4	2	2	2	2	3	3	3	5	3	3	3	2	3	3	2	2	4	3
BRSK1	4	2	3	3	5	4	4	2	3	2	4	3	2	2	2	2	3	3	4	3	4	2	4	2	3	2	2	3	2	4
BRSK2	2	2	4	nan	2	nan	4	3	3	4	2	2	2	2	3	3	3	3	3	2	4	3	5	2	4	4	2	3	4	2
BRWD1	4	2	4	2	4	2	4	2	4	2	2	4	3	2	2	3	4	5	3	3	4	2	2	1	2	2	1	3	3	2
BSCL2	3	2	3	3	3	3	6	3	nan	3	3	4	3	2	3	4	3	3	4	4	4	4	3	2	4	3	2	3	4	3
BSDC1	3	2	3	2	3	2	4	2	3	2	3	4	2	2	3	3	3	3	3	2	3	2	3	1	2	3	1	2	3	2
BSG	2	2	nan	2	2	2	4	2	2	2	2	3	2	2	3	2	4	3	4	5	4	4	3	2	3	4	2	2	2	3
BSN	4	2	4	2	2	2	2	2	3	2	2	2	2	1	2	2	2	2	2	3	4	3	2	1	2	3	1	4	2	2
BSND	3	2	3	7	3	2	4	5	5	2	3	4	2	2	3	3	3	3	3	3	3	2	3	2	2	3	2	2	3	2
BSPRY	3	2	4	4	3	2	4	4	3	2	3	2	2	2	4	2	4	3	4	3	3	2	2	2	3	2	2	4	2	2
BST1	4	2	4	2	3	2	4	2	3	2	2	4	2	2	2	4	3	2	4	3	4	2	2	2	3	3	2	2	3	2
BST2	2	2	3	3	2	2	4	3	3	2	2	3	2	2	2	2	3	3	4	5	4	2	2	2	3	3	2	3	2	3
BTAF1	3	2	3	2	4	2	2	3	4	3	2	4	2	2	3	3	3	3	3	4	4	2	4	2	3	3	2	3	2	2
BTBD1	3	2	3	3	4	2	4	2	3	2	3	4	2	2	2	3	2	2	4	3	4	2	3	2	4	2	2	3	4	2
BTBD11	3	2	4	4	4	2	4	3	4	3	2	4	3	2	2	3	3	3	4	2	4	2	3	2	3	3	2	3	3	2
BTBD16	2	2	4	2	4	2	4	3	3	3	3	4	3	2	3	3	3	3	2	3	4	2	4	2	3	2	2	3	2	2
BTBD3	3	2	3	2	4	3	4	2	3	3	4	4	4	3	3	2	2	3	4	2	4	1	3	2	4	3	2	4	2	3
BTBD6	3	2	3	2	2	2	4	2	3	2	3	5	3	2	2	2	3	3	4	4	5	2	3	2	4	3	1	4	3	4
BTBD7	3	2	nan	nan	3	nan	4	nan	nan	2	3	5	3	2	2	2	3	3	4	4	5	2	2	2	4	3	2	4	3	4
BTBD8	3	2	3	4	3	2	2	5	4	2	3	4	2	2	3	3	3	3	3	4	3	2	2	2	2	3	2	2	3	2
BTBD9	3	2	4	3	nan	2	4	3	3	2	3	4	2	2	2	2	3	3	3	5	3	3	3	2	3	3	2	2	4	3
BTC	2	2	4	2	3	2	4	2	3	2	2	4	2	2	2	2	3	2	3	3	4	2	2	1	2	2	1	2	3	2
BTD	4	2	4	3	2	2	2	3	3	2	2	2	3	1	2	3	3	2	2	3	4	3	2	1	3	3	1	3	2	2
BTF3	3	2	4	3	4	2	4	3	2	3	2	4	3	2	2	2	3	3	4	4	4	2	3	2	4	3	2	4	3	2
BTF3L4	3	2	3	4	3	2	4	3	3	2	3	4	2	2	3	3	3	3	3	3	3	2	3	2	2	3	2	2	3	2
BTG1	3	2	4	3	4	2	4	3	4	3	2	4	4	2	2	3	3	3	4	2	4	2	3	2	3	3	2	3	3	2
BTG2	2	3	6	4	3	2	4	3	5	3	2	4	2	2	3	3	3	3	4	3	3	2	3	2	3	3	2	2	3	3
BTG3	4	2	3	2	4	2	4	2	2	2	2	4	2	2	2	3	3	4	3	6	4	2	2	1	2	2	1	3	3	3
BTG4	3	2	4	3	4	2	4	3	4	3	3	4	3	2	3	4	3	3	4	4	4	4	4	2	4	3	2	3	4	4
BTLA	4	2	4	3	5	3	4	3	4	2	3	4	2	2	2	4	3	3	4	4	3	3	4	2	3	3	2	4	4	3
BTN1A1	3	2	4	4	3	2	4	4	3	2	2	4	2	2	2	2	3	3	3	4	3	2	3	2	3	3	2	3	2	4
BTN2A1	3	2	4	4	3	2	4	4	3	2	2	4	2	2	2	2	3	3	3	4	3	2	3	2	3	3	2	3	2	4
BTN2A2	3	2	4	4	3	2	4	4	3	2	2	4	2	2	2	2	3	3	3	4	3	2	3	2	3	3	2	3	2	4
BTN3A2	3	2	4	4	3	2	4	4	nan	2	2	4	2	2	2	2	3	3	3	4	3	2	3	2	3	3	2	3	2	4
BTN3A3	3	2	4	4	3	2	4	4	3	2	2	4	2	2	2	2	3	3	3	4	3	2	3	2	3	3	2	3	2	4
BTNL2	3	2	4	3	3	2	4	3	3	2	2	4	2	2	2	2	3	3	3	4	3	3	3	2	3	3	2	2	4	7
BTNL3	5	nan	3	3	3	3	4	4	3	3	2	4	3	2	3	3	4	3	4	5	4	2	3	2	4	4	2	4	3	3
BTNL8	5	nan	3	3	3	nan	4	4	nan	3	2	4	3	2	3	3	4	3	4	5	4	2	3	2	4	4	2	4	3	3
BTNL9	5	2	4	3	4	3	4	4	3	3	2	4	3	2	3	3	4	3	4	5	4	2	3	2	4	4	2	4	3	3
BTRC	3	2	4	2	4	2	2	3	3	3	2	4	2	2	3	3	3	3	3	4	4	2	4	2	3	3	2	3	2	2
BUB1	2	2	4	3	4	3	2	3	3	3	2	4	3	2	2	4	3	3	4	3	4	3	3	2	3	3	2	3	3	3
BUB1B	3	2	3	5	4	2	5	4	2	2	3	4	2	2	2	3	2	2	4	3	4	3	3	2	2	2	2	3	3	2
BUB3	2	2	3	2	3	2	4	3	3	3	3	4	3	2	3	3	3	3	2	3	4	2	4	2	3	2	2	3	2	2
BUD13	3	2	4	3	4	2	4	3	4	3	3	4	3	2	3	4	3	3	4	4	4	4	4	2	4	3	2	3	4	2
BUD31	3	2	4	2	5	2	2	2	3	3	3	4	3	2	3	2	4	4	3	3	4	2	3	2	4	2	2	3	3	3
BVES	3	2	6	4	3	2	4	5	2	2	2	2	2	2	2	2	3	3	2	2	3	3	3	1	3	3	1	2	4	2
BYSL	3	2	4	3	3	2	4	3	4	2	2	4	2	2	2	2	3	3	3	5	3	3	3	2	3	3	2	2	6	3
BZRAP1	4	3	4	3	4	2	4	3	3	2	2	5	2	2	2	3	4	3	6	4	5	3	2	1	2	2	1	3	3	3
BZW1	2	2	4	4	4	3	4	4	3	3	2	4	3	2	2	3	3	3	4	3	4	3	3	2	4	3	2	4	3	3
BZW2	4	2	3	3	2	5	2	2	3	4	3	3	4	2	3	5	4	4	4	4	4	2	4	2	5	2	2	3	4	3
C10orf10	2	2	3	3	4	2	4	3	4	3	2	4	2	2	3	3	3	3	3	3	4	2	4	1	3	3	1	3	1	3
C10orf11	3	2	3	nan	nan	nan	nan	nan	4	3	nan	4	2	2	2	3	3	3	3	nan	4	2	4	2	3	3	2	3	2	2
C10orf111	2	2	3	4	4	2	4	3	3	3	2	4	2	1	2	2	3	3	3	3	2	2	2	1	3	3	1	3	2	3
C10orf113	2	2	3	4	0	2	4	3	3	3	2	4	2	1	2	2	3	3	3	3	2	2	2	1	3	3	1	3	2	3
C10orf116	3	2	3	2	3	2	4	3	4	3	2	4	2	2	2	3	3	3	3	4	4	2	4	2	3	3	2	3	2	2
C10orf118	2	2	3	2	4	2	4	3	3	3	3	4	3	2	3	3	3	3	2	4	4	2	4	2	3	2	2	3	2	2
C10orf12	3	2	3	2	3	2	2	3	4	3	2	4	2	2	3	3	3	3	3	4	4	2	4	2	3	3	2	3	2	2
C10orf120	2	2	3	2	3	2	4	3	3	3	3	4	3	2	3	3	3	3	2	3	4	2	4	2	3	2	2	3	2	2
C10orf129	3	2	3	2	3	2	2	3	4	3	2	4	2	2	3	3	3	3	3	4	4	2	4	2	3	3	2	3	2	2
C10orf137	2	2	4	2	4	2	4	3	3	3	3	4	3	2	3	3	3	3	2	3	4	2	4	2	3	2	2	3	2	2
C10orf2	3	2	4	2	4	2	3	3	3	3	2	4	2	2	3	3	3	3	3	4	4	2	4	2	3	3	2	3	2	2
C10orf25	2	2	3	3	4	2	4	3	4	3	2	4	2	2	3	3	3	3	3	3	4	2	4	1	3	3	1	3	1	3
C10orf32	2	2	4	2	4	2	2	3	3	3	2	4	2	2	3	3	3	3	3	4	4	2	4	2	3	3	2	3	2	2
C10orf47	2	2	3	5	4	2	4	4	3	3	2	4	2	1	2	2	3	3	3	3	2	2	2	2	3	3	2	3	2	3
C10orf53	2	2	3	3	4	2	4	3	3	3	2	4	2	2	3	3	3	3	3	3	4	2	4	1	3	3	1	3	1	3
C10orf54	3	2	3	3	3	2	4	3	4	3	0	4	2	2	3	3	3	3	3	4	4	2	4	2	3	3	2	3	2	2
C10orf57	3	2	3	3	4	2	4	4	4	3	3	4	2	2	3	3	3	3	3	4	4	2	4	2	3	3	2	3	2	2
C10orf71	2	2	3	3	4	2	4	3	3	3	2	4	2	2	3	3	3	3	3	3	4	2	4	1	3	3	1	3	1	3
C10orf76	nan	2	4	2	4	2	2	3	3	3	2	4	2	2	3	3	3	3	3	4	4	2	4	2	3	3	2	3	2	2
C11orf1	3	2	4	3	4	2	4	3	4	3	3	4	3	2	3	4	3	3	4	4	4	4	4	2	4	3	2	3	4	4
C11orf16	2	2	4	4	2	3	4	3	3	3	2	2	2	2	3	3	3	3	6	2	4	3	5	2	4	4	2	3	4	2
C11orf24	3	2	3	3	3	3	5	3	4	3	3	4	3	2	3	4	3	3	4	4	4	4	4	2	4	3	2	3	4	4
C11orf30	3	2	3	3	3	3	4	3	4	3	3	4	3	2	3	4	3	3	4	4	4	4	4	2	4	3	2	3	4	4
C11orf31	3	2	3	3	3	3	4	3	2	2	3	4	3	2	3	4	3	3	4	4	4	4	3	2	4	3	2	3	4	3
C11orf40	2	2	4	4	2	3	4	2	3	3	2	2	2	2	3	3	3	3	5	2	4	3	5	2	3	4	2	3	4	2
C11orf41	3	2	4	4	4	3	4	4	nan	3	3	2	2	2	3	2	3	3	4	4	4	3	3	2	4	4	2	3	4	3
C11orf42	2	2	4	4	2	3	4	2	3	3	2	2	2	2	3	3	3	3	5	2	4	3	5	2	4	4	2	3	4	2
C11orf45	3	2	4	3	4	2	4	3	4	3	3	4	3	2	3	4	3	3	4	4	4	4	4	2	4	3	2	3	4	2
C11orf48	3	2	3	2	3	3	4	nan	5	3	3	4	3	2	3	4	3	3	4	4	4	4	3	2	4	3	2	3	4	3
C11orf52	3	2	4	3	4	2	4	3	4	3	3	4	3	2	3	4	3	3	4	4	4	4	4	2	4	3	2	3	4	4
C11orf58	2	2	4	4	2	3	4	3	3	3	2	2	2	2	3	3	3	3	6	4	4	3	3	2	2	2	2	3	4	2
C11orf63	3	2	4	3	4	2	4	3	4	3	3	4	3	2	3	4	3	3	4	4	2	4	4	2	4	3	2	3	4	2
C11orf70	3	2	4	3	3	3	4	3	4	3	3	4	3	2	3	5	3	3	4	4	4	4	4	2	4	3	2	3	4	4
C11orf71	3	2	4	3	4	2	4	3	4	3	3	4	3	2	3	4	3	3	4	4	4	4	4	2	4	3	2	3	4	2
C11orf73	3	2	3	3	3	3	4	3	4	3	3	4	3	2	3	4	3	3	4	4	4	4	4	2	4	3	2	3	4	4
C11orf74	2	2	4	4	2	3	nan	4	3	3	3	2	2	2	3	3	3	3	4	4	4	3	3	2	4	4	2	3	4	3
C11orf75	3	2	3	3	3	3	4	3	4	3	3	3	3	2	3	4	3	3	4	4	4	4	4	2	4	3	2	3	4	4
C11orf80	3	2	3	3	3	3	5	3	4	3	3	4	3	2	3	4	4	3	4	4	4	4	4	2	4	3	2	3	4	4
C11orf82	3	2	4	3	3	3	4	3	3	3	3	2	3	2	3	4	3	3	4	4	4	4	4	2	4	3	2	3	4	4
C11orf85	3	2	3	3	3	3	5	3	3	3	3	4	3	2	3	4	4	3	4	4	4	4	4	2	4	3	2	3	4	3
C11orf88	3	2	4	3	4	2	4	3	4	3	3	4	3	2	3	4	3	3	4	4	4	4	4	2	4	3	2	3	4	4
C12orf10	3	2	4	2	4	2	4	2	4	3	3	4	3	2	3	3	3	2	4	5	4	3	3	2	3	3	2	4	3	3
C12orf23	3	2	4	4	4	2	4	3	4	3	2	4	3	2	2	3	3	3	4	2	4	2	3	2	3	3	2	3	3	2
C12orf29	3	2	4	3	4	2	4	3	5	3	3	4	4	2	2	3	3	3	4	2	4	2	3	2	3	3	2	3	3	2
C12orf4	3	2	4	5	4	2	2	4	4	2	3	2	2	2	2	4	5	4	4	4	4	2	2	2	2	3	2	2	4	3
C12orf40	3	2	4	2	4	2	4	2	5	3	3	4	nan	2	2	3	3	2	4	4	4	4	3	2	4	3	2	4	5	3
C12orf43	3	2	4	4	4	2	4	3	3	3	3	4	3	2	2	3	3	3	4	2	4	2	3	2	4	3	2	3	3	2
C12orf44	3	2	4	2	4	2	4	2	4	3	3	4	3	2	3	3	3	2	4	4	4	3	3	2	3	3	2	4	3	3
C12orf45	3	2	4	3	4	2	4	3	4	3	2	2	3	2	2	3	3	3	4	2	4	2	3	2	3	3	2	3	3	2
C12orf49	3	2	4	3	4	2	4	3	3	3	3	4	3	2	2	3	3	3	4	2	4	2	3	2	3	3	2	3	3	2
C12orf5	3	2	4	5	4	2	2	5	4	2	3	2	2	2	2	4	5	4	4	4	4	2	2	2	2	3	2	2	4	3
C12orf52	3	2	4	3	4	2	4	3	3	3	2	4	3	2	2	3	3	3	4	2	4	2	3	2	3	3	2	3	3	2
C12orf60	3	2	4	5	4	2	2	4	4	2	3	2	2	2	2	4	4	4	4	5	4	2	2	2	2	3	2	2	nan	4
C12orf63	3	2	4	3	4	2	4	3	4	3	2	4	3	2	2	3	3	3	4	2	4	2	3	2	3	3	2	3	3	2
C12orf66	3	2	4	3	4	2	4	2	4	3	3	4	4	2	2	3	3	2	4	2	4	2	3	2	3	3	2	3	3	2
C12orf69	3	2	4	5	4	2	2	4	4	2	3	2	2	2	2	4	4	4	4	5	4	2	2	2	2	3	2	2	5	4
C13orf33	2	2	3	2	4	2	4	2	3	2	3	2	2	1	3	3	2	2	2	4	4	2	2	1	4	3	1	3	3	3
C13orf35	2	2	2	2	5	2	4	2	4	2	3	2	1	2	4	3	2	2	2	4	4	2	2	1	4	3	1	3	3	4
C14orf1	3	2	3	2	3	3	4	2	3	2	3	5	3	2	2	2	3	3	4	4	5	6	2	3	4	3	2	4	3	4
C14orf102	3	2	3	2	3	3	4	2	3	2	3	6	3	2	2	2	3	3	4	4	6	2	3	nan	4	3	1	4	nan	4
C14orf105	3	2	3	2	3	3	4	2	3	2	3	5	3	2	2	2	3	3	4	4	5	4	2	3	4	3	2	4	3	4
C14orf118	3	2	3	2	3	3	4	2	3	2	3	5	3	2	2	2	3	3	4	4	5	5	2	2	4	3	2	4	3	4
C14orf119	2	2	3	2	3	3	4	2	3	2	3	5	3	2	2	1	3	3	4	4	5	2	2	1	2	2	1	3	3	4
C14orf126	2	2	3	2	3	3	4	2	2	2	3	5	4	2	2	1	3	3	4	5	5	7	2	3	5	3	2	3	3	4
C14orf132	3	2	3	2	3	3	4	2	3	2	3	5	3	2	2	2	3	3	4	3	5	2	2	2	4	3	2	4	3	4
C14orf159	3	2	3	2	3	3	4	2	3	2	3	5	3	2	2	2	3	3	4	4	5	2	2	1	4	3	1	4	3	4
C14orf162	3	2	3	2	3	3	4	2	3	2	3	5	3	2	2	2	3	3	4	4	5	4	2	3	4	3	2	4	3	4
C14orf166	3	2	3	2	3	3	4	2	3	2	3	5	3	2	2	2	3	3	4	4	5	4	2	3	4	3	2	4	3	2
C14orf166B	3	2	3	2	3	3	4	2	4	2	3	5	3	2	2	2	3	3	4	4	5	6	2	3	4	3	2	4	3	4
C14orf183	3	2	3	2	3	3	4	2	3	2	3	5	3	2	2	2	3	3	4	4	5	6	3	3	5	3	2	4	3	4
C14orf2	3	2	3	2	3	3	4	2	3	2	3	5	3	2	2	2	3	3	4	4	5	2	2	1	4	3	1	4	3	4
C14orf28	3	2	5	2	3	3	3	2	2	2	3	5	3	2	2	2	2	3	4	3	5	4	2	3	4	3	2	3	3	3
C14orf37	3	2	3	2	3	3	4	2	3	2	3	5	3	2	2	2	3	3	4	4	5	4	2	3	4	3	2	4	3	4
C14orf39	3	2	3	2	3	3	4	2	3	2	3	5	3	2	2	2	3	3	4	4	5	4	2	3	4	3	2	4	3	4
C14orf93	2	2	3	4	3	3	4	4	3	2	3	5	3	2	2	1	3	3	4	4	5	2	2	1	2	2	1	3	3	4
C15orf23	3	2	3	5	4	2	5	4	2	2	3	4	2	2	2	3	2	2	4	3	4	3	3	2	2	2	2	3	3	2
C15orf29	3	2	3	5	4	2	4	4	2	2	3	4	2	2	2	3	2	2	4	3	4	2	3	2	2	2	2	3	3	2
C15orf38	3	2	3	3	4	2	4	2	3	2	3	4	2	2	2	3	2	2	4	3	4	2	3	2	5	2	2	3	4	2
C15orf39	3	2	3	3	4	2	4	2	2	2	3	4	2	2	2	3	2	2	4	3	4	2	3	2	4	2	2	3	3	2
C15orf54	3	2	3	5	4	2	4	4	2	2	3	4	2	2	2	3	2	2	4	3	4	2	3	2	2	2	2	3	3	2
C15orf55	3	2	3	5	4	2	4	4	2	2	3	4	2	2	2	3	2	2	4	3	4	2	3	2	2	2	2	3	3	2
C15orf63	3	2	3	4	4	2	3	4	2	2	3	4	2	2	2	3	2	2	4	3	4	2	3	2	2	2	2	3	3	2
C16orf45	2	2	3	3	4	3	4	3	2	nan	3	3	2	2	3	4	2	2	4	2	4	3	4	2	3	2	2	3	4	3
C16orf46	2	2	3	3	3	nan	4	3	3	2	3	3	2	2	3	4	3	4	4	2	4	2	2	2	3	4	2	3	4	3
C16orf5	2	2	3	3	4	3	4	3	3	4	3	4	2	2	3	4	2	2	4	3	4	4	3	2	4	2	2	3	4	4
C16orf52	2	2	4	3	4	3	4	3	3	3	3	3	2	2	3	4	2	2	4	2	4	3	3	2	3	2	2	3	4	3
C16orf53	2	2	4	3	4	3	4	3	2	4	3	3	2	2	3	4	2	3	4	2	4	3	3	2	3	2	2	3	4	3
C16orf55	2	2	3	3	5	2	4	3	3	2	3	4	2	2	3	4	4	4	4	3	4	2	2	2	3	4	2	3	4	3
C16orf58	2	2	3	3	4	3	4	3	3	3	3	3	2	2	3	4	2	3	4	2	4	3	3	2	3	2	2	3	4	3
C16orf62	2	2	3	3	4	3	4	3	3	3	2	3	2	2	3	4	2	2	4	2	4	3	4	2	3	2	2	3	4	3
C16orf7	2	2	3	3	5	2	4	3	3	2	3	4	2	2	3	4	4	4	4	3	4	2	2	2	3	4	2	3	4	3
C16orf71	2	2	3	3	4	3	4	3	3	4	3	4	2	2	3	4	2	2	4	3	4	4	3	2	4	2	2	3	4	4
C16orf72	2	2	3	3	4	3	4	3	2	4	3	3	2	2	3	4	2	2	4	2	4	3	3	2	3	2	2	3	4	3
C16orf78	2	2	2	3	3	2	4	4	3	2	3	3	2	2	3	4	3	4	4	2	4	2	2	2	3	3	2	3	4	3
C16orf80	2	2	2	3	3	2	4	4	2	2	3	3	2	2	3	4	3	4	4	2	4	2	2	2	3	4	2	3	4	3
C16orf87	2	2	2	3	3	3	4	4	2	4	3	3	2	2	3	4	3	4	4	2	4	2	2	2	3	4	2	3	4	3
C16orf89	2	2	3	3	4	3	4	3	3	3	3	4	2	2	3	4	2	2	4	3	4	4	3	2	3	2	2	3	4	4
C16orf93	2	2	4	3	4	3	4	3	3	3	3	3	2	2	3	4	2	3	4	2	4	3	3	2	3	2	2	3	4	3
C17orf101	3	3	4	3	4	3	4	3	4	2	2	3	2	2	3	3	4	3	6	4	5	3	4	2	2	3	2	3	3	3
C17orf102	2	2	4	3	4	3	4	3	2	2	2	3	2	2	2	2	4	3	4	4	5	3	3	2	4	2	2	3	3	4
C17orf104	2	2	4	3	4	3	4	3	2	2	2	5	2	2	2	2	4	3	6	4	5	3	2	4	2	2	4	3	3	3
C17orf28	3	3	4	3	4	3	4	3	3	2	2	3	2	2	3	3	4	3	5	4	5	3	4	2	2	2	2	3	3	3
C17orf49	2	2	4	3	3	2	3	2	4	2	2	2	2	2	2	3	3	3	3	3	5	2	3	1	3	2	1	3	3	2
C17orf51	5	2	4	2	3	2	2	2	3	2	2	2	2	2	2	3	4	3	2	2	5	2	3	1	0	4	1	3	3	2
C17orf58	4	nan	4	3	4	4	4	3	2	2	2	5	2	2	2	3	4	3	6	4	5	3	2	2	2	2	2	3	3	3
C17orf66	2	2	4	3	4	2	4	3	2	2	2	3	2	2	2	2	4	3	4	4	5	3	4	4	4	2	4	3	3	4
C17orf75	2	2	4	2	4	4	4	2	2	2	2	3	2	2	2	2	4	3	4	4	5	3	4	2	4	2	2	3	3	4
C17orf76-AS1	7	2	4	2	3	2	2	2	3	2	2	2	2	2	2	3	3	3	2	2	5	2	3	1	3	5	1	3	3	2
C17orf78	2	2	4	3	4	4	4	3	2	2	2	3	2	2	2	2	4	3	4	4	5	3	2	3	5	2	3	3	3	4
C17orf80	3	3	4	3	4	3	4	3	3	2	2	3	2	2	3	3	4	3	5	4	5	3	4	2	2	2	2	3	3	3
C17orf85	2	2	4	3	3	2	2	2	3	2	2	2	2	2	2	3	3	3	2	2	5	2	3	1	3	2	1	3	3	2
C17orf97	2	2	4	3	3	2	3	3	3	2	2	2	2	2	2	3	3	3	2	2	5	2	3	1	3	2	1	3	3	2
C18orf1	4	2	3	2	nan	nan	4	nan	1	2	2	1	2	2	2	2	3	3	4	2	4	4	3	2	4	3	2	2	4	2
C18orf25	2	2	3	2	2	1	4	2	2	3	2	3	2	2	2	2	3	3	2	4	2	1	2	1	2	4	1	1	1	1
C18orf26	2	2	3	2	2	1	4	1	2	1	2	2	2	2	2	2	2	3	2	2	2	1	2	1	1	1	1	1	1	1
C18orf34	2	2	3	2	2	1	4	2	2	3	2	3	2	2	2	2	2	3	2	5	3	3	nan	1	2	3	1	2	1	1
C18orf8	2	2	3	2	8	1	4	2	2	3	2	3	2	2	2	2	7	3	4	6	4	6	4	1	8	7	1	2	2	3
C19orf10	2	2	3	3	2	2	4	2	2	2	2	3	2	2	3	2	4	3	4	3	4	2	2	2	2	2	2	2	2	3
C19orf18	4	2	3	3	6	3	4	2	3	2	4	3	2	2	2	2	2	3	5	3	4	2	4	2	3	2	2	3	2	4
C19orf21	2	2	3	2	2	2	4	2	2	2	2	3	2	2	3	2	4	3	4	5	4	4	3	2	3	4	2	2	2	3
C19orf40	4	2	3	4	6	3	4	3	3	2	4	3	2	2	2	2	4	3	4	3	4	2	4	3	4	4	2	3	4	3
C19orf43	2	2	3	3	2	2	4	3	2	2	2	2	2	2	2	2	3	3	4	3	4	2	2	2	2	2	2	2	2	3
C19orf45	2	2	3	3	2	2	4	3	2	2	2	2	2	2	2	2	3	3	4	3	4	2	2	2	2	2	2	2	2	3
C19orf48	4	2	3	3	4	3	4	2	3	2	4	3	2	2	2	2	2	3	4	3	4	2	2	2	3	2	2	3	2	3
C19orf59	2	2	3	3	2	2	4	3	2	2	2	2	2	2	2	2	3	3	4	3	4	2	2	2	2	2	2	2	2	3
C19orf6	2	2	3	2	2	2	4	2	2	2	2	3	2	2	3	2	4	3	4	5	4	4	3	2	3	4	2	2	2	3
C1D	3	2	4	3	4	3	4	3	5	3	2	4	3	2	2	4	3	3	4	3	4	3	3	2	3	3	2	3	3	3
C1GALT1	4	2	2	3	2	5	2	2	3	4	3	3	3	2	3	4	3	4	4	nan	4	2	4	2	4	3	2	3	4	3
C1QA	2	2	3	2	3	2	4	2	3	2	3	4	2	2	3	3	3	2	3	2	4	2	3	1	2	3	1	2	3	2
C1QB	2	2	3	2	3	2	4	2	3	2	3	4	2	2	3	3	3	2	3	2	4	2	3	1	2	3	1	2	3	2
C1QBP	2	2	4	3	3	2	2	2	3	2	2	2	2	2	2	3	3	3	2	2	3	2	3	1	3	2	1	3	3	2
C1QC	2	2	3	2	3	2	4	2	3	2	3	4	2	2	3	3	3	2	3	2	4	2	3	1	2	3	1	2	3	2
C1QL1	2	2	4	3	4	3	4	3	2	2	2	5	2	2	2	2	4	3	6	4	5	3	2	4	2	2	4	3	3	3
C1QL2	2	2	4	3	4	3	4	3	3	3	2	4	2	2	2	4	3	3	4	3	4	3	3	2	3	3	2	3	3	3
C1QL3	2	2	3	4	0	2	4	3	3	3	2	4	2	1	2	2	3	3	3	3	2	2	2	1	3	3	1	3	2	3
C1QTNF3	3	2	3	3	4	2	4	2	4	3	4	4	3	2	4	3	4	3	2	4	4	2	3	2	3	5	2	4	3	2
C1QTNF5	3	2	4	3	4	2	4	3	4	3	3	4	3	2	3	4	3	3	4	4	4	4	4	2	4	3	2	3	4	2
C1QTNF6	2	2	3	3	3	2	4	3	3	2	2	3	2	2	3	2	3	2	2	2	4	3	2	2	2	2	1	3	3	3
C1QTNF9	2	2	3	2	4	2	4	2	3	2	3	2	2	1	4	3	2	2	2	4	4	2	2	1	4	3	1	2	3	2
C1R	3	2	4	4	4	2	2	4	5	2	3	2	2	2	3	4	5	4	4	4	4	3	2	2	3	3	2	2	4	4
C1RL	3	2	4	4	4	2	2	4	5	2	3	2	2	2	3	4	5	4	4	4	4	3	2	2	3	3	2	2	4	4
C1S	3	2	4	4	4	2	2	4	5	2	3	2	2	2	3	4	5	4	4	4	4	3	2	2	3	3	2	2	4	4
C1orf100	3	3	4	3	3	2	4	2	5	3	2	4	2	2	3	3	3	3	4	3	3	2	3	2	3	4	2	2	3	3
C1orf105	2	3	6	4	5	2	4	3	6	3	2	4	2	2	3	3	3	3	4	3	3	2	3	2	3	3	2	2	3	3
C1orf106	2	3	6	4	3	2	nan	3	5	3	2	4	2	2	3	3	3	3	4	3	3	2	3	2	3	3	2	2	3	3
C1orf110	3	3	6	4	nan	2	4	3	6	3	2	4	2	2	3	3	3	3	3	3	3	2	3	2	3	3	2	2	3	3
C1orf114	2	3	6	4	5	2	4	3	6	3	2	4	2	2	3	3	3	3	4	3	3	2	3	2	3	3	2	2	3	3
C1orf116	3	3	6	4	3	2	4	3	5	3	2	4	2	2	3	3	3	3	4	3	3	2	3	2	3	3	2	2	3	3
C1orf122	3	2	3	2	3	2	4	2	5	2	3	4	2	2	3	3	3	3	3	4	3	2	3	1	2	3	1	2	3	2
C1orf123	3	2	3	7	3	2	4	5	4	2	3	4	2	2	3	3	3	3	3	3	3	2	3	2	2	3	2	2	3	2
C1orf126	2	2	3	2	3	2	4	2	3	2	3	4	2	2	3	3	3	3	3	2	4	2	3	1	2	3	1	2	3	2
C1orf129	2	3	6	4	5	2	4	3	6	3	2	4	2	2	3	3	3	3	4	3	3	2	3	2	3	3	2	2	3	3
C1orf131	3	3	4	3	3	2	4	2	5	3	2	4	2	2	3	3	3	3	4	3	3	2	3	2	3	3	2	2	3	3
C1orf140	3	3	4	3	3	2	4	2	5	3	2	4	2	2	3	3	3	3	4	3	3	2	3	2	3	2	2	2	3	3
C1orf141	3	2	3	7	3	2	4	5	4	2	3	4	2	2	3	3	3	3	3	3	3	2	3	1	2	3	1	2	3	2
C1orf146	3	2	3	4	3	2	2	5	4	2	3	4	2	2	3	3	3	3	3	4	3	2	2	2	2	3	2	2	3	2
C1orf158	2	2	3	2	3	2	4	2	2	2	3	3	2	2	3	3	3	3	3	2	3	2	3	2	2	3	2	2	3	2
C1orf162	3	2	3	3	3	2	4	4	5	2	3	4	2	2	3	3	3	3	3	3	3	2	2	2	2	3	2	2	3	2
C1orf168	nan	2	3	nan	3	2	4	7	6	2	3	4	2	2	3	3	3	2	3	3	3	2	3	2	2	3	2	2	3	2
C1orf172	2	2	3	2	3	2	4	2	3	2	3	2	1	2	3	2	3	2	3	2	4	2	3	1	2	3	1	2	3	2
C1orf174	2	2	nan	2	3	2	4	2	3	2	3	4	2	2	3	3	3	3	3	2	3	2	3	1	2	3	1	2	3	2
C1orf192	3	3	6	4	5	2	4	3	6	3	2	4	2	2	3	3	3	3	4	3	3	2	3	2	3	3	2	2	3	3
C1orf198	3	3	4	3	3	2	4	2	5	3	2	4	2	2	3	3	3	3	4	3	3	2	3	2	3	3	2	2	3	3
C1orf21	2	3	6	4	3	2	4	3	5	3	2	4	2	2	3	3	3	3	4	3	3	2	3	2	3	3	2	2	3	3
C1orf213	2	2	3	2	3	2	4	2	3	2	3	4	2	2	3	3	3	2	3	2	4	2	3	1	2	3	1	2	3	2
C1orf227	3	3	6	2	3	2	4	2	2	3	2	4	2	2	3	3	3	3	4	3	3	2	3	2	4	3	2	2	3	3
C1orf27	2	3	6	4	3	2	4	3	5	3	2	4	2	2	3	3	3	3	4	3	3	2	3	2	3	2	2	2	3	3
C1orf31	3	3	4	2	3	2	4	2	5	3	2	4	2	2	3	3	3	3	4	4	3	2	3	2	3	3	2	2	3	3
C1orf35	3	3	4	3	3	2	4	2	5	3	2	4	2	2	3	3	3	3	4	3	3	2	3	2	3	3	2	2	3	3
C1orf51	3	3	6	4	4	2	3	3	6	3	2	4	2	2	3	3	3	3	4	3	3	4	3	2	4	3	2	2	3	3
C1orf56	3	3	6	4	4	2	5	3	5	3	2	4	2	2	3	3	3	3	4	3	3	4	3	2	4	3	2	2	3	3
C1orf63	2	2	3	2	3	2	4	2	3	nan	3	4	nan	2	3	3	3	2	3	2	4	2	3	nan	1	2	nan	nan	3	2
C1orf74	3	3	6	2	3	2	4	2	5	3	2	4	2	2	3	3	3	3	4	3	3	2	3	2	3	3	2	2	3	3
C1orf85	3	3	6	4	4	2	4	3	6	3	2	4	2	2	3	3	3	3	4	3	4	2	3	2	4	3	2	2	3	3
C1orf87	3	2	3	8	3	2	4	6	4	2	3	4	2	2	3	3	3	3	3	3	3	2	3	1	2	3	1	2	3	2
C1orf88	3	2	3	3	3	2	4	4	5	2	3	4	2	2	3	3	3	3	3	3	3	2	2	2	2	3	2	2	3	2
C2	nan	2	4	3	3	2	4	3	4	2	2	4	2	2	2	2	3	3	3	4	4	3	3	2	3	3	2	3	4	5
C20orf111	4	2	4	4	4	3	4	4	4	4	4	4	3	3	5	3	3	3	4	4	5	2	3	2	4	3	2	4	5	4
C20orf132	4	2	4	4	4	3	4	4	4	4	4	4	3	3	5	4	3	3	4	4	5	2	3	2	4	3	2	4	5	4
C20orf151	4	2	4	4	4	3	4	4	6	4	4	4	3	3	5	3	4	3	4	5	6	3	3	2	5	4	2	4	5	5
C20orf152	4	2	4	4	4	3	4	4	4	4	4	4	3	3	5	4	3	3	4	5	5	2	3	2	4	3	2	4	5	4
C20orf173	4	2	4	4	4	3	4	4	4	4	4	4	3	3	5	4	3	3	4	5	5	2	3	2	4	3	2	4	5	4
C20orf196	3	2	3	2	4	3	4	2	3	3	4	4	3	3	3	2	3	3	4	2	4	1	3	2	4	3	2	4	2	3
C20orf20	4	2	6	4	4	3	4	4	6	4	4	4	3	3	5	3	4	3	4	5	6	3	3	2	5	4	2	4	5	5
C20orf202	3	2	3	2	4	3	4	2	3	3	4	4	3	3	3	2	2	3	4	2	4	1	3	2	4	3	2	4	2	3
C20orf24	4	2	4	4	4	3	4	4	5	4	4	4	3	3	5	4	3	3	4	5	5	2	3	2	4	3	2	4	5	4
C20orf26	3	nan	nan	4	4	nan	4	4	3	3	4	4	3	3	3	2	2	3	4	2	5	1	3	2	4	3	2	4	3	3
C20orf43	4	2	4	4	4	3	4	4	6	4	3	4	3	3	5	3	3	3	4	3	5	2	3	2	5	4	2	4	4	4
C20orf72	3	2	3	4	7	3	4	4	3	3	4	4	4	3	3	3	1	3	4	2	4	1	3	2	4	3	2	4	3	3
C20orf79	3	2	3	4	4	3	4	4	3	3	4	4	3	3	3	2	2	3	4	2	4	1	3	2	4	3	2	4	3	3
C20orf94	3	2	3	2	4	3	4	2	3	3	4	4	4	3	3	2	2	3	4	2	4	1	3	2	4	3	2	4	2	3
C21orf33	4	2	4	2	4	3	4	2	3	2	2	4	3	2	3	3	5	4	3	3	4	2	2	1	2	2	1	3	3	3
C21orf58	4	2	4	2	4	3	4	2	3	2	2	4	3	2	2	3	5	4	3	3	4	3	2	1	2	2	1	3	3	2
C21orf59	4	2	4	2	4	2	4	3	3	2	2	4	2	2	2	3	1	4	3	3	4	2	2	1	2	2	1	3	3	3
C21orf62	4	2	4	2	4	2	4	3	3	2	2	4	2	2	2	3	nan	4	3	3	4	2	2	1	2	2	1	3	3	nan
C21orf7	4	2	6	2	4	1	4	3	3	2	2	4	2	2	2	3	3	4	3	3	4	2	2	1	2	2	1	3	3	3
C21orf91	4	2	3	2	4	2	4	2	2	2	2	4	2	2	2	3	3	4	3	4	4	2	2	1	2	2	1	3	3	3
C22orf13	2	2	3	3	4	3	4	3	3	2	2	4	2	2	3	2	2	2	6	5	4	2	2	1	2	2	1	3	3	3
C22orf23	2	2	4	3	3	2	4	3	3	2	2	3	2	2	3	2	3	2	4	2	4	3	2	2	2	2	1	3	3	3
C22orf25	2	2	3	3	3	3	4	3	4	2	2	4	2	2	3	3	4	3	2	5	4	5	2	1	2	2	1	3	4	3
C22orf28	2	2	3	3	3	2	4	3	3	2	2	3	2	2	3	2	3	2	6	2	4	2	2	1	2	2	1	3	3	3
C22orf29	2	2	3	3	3	3	4	3	4	2	2	4	2	2	3	3	3	3	6	5	4	5	2	1	2	2	1	3	4	3
C22orf31	2	2	3	3	3	2	4	3	3	2	2	3	2	2	3	2	2	3	nan	2	4	2	2	1	2	2	1	3	3	3
C22orf32	2	2	3	3	3	2	4	3	3	2	2	3	2	2	3	2	3	2	2	2	4	3	2	2	2	2	1	3	3	3
C22orf40	2	2	3	3	2	2	4	3	3	2	2	3	2	2	3	2	3	2	2	2	4	2	2	2	2	2	1	3	3	3
C22orf46	2	2	3	3	3	3	4	3	3	2	2	3	2	2	3	2	3	2	2	2	4	3	2	2	2	2	1	3	3	3
C2CD2	4	2	4	2	4	3	4	2	4	2	0	4	3	2	3	3	4	4	3	3	4	2	2	1	2	2	1	3	3	2
C2CD2L	3	2	5	3	4	2	4	3	4	3	3	4	3	2	3	4	3	3	4	4	4	4	4	2	4	3	2	3	4	2
C2orf15	2	2	4	3	4	3	4	3	3	3	2	4	3	2	2	4	4	3	4	3	4	3	3	2	3	3	2	3	3	3
C2orf16	3	3	4	2	4	3	4	3	3	3	2	4	2	2	2	4	3	3	4	3	4	3	3	2	3	3	2	3	3	3
C2orf18	3	3	4	2	4	3	4	3	3	3	2	4	2	2	2	4	3	3	4	3	4	3	3	2	3	3	2	3	3	3
C2orf29	2	2	4	3	4	3	4	3	3	3	2	4	3	2	2	4	4	3	4	3	4	3	3	2	3	3	2	3	3	3
C2orf40	2	2	4	3	4	3	4	3	3	3	2	4	3	2	2	4	3	3	4	3	4	3	3	2	3	3	2	3	3	3
C2orf43	3	3	4	2	4	3	3	3	3	3	2	4	2	2	2	4	3	3	4	3	4	3	3	2	nan	3	2	3	3	3
C2orf44	3	3	4	2	4	3	3	3	4	3	2	4	2	2	2	4	3	3	4	3	4	3	3	2	3	3	2	3	3	3
C2orf47	2	2	4	4	4	3	4	4	3	3	2	4	3	2	2	3	3	3	4	3	4	3	3	2	3	3	2	3	3	3
C2orf48	3	2	4	2	4	3	3	3	3	3	1	4	2	2	2	4	3	3	4	4	4	3	3	2	4	3	2	3	3	3
C2orf49	2	2	4	3	4	3	4	3	3	3	2	4	3	2	2	4	3	3	4	3	4	3	3	2	3	3	2	3	3	3
C2orf50	3	2	4	2	4	3	3	3	3	3	1	4	2	2	2	4	3	3	4	3	4	3	3	2	4	3	2	3	3	3
C2orf57	2	2	4	4	4	3	4	4	4	3	2	4	3	2	2	3	3	3	4	3	4	3	3	2	4	3	2	3	3	3
C2orf61	3	3	4	3	4	3	4	3	3	3	2	4	2	2	2	4	3	3	4	3	4	3	3	2	3	3	2	3	3	3
C2orf66	2	2	4	4	4	3	4	4	3	3	2	4	3	2	2	3	3	3	4	3	4	3	3	2	3	3	2	3	3	3
C2orf69	2	2	4	4	4	3	4	4	3	3	2	4	3	2	2	3	3	3	4	3	4	3	3	2	3	3	2	3	3	3
C2orf71	3	3	4	2	4	3	4	3	3	3	2	4	2	2	2	4	3	3	4	3	4	3	3	2	3	3	2	3	3	3
C2orf73	nan	2	nan	2	4	2	nan	2	2	3	2	4	3	2	2	4	3	2	4	3	4	3	4	2	4	3	2	3	3	3
C2orf76	2	2	3	3	4	3	4	3	3	3	2	4	2	2	2	4	3	3	4	3	4	3	3	2	3	3	2	3	3	3
C2orf81	3	2	4	3	4	3	4	3	4	3	2	4	2	2	2	4	3	3	4	3	4	3	3	2	3	3	2	3	3	3
C2orf83	2	2	4	3	4	3	4	2	4	3	2	4	3	2	2	3	3	3	4	3	4	3	3	2	4	3	2	3	3	3
C2orf88	2	2	4	4	4	3	4	4	3	3	2	4	3	2	2	3	3	3	4	3	4	3	3	2	3	3	2	3	3	3
C3	2	2	3	3	2	2	4	3	2	2	2	2	2	2	2	2	3	3	4	3	4	2	2	2	2	2	2	2	2	3
C3AR1	3	2	4	5	4	2	2	5	4	2	3	2	2	2	2	4	5	4	4	5	4	2	2	2	2	3	2	2	4	4
C3P1	2	2	3	3	2	2	4	3	2	2	2	2	2	2	nan	2	3	3	4	3	4	2	2	2	2	2	2	2	2	3
C3orf15	4	2	4	4	5	3	4	3	3	2	3	4	3	2	2	3	3	3	4	4	3	3	4	2	3	3	2	4	4	3
C3orf19	4	2	4	3	2	3	2	3	3	2	1	2	3	1	2	3	3	2	2	3	4	3	2	1	3	3	1	3	2	2
C3orf24	4	2	4	3	2	3	4	nan	4	2	2	2	3	1	2	3	3	2	2	3	4	3	2	1	3	3	1	3	2	2
C3orf26	2	2	4	nan	6	3	nan	nan	3	2	3	4	2	2	2	4	4	3	4	4	3	3	4	2	3	3	2	4	4	3
C3orf30	4	2	4	4	5	3	4	3	3	2	3	4	3	2	2	3	4	3	4	4	3	3	4	2	3	3	2	3	4	3
C3orf32	4	2	4	3	2	3	4	3	4	2	2	2	3	1	2	3	3	2	2	3	4	3	2	1	3	3	1	3	2	2
C3orf33	4	2	4	3	5	3	4	3	2	2	3	4	4	2	2	4	3	4	5	5	3	3	4	3	3	3	3	4	4	3
C3orf37	4	2	4	4	4	3	4	3	3	2	3	4	3	2	2	3	4	4	4	5	4	3	4	2	3	3	2	4	4	3
C3orf38	4	2	4	4	2	3	4	5	4	2	2	4	2	2	2	2	3	3	5	3	3	3	2	1	2	3	1	3	2	2
C3orf52	4	2	4	3	5	3	4	3	4	2	3	4	2	2	2	4	3	3	4	4	3	3	4	2	3	3	2	4	4	3
C3orf58	4	2	4	4	5	3	4	3	2	2	3	4	nan	2	2	4	3	3	5	5	3	3	4	2	3	3	2	4	4	3
C4BPA	3	3	6	nan	nan	nan	nan	nan	5	3	2	4	2	2	3	3	3	3	4	3	3	2	3	2	3	3	2	2	3	3
C4BPB	3	3	6	4	3	2	4	3	5	3	2	4	2	2	3	3	3	3	4	3	3	2	3	2	3	3	2	2	3	3
C4orf21	2	2	4	2	3	2	4	2	2	2	2	4	2	2	2	2	nan	2	3	3	4	2	2	2	2	2	2	2	3	2
C4orf22	2	2	4	2	3	2	4	2	3	2	2	4	2	2	2	2	nan	2	3	3	4	2	nan	1	1	2	1	2	3	2
C4orf26	2	2	4	2	3	2	4	2	3	2	2	4	2	2	2	2	3	2	3	3	4	2	2	1	2	2	1	2	3	2
C4orf27	2	2	4	2	3	1	4	2	3	2	2	3	2	2	2	2	3	2	3	3	4	2	2	2	2	2	2	2	3	2
C4orf32	2	2	4	2	3	2	3	2	2	2	2	4	2	2	2	2	2	2	3	3	4	2	2	2	2	2	2	2	3	2
C4orf33	2	2	4	2	3	2	4	2	3	2	2	4	2	2	2	2	2	2	3	3	4	2	2	1	2	2	1	2	3	2
C4orf34	2	2	3	2	3	2	4	2	2	2	2	4	2	2	2	4	3	2	4	3	4	2	2	2	3	3	2	2	3	2
C4orf36	2	2	4	2	3	2	4	2	3	2	2	4	2	2	2	2	3	2	4	3	4	2	2	1	2	2	1	2	3	2
C4orf40	2	2	4	2	3	2	4	2	2	2	2	4	2	2	2	2	3	2	3	3	4	2	2	1	2	2	1	2	3	2
C4orf45	2	2	4	2	3	2	4	2	3	2	nan	4	2	2	2	2	3	2	3	3	4	2	2	2	2	2	2	2	3	2
C4orf6	4	2	4	2	3	2	4	2	3	2	2	4	2	2	2	4	3	2	4	3	4	2	2	2	3	3	2	2	3	2
C5	3	2	4	4	3	2	4	4	3	2	3	2	2	2	4	2	4	3	4	3	3	2	2	2	3	2	2	4	2	2
C5AR1	4	2	3	2	5	3	4	2	3	2	4	3	2	2	2	2	2	3	4	3	4	2	2	2	3	2	2	3	2	4
C5orf15	3	2	4	3	4	3	4	3	3	3	2	4	3	2	3	2	4	3	4	4	4	2	3	2	3	3	2	4	3	2
C5orf20	4	2	4	3	4	3	4	3	3	3	2	4	3	2	3	2	4	3	4	4	4	2	3	2	3	3	2	4	3	2
C5orf22	3	2	4	3	4	2	4	2	5	3	4	4	3	2	4	3	4	3	2	4	4	2	3	2	3	5	2	4	3	2
C5orf24	3	2	4	3	4	3	2	3	3	3	2	4	3	2	3	2	4	3	4	4	4	2	3	2	3	3	2	4	3	2
C5orf25	4	2	4	3	4	3	4	4	6	3	2	4	3	2	3	3	4	3	4	4	4	2	3	2	4	4	2	4	3	3
C5orf28	3	2	3	4	4	4	4	3	4	3	4	4	3	2	4	3	4	3	2	4	4	2	3	2	3	4	2	4	3	2
C5orf34	3	2	3	4	4	4	4	3	4	3	4	4	3	2	4	3	4	3	2	4	4	2	3	2	3	4	2	4	3	2
C5orf4	4	2	4	3	4	3	4	3	4	3	2	4	3	2	3	2	4	3	4	4	4	2	3	2	3	3	2	4	3	3
C5orf42	3	2	4	3	4	2	4	3	4	3	4	4	3	2	4	3	4	3	2	4	4	2	3	2	3	3	2	4	3	2
C5orf44	3	2	1	3	4	4	4	nan	2	3	2	4	3	2	2	3	3	3	4	4	2	2	3	3	3	4	2	4	3	2
C5orf45	4	2	3	3	4	3	4	4	3	3	2	4	3	2	3	3	4	3	4	5	4	2	3	2	4	4	2	4	3	3
C5orf51	3	2	4	4	4	2	4	3	5	3	4	4	3	2	4	3	4	3	2	4	4	2	3	2	3	4	2	4	3	2
C5orf54	4	2	3	3	4	3	4	3	4	3	2	4	3	2	3	2	4	3	4	4	4	2	3	2	3	3	2	4	3	3
C5orf62	4	2	4	3	4	4	4	3	4	3	2	4	3	2	3	2	4	3	4	4	4	2	3	2	3	3	2	4	3	3
C5orf64	3	2	4	3	4	4	4	3	2	3	2	4	3	2	2	3	3	3	4	4	4	2	3	2	3	3	2	4	3	2
C6	3	2	nan	4	4	2	4	3	5	3	4	4	3	2	4	3	4	3	2	4	4	nan	3	2	3	4	2	4	3	2
C6orf10	3	nan	nan	3	3	2	4	3	2	2	2	4	2	2	2	2	3	3	3	4	3	3	3	2	3	3	2	2	4	nan
C6orf106	3	2	4	3	3	2	4	3	3	2	2	4	2	2	2	2	3	3	3	4	3	3	3	2	3	3	2	2	4	3
C6orf108	3	2	4	3	3	2	4	3	4	2	2	4	2	2	2	2	3	3	3	5	3	3	3	2	3	3	2	2	6	3
C6orf118	4	2	4	2	3	2	4	3	4	2	1	2	2	2	2	2	3	3	2	2	3	3	3	1	2	4	1	2	4	2
C6orf130	3	2	4	3	3	2	4	3	4	2	3	4	2	2	2	2	3	3	3	4	3	3	3	2	3	3	2	2	4	3
C6orf136	2	2	4	4	3	2	4	4	4	2	2	4	2	2	2	2	3	3	3	4	4	2	3	2	3	3	2	3	4	5
C6orf163	3	2	4	4	3	2	4	5	2	2	2	2	2	2	2	2	4	3	2	2	3	3	3	1	3	3	1	2	4	2
C6orf165	3	2	4	4	3	2	4	5	2	2	2	2	2	2	2	2	4	3	2	2	3	3	3	1	3	3	1	2	4	2
C6orf170	3	2	4	2	3	2	4	5	4	2	3	2	2	2	2	2	3	3	2	2	3	3	4	1	3	3	1	2	4	2
C6orf223	3	2	4	3	3	2	4	3	4	2	2	4	2	2	2	2	3	3	3	5	3	3	3	2	3	3	2	2	5	3
C6orf48	3	2	4	3	3	2	4	3	4	2	2	4	2	2	2	2	3	3	3	4	4	3	3	2	3	3	2	3	4	5
C6orf57	3	2	4	4	3	2	4	4	4	2	2	2	2	2	2	2	4	3	2	4	3	3	4	2	3	3	2	2	4	2
C6orf58	3	2	4	2	3	2	4	4	4	2	3	2	2	2	2	2	3	3	2	2	3	3	3	1	3	3	1	2	4	2
C6orf62	3	2	4	4	3	2	4	4	3	2	2	4	2	2	2	2	3	3	3	4	3	2	3	2	4	3	2	3	2	4
C6orf70	4	2	4	2	3	2	4	3	3	2	3	2	2	2	2	2	3	3	2	2	3	3	4	1	2	4	1	2	4	2
C6orf89	3	2	4	3	3	2	4	3	3	2	3	4	2	2	2	2	3	3	3	5	3	3	3	2	3	3	2	2	4	3
C7	3	2	3	4	4	2	4	3	5	3	4	4	3	2	4	3	4	3	2	4	4	2	3	2	3	4	2	4	3	2
C7orf10	4	2	3	3	2	4	2	2	3	4	3	3	3	2	3	4	5	4	4	3	4	2	4	2	4	2	2	3	4	3
C7orf23	4	2	4	2	5	2	2	2	3	4	3	4	3	2	3	2	4	4	3	3	4	2	3	2	4	2	2	3	3	3
C7orf31	4	2	4	3	6	4	2	2	3	4	3	3	3	2	3	4	4	4	4	4	4	2	4	2	4	2	2	3	4	3
C7orf41	4	2	3	3	2	4	2	2	3	4	3	3	3	2	3	4	4	4	4	4	4	2	4	2	4	2	2	3	4	3
C7orf43	4	2	4	2	4	2	3	2	3	3	3	4	3	2	3	2	4	4	3	3	4	2	3	2	4	2	2	3	3	3
C7orf57	4	2	3	3	2	4	2	2	3	4	3	3	3	2	3	4	5	4	4	4	4	2	4	2	4	2	2	3	4	3
C7orf60	2	2	4	2	2	2	2	2	4	3	3	4	2	2	3	2	4	4	3	3	4	2	3	2	4	2	2	3	3	3
C7orf66	4	2	4	2	6	2	2	2	4	3	3	4	4	2	3	2	4	4	3	3	4	2	3	2	4	2	2	3	3	3
C7orf69	4	2	3	3	2	4	2	2	5	4	3	3	3	2	3	4	5	4	4	4	4	2	4	2	4	2	2	3	4	4
C7orf71	4	2	3	3	2	4	nan	2	3	4	3	3	3	2	3	4	4	4	4	4	4	2	4	2	4	2	2	3	4	3
C8A	3	2	3	7	3	2	4	6	5	2	3	4	2	2	3	3	3	2	3	3	3	2	3	2	2	3	2	2	3	2
C8B	3	2	3	7	3	2	4	6	5	2	3	4	2	2	3	3	3	2	3	3	3	2	3	2	2	3	2	2	3	2
C8G	3	2	4	4	3	3	4	4	2	4	3	3	2	2	4	3	4	4	4	4	3	3	2	3	4	3	3	5	3	3
C8orf33	4	2	3	3	5	3	4	4	4	4	3	3	3	1	4	4	2	3	4	4	4	6	3	3	5	3	1	4	3	4
C8orf34	4	2	3	2	6	3	4	2	8	3	3	3	3	2	3	3	2	2	4	3	4	4	3	3	4	4	1	4	4	3
C8orf37	4	2	3	3	5	3	4	4	3	4	3	3	3	2	3	3	2	2	4	4	4	5	3	3	5	4	1	4	4	3
C8orf4	3	2	4	3	2	2	4	3	3	3	3	3	3	2	3	3	3	3	4	3	4	2	1	1	5	4	1	4	2	3
C8orf44	4	2	3	4	5	3	4	4	6	3	3	4	3	2	3	4	2	2	5	3	4	4	3	4	4	5	1	4	4	4
C8orf46	4	2	3	4	5	3	4	4	6	3	3	4	3	2	3	4	2	2	5	3	4	4	3	4	4	5	1	4	4	4
C8orf47	4	2	3	3	5	3	4	4	3	4	3	3	3	2	3	3	2	2	4	4	4	5	3	3	5	4	1	4	4	3
C8orf86	3	2	4	3	2	2	4	3	3	3	3	3	3	2	3	4	3	3	2	4	4	5	1	1	5	4	1	3	2	3
C9	3	2	3	4	4	2	4	3	5	3	4	4	3	2	4	3	4	3	2	4	4	2	3	2	3	4	2	4	3	2
C9orf11	2	2	4	2	2	2	2	2	3	1	3	2	2	2	3	2	3	2	2	3	3	3	1	2	1	2	2	4	2	2
C9orf114	3	2	4	3	3	2	4	3	2	2	3	2	2	2	3	2	3	3	4	3	3	3	2	2	3	3	2	4	2	2
C9orf123	2	2	4	4	2	3	2	4	3	1	1	2	2	2	2	2	3	2	2	3	3	3	1	2	0	2	2	4	2	2
C9orf131	2	2	4	4	2	2	5	4	3	3	3	2	2	2	3	2	3	2	2	3	3	3	4	2	3	3	2	4	3	2
C9orf135	3	2	4	5	3	2	4	4	3	2	2	2	2	2	3	2	3	3	4	3	3	2	2	2	1	1	2	4	2	1
C9orf152	3	2	4	4	3	2	4	4	3	2	3	2	2	2	4	2	3	3	4	3	3	2	2	2	3	2	2	4	2	2
C9orf156	3	2	4	4	3	2	4	4	2	2	3	2	2	2	3	2	4	3	4	3	3	2	2	2	3	2	2	4	2	2
C9orf170	3	2	4	4	3	2	4	4	3	2	3	2	2	2	3	2	3	3	4	3	3	2	2	2	3	2	2	4	2	2
C9orf171	3	2	4	4	3	2	4	4	3	2	3	2	2	2	3	2	3	3	4	3	3	3	2	2	3	3	2	4	2	2
C9orf24	2	2	4	4	2	2	5	4	3	3	3	2	2	2	3	2	3	2	2	3	3	3	4	2	3	3	2	4	3	2
C9orf3	3	2	4	4	3	2	4	4	3	2	3	2	2	2	3	2	4	3	4	nan	3	2	2	2	3	2	2	4	2	2
C9orf40	3	2	4	5	3	2	4	4	3	2	2	2	2	2	3	2	3	3	4	3	3	2	2	2	3	2	2	4	2	1
C9orf43	3	2	4	4	3	2	4	4	3	2	3	2	2	2	4	2	4	3	4	3	3	2	2	2	3	2	2	4	2	2
C9orf72	2	2	4	2	2	2	nan	2	3	1	3	2	2	2	3	2	3	2	2	3	3	3	1	2	1	2	2	4	3	2
C9orf91	3	2	4	4	3	2	4	4	3	2	3	2	2	2	4	2	4	3	4	3	3	2	2	2	3	2	2	4	2	2
C9orf96	3	2	5	4	3	2	4	3	2	3	3	2	2	2	3	2	3	3	4	3	3	3	2	2	3	3	2	4	2	2
CA1	4	2	3	2	5	4	4	2	nan	3	3	3	3	2	3	3	2	2	4	3	4	5	3	3	5	4	1	4	4	3
CA10	4	3	4	3	4	4	4	3	3	2	2	5	2	2	2	3	4	3	6	4	4	3	4	1	3	nan	1	3	3	3
CA12	3	2	3	5	4	2	nan	4	2	2	3	4	2	2	2	3	4	2	4	4	4	2	3	2	4	2	2	3	3	2
CA2	4	2	3	2	5	4	4	2	4	3	3	3	3	2	3	3	2	2	4	3	4	5	3	3	5	4	1	4	4	3
CA3	4	2	3	2	5	4	4	2	4	3	3	3	3	2	3	3	2	2	4	3	4	5	3	3	5	4	1	4	4	3
CA4	4	3	4	3	4	2	4	3	3	2	2	5	2	2	2	3	4	3	6	4	5	3	2	2	2	2	2	3	3	3
CA5A	2	2	3	3	4	2	4	3	3	2	3	4	2	2	3	4	3	4	4	3	4	2	2	2	3	4	2	3	4	3
CA6	2	2	3	2	3	2	4	2	2	2	3	4	2	2	3	3	3	3	3	2	3	2	3	1	2	3	1	2	3	2
CA7	2	2	3	3	3	2	4	3	3	2	3	3	2	2	3	4	3	4	4	3	4	2	2	2	3	4	2	3	4	3
CA8	4	2	3	4	2	3	4	4	5	3	3	3	3	2	3	3	2	5	4	3	4	3	3	3	5	4	1	4	4	3
CAB39	2	2	4	4	4	3	4	4	4	3	2	4	3	2	2	3	3	3	4	3	4	3	3	2	4	3	2	3	3	3
CAB39L	2	2	2	2	4	2	3	2	3	2	3	2	2	1	4	3	2	2	2	5	4	2	2	1	4	3	1	3	3	3
CABIN1	2	2	3	3	5	2	4	3	3	2	2	4	2	2	3	2	3	3	6	5	4	2	2	1	2	2	1	3	4	3
CABLES1	2	nan	3	2	8	1	4	2	nan	3	2	3	2	2	2	2	3	3	4	6	4	6	4	1	8	nan	1	2	3	2
CABLES2	4	2	4	4	4	3	4	4	6	4	4	4	3	3	5	3	4	3	4	5	6	3	3	2	5	4	2	4	5	5
CABP1	3	2	4	4	4	2	4	3	3	3	3	4	3	2	2	3	3	3	4	2	4	2	3	2	4	3	2	3	3	2
CABP2	3	2	3	3	3	3	5	3	4	3	3	4	3	2	3	4	3	3	4	4	4	4	4	2	4	3	2	3	4	4
CABP4	3	2	3	3	3	3	5	3	4	3	3	4	3	2	3	4	3	3	4	4	4	4	4	2	4	3	2	3	4	4
CABP5	4	2	3	2	5	3	4	2	3	2	4	3	2	2	2	2	2	3	4	3	4	2	2	2	3	2	2	3	2	4
CABP7	2	2	3	3	3	2	4	3	nan	2	2	3	2	2	3	2	4	2	3	2	4	2	2	1	2	2	1	3	3	3
CABS1	2	2	4	2	3	2	4	2	3	2	2	4	2	2	2	2	3	2	3	3	4	2	2	1	2	2	1	2	3	2
CABYR	2	2	3	2	8	1	4	2	2	3	2	3	2	2	2	2	3	3	4	2	4	5	4	1	8	6	1	2	2	2
CACFD1	3	2	6	4	3	2	4	3	2	3	3	2	2	2	3	2	3	3	4	3	3	3	2	2	3	3	2	4	2	2
CACHD1	nan	2	3	7	3	2	4	7	4	2	3	4	2	2	3	3	3	3	3	3	3	2	3	1	2	3	1	2	3	2
CACNA1A	2	2	3	3	2	2	4	3	3	2	2	2	2	2	2	2	3	3	4	5	4	2	2	2	2	2	2	2	2	3
CACNA1B	3	nan	4	3	nan	2	4	3	nan	3	3	2	2	2	3	2	3	3	4	3	3	2	2	2	3	2	nan	4	2	2
CACNA1C	3	2	nan	nan	4	2	2	4	nan	2	3	2	nan	2	2	4	5	4	4	4	nan	3	2	2	3	3	2	2	nan	3
CACNA1D	4	2	4	2	2	2	3	2	2	2	2	2	2	1	2	2	2	2	2	3	3	3	2	1	2	3	1	3	2	1
CACNA1E	2	3	6	4	nan	2	nan	3	5	3	2	4	2	2	3	3	3	3	4	3	3	2	3	2	3	nan	2	2	3	3
CACNA1G	4	3	4	3	4	3	4	3	3	2	2	5	2	2	2	3	4	3	6	4	5	3	4	4	5	4	4	3	3	3
CACNA1H	2	2	3	nan	4	nan	4	nan	2	3	2	4	2	2	3	4	2	2	4	3	4	4	3	2	4	2	2	3	4	3
CACNA1I	2	2	3	3	3	2	4	3	3	2	2	3	2	2	3	2	3	2	6	2	4	3	2	2	2	2	1	3	3	3
CACNA1S	2	3	6	4	3	2	4	3	5	3	2	4	2	2	3	3	3	3	4	3	3	2	3	2	3	3	2	2	3	3
CACNA2D1	4	nan	nan	2	4	2	2	2	3	4	3	4	3	2	3	2	4	5	3	3	4	2	nan	2	4	2	2	3	3	3
CACNA2D2	4	2	4	2	2	2	3	2	2	2	2	2	2	1	2	2	2	2	2	3	4	3	2	1	2	3	1	4	2	2
CACNA2D3	4	2	4	2	2	2	3	2	2	2	nan	2	2	1	2	2	2	2	2	3	3	3	2	1	2	3	1	3	2	1
CACNA2D4	3	2	4	4	4	2	2	4	4	2	3	2	2	2	2	4	5	4	4	4	4	3	2	2	3	3	2	2	5	3
CACNB1	2	2	4	3	4	4	4	3	2	2	2	6	2	2	3	2	4	3	4	4	5	3	2	3	4	2	3	3	3	4
CACNB2	2	2	3	4	0	2	4	3	3	3	1	4	2	1	2	2	3	3	3	nan	2	2	2	2	nan	3	2	3	2	3
CACNB3	3	2	4	2	4	2	4	2	4	3	3	4	3	2	2	3	3	2	4	4	4	3	3	2	3	3	2	4	2	3
CACNB4	2	2	4	3	4	3	4	3	3	3	2	2	3	2	2	3	3	3	4	3	4	3	3	2	3	3	2	3	3	3
CACNG1	4	3	4	3	4	4	4	3	3	2	2	nan	2	2	2	3	4	3	nan	4	5	3	2	2	2	2	2	3	3	3
CACNG2	2	2	3	3	3	2	4	3	4	2	2	3	2	2	3	2	3	2	nan	2	4	3	2	2	2	2	1	3	3	3
CACNG3	2	2	3	3	4	3	4	3	3	3	3	3	2	2	3	4	2	2	4	2	4	3	3	2	3	2	2	3	4	3
CACNG4	4	nan	4	3	4	4	4	3	3	2	2	4	2	2	2	3	4	3	5	4	5	3	2	2	2	2	2	3	3	3
CACNG5	4	3	4	3	4	4	4	3	3	2	2	4	2	2	2	3	4	3	5	4	5	3	2	2	2	2	2	3	3	3
CACNG6	4	2	3	3	5	4	4	2	3	2	4	3	2	2	2	2	2	3	4	3	4	3	4	2	3	2	2	3	2	4
CACNG7	4	2	3	3	nan	3	nan	2	3	2	4	3	2	2	2	2	2	3	4	3	4	3	4	2	3	2	2	3	2	4
CACNG8	4	2	3	3	5	nan	4	2	3	2	4	3	2	2	2	2	2	3	4	3	4	3	4	2	3	2	2	3	2	4
CACUL1	2	2	3	2	3	2	4	3	3	3	3	4	3	2	3	3	3	3	2	3	4	2	4	2	3	2	2	3	2	2
CACYBP	2	4	6	4	5	2	4	3	6	3	2	4	2	2	3	3	3	3	4	3	3	2	3	2	3	2	2	2	3	3
CAD	3	3	4	2	4	3	4	3	3	3	2	4	2	2	2	4	3	3	4	3	4	3	3	2	3	3	2	3	3	3
CADM2	4	2	4	4	2	nan	3	5	4	2	nan	3	nan	1	2	2	3	3	nan	3	3	3	2	1	2	3	1	3	2	nan
CADM3	3	3	6	4	5	2	4	3	6	3	2	4	2	2	3	3	3	3	3	3	3	2	3	2	3	3	2	2	3	3
CADPS	4	2	4	2	2	3	3	2	2	2	2	2	2	1	2	2	2	2	2	4	3	3	2	1	2	3	1	3	2	2
CALB1	4	2	3	3	6	4	4	4	5	4	3	3	3	2	3	3	2	2	4	3	4	5	3	3	5	4	1	4	4	3
CALB2	2	2	3	3	3	2	4	3	3	2	3	3	2	2	3	4	3	4	4	2	4	2	2	2	3	4	2	3	4	3
CALCA	2	2	4	4	2	3	4	3	3	3	2	2	2	2	3	3	3	3	6	4	4	3	3	2	2	2	2	3	4	2
CALCB	2	2	4	4	2	3	4	3	3	3	2	2	2	2	3	3	3	3	6	4	4	3	3	2	2	2	2	3	4	2
CALCOCO2	3	3	4	3	4	3	4	3	3	2	2	5	2	2	2	3	4	3	6	4	5	3	5	nan	2	2	nan	3	3	3
CALCR	4	2	4	2	5	2	2	2	3	6	3	4	3	2	3	2	4	4	3	3	4	2	3	2	4	2	2	3	3	3
CALCRL	2	2	4	4	4	3	4	5	3	3	2	4	3	2	2	3	3	3	4	3	4	3	3	2	3	3	2	3	3	3
CALD1	2	nan	5	2	4	2	2	2	4	3	3	4	2	2	3	2	4	4	3	3	4	3	3	2	4	2	2	3	3	3
CALHM1	2	2	4	2	4	2	4	3	3	3	2	4	2	2	3	3	3	3	3	4	4	2	4	2	3	3	2	3	2	2
CALHM3	2	2	4	2	4	2	4	3	3	3	2	4	2	2	3	3	3	3	3	4	4	2	4	2	3	3	2	3	2	2
CALM1	3	2	3	2	3	3	4	2	3	2	3	4	3	2	2	2	3	3	4	4	5	2	2	1	4	3	1	4	3	4
CALM2	3	3	4	3	4	3	4	3	3	3	2	4	2	2	2	4	3	3	4	3	4	3	3	2	3	3	2	3	3	3
CALM3	4	2	3	2	5	3	4	2	3	2	4	3	2	2	2	2	2	3	4	3	4	2	2	2	3	2	2	3	2	4
CALML3	2	2	3	5	4	2	4	5	3	3	2	4	2	1	2	2	3	3	3	3	2	2	2	1	3	3	1	3	2	3
CALML4	3	2	3	3	4	2	4	2	2	2	3	4	2	2	2	3	4	2	4	3	4	2	3	2	4	2	2	3	3	2
CALML5	2	2	3	5	4	2	4	5	3	3	2	4	2	1	2	2	3	3	3	3	2	2	2	1	3	3	1	3	2	3
CALML6	2	2	3	2	3	2	4	2	4	2	3	4	2	2	3	3	3	3	3	2	3	2	3	1	2	3	1	3	3	2
CALN1	4	2	4	2	2	2	2	2	3	4	3	4	3	2	3	2	4	4	3	3	4	2	3	2	4	2	2	3	3	3
CALR	2	2	3	3	2	2	4	3	2	2	2	2	2	2	2	2	3	3	4	5	4	2	2	2	2	2	2	2	2	3
CALR3	2	2	3	3	2	2	4	nan	3	2	2	3	2	2	2	2	3	3	4	5	4	2	2	2	2	2	2	3	2	3
CALU	2	2	5	2	4	2	2	2	4	3	3	4	2	2	3	2	4	4	3	4	4	2	3	2	4	2	2	3	3	3
CALY	2	2	3	nan	4	2	7	3	3	3	3	4	3	2	3	3	3	3	2	3	5	2	4	2	3	3	2	3	2	2
CAMK1	4	2	4	3	2	3	4	3	4	2	2	2	3	1	2	3	3	2	2	3	4	3	2	1	3	3	1	3	2	2
CAMK1D	2	2	3	nan	nan	2	4	nan	3	3	2	4	2	1	2	2	3	3	3	3	2	2	2	1	3	3	1	3	2	3
CAMK1G	3	3	6	2	3	2	4	2	5	3	2	4	2	2	3	3	3	3	4	3	3	2	3	2	3	2	2	2	3	3
CAMK2A	4	2	4	3	4	4	4	3	nan	3	2	4	3	2	3	2	4	3	4	4	4	2	3	2	3	3	2	4	3	3
CAMK2B	nan	nan	nan	nan	2	4	nan	2	nan	4	3	3	3	2	3	4	5	4	4	4	4	2	4	2	4	2	2	3	4	3
CAMK2D	2	2	4	2	3	2	4	2	2	2	2	4	2	2	2	2	2	2	3	3	4	2	2	1	2	2	1	2	3	2
CAMK2G	3	nan	3	4	4	nan	5	5	3	3	3	4	2	2	3	3	3	3	3	4	4	2	4	2	3	3	2	3	2	2
CAMK2N1	2	2	5	2	3	2	4	2	3	2	3	4	2	2	3	3	3	3	3	2	4	2	3	1	2	3	1	2	3	2
CAMK4	3	2	3	3	4	4	4	3	2	3	2	4	3	2	3	2	3	3	4	4	4	2	3	2	3	3	2	4	3	2
CAMKK1	2	2	4	3	3	2	2	2	3	2	2	2	2	2	2	3	3	3	2	2	4	2	3	1	3	2	1	3	3	2
CAMKK2	3	2	4	4	4	2	4	3	3	3	3	4	3	2	2	3	3	3	4	2	4	2	3	2	4	3	2	3	3	2
CAMKMT	3	3	4	nan	4	3	4	3	3	3	2	4	nan	2	2	4	3	3	4	3	4	3	nan	2	4	3	2	3	3	3
CAMKV	4	2	4	2	2	2	2	2	3	2	2	2	2	1	2	2	2	2	2	3	4	3	2	1	2	3	1	4	2	2
CAMLG	3	2	4	3	4	3	4	3	3	3	2	4	3	2	3	2	4	3	4	4	4	2	3	2	3	3	2	4	3	2
CAMP	4	2	4	2	2	2	2	2	3	2	2	2	2	1	2	2	2	2	2	3	4	3	2	1	2	3	1	4	2	2
CAMTA1	nan	2	3	2	3	nan	nan	2	3	2	3	4	2	2	3	3	3	3	3	2	3	2	3	1	2	3	1	2	3	2
CAMTA2	2	2	4	3	3	2	3	2	3	2	2	2	2	2	2	3	3	3	2	2	3	2	3	1	3	2	1	3	3	2
CAND1	3	2	4	3	4	2	4	2	4	3	3	4	4	2	2	3	3	2	4	2	4	2	3	2	3	3	2	3	3	2
CAND2	4	2	4	3	2	3	4	3	4	2	2	2	3	1	2	3	3	2	2	3	4	3	2	1	3	3	1	3	2	2
CANT1	3	3	nan	nan	4	2	nan	3	6	2	2	3	2	2	3	3	4	3	5	4	5	3	4	2	2	2	2	3	3	3
CANX	4	2	3	3	4	3	4	4	3	3	2	4	3	2	3	3	4	3	4	5	4	2	3	2	4	4	2	4	3	3
CAP1	3	2	3	4	3	2	4	3	4	2	3	4	2	2	3	3	3	3	3	4	3	2	3	1	2	3	1	2	3	2
CAP2	3	2	4	4	3	2	4	4	5	2	2	4	2	2	2	2	3	3	3	4	3	2	3	2	3	3	2	3	2	3
CAPG	3	2	4	3	4	3	4	3	4	3	2	4	3	2	2	4	2	3	4	3	4	3	3	2	3	3	2	3	3	3
CAPN1	3	2	3	3	3	3	5	3	3	3	3	4	3	2	3	4	4	3	4	4	4	4	4	2	4	3	2	3	4	3
CAPN10	2	2	4	4	4	3	4	4	4	3	2	4	2	2	2	3	3	3	4	3	4	3	3	2	3	3	2	3	3	3
CAPN11	3	2	4	3	3	2	4	3	7	2	2	4	2	2	2	2	3	3	3	5	3	3	3	2	3	3	2	2	3	3
CAPN12	4	2	3	4	5	3	4	3	3	2	4	3	2	2	2	2	3	3	4	3	4	2	6	2	6	5	2	3	nan	3
CAPN13	3	3	4	2	4	3	4	3	nan	3	2	4	2	2	2	4	3	3	4	3	4	3	3	2	3	3	2	3	3	3
CAPN2	3	3	4	3	3	2	3	2	5	3	2	4	2	2	3	3	3	3	4	3	3	2	3	2	3	3	2	2	3	3
CAPN3	3	2	3	4	4	2	4	4	2	2	3	4	2	2	2	3	2	2	4	3	4	nan	3	2	2	2	2	3	3	2
CAPN5	3	2	3	3	3	3	4	3	4	3	3	4	3	2	3	4	3	3	4	4	4	4	4	2	4	3	2	3	4	4
CAPN7	4	2	4	3	2	3	2	3	3	2	2	2	3	1	2	3	3	2	2	3	4	3	2	1	3	3	1	3	2	2
CAPN9	3	3	4	3	3	2	4	2	5	3	2	4	2	2	3	3	3	3	4	3	3	2	3	2	3	3	2	2	3	3
CAPNS1	4	2	3	4	5	3	4	3	4	2	4	3	2	2	2	2	3	3	4	3	4	2	4	3	4	4	2	3	6	3
CAPNS2	2	2	2	3	3	3	4	5	2	2	3	3	2	2	3	4	3	4	4	2	4	2	2	2	3	3	2	3	4	3
CAPRIN1	2	2	4	4	4	3	4	4	3	3	3	2	2	2	3	2	3	3	4	4	4	3	3	2	4	4	2	3	4	3
CAPRIN2	3	2	4	5	4	2	7	5	4	3	3	4	4	2	2	4	5	4	4	4	4	4	4	2	5	4	2	3	6	3
CAPS	2	2	3	3	2	2	6	2	2	2	2	2	2	2	2	2	3	3	4	3	4	2	2	2	2	2	2	2	2	3
CAPS2	3	2	4	3	4	2	4	3	4	3	2	4	4	2	2	3	3	2	4	2	4	2	3	2	3	3	2	3	3	2
CAPSL	3	2	4	3	4	2	4	2	4	3	4	4	3	2	4	3	4	3	2	4	4	2	3	2	3	5	2	4	3	2
CAPZA1	3	2	nan	3	3	2	4	3	5	2	3	2	2	2	3	3	3	3	3	3	3	2	2	1	2	3	1	2	3	2
CAPZA2	4	2	4	2	3	2	2	2	4	3	4	4	2	2	3	2	4	4	3	4	4	2	4	2	5	2	2	3	3	3
CAPZA3	3	2	4	5	4	2	2	6	4	2	3	2	2	2	2	4	5	4	4	5	4	2	2	2	2	3	2	2	6	3
CAPZB	2	2	3	2	3	2	4	2	3	2	3	4	2	2	3	3	nan	3	3	2	4	2	3	1	2	3	1	2	3	2
CARD10	2	2	3	3	3	2	4	3	5	2	2	3	2	2	3	2	3	2	3	2	4	3	2	2	2	2	1	3	3	3
CARD11	4	2	2	3	2	4	2	2	3	4	3	3	3	2	3	4	3	4	4	4	4	2	4	2	2	2	2	3	4	3
CARD14	3	3	4	3	4	3	4	3	6	2	2	3	2	2	3	3	4	3	5	4	5	3	4	2	2	2	2	3	3	3
CARD16	3	2	4	3	3	2	4	3	4	3	3	3	3	2	3	4	3	3	4	4	4	4	4	2	3	3	2	3	4	4
CARD17	3	2	4	3	3	2	4	3	4	3	3	3	3	2	3	4	3	3	4	4	4	4	4	2	3	3	2	3	4	4
CARD18	3	2	4	3	3	2	4	3	4	3	3	3	3	2	3	4	3	3	4	4	4	4	4	2	3	3	2	3	4	4
CARD6	3	2	3	4	4	2	4	3	5	3	4	4	3	2	4	3	4	3	2	4	4	2	3	2	3	4	2	4	3	2
CARD8	4	2	3	2	5	3	4	2	3	2	4	3	2	2	2	2	2	3	4	3	4	2	2	2	3	2	2	3	2	4
CARD9	3	2	4	4	3	2	4	4	2	4	3	3	2	2	4	3	4	nan	5	4	3	3	2	3	4	3	3	5	3	3
CARHSP1	2	2	3	3	4	3	4	3	2	4	3	3	2	2	3	4	2	2	4	2	4	3	3	2	3	2	2	3	4	3
CARKD	2	2	2	2	5	2	4	2	4	2	3	2	1	2	4	3	2	2	2	4	4	2	2	1	4	3	1	3	3	4
CARM1	2	2	3	3	2	2	4	3	2	2	2	2	2	2	3	2	3	3	4	3	4	2	2	2	3	3	2	2	4	3
CARS	2	2	4	5	2	3	4	4	nan	3	2	2	2	2	3	3	3	3	3	2	4	3	5	2	4	4	2	3	4	2
CARS2	2	2	2	2	4	2	4	2	4	2	3	2	1	2	4	3	2	2	2	4	4	2	2	1	4	3	1	3	3	4
CARTPT	3	2	4	3	4	2	6	3	2	3	2	4	3	2	2	3	3	3	4	4	2	2	3	2	3	3	2	4	3	2
CASC1	3	2	4	5	4	4	6	5	5	2	3	6	6	2	2	4	5	4	4	5	4	3	6	2	2	2	2	6	8	4
CASC2	2	2	3	2	4	2	4	3	3	3	3	4	3	2	2	3	3	3	2	3	4	2	4	2	3	2	2	3	2	2
CASC3	2	2	4	3	4	4	4	3	2	2	2	6	2	2	3	2	4	3	4	4	5	3	4	3	4	2	3	3	3	4
CASC4	3	2	3	5	4	2	3	4	2	2	3	4	2	2	2	3	2	2	4	3	4	2	3	2	2	2	2	3	3	2
CASC5	3	2	3	5	4	2	4	4	2	2	3	4	2	2	2	3	2	2	4	3	4	3	3	2	2	2	2	3	3	2
CASD1	4	2	4	2	6	2	2	2	3	8	3	4	3	2	3	2	4	4	3	3	4	2	3	2	4	2	2	3	3	3
CASKIN1	2	2	3	3	4	3	8	3	2	4	3	4	2	2	3	4	2	2	4	3	4	4	3	2	4	2	2	3	4	3
CASP1	3	2	4	3	3	2	4	3	4	3	3	3	3	2	3	4	3	3	4	4	4	4	4	2	3	3	2	3	4	4
CASP10	2	2	4	4	4	3	4	4	3	3	2	4	3	2	2	3	3	3	4	3	4	3	3	2	4	3	2	4	3	3
CASP14	2	2	3	3	2	2	4	3	3	2	2	3	2	2	2	2	3	3	4	5	4	2	2	2	2	2	2	2	2	3
CASP2	2	2	5	2	4	2	2	2	5	3	3	4	2	2	3	2	4	4	3	3	4	2	3	2	4	2	2	3	3	3
CASP3	2	2	4	2	3	1	4	2	3	2	2	3	2	2	1	2	3	2	3	3	4	1	2	2	4	4	2	2	3	2
CASP4	3	2	4	3	3	2	4	3	4	3	3	3	3	2	3	4	3	3	4	4	4	4	4	2	3	3	2	3	4	4
CASP5	3	2	4	3	3	2	4	3	4	3	3	3	3	2	3	4	3	3	4	4	4	4	4	2	3	3	2	3	4	4
CASP6	4	2	4	2	3	2	4	2	3	2	2	4	2	2	2	2	2	2	3	3	4	2	2	1	2	2	1	2	3	2
CASP7	2	2	3	2	4	2	4	3	3	3	3	4	3	2	3	3	3	3	2	4	4	2	4	2	3	2	2	3	2	2
CASP8	2	2	4	4	4	3	4	4	3	3	2	4	3	2	2	3	3	3	4	3	4	3	3	2	4	3	2	4	3	3
CASP9	2	2	3	2	3	2	4	2	3	2	3	4	2	2	3	3	3	3	3	2	4	2	3	1	2	3	1	2	3	2
CASQ1	3	3	6	4	5	2	4	3	6	3	2	4	2	2	3	3	3	3	4	3	3	2	3	2	3	3	2	2	3	3
CASQ2	3	2	3	3	3	2	4	4	5	2	3	2	2	2	3	3	3	3	3	3	3	2	2	1	2	3	1	2	3	2
CASR	4	2	4	5	5	3	4	3	3	2	3	4	3	2	2	3	4	3	4	5	3	3	4	2	3	3	2	4	4	3
CASS4	4	2	4	4	4	3	4	4	6	4	3	4	3	3	5	3	3	3	4	3	5	2	3	2	5	4	2	4	4	4
CAST	3	2	4	3	nan	2	4	3	2	3	2	4	3	2	3	2	4	3	4	4	3	2	3	2	3	3	2	4	3	2
CASZ1	2	2	3	2	3	2	4	2	2	2	3	4	2	2	3	3	3	3	3	2	3	2	3	1	2	3	1	2	3	2
CAT	2	2	4	4	4	3	4	4	3	3	3	2	2	2	3	3	3	3	4	4	4	3	3	2	4	4	2	3	4	3
CATSPER1	3	2	4	3	3	3	4	3	4	3	3	4	3	2	3	4	4	3	4	4	4	4	4	2	4	3	2	3	4	3
CATSPER2	3	2	3	4	4	2	4	4	2	2	3	4	2	2	2	3	2	2	4	3	4	2	3	2	2	2	2	3	3	2
CATSPER3	3	2	4	3	4	3	4	3	3	3	2	4	3	2	3	2	4	3	4	4	4	2	3	2	3	3	2	4	3	2
CATSPER4	2	2	3	2	3	2	4	2	3	2	3	2	1	2	3	3	3	2	3	2	4	2	3	1	2	3	1	2	3	2
CATSPERB	3	2	3	2	3	3	4	2	3	2	3	5	3	2	2	2	3	3	4	4	5	2	2	1	4	3	1	4	3	4
CATSPERD	2	2	3	3	2	2	6	2	2	2	2	2	2	2	2	2	3	3	4	3	4	2	2	2	2	2	2	2	2	3
CATSPERG	4	2	3	4	5	3	4	3	3	2	4	3	2	2	2	2	3	3	4	3	4	2	4	nan	6	5	2	3	4	3
CAV1	4	2	4	2	6	2	2	2	4	3	4	4	2	2	3	2	4	4	3	4	4	2	4	2	5	2	2	3	3	3
CAV2	4	2	4	2	6	2	2	2	4	3	4	4	2	2	3	2	4	4	3	4	4	2	4	2	5	2	2	3	3	3
CAV3	4	2	4	3	2	3	4	4	4	2	2	2	3	1	2	3	3	2	2	3	4	3	2	1	3	3	1	3	2	2
CBFA2T2	4	2	4	4	4	3	4	4	4	3	4	4	3	3	5	3	3	3	4	3	5	2	3	2	4	3	2	4	5	4
CBFA2T3	2	2	3	3	nan	2	4	3	3	2	3	4	2	2	3	4	4	4	4	3	4	2	2	2	3	4	2	3	4	3
CBFB	2	2	3	3	3	2	5	3	3	2	3	3	2	2	3	4	3	4	4	3	4	2	2	2	3	4	2	3	4	3
CBL	3	2	4	3	4	2	4	3	4	3	3	4	3	2	3	4	3	3	4	4	4	4	4	2	4	3	2	3	4	2
CBLB	4	2	4	3	6	3	4	3	4	2	3	4	2	2	2	4	3	3	4	4	3	3	4	2	3	3	2	4	4	3
CBLC	4	2	3	4	5	3	4	3	3	2	4	3	2	2	2	nan	3	3	4	3	4	2	2	2	2	2	2	3	2	3
CBLL1	4	2	4	2	5	2	2	2	4	3	3	4	4	2	3	2	4	4	3	3	4	2	3	2	5	2	2	3	3	3
CBLN1	2	2	2	3	3	2	4	4	3	2	3	3	2	2	3	4	3	4	4	2	4	2	2	2	3	3	2	3	4	3
CBLN2	3	2	3	2	2	1	4	1	2	1	2	2	2	2	2	2	3	3	4	2	2	1	2	1	1	1	1	1	1	1
CBLN4	4	2	4	4	4	3	4	4	6	4	3	4	3	3	5	3	3	3	4	3	5	2	3	2	5	4	2	4	5	4
CBR1	4	2	4	2	4	2	4	3	3	2	2	4	3	2	2	3	3	4	3	3	4	2	2	1	2	2	1	3	3	2
CBR3	4	2	4	2	4	2	4	3	3	2	2	4	3	2	2	3	3	4	3	3	4	2	2	1	2	2	1	3	3	2
CBR4	2	2	4	2	3	1	4	2	3	2	2	4	2	2	2	2	3	2	3	3	4	2	2	2	2	2	2	2	3	2
CBS	4	2	4	2	4	3	4	2	3	2	2	4	3	2	3	3	4	4	3	3	4	2	2	1	2	2	1	3	3	3
CBWD2	2	2	4	3	nan	3	4	3	3	3	2	4	2	2	2	4	3	3	4	nan	4	3	3	2	3	3	2	3	3	3
CBWD3	3	2	4	3	3	nan	3	nan	3	2	2	3	2	2	3	2	3	3	4	3	3	2	2	2	nan	3	2	4	3	nan
CBX1	3	2	4	3	4	3	4	3	nan	2	2	4	2	2	2	3	4	3	6	4	5	3	4	3	5	5	3	3	3	3
CBX2	3	3	4	3	4	3	4	3	6	2	2	3	2	2	3	3	4	3	5	4	5	3	4	2	2	2	2	3	3	3
CBX3	4	2	4	3	4	4	nan	2	nan	4	3	3	3	2	3	4	4	4	4	4	4	2	4	2	4	2	2	3	4	3
CBX4	3	3	4	3	4	3	4	3	6	2	2	3	2	2	3	3	4	3	5	4	5	3	4	2	2	2	2	3	3	3
CBX5	3	2	4	3	4	2	4	3	4	3	3	4	3	2	2	3	3	2	4	5	4	2	3	2	3	3	2	4	3	3
CBX6	2	2	3	3	3	2	4	3	3	2	2	3	2	2	3	2	4	2	6	2	4	3	2	2	2	2	1	3	3	3
CBX7	2	2	3	3	3	2	4	3	5	2	2	3	2	2	3	2	4	2	3	2	4	3	2	2	2	2	1	3	3	3
CBX8	3	3	4	3	4	3	4	3	6	2	2	3	2	2	3	3	4	3	5	4	5	3	4	2	2	2	2	3	3	3
CC2D1A	2	2	3	3	2	2	nan	3	3	2	2	2	2	2	2	2	3	3	4	5	4	2	2	2	2	2	2	2	2	3
CCAR1	3	2	3	3	3	2	4	3	4	3	2	4	2	2	3	3	3	3	3	4	4	2	4	2	3	4	2	3	2	2
CCBE1	3	2	3	2	2	1	4	1	2	1	2	2	2	2	2	2	3	3	2	2	2	1	2	1	1	1	1	1	1	1
CCBL1	3	2	4	3	3	2	4	3	2	2	3	2	2	2	3	2	3	3	4	3	3	3	2	2	3	3	2	4	2	2
CCBP2	nan	2	4	2	2	2	2	2	2	2	2	2	3	1	2	3	3	2	2	3	4	3	2	1	2	3	1	3	2	2
CCDC101	2	3	4	3	4	3	4	3	2	nan	3	3	2	2	3	4	2	3	4	2	4	3	3	2	3	2	2	3	4	3
CCDC102B	3	2	nan	2	2	1	4	1	nan	1	2	2	2	2	2	2	3	3	4	2	2	1	2	1	1	0	1	1	1	1
CCDC104	3	3	4	3	4	3	4	3	4	3	2	4	3	2	2	4	3	3	4	3	4	3	4	2	4	3	2	3	3	3
CCDC108	2	2	4	3	4	3	4	2	4	3	2	4	2	2	2	3	3	3	4	3	4	3	3	2	4	3	2	3	3	3
CCDC109B	4	2	4	2	3	2	4	2	3	2	2	4	2	2	2	2	2	2	3	3	4	2	2	1	2	2	1	2	3	2
CCDC11	2	2	3	2	2	1	4	1	2	1	2	2	2	2	2	2	3	3	2	2	2	1	2	1	2	4	1	1	1	1
CCDC110	2	2	4	2	3	1	4	2	3	2	2	3	2	2	1	2	3	2	3	3	4	1	2	2	4	5	2	2	3	2
CCDC111	2	2	4	2	3	1	4	2	3	2	2	3	2	2	1	2	3	2	3	3	4	1	2	2	4	4	2	2	3	2
CCDC112	3	2	3	3	4	4	4	3	2	3	2	4	3	2	3	2	3	3	4	4	4	2	3	2	3	3	2	4	3	2
CCDC114	4	2	3	2	5	3	4	2	3	2	4	3	2	2	2	2	2	3	4	3	4	2	2	2	3	2	2	3	2	4
CCDC116	2	2	3	3	5	2	4	3	4	2	2	4	2	2	3	3	3	3	3	5	4	5	2	1	2	2	1	3	4	3
CCDC117	2	2	3	3	3	2	4	3	3	2	2	3	2	2	3	2	2	3	6	2	4	2	2	1	2	2	1	3	3	3
CCDC12	4	2	4	2	2	3	2	2	2	2	2	2	2	1	2	2	2	2	2	3	4	3	2	1	2	3	1	4	2	2
CCDC121	3	3	4	2	4	3	4	3	3	3	2	4	2	2	2	4	3	3	4	3	4	3	3	2	3	3	2	3	3	3
CCDC122	2	2	3	2	4	2	4	2	3	2	3	2	2	1	4	3	2	2	2	4	4	2	2	1	4	3	1	3	3	3
CCDC126	4	2	4	3	2	5	2	2	3	4	3	3	3	2	3	4	4	4	4	3	4	2	4	2	4	2	2	3	4	3
CCDC132	4	2	4	2	5	2	2	2	3	4	3	4	3	2	3	2	4	4	3	3	4	2	3	2	4	2	2	3	3	3
CCDC135	2	2	2	3	3	2	4	4	3	2	3	3	2	2	3	4	3	4	4	3	4	2	2	2	3	4	2	3	4	3
CCDC136	2	2	5	2	4	2	2	2	4	3	3	4	2	2	3	2	4	4	3	4	4	2	3	2	4	2	2	3	3	3
CCDC138	2	2	4	3	4	3	4	3	3	3	2	4	3	2	2	4	3	3	4	3	4	3	3	2	3	3	2	3	3	3
CCDC14	4	2	4	5	5	3	4	3	3	2	3	4	3	2	2	3	4	4	4	5	4	3	4	2	3	3	2	4	4	3
CCDC141	2	2	4	3	4	3	4	3	3	3	2	4	3	2	2	3	3	3	4	3	4	3	3	2	3	3	2	3	3	3
CCDC144C	4	3	3	2	3	2	2	2	3	2	2	2	2	2	2	3	4	3	2	2	5	2	3	1	3	5	1	3	3	2
CCDC144NL	7	3	3	2	3	2	2	2	3	2	2	2	2	2	2	3	4	3	2	2	5	2	3	1	0	5	1	3	3	3
CCDC146	4	2	4	2	2	2	2	2	3	4	3	4	3	2	3	2	4	5	3	4	4	2	3	2	4	2	2	3	3	3
CCDC148	2	2	4	1	4	3	4	1	nan	3	2	2	3	2	2	3	3	3	4	3	4	3	3	2	3	3	2	3	3	3
CCDC150	2	2	4	4	4	3	4	4	4	3	2	4	3	2	2	3	3	3	4	3	4	3	3	2	3	3	2	3	3	3
CCDC155	4	2	3	2	5	3	4	2	3	2	4	3	2	2	2	2	3	3	4	3	4	2	2	2	3	2	2	3	2	4
CCDC164	3	3	4	2	4	3	4	3	3	3	2	4	2	2	2	4	3	3	4	3	4	3	3	2	3	3	2	3	3	3
CCDC167	3	2	4	3	3	2	4	3	3	2	3	4	2	2	2	2	3	3	3	5	3	3	3	2	3	3	2	2	4	3
CCDC17	3	2	3	4	3	2	4	3	4	2	3	4	2	2	3	3	3	3	3	3	3	2	3	1	2	3	1	2	3	2
CCDC170	4	2	4	2	3	2	4	4	4	2	3	2	2	2	2	2	3	3	2	2	3	3	3	1	2	4	1	2	4	2
CCDC171	2	2	nan	nan	nan	2	nan	nan	nan	1	nan	2	2	2	2	2	3	2	2	3	nan	3	1	2	1	2	2	4	2	2
CCDC172	2	2	3	2	4	2	4	3	3	3	nan	4	3	2	2	3	3	3	2	3	4	2	4	2	3	2	2	3	2	2
CCDC18	3	2	3	4	3	2	2	5	4	2	3	4	2	2	3	3	3	3	3	4	3	2	2	2	2	3	2	2	3	2
CCDC19	3	3	6	4	5	2	4	3	6	3	2	4	2	2	3	3	3	3	4	3	3	2	3	2	3	3	2	2	3	3
CCDC23	3	2	3	4	3	2	4	3	4	2	3	4	2	2	3	3	3	3	3	3	3	2	3	1	2	3	1	2	3	2
CCDC25	3	2	4	3	2	1	4	3	3	3	3	2	3	2	3	2	2	3	2	2	4	1	1	1	2	2	1	3	2	3
CCDC27	2	2	3	2	3	2	4	2	3	2	3	4	2	2	3	3	3	3	3	2	3	2	3	1	2	3	1	2	3	2
CCDC28A	3	2	4	2	3	2	4	5	4	2	3	2	2	2	2	2	4	3	2	2	3	3	3	1	2	4	1	2	4	2
CCDC3	2	2	3	4	4	2	4	3	3	3	2	4	nan	1	2	2	3	3	3	3	2	2	2	nan	3	3	nan	3	2	3
CCDC30	3	2	3	4	3	2	4	3	4	2	3	4	2	2	3	3	3	3	3	3	3	2	3	1	2	3	1	2	3	2
CCDC34	3	2	4	4	5	3	4	4	3	3	3	2	2	2	3	3	3	3	4	4	4	3	3	2	4	4	2	3	4	3
CCDC36	4	2	4	2	2	2	2	2	3	2	2	2	2	1	2	2	2	2	2	3	4	3	2	1	2	3	1	4	2	2
CCDC38	3	1	4	3	4	2	6	3	4	3	2	4	3	2	2	3	3	3	4	2	4	2	3	2	4	3	2	3	3	2
CCDC42	0	2	4	3	3	2	2	2	3	2	2	2	2	2	2	3	3	3	2	3	5	2	3	1	3	2	1	3	3	2
CCDC50	4	2	3	3	nan	4	4	3	3	nan	2	4	4	2	2	4	3	4	6	5	nan	3	4	2	6	4	2	4	4	3
CCDC51	4	2	4	2	2	2	2	2	3	2	2	2	2	1	2	2	2	2	2	3	4	3	2	1	2	3	1	4	2	2
CCDC53	3	2	4	3	4	2	4	3	4	3	2	4	3	2	2	3	3	3	4	2	4	2	3	2	3	3	2	3	3	2
CCDC57	3	nan	nan	3	nan	nan	4	nan	nan	2	2	3	2	2	3	3	4	3	6	4	5	3	4	2	2	3	2	3	3	3
CCDC58	4	2	4	5	5	3	4	3	3	2	3	4	3	2	2	3	4	3	4	5	3	3	4	2	3	3	2	4	4	3
CCDC59	3	2	4	3	4	2	4	3	4	3	2	4	4	2	2	3	3	3	4	2	4	2	3	2	3	3	2	3	3	2
CCDC6	3	2	3	3	nan	2	4	3	nan	3	2	4	2	2	3	3	3	3	3	4	4	2	4	2	3	3	2	3	2	4
CCDC60	3	2	4	3	4	2	4	3	3	2	3	4	3	2	2	3	3	3	4	2	4	2	3	2	3	3	2	3	3	2
CCDC62	3	2	4	3	4	2	4	3	3	3	3	4	3	2	2	3	3	3	4	2	4	2	3	2	4	3	2	3	3	2
CCDC63	3	2	4	4	4	2	4	3	3	2	2	4	3	2	2	3	3	3	4	2	4	2	3	2	3	3	2	3	3	2
CCDC64	3	nan	4	4	4	2	4	3	3	3	3	4	3	2	2	3	3	3	4	2	4	2	3	2	4	3	2	3	3	2
CCDC65	3	2	4	2	4	2	4	2	4	3	3	4	3	2	2	3	3	2	4	4	4	3	3	2	3	3	2	4	2	3
CCDC66	4	2	4	2	2	2	3	2	2	2	2	2	2	1	2	2	2	2	2	3	3	3	2	1	2	3	1	3	2	1
CCDC68	2	2	3	2	2	1	4	1	2	1	2	2	2	2	2	2	2	3	2	2	2	1	2	1	1	1	1	1	1	1
CCDC69	4	2	4	3	4	4	4	3	4	3	2	4	3	2	3	2	4	3	4	4	4	2	3	2	3	3	2	4	3	3
CCDC7	2	2	3	4	4	2	4	3	nan	3	2	4	2	1	2	3	3	3	3	3	4	2	2	1	3	3	1	3	2	3
CCDC71	4	2	4	2	2	2	2	2	3	2	2	2	2	1	2	2	2	2	2	3	4	3	2	1	2	3	1	4	2	2
CCDC73	3	2	4	4	4	3	4	4	nan	3	3	2	2	2	3	3	3	3	4	5	4	3	4	2	4	5	2	3	4	3
CCDC75	3	3	4	3	4	3	3	3	3	3	2	4	3	2	2	4	3	3	4	3	4	3	3	2	3	3	2	3	3	3
CCDC77	3	1	nan	nan	nan	nan	2	nan	nan	2	3	2	2	2	2	4	5	4	4	4	4	3	2	2	3	3	2	2	5	4
CCDC79	2	2	3	3	3	2	4	3	3	2	3	3	2	2	3	4	3	4	4	3	4	2	2	2	3	4	2	3	4	3
CCDC80	4	2	4	3	5	3	4	3	4	2	3	4	2	2	2	4	3	3	4	4	3	3	4	2	3	3	2	4	4	3
CCDC81	3	2	3	3	3	3	4	3	4	3	3	4	3	2	3	4	3	3	4	4	4	4	4	2	4	3	2	3	4	4
CCDC82	3	2	3	3	3	3	3	3	4	3	3	4	3	2	3	4	3	3	4	4	4	4	4	2	4	3	2	3	4	4
CCDC83	3	2	3	3	3	3	4	3	3	3	3	4	3	2	3	4	3	3	4	4	4	4	4	2	5	3	2	3	4	4
CCDC84	3	2	5	3	4	2	4	3	4	3	3	4	3	2	3	4	3	3	4	4	4	4	4	2	4	3	2	3	4	2
CCDC87	3	2	3	3	3	3	5	3	4	3	3	4	3	2	3	4	4	3	4	4	4	4	4	2	4	3	2	3	4	3
CCDC88A	3	3	4	3	4	3	4	3	3	3	2	4	3	2	2	4	3	3	4	3	4	3	4	2	4	3	2	3	3	3
CCDC90A	3	2	4	4	3	2	4	4	4	2	2	4	2	2	2	2	3	3	3	4	3	2	3	2	3	3	2	3	2	2
CCDC90B	3	2	4	3	3	3	4	3	3	3	3	2	3	2	3	4	3	3	4	4	4	4	4	2	4	3	2	3	4	4
CCDC91	3	2	4	5	4	2	6	nan	4	3	3	4	4	2	2	4	5	4	4	4	4	4	4	2	2	2	2	3	8	3
CCDC92	3	2	4	3	4	2	4	3	2	3	3	4	3	2	2	3	3	3	4	2	4	2	3	2	4	3	2	3	3	2
CCDC93	2	2	4	3	4	3	4	3	3	3	2	4	2	2	2	4	3	3	4	3	4	3	3	2	3	3	2	3	3	3
CCDC96	4	2	4	2	3	2	4	2	3	2	2	4	2	2	2	4	3	2	4	3	4	2	2	2	3	3	2	2	3	2
CCDC97	4	2	3	4	5	3	4	3	3	2	4	3	2	2	2	2	3	3	4	3	4	2	2	2	2	2	2	3	2	3
CCDC99	4	2	4	3	4	3	4	4	4	3	2	4	3	2	3	3	4	3	4	4	4	2	3	2	4	4	2	4	3	3
CCHCR1	3	2	4	3	3	2	4	3	4	2	2	4	2	2	2	2	3	3	3	4	3	3	3	2	3	3	2	2	4	5
CCK	4	2	4	2	2	3	2	2	2	2	2	2	3	1	2	3	3	2	2	3	4	3	2	1	2	3	1	3	2	2
CCKAR	4	2	4	2	3	2	4	2	3	2	2	4	2	2	2	4	3	2	4	3	4	2	2	2	3	3	2	2	3	2
CCKBR	2	2	4	4	2	3	4	2	3	3	2	2	2	2	3	3	3	3	5	2	4	3	5	2	4	4	2	3	4	2
CCL1	2	2	4	3	4	4	4	3	2	2	2	3	2	2	2	2	4	3	4	4	5	3	3	2	3	2	2	3	3	4
CCL11	2	2	4	3	4	4	4	3	2	2	2	3	2	2	2	2	4	3	4	4	5	3	3	2	3	2	2	3	3	4
CCL13	2	2	4	3	4	4	4	3	2	2	2	3	2	2	2	2	4	3	4	4	5	3	3	2	3	2	2	3	3	4
CCL14	2	2	4	3	4	2	4	3	2	2	2	3	2	2	2	2	4	3	4	4	4	3	4	4	4	2	4	3	3	4
CCL15	2	2	4	3	4	2	4	3	2	2	2	3	2	2	2	2	4	3	4	4	4	3	4	4	4	2	4	3	3	4
CCL16	2	2	4	3	4	2	4	3	2	2	2	3	2	2	2	2	4	3	4	4	4	3	4	4	4	2	4	3	3	4
CCL17	2	2	2	3	3	2	4	4	3	2	3	3	2	2	3	4	3	4	4	3	4	2	2	2	3	4	2	3	4	3
CCL18	2	2	4	3	4	2	4	3	2	2	2	3	2	2	2	2	4	3	4	4	4	3	3	3	4	2	3	3	3	4
CCL19	2	2	4	4	2	2	5	4	3	3	3	2	2	2	3	2	3	2	2	3	3	3	4	2	3	3	2	4	3	2
CCL2	2	2	4	3	4	4	4	3	2	2	2	3	2	2	2	2	4	3	4	4	5	3	3	2	3	2	2	3	3	4
CCL20	2	2	4	3	4	3	4	2	4	3	2	4	3	2	2	3	3	3	4	3	4	3	3	2	4	3	2	3	3	3
CCL21	2	2	4	4	2	2	5	4	3	3	3	2	2	2	3	2	3	2	2	3	3	3	4	2	3	3	2	4	3	2
CCL22	2	2	2	3	3	2	4	4	3	2	3	3	2	2	3	4	3	4	4	3	4	2	2	2	3	4	2	3	4	3
CCL23	2	2	4	3	4	2	4	3	2	2	2	3	2	2	2	2	4	3	4	4	4	3	4	4	4	2	4	3	3	4
CCL24	4	2	4	2	2	2	3	2	3	4	3	4	3	2	3	2	4	4	3	4	4	2	3	2	4	2	2	3	3	3
CCL25	2	2	3	3	2	2	4	3	2	2	2	2	2	2	2	2	3	3	4	3	4	2	2	2	2	2	2	2	2	3
CCL26	4	2	4	2	nan	nan	3	2	3	4	3	4	3	2	3	2	4	4	3	4	4	2	3	2	4	2	2	3	3	3
CCL27	2	2	4	4	2	2	5	4	3	3	3	2	2	2	3	2	3	2	2	3	3	3	4	2	3	3	2	4	3	2
CCL28	3	2	3	4	4	4	4	3	4	3	4	4	3	2	4	3	4	3	2	4	4	2	3	2	3	4	2	4	3	2
CCL3	2	2	4	3	4	2	4	3	2	2	2	3	2	2	2	2	4	3	4	4	4	3	2	3	4	2	3	3	3	4
CCL4	2	2	4	3	4	2	4	3	2	2	2	3	2	2	2	2	4	3	4	4	4	3	2	3	4	2	3	3	3	4
CCL5	2	2	4	3	4	2	4	3	2	2	2	3	2	2	2	2	4	3	4	4	5	3	4	4	4	2	4	3	3	4
CCL7	2	2	4	3	4	4	4	3	2	2	2	3	2	2	2	2	4	3	4	4	5	3	3	2	3	2	2	3	3	4
CCL8	2	2	4	3	4	4	4	3	2	2	2	3	2	2	2	2	4	3	4	4	5	3	3	2	3	2	2	3	3	4
CCM2	3	2	3	3	2	4	2	2	3	4	3	3	3	2	3	4	5	4	4	4	4	2	4	2	4	2	2	3	4	3
CCNA1	2	2	3	2	4	2	4	2	3	2	3	2	2	1	3	3	2	2	2	4	4	2	2	1	3	3	1	3	3	3
CCNA2	2	2	4	2	3	2	4	2	3	2	2	4	2	2	2	2	2	2	3	3	4	2	2	1	2	2	1	2	3	2
CCNB1	3	2	4	3	4	2	4	3	2	3	2	4	3	2	2	3	3	3	4	4	2	2	3	2	3	3	2	4	3	2
CCNB1IP1	2	2	3	4	3	3	4	4	3	2	3	5	3	2	2	1	3	3	4	4	5	2	2	2	2	2	2	3	3	4
CCNB2	3	2	3	5	4	2	4	4	2	2	3	4	2	2	2	3	4	2	4	4	4	2	3	2	4	2	2	3	3	2
CCNC	3	2	4	6	3	2	4	7	2	2	2	2	2	2	2	2	3	3	2	2	3	3	3	1	3	3	1	2	4	2
CCND1	3	2	3	3	3	3	5	3	4	3	3	4	3	2	3	4	3	3	4	4	4	4	4	2	4	3	2	3	4	4
CCND2	3	2	4	5	4	2	2	4	4	2	3	2	2	2	2	4	5	4	4	4	4	2	2	2	2	3	2	2	4	3
CCND3	3	2	4	3	3	2	4	3	4	2	2	4	2	2	2	2	3	3	3	5	3	3	3	2	3	3	2	2	6	3
[truncated: 12,698 more rows]

## Sheet: bayesfactor-merged-pdac-ovca
BayesFactor	609050M	A2780	A2780CIS	OV1946	OV90	OVCA5	SKOV3	TOV1946	TOV2223G	ASPC1	BXPC3	CFPAC1	HPAFII	HPDE	HS766T	KP3	KP4	MIAPACA2	PANC0203	PANC0327	PANC0504	PANC0813	PANC1	PANC1005	PATU8988S	PATU8988T	PL45	SKPC3	SU8686	SW1990
A1BG	-19.54	-25.08	-30.46	-13.05	-11.1	-1.37	-6.28	-18.83	-11.56	-4.21	-23.73	3.31	-32.77	-11.13	-1.45	-8.02	3.14	-34.49	-21.61	-23.09	-3.92	-16.77	-23.18	-9.91	-23.22	-15.43	-5.63	-8.25	-28.43	-11.07
A1CF	-11.72	-12.92	-20.39	3.25	-12.47	-22.69	2.85	3.7	-14.59	-29.23	-2.96	-12.24	-11.28	5.18	-4.25	-6.72	-9.83	-29.7	-4.13	-25.07	-13.68	-11.29	-6.76	-17.06	-9.1	-28.94	-7.79	2.85	-0.65	-21.94
A2M	-23.59	-27.12	-28.61	-28.48	-21.86	-11.18	-6.98	-17	-20.29	-18.68	-7.93	-9.89	-16.53	-13.01	-2.25	3.32	-20.81	-36.52	-1.83	-43.56	0.28	-52.56	-19.26	-20.74	-51.1	-33.35	-4.87	-17.41	-48.77	-3.79
A2ML1	-36.1	-16.93	-52.59	-12.2	-33.12	-48.88	-16.39	-21.3	-27.08	-24.41	-22.27	-39.36	-42.02	-20.02	-11.62	-25.52	-32.56	-46.55	-36.71	-65.47	-28.71	-57.9	-39.65	-35.22	-55.17	-40.74	-25.1	-19.41	-37.02	-34.23
A4GALT	-26.06	-25.57	-15.67	-17.05	-19.28	-34.78	-8.82	-45.56	-28.01	-18.07	-28.83	-3.09	-34.15	-6.96	-12.11	-11.11	-12.74	-24.86	-18.85	-29.3	-13.05	-51.2	-19.93	-7.89	-40.32	-22.45	-22.49	-25.34	-37.97	-25.03
A4GNT	-21.15	-24.77	-30.86	-34.51	-45.55	-32.83	-6.58	-33.93	-26.79	-24.65	-36.42	-22.78	-33.67	-21.52	-6.48	-12.44	-17.54	-42.52	-6.05	-31.02	-16.84	-62.17	-18.94	-25.08	-69.85	-28.59	-31.82	-29.98	-48.72	-36.24
AAAS	-22.75	-18.52	-18.05	0.47	-5.51	-32.57	-2.26	-15.64	-10.25	-23.85	-18.53	-8.38	-30.76	-3.99	-7.44	-4.03	-10.32	-6.81	-16.09	-33.06	-8.87	-45.73	-8.14	-18.64	-46.88	-30.95	-19.32	-21.54	-23.63	-30.93
AACS	-38.18	-22.65	-42.38	-32.3	-33.84	-35.96	-10.83	-49.18	-12.76	-14.08	-40.08	-16.25	-48.39	-13.01	-11.64	-12.8	-38.02	-48.51	-26.16	-55.11	-7.19	-61.68	-46.04	-17.69	-47.47	-49.44	-19.53	-14.72	-52.46	-20.2
AADAC	-62.93	-36.69	-71.81	-28.33	-54.13	-82.67	-21.21	-46.61	-42.91	-42.1	-48.23	-52.8	-86.95	-18.59	-10.93	-32.3	-51.46	-82.35	-48.51	-106.06	-27.85	-70.13	-69.56	-34.02	-110.71	-77.03	-16.82	-33.04	-74.7	-40.14
AADACL4	-33.82	-32.51	-38.89	-35.94	-23.38	-28.81	-14.43	-45.75	-18.68	-27.88	-45.72	-20.55	-35.34	0.55	-9.69	-21.89	-22.17	-41.54	-19.62	-52.37	-7.54	-61.59	-27.14	-32.94	-50.98	-41.27	-19.09	-15.05	-47.55	-33.38
AADAT	3.36	-22.57	-29.66	-8.78	-27.42	-41.11	-9.69	-27.44	-17.21	-12.72	-17.6	-11.53	-12.08	-7.18	-1.66	-10.94	-31.49	-29.87	-21.72	-51.79	-2.17	-56.06	-12.09	-28.57	-34.88	-29.2	25.54	-5.91	-54.58	-13.11
AAED1	-16.39	-21.75	-32.41	-27.27	-32.92	-31.45	-7.39	-41.31	-23.57	-30.38	-25.98	-31.73	-22.24	0.72	-9.08	-16.11	-25.01	-45.4	-23.84	-55.64	-21.54	-59.91	-40.89	-30.86	-42.48	-36.85	-22.05	-9.7	-49.13	-25.42
AAGAB	-8.3	-26.04	-28.31	0.17	-25.12	-29.1	-6.4	-18.72	-9.73	-27.14	-4.15	-25.48	-36.6	-8.54	-6.12	-10.17	-5.24	-26.21	1.45	-29.04	3.5	-64.97	-1.25	-18.55	-36.2	-19.82	-7.37	-5.92	-29.1	-34.13
AAK1	-72.19	-50.51	-53.2	-48.34	-81	-82.43	-24.16	-69.5	-56.1	-67.86	-59.66	-60.39	-74.19	-29.3	-19.32	-27.91	-53.72	-68.56	-38.85	-111.57	-38.94	-116.79	-55.55	-37.62	-109.54	-61.01	-30.66	-40.59	-89.85	-73.43
AAMP	-19.63	-17.09	-24.68	-7.81	-15.78	-14.98	-8.11	-10.52	-20.54	-21.93	-32.84	-11.92	-33.22	-13.47	-4.33	-8.93	-2.34	-19.86	-14.8	-18.63	-7.1	40.11	-17.61	-5.59	19.45	1.81	-6.9	-22.2	-22.14	-19.36
AANAT	-18.41	-9.41	-32.1	-13.65	-11.36	-10.88	-2.64	-24.27	-12.67	-22.99	-29.21	-4.75	-35.14	-18.27	-4.86	-4.87	-18.11	-35.98	2.04	-21.55	-15.43	-15.53	-18.06	-16.89	-31.62	-25.53	-18.82	-21.6	-23.91	-6.08
AARD	-31.67	-29.92	-48.38	-28	-40.74	-39.12	-14.6	-47.99	-28.84	-36.83	-43.1	-26.54	-49.33	-22.14	-15.63	-25.66	-33.33	-51.22	-18.85	-52.36	-22.99	-68.94	-32.67	-25.93	-66.63	-51.23	-30.53	-24.88	-52.55	-41.05
AARS	-29.45	-32.65	-40.55	-39.46	-48.01	-35.12	-11.54	-27.75	-23.95	-40.29	-38.88	-28.57	-46.28	-19.88	-12.52	-18.28	-32.58	-50.93	-21.61	-50.87	-19.49	-55.38	-33.67	-26.04	-53.69	-41.76	-27.51	-32.64	-58.51	-28.91
AARS2	-26.57	-14.68	-31.89	-12.19	-14.78	-31.16	-10.58	-25.84	-19.01	-14.91	-35.92	-21.55	-33.41	-13	-8.09	-22.05	-20.78	-37.97	-14.64	-50.54	-20.14	-45.98	-23.56	-20.91	-47.26	-37.97	-12.66	-16.66	-50.5	-31.06
AASDH	-18.31	-27.42	-39.94	-18.43	-28.08	-8.05	-5.89	-35.24	-13.02	-7.99	-29.38	-9.44	-23.94	-2.32	-1.36	7.48	-22.41	-31.52	-11.3	-22.42	-7.51	-39.55	-15.6	-19.56	-55.69	-19.52	-4.5	-4.71	-32.23	-15.47
AASDHPPT	-34.72	-17.45	-46.33	-22.56	-30.11	-52.35	-10.92	-31.34	-22	-28.98	-39.24	-19.97	-45.72	-19.92	-3.89	-6.26	-36.61	-41.58	-19.97	-43.44	-0.8	-41.52	-15.32	-31.86	-55.45	-28.32	-16.69	-14.65	-39.26	-32.2
AASS	5.39	-14.67	-27.44	8.77	-17.5	-13.13	7.95	-8.31	-4.09	-5.47	-9.34	-29.3	-5.29	7.62	3.23	1.32	-3.7	-10.18	1.56	-28.5	-16.07	-35.36	-15.3	-7.94	-59.27	-24.6	-7.49	8.66	-14.58	-10.23
AATF	-36.02	-21.86	-27.29	-18.9	-30.34	-32.18	-13.85	-32.27	-15.39	-18.48	-30.81	-20.41	-41.43	-11.22	-11.45	-5.73	-26	-31.81	-26.17	-51.11	-10.06	-54.99	-28.93	-21.62	-49.95	-35.98	-19.14	-26.44	-48.07	-18.61
AATK	-32.58	-22.78	-26.41	-13.26	-24.22	-42.39	-5.13	-29.02	-15.71	-21.71	-30.3	-17.11	-34.97	-4.97	-13.81	-19.75	-15.46	-26	-9.31	-40.93	-16.89	-26	-22.74	4.4	-28.36	-29.09	-21.3	-13.34	-44.6	-24.9
ABAT	-9.33	-12.89	-11.09	6	-3.33	-27.67	-0.89	6.1	-11.71	-10.74	-23.32	-7.07	-28.76	11.21	-1.37	5.59	9.99	-21.86	3.43	-1.53	3.09	-41.51	2.02	-4.34	8.54	-11.95	-3.42	-14.1	-22.98	1.27
ABCA1	-43.02	-34.16	-41.62	-30.86	-45.88	-46.84	-13.79	-44.44	-28.18	-15.99	-33.05	-29.6	-35.58	-24.98	-14.35	-22.01	-24.7	-50.81	-23.03	-59.79	-25.95	-59.93	-45.48	-24.02	-44.64	-45.15	-26.42	-29.57	-51.84	-25.71
ABCA10	-29.67	-30.82	-28.28	-23.53	-43.63	-42.84	-10.68	-36.13	-31.11	-36.44	-17.42	-19.57	-51.91	-20.93	-12.48	-21.28	-25.72	-40.8	-12.85	-47.21	-17.05	-68.27	-31.96	-30.09	-62.55	-38.02	-25.46	-15.73	-60.4	-36.03
ABCA11P	-29.15	-25.46	-24.97	-13.31	-26.95	-30.78	-9.56	-24	-18.19	-14.32	-29.16	-23.85	-44.53	-7.49	-8.1	-13.32	-26.29	-35.11	-16.54	-51.18	-7.38	-16.84	-32.98	-16.39	-47.51	-11.74	-12.32	-4.33	-29.19	-24.73
ABCA12	-15.7	-25.14	-44.06	-22.55	-34.33	-23.05	-8.36	-29.25	-22.17	-27.86	-34.83	-20.39	-34.72	-17.31	-7.55	-4.43	-17.34	-27.36	-21.72	-54.91	-18.16	-46.3	-29.43	-23.57	-40.33	-29.53	-10.99	-9.79	-42.44	-26.62
ABCA13	-41.02	-31.19	-48.73	-18.56	-42.64	-52.38	-16.33	-40.26	-18.75	-34.75	-27.41	-29.12	-46.82	-19.08	-2.64	-23.36	-28	-41.38	-23.31	-58.59	-12.06	-54.91	-32.15	-29.64	-57.37	-41.06	-10.43	-25.67	-58.96	-33.6
ABCA2	-10.97	-20.36	-35.75	-10.98	-33.93	-46.43	-8.93	-45.98	-16.68	-23.86	-29.08	-24.37	-52.85	9.18	-10.98	-19.35	-30.7	-37.72	-20.79	-48.73	-22.73	-71.53	-31.08	-30.09	-58.64	-47.68	-5.73	-18.35	-59.1	-33.46
ABCA3	-22.6	13.05	13.97	-8.99	18.63	-17.6	-0.83	-0.69	-13.14	-4.97	-7.96	19.08	31.88	-1.74	1.59	8.06	-12.24	20.12	1.17	-16.96	8.9	21.12	13.92	-12.49	-12.76	21.29	-4.56	-1.75	-19.54	1.94
ABCA4	-37.65	-10.65	-33.69	-22.02	-44.76	-26.11	-14.04	-27.58	-7.59	-14.88	-17.26	-12.45	-26.03	-19.23	-8.95	-9.62	-27.89	-40.79	-22.29	-41.41	-16.26	-43	-29.38	-27.23	-42.09	-46.87	-20.17	-11.58	-35.84	-24.28
ABCA5	-37.52	-25.95	-43.11	-28.25	-37.82	-41.35	-7.03	-44.75	-30.72	-40.97	-33.86	-24.43	-55.08	-16.76	-4.59	-20.34	-28.54	-46.86	-15.81	-49.28	-9.56	-69.13	-36.68	-36.76	-68.06	-48.9	-30.89	-30.05	-64.33	-43.07
ABCA6	-45.88	-38.27	-47.87	-41.84	-47.65	-53.69	-18.28	-50.21	-33.1	-45.77	-53.52	-32.65	-61.8	-25.2	-12.92	-30.09	-37.36	-55.78	-22.73	-62.74	-27.54	-72.87	-49.08	-39.92	-71.35	-57.63	-39.11	-33.52	-63.3	-40.27
ABCA7	-23.44	-28.72	-43.78	-20.56	-38.24	-47.48	-6.01	-27.86	-1.91	-38.27	-32.26	-31.79	-52.79	-7.59	-7.31	-26.77	-28.91	-47.78	-21.64	-39.46	-16.05	-60.39	-46.11	-35.01	-57.89	-43.64	-30.81	-32.81	-38.52	-36.96
ABCA8	-39.11	-36.08	-41.38	-8.78	-26.52	-25.44	-5.86	-31.88	-26.73	-39.22	-26.77	-28.84	-54.47	-13.98	-0.99	-21.16	-21.19	-32.6	-17.45	-43.62	-12.2	-58.13	-21.87	-30.86	-69.43	-34.98	-11.94	-2.25	-54.68	-19.94
ABCA9	-37.05	-32.41	-36.78	-31.77	-48.09	-46.47	-5.66	-39.29	-28.51	-30.23	-41.3	-32.17	-31.67	-19.98	-12.44	-24.36	-30.12	-48.69	-12.59	-48.71	-10.11	-53.22	-40.88	-33.17	-62.81	-49.92	-26.45	-35.1	-52.82	-41.07
ABCB1	-26.49	-10.72	-16.85	-11.65	-16.31	-8.3	-11.57	-6.03	-31.04	-30.31	-27.33	-24.84	-38.47	-17.6	-8.85	-5.13	-25.13	-28.79	-16.57	-34.56	-3.55	-26.95	-30.82	-22.78	-66	-40.18	-17.11	6.17	-28.72	-26.41
ABCB10	-32.07	-26.53	-28.57	-32.62	-28.38	-42.73	-12.76	-42.2	-18.01	-37.15	-40.87	-24.5	-44.75	-18.67	-15.76	-18.43	-26.56	-43.5	-21.87	-42.73	-20.06	-51.82	-25.62	-29.23	-51.72	-41.69	-27.75	-31.31	-49.15	-26.92
ABCB11	-18.81	-28.78	-23.1	-19.69	-26.59	-37.64	-3.43	-26.5	-16.54	-12.6	-39.63	-4.91	-18.24	-14.86	-8.6	-2.81	-4.53	-26.17	-16.82	-39.85	-8.22	-39.62	-21.62	-28.57	-58.92	-16.29	-20.74	-29.91	-38.06	-16.05
ABCB4	-41.68	-25.66	-36.5	-22.33	-44.6	-47.05	-4.78	-32.78	-15.43	-28.5	-35.84	-24.86	-47.55	-16.12	-5.94	-8.42	-19.49	-46.96	-24.09	-47.24	-15.45	-46.72	-41.96	-33.76	-55.27	-37.7	-21.71	-27.16	-56.28	-36.15
ABCB5	-27.58	-7.46	-6.6	-18.46	-10.64	-29.78	-8.46	-18.92	-33.72	-24.3	-39.48	-13.53	-24.84	-17.06	-9.12	-13.64	-24.02	-34.9	-4.22	-60.33	-12.46	-53.78	-28.78	-17.27	-50.48	-29.99	-18.06	-17.46	-35.28	-16.16
ABCB6	-39.23	-11.55	-31.28	-17.56	-31.04	-33.66	-10.85	-33.85	-8.14	-23.17	-37.46	-21.1	-26.77	-7.6	-2.05	-12.46	-16.31	-37.49	-24.16	-51.89	-19.46	-68.15	-27.61	-22.4	-38.67	-47.2	-23.47	-30.81	-41.63	-11.13
ABCB8	-27.52	-23.46	-34.88	-24.62	-17.44	-38.42	-9.97	-41.06	-18.09	-30.8	-37.81	-22.36	-41.91	-9.5	-11.56	-21.95	-19.11	-28.97	-20.78	-54.64	-18.3	-48.93	-36.13	-29.05	-48.94	-47.44	-25.66	-26.68	-52.05	-25.53
ABCB9	-8.26	-9.23	-14.27	-14.68	-19.19	-19.62	-2.91	-18.32	-10.96	-13.66	-23.53	-14.96	-25.66	-9.41	-6.13	-16.26	-14.83	-34.88	-11.91	-18.86	-2.74	-34.44	-17.25	-11.39	-28.9	-20.8	-2.64	-15.19	-43.03	-25.73
ABCC1	-31.49	-16.05	-35.84	-30.97	-20.69	-47.81	-7.57	-31.71	-17.88	-23.18	-16.77	-22.89	-33.92	-6.64	-2.73	-17.93	-22.22	-30.36	-24.68	-35.52	-21.4	-37.91	-19.97	-26.37	-28.25	-39.44	-31.6	-25.89	-42.97	-30.75
ABCC10	-34.73	-13.92	-32.97	-10.15	-27.5	-37.22	-8.35	-11.8	-31.41	-11.32	-29.69	-34.09	-37.74	-7.19	-7.59	-19.35	-2.19	-27.62	-17.82	-57.6	-11.78	-71.18	-27.34	-24.91	-48.85	-25.54	-14.95	-11.27	-51.84	-31.7
ABCC11	-21.86	-29.67	-38.35	-28.02	-33.7	-27.28	-11.73	-32.63	-8.49	-11.96	-42.99	-27.95	-32.57	-3.03	-4.21	-27.16	-33.47	-46.24	-16.67	-52.27	-20.3	-55.52	-36.92	-28.36	-56.48	-48.32	-10.39	-28.92	-53.8	-35.84
ABCC12	-20.9	-11.35	-11.78	3.61	-13.26	-21.12	5.54	-10.12	-19.2	9.02	-3.81	-17.85	-21.31	-16.32	0.79	6.57	0.87	-15.21	-27.14	-25.89	-7.41	-1	-31.33	-6.13	-25.24	-17.02	9.87	-0.52	-22.97	-11.41
ABCC13	-13.81	-16.87	-23.45	6.7	-15.69	-33.63	-6.79	-15.42	-24.63	-22.12	-22.79	-17.95	-33.31	3.94	-12.13	-15.98	-26.12	-20.39	-3.48	-50.17	-1.76	-32.85	-12.79	-21.66	-48.73	-27.18	8.27	-12.87	-33.55	-21.27
ABCC2	-14.42	-9.67	-25.87	5.76	-12.08	-25.2	-3.62	-12.06	-21.32	-14.79	-17.47	-20.59	-14.32	-19.28	-11.24	-10.93	-21.48	-35.65	-13.57	-39.83	-14.19	-42.74	-15.14	-24.63	-46.16	-47.34	-11.02	0.78	-41.02	-17.43
ABCC3	-41.09	-33.72	-43.24	-36.06	-38.65	-51.44	-13.79	-46.58	-17.62	-31.76	-48.54	-20.04	-41.07	-22.05	-13.66	-20.7	-30.18	-55.16	-25.01	-52.97	-20.68	-55.29	-43.94	-32.9	-65.14	-55.96	-17.91	-30.94	-52.42	-32.1
ABCC4	-34.05	-23.29	-37.8	-16.43	-11.26	-16.79	-12.16	-28.82	-0.09	-0.87	-17.93	-31.81	-27.41	7.26	-1.63	-1.34	-11.43	-24.33	9.29	-28.14	-5.78	-41.19	-11.61	-24.41	-42.55	-20.37	-10.96	-8.74	-39.97	-19.53
ABCC5	-8.96	-25.47	-34.28	-11.52	-39.61	-42.72	-3.98	-22.38	-14.67	-19.49	-30.09	-21.14	-30.47	-2.33	-0.96	-13.51	-24.21	-35.93	-10.53	-51.33	-5.85	-49.28	-21.74	-24.77	-53.14	-49.73	-17.96	-10.2	-47.66	-20.62
ABCC6	-11.45	-7.94	-5.8	-8.16	-21.69	-22.39	-3.98	-14.66	-9.9	-15.38	-13.34	0.63	-3.22	6.12	-6.79	5.6	4.8	-6.78	-6.76	-14.91	-2.81	-26.35	-6.79	2.24	-31.07	-23.91	-2.04	-7.04	10.21	-4.4
ABCC8	-21.54	-12.83	-28.04	-12.85	-29	-44.98	-12.85	-29.96	-22.21	-20.84	-34.23	-30.75	-39.87	-2.25	-12.56	-18.7	-11.4	-36.02	-16.41	-50.43	-11.44	-64.15	-24.58	-19.54	-52.86	-51.61	-1.44	-14.85	-60.05	-33.74
ABCC9	6.56	-16.27	-25.48	-25.59	-28.78	-23.97	1.08	-45.72	-20.59	-15.68	-29.42	-10.61	-19.39	-14.91	-4.81	-2.41	-25.91	-14.5	-9.14	-26.78	6.61	-33.18	-27.18	-9.28	-50.56	-27.39	-2.61	-27.57	-38.31	-16.61
ABCD2	-23.4	-32.35	-40.44	-6.69	-26.47	-38.46	-14.04	-28.68	-9.88	-21.4	-39.81	-22.65	-21.02	-10.59	-10.97	-6.07	-24.21	-28.76	-22.2	-41.59	-13.93	-54.04	-31.9	-23.3	-33.79	-46.05	-9.01	-27.91	-34.5	-19.65
ABCD3	-40.19	-29.63	-34.64	-25.88	-35.63	-39.89	-13.21	-35.64	-25.91	-41.77	-44.96	-19.69	-49.97	-14.98	-10.49	-28.43	-11.06	-39.66	-14.26	-57.78	-11.99	-44.2	-33.15	-22.03	-62.79	-33.02	-14.89	-23.91	-55.29	-42.63
ABCD4	-19.86	-21.32	-24.16	-20.08	-46.01	-16.76	-7.91	-32.58	-4.19	-18.84	-34.88	-23.23	-26.11	-2.35	-2.15	-13.1	-22.48	-19.28	4.61	-32.04	-4.3	-58.52	-17.19	-18.95	-18.54	-25.02	-19.38	-2.88	-51.97	-15.3
ABCE1	-5.88	-7.24	-15.33	-3.07	-7.73	-11.61	-8.68	-12.05	-17.12	-14.08	-5.22	-7.49	-14.32	-3.53	1.48	-5.09	4.74	28.55	-0.24	-19.97	-2.21	-12.96	-5.7	-2.68	-22.26	-1.83	2.74	-4.63	-11.95	-8.95
ABCF1	-23.03	-24.41	-27.41	-3.58	-17.19	-22.38	-3.11	-22.04	-18.41	-17.32	-7.55	-20.57	-21.94	-18.82	-0.72	-9.74	0.52	-28.57	-15.7	-22.42	-7.63	-2.98	-17.68	-7.88	-35.5	-22.85	-14.14	-11.6	4.34	-10.33
ABCF2	-38.91	-31.17	-41.41	-31.26	-36.62	-43.01	-14.97	-51.91	-29.71	-36.73	-35.81	-26	-46.18	-12.92	-9.76	-26.68	-32.72	-40.17	-29.38	-61.18	-19.85	-54.16	-34.09	-14.96	-56.91	-43.05	-16.46	-19.84	-52	-28.51
ABCF3	-19.75	-25.79	-36.65	-27.02	-35.17	-31.91	-12.68	-33.76	-14.7	-33.13	-38.66	-20.94	-47.82	-11.96	-10.52	-23.3	-27.48	-40.03	-20.54	-48.99	-18.25	-46.04	-31.93	-24.55	-42.28	-39.5	-17.31	-27.07	-42.25	-32.99
ABCG1	-17.8	-20.7	-30.5	-28.3	-35.17	-36.59	-6.35	-33.66	-23.79	-18.95	-31.21	-16.17	-48.02	-8.68	-3.22	-19.36	-9.64	-37.3	-32.59	-51.44	-15.7	-50.9	-34.75	-12.39	-48.25	-44.94	-6.41	-13.23	-36.08	-34.01
ABCG2	-38.07	-25.8	-37.54	-28.49	-31.36	-38.94	-9.71	-51.05	-22.44	-37.15	-40.76	-31.27	-42.1	-21.67	-10.01	-19.84	-20.65	-40.06	-24.06	-54.13	-5.73	-70.72	-36.34	-31.22	-47.71	-37.82	-27.31	-22.32	-51.92	-29.17
ABCG4	-35.68	-22.78	-42.98	-22.22	-35.8	-41.24	-10.59	-20.61	-14.9	-39.76	-38.7	-26.65	-47.61	-11	-9.43	-20.69	-24.8	-24.02	-17.96	-57.71	-12.21	-48.47	-36.48	-22.22	-65.28	-31.53	-20.32	-22.58	-51.77	-33.29
ABCG5	-43.08	-32.14	-52.09	-41.09	-44.82	-54.43	-19.38	-56.99	-13.77	-41.76	-53.94	-35.48	-59.75	-27.42	-12.56	-25.53	-40.87	-44.67	-34.1	-62.85	-26.93	-63.88	-35.75	-37.15	-69.27	-53.42	-39.64	-26.02	-59.59	-38.38
ABCG8	-32.09	-30.59	-28.79	-12.2	-45.26	-23.51	-10.37	-33.76	-13.88	-30.71	-42.38	-13.12	-47.51	-11.98	-9.24	-17.97	-14.35	-22.81	-12.73	-49.74	-24.94	-55.51	-22.33	-20.84	-67.29	-27.63	-22.62	-22.5	-54.57	-31.72
ABHD1	-23.85	-19.93	-37.67	-21.85	-20.37	-29.96	-7.87	-25.71	-25.91	-21.98	-24.39	-20.07	-36.78	-20.4	-12.9	-14.19	-24.76	-39.95	-16.98	-28.29	-13.78	-31.28	-16.61	-16.91	-21.54	-23.71	-15.61	-20.97	-33.61	-7.68
ABHD10	-30.36	-19.52	-37.44	-13.45	-44.97	-30.71	-1.23	-23.87	-21.56	-27.52	-23.49	-19.14	-7.28	-6.23	-4.72	-15.63	-20.2	-24.81	10.83	-32.62	-8.68	-67.98	-27.78	-18.59	-67.21	-26.14	-20.88	-11.98	-42.35	-29.54
ABHD11	-27.42	-27.66	-33.6	-25.62	-20.51	-30.41	-1.63	-18.53	-30.41	-27.57	-39.09	-14.66	-36.17	-22.71	-3.53	-20.92	-23.68	-41.41	-15.88	-48.65	-17.61	-54.74	-37.84	-26.84	-43.83	-32.23	-26.37	-34.29	-36.92	1.08
ABHD12	-30.7	-9.93	-26.26	-8.82	-1.99	-14.89	-15.5	-14.42	-5.58	-8.92	-25.07	-9.02	-23.59	0.1	1.43	-26.91	-5.17	-13.44	-2.77	-39.64	3.07	-36.53	3.64	-6.89	-29.5	-33.85	-8.04	-10.64	-19.74	-25.17
ABHD12B	-39.87	-14.5	-36.06	-24.38	-43.61	-46.47	-15.47	-27.89	-22.6	-22.9	-22.83	-34.69	-39.01	-10.2	-6.33	-13.98	-24.85	-30.96	-31.06	-54.62	-15.93	-53.42	-29.31	-17.08	-43.32	-34.04	-2.48	-20.32	-39.47	-35.12
ABHD13	-29.05	-36.74	-48.93	-29.44	-29.95	-43.18	-16.24	-33.33	-27.85	-30.38	-34.67	-25.79	-49.45	-12.69	-7.2	-14.43	-26.68	-40.26	-22.97	-58.08	-14.83	-54.67	-33.11	-32.9	-52.09	-37.89	-20.23	-26.17	-36.36	-23.78
ABHD14A	-30.9	-28.85	-41.82	-20.87	-30.29	-37.62	-5.37	-37.52	-22.87	-22.17	-46.04	-19.62	-48.94	-9.24	1.92	-3.85	-28.59	-47.02	-13.98	-48.39	-3.71	-55.83	-22.29	-18.18	-56.35	-28.34	-17.12	-28.29	-44.43	-20.45
ABHD14B	-31.97	-19.03	-35.03	-39.21	-29.91	-28.89	-9.91	-37.49	-14.67	-25.72	-44.77	-30.32	-42.19	-12.96	-10.87	-20.76	-26.58	-52.63	-30.27	-61.3	-16.66	-62.38	-28.13	-28.79	-39.49	-46.88	-29.85	-16.51	-41.04	-31.51
ABHD16A	-20.27	0.2	-17.8	-2.83	-9.14	-26.82	-8.41	-9.29	-9.15	13.02	-17.68	-15.09	-25.31	-7.86	-5.18	-8.02	-9.35	-32.74	-19.6	-39.44	-16.09	-27.25	-14.33	-16.48	-21.25	-43.04	-11.49	9.16	-21.46	-2.69
ABHD16B	-27.98	-17.27	-33.91	-7.87	-4.57	-37.58	0.4	-5.95	-24.69	-11.46	-36.2	-16.14	-28.98	-15.73	-2.1	-6.69	-21.53	-22.1	-13.92	-29.22	-7.06	-53.3	-13.36	-18.92	-47.01	-27.72	-17.33	-7.96	-35.79	1.78
ABHD2	-21.73	-25.51	-26.59	-24.91	-35.42	-32.19	-13.31	-38.51	-16.48	-29.4	-33.61	-24.44	-50.21	-12.38	-11.4	-11.6	-26.06	-33.11	-27.51	-48.93	-19.41	-57.68	-35.52	-32.3	-56.69	-37.39	-23.12	-22.96	-40.82	-21.12
ABHD3	-42.76	7.85	-20.21	-9.96	-22.52	-11.35	-3.15	-5.73	-20.56	6.53	-16.43	1.11	-5.7	-7.45	-1.62	-5.35	-3.27	-10.69	-19.6	-54.95	-22.51	-42.33	2.9	3.69	-21.38	0.24	-7.13	3.29	-47.19	-11.57
ABHD4	-33.68	-34.6	-45.02	-39.43	-38.26	-40.74	-14.28	-54.77	-24.11	-40.61	-39.79	-26.44	-58.52	-26.38	-18.67	-28.85	-35.78	-51.89	-28.08	-62.68	-22.74	-64.74	-35.23	-38.17	-60.99	-43.33	-34.36	-41.32	-62.8	-37.09
ABHD5	5.29	-17.46	-22.7	-4.02	1.76	-4.7	-4.48	2.61	-8.57	-19.76	-6.53	6.49	10.13	4.72	-5.22	-6.51	-9.78	-19.53	23.23	-1.16	5.83	-31.71	13.31	-8.28	-35.93	-21.66	-22.76	-5.27	-33.84	-14.36
ABHD6	-36.67	-4.92	-30	-23.66	-25.58	-34.59	-12.19	-35.55	-21.1	-34.68	-20.47	-16.78	-49.1	-13.93	-5.03	-20.09	-14.51	-28.64	-21.36	-60.3	-1.02	-58.3	-35.8	-32.33	-44.3	-43.18	-6.12	-11.26	-36.84	-22.09
ABHD8	-32.84	-25.59	-33.64	-15.69	-34.82	-28.88	-10.29	-25.99	-23.37	-28.91	-34.8	-18.54	-46.38	-18.33	-12.06	-19	-24.37	-34.84	-21.11	-47.02	-9.17	-50.46	-29.09	-25.58	-56.89	-38.83	-20.69	-27.24	-44.41	-22.94
ABI1	-9.41	0.34	-6.34	8.18	-29.67	-28.47	-11.19	4.34	-16.02	-26.15	-30.69	-25.8	-6.67	-10.56	1.67	-9.25	-10.7	-15.37	-12.87	-32.65	6.85	-27.86	-17.34	-1.43	-63.74	-20.02	5.52	-11.18	-30.8	-21.31
ABI2	-25.96	-18.28	-1.21	-19.17	-28.71	-17.02	-7.25	-26.56	-15.47	-31.21	5.17	-2.23	-35.37	-4.91	-6.54	-12.54	-11.5	-33.1	25.37	-28.46	15.18	-61.42	-2.98	2.79	-26.79	-32.6	-4.36	-2.04	-27.18	-32.52
ABI3	-24.3	-25.58	-33.2	-17.9	-19.37	-26.07	-8.5	-32.95	-13.62	-29.48	-18.05	-26.65	-33.72	-12.49	-5.74	-15.24	-20.61	-38.6	-15.23	-46.22	-21.97	-40.85	-16.18	-26.88	-44.86	-31.3	-10.78	-0.14	-51.06	-20.72
ABL1	-153.14	-80.35	-145.61	-99.86	-140.75	-193.36	-54.41	-152.28	-111.49	-90.52	-137.08	-131.73	-185.87	-56.34	-31.78	-50.47	-114.66	-166.8	-101.64	-204.82	-58.86	-212.36	-100.35	-66.88	-208.37	-144.42	-53.51	-88.73	-193.76	-98.06
ABL2	-9.77	-22.43	-27.22	7.78	-16.08	-33.84	-6.05	2.6	1.31	-31.35	-18.75	-7.83	-47.95	-17.35	-4.47	-22.15	-26.27	-26.93	-26.73	-39.28	-8.81	-52.69	-15.75	-15.02	-49.72	-16.77	-4.34	-18.54	-28.73	-26.26
ABLIM1	-20.34	-32.66	-38.24	-11.45	-26.8	-33.33	-6.88	-39.49	-24.56	-19.94	-40.97	-17.16	-22.79	-18.85	-7.08	-10.27	-20.18	-37.24	-9.28	-42.38	-8.46	-47.44	-30.09	-21.53	-29.48	-42.44	-20.22	-25.64	-32.22	-20.72
ABLIM2	-21.36	-22.08	-35.38	-18.67	-23.89	-25.4	-7.5	-30.61	-10.8	-16.42	-11.03	-11.31	-39.84	-11.44	-12.18	-6.23	-14.52	-42.6	-18.98	-23.51	-12.26	-32.89	-20.3	-13.84	-42.99	-27.24	-0.26	-4.57	-10.13	-20.19
ABLIM3	-24.22	-15.19	-6.96	-5.55	-23.44	-39.91	-4.66	-17.9	-10.45	-0.76	-18.6	-14.38	-36.85	-1.75	1.41	-0.95	-25.56	-22.05	1.17	-41.45	-9.06	-39.72	-16.68	-6.29	-39.36	-26.65	-10.84	-2.17	-10.91	-0.42
ABO	-34.25	-33.03	-37.06	-21.41	-32.54	-40.01	-10.52	-51.79	-23.15	-21.02	-45.44	-26.77	-44.08	-15.97	-9.37	-12.8	-24.22	-35.25	-20.82	-49	-19.93	-60.93	-23.56	-15.07	-51.84	-32.7	-18.9	-16.36	-36.59	-13.25
ABP1	-9.44	-15.89	-6.34	0.17	-26.08	-28.61	-8.11	-6.58	-23.23	-17.3	-5.71	-17.87	-29.65	-6.42	3.53	-4.54	11.56	-9.76	-11.29	-29.6	9.23	-52.08	-8.2	-6.36	-54.1	-16.92	-0.99	-10.23	-16.33	-5.41
ABR	-1.91	6.47	-9.04	1.72	-31.16	3.47	-11.88	-20.76	-17.24	-17.69	-1.77	-0.15	-13.22	-5.58	-2.74	-12.99	-4.15	-20.87	-16.34	-56.35	-6.6	-57.98	-17.05	-9.44	-42.97	-35.35	-3.19	15.04	-15.56	-1.45
ABT1	-25.1	-25.25	-25.97	-16.04	-29.92	-28.66	-0.42	-12.83	-16.18	-14.41	-18.41	-21.81	-43.21	-18.55	-3.4	-16.84	-23.3	-31.05	-19.12	-21.89	-5.76	-26.67	-27.48	-24.84	-18.41	-27.05	-3.1	-23.09	-29.63	-21.92
ABTB1	-28.61	-17.39	-20.94	-13.32	-28.41	-29.61	-14.46	-13.66	-6.96	-29.29	-40.52	1.48	-34.1	-14.53	-12.1	-15.27	-7.14	-33.69	-16.4	-16.94	5.32	-43.56	-17.02	-20.53	-11.2	-14.9	-28.1	-19.45	-38.16	-24.18
ABTB2	-44.75	-32.12	-47.17	-41.84	-38	-51.58	-14.41	-45.43	-30.91	-34.97	-47.22	-33.89	-53.22	-17.01	-14.18	-17.92	-32.18	-40.7	-33.99	-53.8	-21.65	-69.48	-38.59	-30.57	-66.57	-53.1	-36.88	-28.34	-58.3	-26.47
ACAA1	-13.67	-5.29	-31.14	-12.09	-30.15	-29.92	2.03	-48.8	-30.86	-25.97	-24.93	-23.39	-26.65	-21.11	-20.26	-8.05	-12.98	-30.24	-21.96	-33.19	-18.87	-66.8	-38.19	-16.98	-46.17	-35.26	-18	-26.7	-60.04	-7.46
ACAA2	-35.6	-33.1	-38.79	-39.25	-36.76	-39.9	-0.81	-47.72	-32.64	-19.86	-40.95	-2.77	-57	-19.53	-11.38	-22.37	-30.15	-45.46	-22.36	-49.53	-19.25	-59.18	-34.76	-18.09	-59.76	-32	-28.88	-26.06	-48.15	-40
ACACA	-57.29	-30.22	-47.33	-45.01	-36.11	-64.29	-22.32	-69.67	-42.53	-38.48	-34.41	-35.6	-7.53	-12.87	-10.85	-39.97	-52.37	-64.42	-47.61	-101.06	-16.48	-94.94	-46.85	-40.73	-58.1	-68.13	-34.45	-34.52	-85.86	-37.69
ACACB	-52.45	-43.76	-83.46	-43.29	-56.75	-67.38	-16.98	-73.35	-37.1	-62.42	-66.03	-58.79	-78.55	-31.84	-21.75	-49.94	-56.84	-92.26	-41.66	-100.63	-28.58	-102.49	-70.73	-51.62	-108.17	-90.35	-34.81	-60.58	-97.25	-51.67
ACAD10	-35	-20.53	-47.12	-21.46	-45.42	-40.68	-12.02	-38.04	-28.62	-34.65	-38.12	-36.39	-54.93	-19.14	-6.73	-26.19	-7.29	-53.31	-26.78	-47.23	-22.32	-56.32	-41.4	-25.19	-51.75	-41.24	-17.4	-30.35	-51.92	-38.62
ACAD11	-38.5	-21.83	-46.08	-37.22	-41.31	-48.15	-15.98	-51.33	-30.65	-36.38	-51.71	-36.98	-40.96	-4.05	-10.53	-22.42	-36.34	-52.33	-31.41	-60.8	-18.31	-62.4	-41.31	-36.26	-71.04	-48.32	-28.69	-28.46	-63.07	-39.93
ACAD8	-43.09	-33.22	-41.54	-44.87	-29.8	-34.19	-11.12	-40.47	-20.51	-24.96	-46.45	-20.73	-46.69	-11.95	-8.11	-11.78	-24.62	-41.64	-23.59	-53.72	-13	-68.17	-37.28	-18.1	-53.81	-48.18	-25.38	-28.38	-52.88	-27.57
ACAD9	-30.1	-12.87	-36.22	-5.93	-6.22	-49.43	-0.88	-0.25	-9.94	-28.15	-40.93	-27.93	-41.51	-12.97	-12.95	-25.61	-16.45	-35.44	-6.35	-45.55	-26.45	-56.96	-31.13	-37.1	-46.72	-31.72	-34.1	-26.98	-40.12	-29.64
ACADL	-49.58	-23.61	-54.15	-23.26	-42.49	-42.17	-18.12	-36.99	-20.28	-25.03	-49.26	-22.97	-41.57	-19.01	-7.52	-14.92	-35.84	-47.7	-25.62	-61.07	-15.48	-64.83	-34.21	-26.94	-64.42	-39.85	-24.93	-28.03	-49.96	-32.57
ACADM	-35.61	-15.12	-28.62	-26.96	-31.49	-39.58	-12.71	-38.22	-23.15	-34.02	-35.98	-22.55	-49.6	-14.53	-15.28	-23.01	-24.53	-41.44	-32.76	-56.2	-18.43	-41.94	-40.1	-37.02	-40.22	-45.41	-20.55	-17.81	-38.04	-25.41
ACADS	-16.83	-19.7	-18.15	-5.83	-24.51	-15.55	-9.09	-19.84	-13.33	-7.92	-20.64	-12.18	-5.1	-1.62	-9.78	7.6	-13.65	-19.83	-1.17	-29.32	-2.05	-23.6	-21.73	-15.05	-16.05	-27.91	-6.58	-17.95	-31.38	-11
ACADSB	-39.18	-24.96	-29.45	-21.09	-34.4	-39.19	-10.89	-35.57	-24.11	-33.52	-34.41	-26.96	-37.27	-17.33	-10.21	-25.94	-27.39	-47.08	-24.11	-52.94	-19.89	-63.04	-40.89	-32.45	-61.9	-50.05	-25.8	-14.07	-52.63	-44.45
ACADVL	-13.46	-2.65	-33.11	-20.61	-26.42	-25.75	-7.48	-16.47	-23.72	-10.45	-20.28	-8.99	-20.44	-5.71	-3.48	-7.93	-19.92	-32.18	-17.75	-46.86	-11.72	-43.24	-7.46	-9.76	-57.19	-22.6	-13.89	-20.7	-35.32	-14
ACAP1	-34.67	-25.95	-36.88	-33.19	-42.21	-48.69	-7.25	-24.46	-22.12	-32.82	-44.81	-24.78	-56.4	-16.37	-12.35	-18.05	-31.89	-52.55	-28.09	-52.11	-15.6	-54.95	-33.81	-20.05	-66.68	-50.13	-30.56	-28.75	-55.35	-16.07
ACAP2	-20.35	-31.84	-42.13	-31.68	-46.52	-40.03	-17.95	-41.38	-35.02	-24.11	-42.92	-33.34	-51.04	-14.05	-11.44	-19.49	-30.94	-33.14	-32.53	-62.81	-20.08	-63	-34.24	-33.75	-67.01	-52.02	-16.54	-29.1	-51.77	-37.44
ACAP3	-42.52	-30.72	-42.64	-40.23	-38.32	-50.42	-10.92	-51.1	-21.53	-41.45	-41.66	-17.6	-55.13	-16.93	-14.1	-24.27	-37.46	-52.03	-21.71	-58.67	-14.65	-65.27	-35.42	-31.37	-62.75	-32.59	-28.49	-40.54	-63.54	-35.82
ACAT1	-14.78	3.72	-12.28	-2.15	-15.89	-19.53	-12.21	2.74	-10.13	-21.68	-18.74	-12.74	-24.22	-5.35	-4.01	9.89	-2.05	-16.52	-9.06	-20.47	-19.34	-61.72	-13.63	-3.7	-35.75	-13.37	-2.08	-4.74	-29.33	-19.7
ACAT2	-2.65	-1.4	-6.63	-1.84	-17.01	-11.17	-5.34	-9.93	-13.43	4.68	-5.27	-8.83	-1.48	1.27	-2.84	-4.92	-2.9	-20.33	6.71	-24.9	-11.5	-19.88	-4.51	11.64	-19.61	-14.62	1.78	-3.15	-30.49	-7.81
ACBD3	-6.32	-2.79	-35.08	-14.54	-6.88	-23.52	7.54	-17.25	2.09	-12.95	-24.43	-7.89	-39.39	0.74	-7.7	8.79	-1.8	-24.46	-18.06	-30.75	-7.12	-32.04	-20.15	-12.12	-28.65	-30.67	0.79	-8.41	-15.6	-13.45
ACBD4	-27.13	-22.27	-33.91	-12.55	-26.05	-18.69	-0.34	-28.82	-15.8	-17.62	-27.09	-12.04	-42.11	2.71	-6.29	-12.91	-23.88	-28.39	-10.19	-33.54	-7.08	-46.02	2.63	-13.32	-55.66	-37.64	-5.7	-9.79	-26.82	1.19
ACBD5	0.03	-9.79	-21.11	-0.83	-15.88	-12.6	1.26	-3.73	-15.38	1.93	-11.84	-9.55	-9.18	9.65	0.2	-0.09	13.29	-12.48	10.95	-11.07	-3.67	-19.72	-12.23	-1.06	-28.77	-20.51	-7.57	0.46	-12.17	-3.89
ACBD6	-24.29	-26.51	-42.72	-24.33	-44.15	-36.16	-12.53	-29.31	-7.15	-33.66	-33.56	-28.09	-38.97	-8.47	-3.83	-22.84	-33.71	-47.08	-19.94	-51.21	-4.54	-64.06	-41.75	-23.7	-55.38	-53.94	-21.08	-17.04	-44.62	-31.25
ACCS	-13.06	-19.49	-6.28	4.05	-26.41	-35.12	-0.51	-6.7	-20.11	-17.66	14.05	0.18	-16.07	-10.11	1.98	-13.85	-16.44	9.05	0.9	-37.88	-6.01	-13.9	-17.78	-13.66	-26.08	-46.32	-1.08	-9.9	-36.58	-17.69
ACCSL	-28.4	-28.28	-31.51	-25.1	-43.07	-50.08	-4.2	-28.77	-25.32	-33.87	-28.1	-29.7	-49.78	-21.43	-14.58	-22.81	-27.58	-38.97	-20.6	-55.1	-24.41	-60.89	-33.81	-21.68	-66.04	-43.52	-19.72	-25.69	-38.84	-31.02
ACE	-49.07	-30.38	-45.41	-38.55	-50.62	-57.77	-18.22	-58.05	-30.04	-40.92	-49.13	-35.09	-53.86	-22.13	-18.46	-25.89	-43.39	-60.25	-24.9	-59.67	-33.09	-71.19	-48.75	-31.93	-63.66	-56.27	-29.46	-32.23	-62.54	-31.08
ACER1	-41.3	-23.53	-41.23	-35.44	-29.03	-38.23	-11.46	-36.52	-18.14	-35.56	-37.06	-12.7	-39.52	-20.27	-12.3	-14.16	-31.06	-41.81	-17.45	-36.29	-24.23	-43.42	-26.43	-23.34	-48.12	-21.62	-28.47	-30.77	-47.01	-19.1
ACER2	-27.85	-24.12	-25.75	10.96	-10.66	1.51	-0.54	5.26	-21.04	-1.73	-12.11	-22.27	-9.79	-7.87	-6.31	-1.01	3.19	-9.61	-2.98	-17.98	-5.69	-34.9	-20.15	3.46	-38.82	-40.8	-7.65	-7.08	0.94	-10.79
ACER3	-2.17	-17.54	-30.81	-5.72	-24.82	-19.54	2.75	-12.97	-12.12	-9.77	-27.06	-16.59	-21.61	-2.98	-3.2	-7.53	-10.42	-27.96	3.57	-36.17	-7.9	-11.09	-17.53	-10.27	-32	-22.98	-13.95	-15	-29.84	4.71
ACHE	-30.36	-5.97	-25.76	-14.07	-16.39	-14.83	-2.88	-11.07	-20.43	-19.24	-17.66	-4.67	-22.61	-11.38	-3.44	-8.79	-17.31	-23.54	-15.52	-38.96	1.13	-33.7	-18.06	-10.81	-43.16	-29.97	-1.23	-13.18	-26.49	-1.65
ACIN1	-34.71	-25.6	-28.41	-31.88	-20.49	-45.63	-15.02	-36.53	-33.39	-37.83	-28.67	-20.74	-61.13	-24.43	-8.66	-8.15	-28.55	-35.45	-23.98	-54.52	-12.33	-56.62	-26.73	-31.18	-42.73	-46.45	-24.52	-34.4	-39.34	-26.12
ACLY	-19.73	-15.24	18.23	-8.96	-11.04	-3.23	-2.67	-17.13	-3.32	-17.39	-9.6	-18.98	-8.23	-3.19	2.83	-13.78	-8.41	-6.19	-11.03	-35.81	-8.06	-22.43	-5.99	-6.29	25.17	-11.34	-15.65	-1.56	-25.41	-26.52
ACMSD	-32.47	-19.73	-37.26	-28.62	-29.48	-49.73	-15.94	-44.38	-33.98	-37.43	-36.36	-29.34	-40.79	-11.16	-10.45	-21.18	-31.03	-33.05	-20.84	-58.84	-4.74	-61.86	-18.3	-22.53	-60.78	-1.7	-23.5	-28.59	-56.97	-36.49
ACN9	-17.97	-15.1	-31.89	-16.91	-28.04	-45.44	-11.34	-35.23	-11.14	-24.01	-33.53	-16.52	-28.77	-5.53	0.54	-19.88	-10.95	-31.87	-8.48	-40.61	-5.05	-62.63	-21.64	-19.01	-49.36	-36.53	-16.86	-14.16	-51.32	-26.51
ACO1	-31.89	-25.38	-35.92	-14.04	-15.75	-20.65	-5.17	-31.44	-7.09	-16.67	-23.85	-24.84	-16.9	-4.61	-1.5	-0.39	-10.28	-20.34	4.38	-47.23	-10.09	-30.77	-14.32	-30.84	-24.23	-34.65	-19.55	-8.78	-17.21	-23.65
ACO2	-6.42	-17.83	-25.98	5.9	2	-19.24	-4.52	8.57	6.99	1.62	-10.86	-5.66	35.61	18.58	4.98	-11.27	-7.17	-19.63	-7.1	36.58	25.8	34.07	1.6	3.75	37.11	22.6	29.4	19.14	17.14	7.6
ACOT11	-16.14	-21.32	-17.23	-8.07	-21.61	-22.33	-0.1	-25.78	2.59	-8.14	-28.1	-24.59	-31.7	2.15	4.96	-5.8	-27.14	-35.59	-15.71	-18.98	-7.26	-40.02	-8.91	-2.18	-31.7	-37.48	4.04	1.94	-5.08	1.69
ACOT12	-18.76	-20.45	-6.07	-10.27	-14.6	-15.79	5.55	-20.16	-6.41	-19.93	-8.77	-14.43	-26.83	4.68	-2.54	-3.3	5.01	-9.59	9.94	-33.13	0.27	-44.61	-18.07	-4.12	-43.34	-6.35	-4.88	-14.18	-37.06	-2.99
ACOT13	-18.94	-23.31	-28.73	-21.57	-25.18	-28.36	-10.49	-25.64	-28	-36.89	-31.51	-29.69	-33.01	-14.66	-6.49	-14.85	3.42	-26.98	2.39	-34.26	-10.68	-65.56	-8.3	-17.48	-60.53	-30.99	-7.3	0.53	-53.07	-27.71
ACOT2	-38.85	-40.57	-62.18	-43.2	-42.76	-48.07	-12.93	-49.03	-36.99	-38.88	-52.67	-37.14	-61.12	-32.26	-3.54	-29.96	-39.9	-59.09	-31.42	-71.1	-18.65	-55.97	-51.83	-33.15	-73.5	-63.83	-33.03	-46.61	-61.47	-29.6
ACOT4	-32.3	-12.94	-34.19	-33.59	-46.53	-44.13	-19.38	-55.41	-28.33	-26.32	-33.87	-25.5	-39.39	-19.25	-12.31	-19.25	-30.24	-38.08	-10.21	-57.06	-22.79	-55.5	-30.44	-28.98	-69.4	-33.8	-10.59	-18.24	-51.94	-42.13
ACOT7	-21.9	-20.56	-34.68	-28.48	-38.56	-26.44	-9.71	-38.41	-21.13	-21.16	-33.43	-22.75	-46.65	-14.88	-6.37	-17.18	-24.05	-28.75	-19.35	-44.02	-16.6	-50.26	-23.8	-4.38	-36.27	-40.01	-14.4	-23.31	-45.38	-14.42
ACOT8	-2.94	-25.19	-11.32	-10.22	-23.42	-16.74	5.03	-27.17	-15.93	-14.88	-16.27	-11.9	0.04	0.4	8.78	-3.35	-8.79	-31.05	-8.58	-32.2	0.33	-13.22	-15.07	-13.38	-4.58	-5.76	0.61	-5.9	-31.22	-5.83
ACOX1	-23.53	-17.68	-31.1	-20.37	-33.81	-31.67	-15.44	-27.64	-31.62	-19.5	-21.54	-17.09	-38.63	-20.48	-1.03	-3.4	-18.59	-36.95	-20.48	-48.61	-16.98	-44.73	-30.58	-27.28	-52.46	-39.14	-25.3	-21.8	-8.75	-25.69
ACOX2	-49.58	-27.61	-47.77	-35.27	-42.12	-50.51	-19.73	-55.2	-24.15	-43.6	-49.67	-33.2	-54.64	-18.89	-14.69	-26.2	-35.13	-49.11	-33.58	-57.13	-17.85	-59.63	-41.64	-38.31	-66.8	-57.59	-29.85	-33.22	-58.38	-43.37
ACOX3	-33.16	-12.66	-29.61	-26.16	-1.79	-25.84	-12.54	-24.42	-11.04	-16.33	-17.54	-2.73	-27.43	0.33	-5.82	-0.79	-17.46	-17.64	-16.6	-29.22	-15.84	-36.81	-23.6	-8.73	-25.42	-36.74	-6.34	-2.1	-36.92	-16.69
ACOXL	-26.47	-23.23	-27.21	-20.22	-37.73	-46.55	-9.8	-39.85	-16.59	-18.15	-5.84	-32.36	-32.63	2.81	-4.1	-18.15	-15.28	-31.55	5.46	-32.66	6.21	-25.6	-12.8	-21.97	-44.32	-22.69	6.38	-29.29	-57.02	-17.39
ACP1	-24.27	-17.91	-29.76	-10.45	-34.24	-27.21	-7.33	-3.64	-16.49	-32.66	-33.92	-21.53	-36.25	4.07	-3.27	-9.8	-17.09	-13.7	-1.3	-46.76	-5.2	-62.3	-21.21	-20.13	-64.5	-25.45	-4.68	-12.68	-39.66	-16.95
ACP2	-31.66	-22.11	-36.29	-19.3	-41.63	-47.74	-14.25	-36.04	-25.15	-27.5	-37.57	-28.41	-46.62	-21.68	-12.96	-16.18	-34.38	-47.7	-28.57	-62.59	-10.38	-57.12	-41.17	-21.67	-47.29	-46.86	-15.31	-23.36	-52.13	-10.11
ACP5	-33.72	-20.68	-30.59	-27.11	-26.76	-32.34	-8.25	-33.66	-26.72	-31.59	-47.01	-16.51	-52.86	-3.74	-13.48	-13.78	-27.99	-37.58	-29.99	-64.52	-26.95	-58.03	-36.01	-30.45	-61.47	-38.25	-25.72	-20.75	-46.25	-26.61
ACP6	-35.42	-32.11	-40.6	-30.96	-32.87	-42.82	-4.57	-36.65	-16.72	-28.72	-20.07	-21.13	-23.37	-23.15	1.48	-15.06	-23.16	-31.83	-9.19	-46.25	-5.47	-61.34	-21.56	-6.75	-52.65	-48.67	-21.05	-39.52	-56.29	-32.23
ACPL2	-35.09	-29.91	-39.33	-15.91	-45.42	-45.24	-11.83	-47.82	-23.38	-42.02	-40.16	-23.12	-36.97	-10.34	-13.59	-22.26	-26.12	-51.53	-27.98	-43.66	-14.53	-64.82	-36.91	-29.93	-58.27	-48.72	-23.83	-34.74	-50.68	-41.47
ACPP	-45.09	-11.09	-16.55	-23.14	-36.23	-32.57	-13.78	-25.97	-10.34	-20.76	-31.99	-24.56	-38.67	-18.24	-6.89	-22.33	-20.25	-40.16	-29.92	-51.84	-21.79	-46.56	-32.05	-22.54	-54.66	-50.79	-11.95	-20.05	-44.48	-30.81
ACPT	-24.56	-19.83	-21.49	-24	-12.67	-20.39	2.3	-24.43	-14.37	-20.95	-21.87	0.57	-30.52	-15.62	1.03	-16.04	-20.17	-23.68	-15.07	-11.74	-8.6	-13.44	-27.82	-5.96	-27.93	-34.3	-20.87	-30.34	-26.69	-8.3
ACR	-28.07	-32.45	-21.46	-25.42	-20.41	-18.19	-7.33	-26.37	-14.34	-12.79	-43.48	-22.28	-42.89	-8.15	-12.72	-19.79	-29.06	-40.09	-11.16	-33.86	-20.03	-56.63	-27.6	-11.34	-46.29	-43.15	-18.47	-19.59	-32.56	-21.68
ACRBP	-15.48	-22.36	-17.47	-5.53	-23.3	-39.78	-2.58	-19.86	-20.14	-9.41	-31.07	-12.38	-31.46	-8.18	-5.75	-12.52	-15.45	-30.93	-18.77	-27.18	-4.14	-38.05	-17.61	-28.6	-41.05	-31.45	-16.31	2.78	-39.7	-23.34
ACRV1	-4.27	-28.31	-36.43	2.62	-26.79	-43.15	-1.72	-3.48	-13.45	7.29	-17.93	-24.04	-36.94	-3.63	-4	-20.6	-26.72	-49.61	-25.63	-40.67	-9.08	-58.83	-31.91	-23.46	-45.58	-45.4	-19.23	0.1	-61.81	-30.47
ACSBG1	-26.03	-21.91	-34.96	-10.1	-30.69	-34.36	-13.06	-38.66	-25.54	-29.89	-42.74	-22.36	-42.94	-12.03	-15.72	-11.04	-24.76	-46.27	-24.16	-44.73	-18.09	-51.27	-41.4	-27.45	-62.44	-45.53	-19.47	-20.79	-56.88	-36.28
ACSF2	-23.07	-31.22	-37.61	-26.43	-38.15	-38.2	-9.4	-41.32	-20.55	-21.28	-35.95	-26.74	-40.69	-5.13	-9.32	-6.86	-24.12	-44.07	-20.08	-43.86	-9.78	-43.4	-27.91	-19.65	-51.45	-34.56	-12.44	-19.13	-39.2	-21.53
ACSF3	-42.7	-15.96	-34.82	-2.05	-26.65	-48.68	-13.5	-8.05	-25.66	-23.19	-29.55	-29.76	-50.02	-4.12	-5.48	-18.33	-29.52	-33.07	-23.99	-56.93	-27.94	-56.32	-26.52	-15.31	-63.41	-40.83	-9.41	-7.65	-41.59	0.08
ACSL1	-35.03	-30.2	-42.9	-15.67	-43.79	-51.24	-11.37	-43.62	-31.71	-39.24	-41.95	-30.02	-41.6	-20.27	-12.24	-24.95	-23.83	-47.68	-20.18	-55.5	-21.56	-55.29	-34.25	-34.55	-61.48	-39.73	-29.96	-32.69	-62.25	-41.67
ACSL3	-34.88	-30.48	-48.05	-38.18	-40.57	-31.7	-18.39	-33.37	-35.8	-38.72	-39.83	-30.63	-40.15	-22.46	-10.13	-19.03	-20.55	-47.78	-20.65	-59.07	-17.31	-50.48	-22.56	-38.19	-60.29	-49.3	-22.66	-31.28	-32.46	-38.89
ACSL5	-44.03	-37.23	-49.45	-39.96	-48.68	-53.06	-16.58	-54.37	-31.25	-35.65	-52.5	-36.44	-60.55	-24.57	-17.2	-29.05	-36.3	-57.87	-36.28	-67.61	-31.67	-73.21	-49.86	-38.51	-64.55	-58.05	-38.66	-41.99	-54.79	-45.59
ACSL6	-17.48	4.34	-14.73	-8.71	-32.32	-15.56	-5.28	-3	-19.1	-11.85	-1.51	-18.63	-36.19	-9.27	-0.95	-1.41	-18.44	-11.44	-20.29	-35.72	-2.99	-55.05	-18.32	-7.14	-17.3	-25.5	9.33	7.64	-34.79	-7.32
ACSM1	-45.6	-37.79	-48.74	-39.64	-44.74	-56.82	-17.63	-49.76	-21.32	-44.95	-47.67	-33.92	-59.62	-25.11	-15.57	-28.91	-32.15	-53.37	-32.98	-62.97	-27.06	-73.27	-42.48	-37.33	-64.07	-53.21	-31.42	-35.7	-62.46	-44.71
ACSM2B	-3.09	6.72	-6.29	1.11	-14.92	-25.49	6.56	-7.44	-16.2	-24.29	-18.72	-1.11	-18.14	-11.78	1.19	-6.73	-3.44	-15.12	0.65	-36.21	-4.61	-19.64	4.67	-16.45	-48.6	-25.69	-8.7	-13.77	-25.77	-1.85
ACSM3	-25.24	-26.84	-51.66	-21.78	-29.23	-53.3	-13.41	-35.98	-32.62	-36.33	-27.92	-34.54	-55.51	-14.15	-13.55	-25.9	-30.47	-46.31	-31.04	-56.13	-23.88	-64.24	-48.65	-33.52	-67.51	-47.43	-32.9	-19.65	-45.36	-31.12
ACSM5	-31.58	-25.02	-45.63	-32.89	-34.86	-40.63	-13.47	-43.63	-26.18	-29.11	-26.62	-22.5	-36.28	-13.12	-9.72	-16.56	-23.7	-41.71	-27.22	-37.15	-18.14	-38.18	-36.51	-24.97	-37.74	-28.58	-26.51	-18.17	-33.74	-25.1
ACSS1	-14.69	-33.11	-34.05	-12.64	-24.38	-30.25	-13.94	-14.38	-25.78	-31.74	-23.82	-19.57	-28.2	-10.12	-12.61	-18.41	-22.7	-34.75	-7.32	-36.12	-13.03	-52.19	-37.42	-20.84	-37.57	-39.98	-19.35	-2.95	-39.91	-26.01
ACSS2	-44.65	-38.17	-48.38	-40.29	-41.59	-53.92	-16.76	-50.61	-32.73	-42.36	-51.9	-30.56	-61.7	-27.27	-18.37	-28.63	-35.33	-55.82	-32.64	-64.95	-27.31	-63.54	-42	-36.05	-69.56	-59.85	-28.24	-39.42	-60.53	-31.56
ACSS3	-26.72	-29.73	-34.71	-22.82	-41.66	-50.27	-6.81	-36.09	-27.74	-35.76	-33.15	-19.45	-32.58	-20.14	-1.87	-14.51	-25.43	-44.12	-5.19	-38.96	-14.2	-70.87	-39.35	-26.12	-60.06	-29.93	-26.93	-21.91	-46.12	-16.01
ACTA1	-36.03	-22.85	-44.96	-19.56	-38.89	-28.74	-14.06	-25	-30.09	-30.76	-47.15	-31.32	-37.24	-18.26	-14.63	-25.14	-19.77	-37.3	-30.72	-52.11	-23.93	-52.14	-35.22	-33.56	-56.4	-40	-25.74	-19.25	-54.79	-23.95
ACTA2	0.54	3.46	-5.52	5.99	-20.71	-27.81	-4.25	-20.94	-9.31	-17.13	2.23	-16.77	-29.25	4.76	-0.32	-3.61	-20.67	-21.73	-8.49	-26.73	1.21	-55.2	-27.45	-28.07	-47.58	-18.59	-11.7	2.52	-32.08	-27.36
ACTB	-34.21	-25.3	-32.97	-24.47	-37.5	-35.64	-13.48	-31.37	-28.73	-19.52	-31.59	-9.04	-35.97	-10.92	-11	-12.58	-29.36	-38.2	-23.06	-33.01	-14.65	-38.56	-31.35	-21.76	-14.61	-32.93	-22.75	-21.05	-39.35	-25.48
ACTBL2	-33.58	-15.96	-19.19	-44.99	-41.35	-20.79	-13.04	-50.77	-12.89	-25.91	-36.31	-20.99	-37.76	-10.73	-13.75	-20.3	-24	-31.57	-26.73	-58.31	-19.09	-39.81	-36.53	-22.04	-36.44	-39.99	-23.27	-12.41	-35.4	-17.45
ACTC1	-39.35	-33.82	-47.53	-28.1	-45.06	-54.67	-10.23	-34.82	-33.04	-34.82	-40.4	-35.94	-59.83	-11.78	-14.6	-22.06	-37.25	-50.01	-29.58	-64.69	-20.84	-68.48	-43	-36.59	-65.45	-42.57	-29.56	-29.94	-58.4	-44.64
ACTG1	-23.33	1.33	-25.4	0.03	-19.73	-36.94	-4.11	0.95	-22.2	-29.21	-22.73	-2.59	-22.01	-10.02	-1.18	-11.55	-9.4	-11.17	-16.85	-21.1	-7.08	-38.07	-31.8	-8.74	-36.11	-22.25	-12.46	-20.85	-14.92	-1.68
ACTG2	-23.9	-20.32	-21.74	-6.13	-22.89	-42.22	2.58	-12.81	-21.02	-13.3	-18.69	-5.69	-4.05	-12.83	-0.07	-1.71	-23.96	-35.79	-14.54	-17.23	-3.31	-33.11	3.36	-9.79	-28.52	-20.28	-14.41	-31.98	-29.24	-3.44
ACTL6A	-26.07	-20.42	-20.95	-12.33	-29.11	-41.98	-13.26	-8.81	-15.19	-10.32	-19.43	-26.32	-30.92	-2.92	-5.27	-18.39	-34.8	-36.31	-18.75	-39.17	-13.49	-9.71	-32	-10.02	-39.85	-27.31	-11.36	-8.44	-33.04	-36.05
ACTL6B	17.21	-18.98	-11.77	-13	1.16	-1.78	0.54	-28.16	-7.85	-2.21	-2.63	11.04	-18.24	7.97	6.44	-2.85	6.94	-9.01	0.11	0.61	5.63	-21.02	-15.18	7.14	-16.85	-14.23	0.39	7.03	-2.47	-15.04
ACTL7A	-20.91	-2.62	-38.72	-4.87	-20.82	-22.59	-7.92	-21.94	-23.53	-5.99	-32.12	-28.86	-31.37	6.68	-10.26	-14.85	5.78	-21.41	-18.84	-44.66	-21.39	-52.24	-10.78	-3.05	-46.15	-30.48	-1.33	-15.84	-40.48	-22.62
ACTL7B	-30.96	-25.3	-38.08	-28.42	-22.72	-31.3	-6.32	-39.98	-13.94	-20.64	-37.93	-16.21	-36.91	-12.55	-4.62	-18.55	-21.95	-39.4	-10.21	-43.75	-14.12	-46.09	-34.12	-26.68	-48.79	-23.48	-26.33	-30.82	-51.52	-21.8
ACTL8	-28.12	-25.54	-19.82	-18.9	-26.45	-29.9	-7.18	-23.31	-15.06	-0.01	-15.83	-19.08	-34.8	-14.48	-6.27	-4.73	-6.96	-33.73	-10.46	-22.23	-19.41	-44.67	-31.59	-13.52	-41.77	-28.47	-27.73	-12.27	-21.54	-22.55
ACTL9	-14.99	-28.06	-33.76	-16.66	-39.31	-33.47	-5.51	-36.55	-13.09	-29.18	-27.78	-26.05	-9.43	-7.61	-5.12	-18.77	-34.15	-47.01	-11.81	-43.48	-5.36	-39.27	-15.57	-24.13	-54.69	-41.31	-16.72	-12.61	-44.95	-25.98
ACTN1	-28.43	-18.03	-38.15	-18.3	-17.25	-17.65	-16.18	-21.59	-18.7	-23.63	-19.73	-26.87	-35.92	-11.33	-11.99	-20.89	-5.17	-35.57	-23.39	-49.65	-10.42	-45.41	-27.2	-16.29	-34.23	-35.59	-14.22	-23.43	-32.48	-29.55
ACTN2	-42.04	-21.03	-31.57	-39.34	-47.08	-45.86	-17.14	-41.68	-30.8	-41.73	-47.07	-28.58	-55.85	-16.47	-16.47	-29.45	-26.33	-49.83	-25.84	-64.95	-25.68	-52.31	-37.51	-31.54	-68.37	-50.23	-22.57	-31.7	-48.37	-35.2
ACTN3	-40.99	-27.74	-48.52	-28.31	-37.99	-46.47	-20.39	-42.09	-26.4	-39.07	-45.64	-31.15	-51.44	-21.54	-17.08	-27.02	-28.52	-49.18	-21.85	-63.66	-24.71	-70.12	-41.3	-31.92	-59.23	-48.44	-23.63	-30.42	-57.44	-30.34
ACTN4	-42.7	-35.34	-40.04	-19.13	-41.02	-52.35	-19.94	-32.45	-31.54	-25.78	-52.11	-34.95	-55.3	-23.52	-20.75	-29.15	-32.29	-52.7	-32.97	-60.86	-26.64	-71.98	-42.48	-38.56	-64.53	-53.56	-32.69	-23.35	-47.75	-41.45
ACTR10	-9.69	-8.48	-21.79	-5.89	-7.29	-9.85	-10.68	-27.02	-15.23	-24.8	-7.69	-22.36	-18.12	-1.65	-5.8	-3.71	-5.58	-17.24	-6.83	-36.07	10.37	-49.66	0.66	-14.12	-28.26	-18.16	-8.48	-3.6	-25.6	-22.78
ACTR1A	22.34	-12.25	-18.33	15.63	-31.1	4.21	-1.6	20.45	10.51	-10.48	-20.99	-26.36	-6.42	-6.57	2.73	-17.64	0.26	-6.54	-11.16	-12.33	-20.71	-57.7	-3.67	12.54	-17.78	-8.39	8.78	-14.3	-23.56	-29.12
ACTR1B	-26.2	-23.97	-34.57	-17.29	-35.51	-41.16	-13.01	-43.43	-18.26	-33.31	-44.08	-26.46	-41.69	-12.22	-17.01	-24.49	-25.15	-39.23	-15.55	-52.71	-20.26	-53.48	-33.39	-17.93	-52.8	-46.5	-28.83	-32.69	-61.01	-19.14
ACTR2	-18.5	-15.48	-10.35	-18.1	-34.59	-18.98	-3.9	-26.82	-33.27	-28.37	-5.79	-19.38	-7.93	7.1	0.01	0.34	-28.68	-29.69	-7.61	21.02	-1.44	-19.41	-21.74	-14.69	-42.17	-25.94	-8.01	-9.81	-22.87	-14.13
ACTR3	-7.56	-33.37	-36.24	-0.36	-17.64	-37.07	-7.19	-15.7	-28.17	-36.97	-25.03	-27.11	-7.02	9.24	4.17	-21.49	-21.18	-35.16	-18.19	-1.72	2.66	-35.22	-31.37	-34.6	-54.37	-18.09	7.49	1.48	-7.98	-24.95
ACTR3B	5.23	-13.4	-14.71	-19.09	6.76	-17.29	-5.41	-15.08	2.89	-17.25	-12.66	-4.54	-7.09	0.08	6.47	-8.71	0.76	-14.61	-3.36	-5.89	2.05	-24.84	-2.84	-9.18	-27.14	-16.59	-0.26	7.43	1.22	-10.99
ACTR5	-20.86	-14.13	-17.46	-24.5	-17.49	-29.2	-2.64	-9.52	-15.67	-34.69	-13.44	-17.13	-42.79	2.19	-2.48	-21.68	-7.05	-21.8	-17.87	-13.86	-11.62	30.12	-17.18	-4.2	-55.62	-13.88	-3.74	-17.77	-3.36	-18.91
ACTR6	-14.46	-13.65	-4.99	-20.49	-18.69	-30.72	-4.21	-19.99	-13.17	-17.06	-37.74	-12.93	-19.03	-8.9	-1.19	-16.3	-16.18	-23.13	-5.75	-25.01	-8.66	-35.72	-9.5	0.65	-43.07	-46.79	-5.23	-12.58	-9.27	-16.69
ACTR8	-36.95	-26.76	-45.53	-26	-45.68	-47.75	-18.19	-41.97	-26.75	-36.3	-47.82	-34.29	-54.18	-14.79	-14.6	-18.93	-27.94	-48.68	-26.18	-53.64	-20.78	-10.05	-40.06	-29.95	-59.9	-49.23	-23.96	-29.2	-38.53	-36.76
ACTRT2	2.19	15.84	21.75	14.73	-2.6	14.05	11.98	11.73	-2.72	14.08	2.97	21.39	-6.73	21.47	1.77	12.68	11.11	5.68	0.34	7.21	12.28	-14.8	14.29	-0.65	-13.62	-12.67	13.2	14.16	12.02	11.39
ACTRT3	-40.93	-22.63	-39.81	-5.67	-35.58	-51.06	-13.68	-18.03	-27	-42.04	-35.85	-20	-40.57	-22.85	-1.35	-13.7	-30.26	-39.58	-17.46	-58.72	-16.7	-44.5	-19.46	-32.31	-47.29	-43.76	-36.68	-30.5	-48.41	-36.35
ACVR1	-20.65	-7.83	-1.64	-21.13	-27.86	-29.11	-7.19	-19.44	0.69	-20.79	-33.91	-3.21	-28.99	-8.02	3.12	-6.21	-31.81	-39.84	-15.79	-37.88	3.3	-51.82	-14.88	-21.78	-42.18	-24.97	-11.41	-19.77	-21.54	-19.19
ACVR1B	-60.66	-56.87	-82.39	-67.31	-58.48	-95.47	-27.94	-86.27	-45.89	-49.37	-73.32	-57.82	-95.74	-26.71	-23.42	-31.24	-55.47	-77.78	-43.59	-95.86	-30.09	-122.19	-66.81	-45.4	-85.68	-68.98	-33.48	-52.36	-86.73	-63.12
ACVR1C	-26.42	-25.96	-35.95	-32.06	-43.48	-37.4	-9.99	-28.71	-8.97	-25.67	-34.35	-28.94	-46.2	-20.92	-4.11	-23.97	-27.72	-44.12	-34.34	-62.66	-20.85	-61.55	-46.31	-32.09	-72.39	-33.98	-27.5	-23.61	-53.51	-38.29
ACVR2A	-35.7	-16.12	-29.93	-5.82	-22.07	-32.42	-6.16	-20.21	-30.53	-35.53	-44.2	-25.5	-41.44	-9.8	-6.47	-18.93	-19.39	-43.31	-18.22	-45.87	-17.78	-43.85	-35.22	-28.7	-59.93	-35.35	-13.35	-21.51	-56.55	-28.82
ACVR2B	-35.58	-25.44	-49.89	-31.93	-32.16	-33.81	-4.91	-35.02	-23.22	-3.55	-30.94	-8.97	-45.69	-13.87	-4.63	-8.8	-18.81	-37.15	-25.76	-41.74	-15.84	-50.65	-27.92	-14.28	-56.73	-43.19	-15.29	-16.32	-38.04	-4.38
ACVRL1	-34.34	-20.71	-29.55	-22.84	-34.1	-42.35	-9.14	-18.2	-21.07	-20.61	-23.18	-19.59	-49.12	-16.3	-7.78	-17.33	-21.63	-41.2	-26.03	-38.07	-16.97	-54.08	-27.12	-23.05	-27.54	-36.85	-13.76	-21.22	-45.65	-18.99
ACY1	-33.36	-18.71	-36.4	-20.59	-36.1	-25.44	-11.02	-33.39	-20.55	-17.53	-35.85	-25.34	-36.03	-11.95	-7.4	-15.19	-9.12	-31.7	-11.56	-42.66	-15.81	-44.73	-30.03	-14.63	-43.75	-34.37	-13.27	-12.46	-30.18	-38.19
ACY3	-25.73	-16.63	-35.1	-17.99	-23.7	-41.48	-7.58	-25.81	-23.28	-39.63	-30.69	-9.17	-44.03	-22.98	-7.43	-17.29	-9.37	-43.44	-22.1	-43.54	-5.27	-46.08	-18.4	-20.61	-39.8	-32.43	-27.44	-30.03	-52.34	-19.45
ACYP1	-37.05	-28.79	-43.23	-23.2	-31.23	-47.45	-13.03	-39.8	-21.36	-40.2	-39.68	-23.73	-34.73	-7.42	-8.23	-19.92	-24.57	-28.63	-26.79	-54.43	-13.34	-54.59	-32.21	-33.46	-56.28	-22.88	-23.61	-15.14	-49.79	-18.63
ACYP2	-20.67	-15.4	-16.22	-21.36	-12.76	-9.04	-4	-24.63	-7.55	0.36	-12.05	-9.85	-11.6	-6.54	1.33	1.82	3.31	-8.11	-0.03	-31.6	-12.23	-8.99	-13.54	-3.4	-12.39	-13.07	-2.33	-1.36	-25.05	-11.41
ADA	2.06	-19.84	-23.84	-23.61	-18.73	-3.75	-11.26	-9.62	-3.77	2.11	-22.15	-6.81	-13.46	0.47	-4.47	-0.79	-17.67	1.92	0.24	-20.29	-7.97	-24.61	-22.32	-4.37	-25.61	-23.13	-4.34	-11.83	-18.53	7.48
ADAD1	-43.61	-29.36	-29.09	-32.15	-33.99	-52.17	-15.43	-42.87	-16.53	-26.18	-36.71	-25.61	-42.74	-15.25	-4.21	-12.1	-25.12	-45.37	-31.17	-33.08	-3.6	-51.17	-39.9	-27.05	-37.27	-32.17	-35.51	-28.18	-48.96	-32.6
ADAD2	-23.1	-34.09	-37.8	-39.52	-27.5	-27.39	1.63	-50.04	-17.68	-37.28	-46.4	-10.6	-38.11	-20.34	-13.71	-24.11	-24.55	-46.2	-20.77	-56.23	-13.62	-50.04	-37.62	-25.24	-47.06	-30.41	-31.92	-35.73	-48.68	-17.8
ADAL	-37.27	-33.99	-41.57	-30.11	-37.36	-50.61	-15.96	-42.75	-31.4	-39.47	-35.03	-35.34	-57.29	-17.41	-7.35	-30.17	-39.93	-52.41	-14.32	-60.4	-19.62	-71.32	-31.03	-33.42	-71.55	-44.1	-31.84	-31.8	-56.73	-37.42
ADAM10	-15.8	-26.43	-31.72	-21.44	-21.26	-22.39	-7.42	-20.51	-11.96	-25.19	-15.39	-18.96	-42.05	-10.05	5.98	-5.28	-13.38	-23.12	-3.23	-42.9	-10.67	-56.79	-22.32	-8.91	-42.34	-16.53	-9.41	-0.09	-35.8	-32.13
ADAM11	0.24	-11.81	-11.78	-4.51	-15.18	-8.25	-3.15	-12.93	-15.39	-3.76	-23.63	6.88	-15.09	2.52	7.13	-0.36	-6.82	-22.13	2.81	-11.82	-3.04	-22.73	-11.38	2.37	-30.74	-17.78	-0.22	1.89	6.92	-3.91
ADAM12	-37.77	-31.93	-41.24	-24.33	-45.03	-41.78	-13.13	-42.12	-26.01	-40.56	-42.44	-22.37	-50.32	-20.01	-15.54	-27.14	-40.12	-41.42	-30.53	-67.78	-25	-57.37	-40.61	-34.17	-57.45	-52.14	-28.23	-37.98	-63.06	-36.85
ADAM15	-47.38	-30.95	-44.63	-39.13	-38.77	-43.86	-11.54	-41.48	-26.5	-29.39	-47.97	-25.45	-58.93	-25.06	-11.64	-24.67	-26.94	-50.01	-27.63	-61.1	-13.11	-54.14	-38.25	-37.54	-51.79	-49.3	-39.62	-33.99	-60.46	-36.97
ADAM17	-1.29	-23.46	-31.47	12.55	-25.82	-34.61	-6.74	-2.7	-21.87	-33.53	-8.27	-15.69	-22.89	3.38	2.98	5.5	-24.3	-33.3	-13.98	-35.25	-2.39	-59.35	-19.7	-17.43	-47.5	-41.41	-9.13	-7.42	-33.58	-22.54
ADAM18	-7.22	-16.52	-9.76	17.81	-10.57	-22.4	1.27	6.85	-1.07	-12.23	-0.36	13.15	-8.42	3.32	-1.7	-1.34	11.63	-15.96	21.21	-22.87	13.71	-29.4	-8.68	-2.88	-42.66	5.27	8.4	1.69	-19.78	4.27
ADAM19	-12.48	-31.95	-32.83	-25	-23.08	-30.29	-4.65	-26.59	-31.31	-21.28	-30.4	-26.87	-50.97	-12.76	-10.38	-8.39	-27.97	-51.07	-20.52	-57.29	-20.77	-55.61	-40.4	-26.38	-59.14	-30.12	-29.12	-16.98	-39.37	-27.75
ADAM2	-40.93	-18.68	-36.71	-24.6	-13.3	-38.24	-6.79	-35.06	-23.74	-23.54	-30.17	-20.37	-32.47	-17.64	-2.44	-22.7	-23.11	-45	-26.37	-50.95	-9.48	-47.59	-15.94	-28.36	-59.81	-34.06	-27.1	-33.38	-50.43	-40.79
ADAM20	-29.43	-9.82	-27.53	-28.36	-36.34	-47.91	-7.36	-34.27	-14.79	-29.18	-25.91	-31.88	-20.29	-11.97	-3.25	-20.53	-22.17	-43.14	-26.54	-48.07	-7.86	-61.17	-45.46	-32.3	-50.11	-41.17	-21.77	-26.06	-49.03	-28.12
ADAM21	3.21	7.83	-6.59	9.7	-8.04	-17.19	15.37	-9.89	-10.54	-16.63	-1.18	10.72	19.27	-3.45	-2.12	5.59	14.72	0.11	-3.53	-19.73	-0.84	-26.93	-3.86	-6.57	-22.48	6.42	-10.48	-12.32	0.49	-4.04
ADAM22	-7.79	-19.55	-17.7	12.27	-25.77	-25.47	-8.51	-13.1	-16.76	-21.34	-21.9	-22.57	-21.96	-6.41	3.52	-13.17	-11.84	-30.66	-6.45	-27.38	-2.97	-34.49	-8.58	-11.34	-46.21	-14.41	-3.62	-8.88	-35.25	-11.68
ADAM23	-19.92	-18.55	-31.97	-7.95	-9.66	-30.57	-12.11	-4.5	-19.29	-19.67	-5.99	-22.91	-18.65	-3.11	-1.84	-8.22	-12.56	-13.35	9.66	-34.52	-0.19	-43.71	-13.94	-23.86	-55.25	-15.96	-12.63	-7.95	-37.31	-18.96
ADAM28	-27.26	-34.63	-46.94	-18.45	-35.26	-38.05	-11.28	-39.7	-14.45	-39.51	-37.11	-25.55	-53.31	-25.25	-7.11	-22.77	-37.64	-49.8	-24.14	-55.64	-14.06	-66.96	-34.79	-24.32	-64.12	-59.02	-28.29	-34.69	-51.82	-29.81
ADAM29	-42.32	-31.84	-46.28	-34.74	-31.09	-41.88	-12.84	-43.36	-20.73	-29.17	-33.63	-32.45	-53.38	-8.45	-10.54	-21.66	-18.46	-38.64	-21.75	-53.02	-12.9	-73.92	-27.39	-35.95	-70.28	-41.45	-29.95	-14.64	-54.31	-32.46
ADAM30	-28.36	-15.36	-27.94	-31.34	-16.21	-31.52	-7.25	-28.96	-22.73	-31.05	-28.75	-21.05	-30.54	-19.24	-9.74	-14.7	-29.99	-42.16	-15.34	-40.86	-16.21	-8.94	-28.73	-25.69	-51.07	-35.06	-27.84	-17.87	-29.9	-24.52
ADAM32	11.87	-1.75	2.04	-7.78	-15.2	15.4	-3.51	-8.26	8.6	-18.71	-15.61	4.01	0.55	9.71	7.56	6.13	0.37	-5.91	19.28	-6.13	6.41	-15.04	-17.11	-23.71	-42.8	2.19	-11.9	-3.04	-25.64	-25.26
ADAM33	3.89	-2.62	-19.56	-11.25	-16.98	-20.94	5.59	-13.63	-7.96	-5.4	-27.23	-0.87	-1.48	-8.87	1.83	-4.08	-8.67	-15.15	-8.15	-20.72	-1.92	-25.02	-8.21	6.21	-20.54	-23.24	-5.1	-6.83	-12.72	10.75
ADAM7	-25.77	-15.14	-3.02	-9.76	-15.67	-11.34	-4.23	4.61	-18.2	-17.63	-22.26	-6.87	0.72	-10.54	-4.91	-8.57	-12.45	-34.71	3.81	-5.37	-9.42	-34.17	-5.74	-7.61	-40.71	-15.88	2.99	-17.62	-35.36	-15.68
ADAM8	3.75	-4.28	-6.59	-4.3	-29.76	-10.56	-0.28	-2.72	-16.02	-10.9	-19.64	-5.8	-22.91	-10.09	-1.81	-8.93	-13.67	-0.21	6.34	-17.75	4.27	-32.01	-5.39	-13.58	-39.87	-29.15	-1.66	-15.36	-21.01	-17.63
ADAM9	-44.62	-35.89	-50.45	-37.52	-27.36	-52.77	-15.43	-54.76	-29.55	-42.04	-39.13	-35.29	-56.22	-18.7	-14.4	-20.78	-32.23	-47.45	-18.73	-58.3	-19.07	-66.76	-38.35	-35.22	-69.8	-47.96	-37.06	-33.75	-62.69	-36.74
ADAMDEC1	-23.47	-7.52	-20.72	-8.21	0.92	-25.28	-17.15	-9.08	-24.33	-25.52	-15.27	-26.73	-47.41	-0.51	-9.69	-0.65	-0.73	-26.13	-35.31	-33.85	-18.05	-3	-4.19	-15.25	-36.3	-10.18	-1.54	-4.88	-8.07	-17.99
ADAMTS1	-27.93	-20.32	-29.59	-11.36	-22.65	-46.55	-10.08	-30.32	-24.59	-36.66	-32.75	-26.71	-44.13	-6.5	-9.62	-17.84	-36.79	-41.08	-19.67	-50.77	-15.65	-43.59	-45.16	-30.02	-41.91	-42.47	-16.74	-17.91	-54.39	-27.24
ADAMTS10	-39.76	-27.4	-41.08	-36.41	-32.61	-37.16	-11.69	-43.24	-29.54	-27.96	-49.36	-26.34	-52.42	-15.75	-18.56	-16.71	-23.59	-51.07	-32.1	-60.6	-19.81	-72.57	-43.24	-20.56	-51.77	-52.53	-19.36	-22.87	-55.18	-27.28
ADAMTS12	5.5	-17.36	-23.57	-2.94	-27.81	-25	-6.37	-18.49	3.27	-13.39	-25.75	-19.25	-23.23	-0.36	-2.15	-7.92	-3.9	-18.37	-4.38	-19.81	-11.74	-63.33	-20.02	-7.88	-41.24	-23.22	-0.19	-10.02	-22.84	-27.97
ADAMTS13	-1.65	-9.49	-6.03	-2.24	-25.89	-26.6	-1.57	-12.38	-9.85	-14.67	-20.16	-3.11	-18.26	7.28	0.79	-12.88	-5.52	-11.18	-4.36	-25.75	-4.46	-31.54	-13.45	-8.63	-17.48	-29.42	0.93	-3.62	-29.89	-7.84
ADAMTS14	-17.91	-30.52	-39.51	-31.69	-38.93	-28.1	-10.78	-33.1	-20.44	-29.2	-31.02	-28.1	-49.13	-17.99	-8.45	-17.07	-22.27	-37.61	-33.45	-40.39	-17.14	-46.89	-34.05	-20.96	-54.9	-41.38	-23.32	-22.4	-47.59	-24.71
ADAMTS15	-41.42	-34.2	-48.24	-37.85	-35.46	-41.62	-17.9	-41.74	-33.17	-24.66	-44.94	-26.09	-51.82	-21.75	-9.29	-22.18	-26.04	-55.36	-30.61	-58.51	-24.89	-53.56	-34.58	-20.73	-48.02	-46.15	-33.51	-31.85	-55.93	-32.04
ADAMTS16	-34.01	-19.75	-19.85	3.45	-19.82	-22.19	-13.22	-17.39	-14.24	-20.89	-11.59	-31.7	-50.18	-7.81	-9.98	-22.95	-4.29	-42.11	-9.55	-53.48	-0.13	-28.53	-18.06	-18.93	-63.47	-31.93	-16.94	-7.11	-27.25	-26.9
ADAMTS17	-38.57	-27.83	-38.29	-35.47	-36.09	-42.95	-11.38	-46.7	-25.02	-36.18	-35.76	-20.74	-48.54	-18.2	-10.23	-15.37	-32.57	-44.4	-27.98	-53.83	-22.54	-59.71	-37.46	-27.65	-53.33	-45.52	-23.74	-33.29	-52.52	-29.53
ADAMTS18	-34.8	-25.95	-40.34	-35.34	-45.02	-42.73	-17.82	-35.87	-31.27	-30.28	-39.74	-36.45	-47.54	-22.5	-11.77	-21.13	-35.16	-49.73	-22.9	-51.67	-18.87	-65.3	-44.24	-36.85	-61.61	-52.55	-40.06	-30.43	-60.83	-38.95
ADAMTS19	-14.68	-15.3	-14.03	-2.92	-32.52	-40.35	-2.59	-15.88	-11.57	-10.93	-37.19	-18.76	-36.81	-3.18	-0.89	-8.6	-18.56	-43.59	-26.31	-50.87	-19.15	-58.76	-10.53	-18.08	-32.97	-42.04	-21.25	-8.35	-45.27	-27.72
ADAMTS2	-21.1	-22.78	-19.49	-23.03	-29.62	-31.46	-7.97	-38.16	-14.9	-17.46	-24.47	-24.91	-39.12	-13.37	-8.61	-19.77	-32.45	-24.01	-11	-54.33	-25.25	-53.36	-34.12	-25.05	-29.62	-30.01	-25.23	-9.72	-38.54	-23.87
ADAMTS20	-29.13	-33.54	-41.52	-10.39	-30.42	-35.99	-9.91	-14.13	-3.78	-28.65	-35.25	-13.94	-43.26	-11.9	-6.57	-24.78	-22.55	-34.45	-5.29	-51.93	-13.04	-63.76	-27.57	-24.95	-54.87	-21.9	-0.57	-8.82	-44.52	-30.48
ADAMTS3	-15.25	-29.25	-18.18	0.68	-29.29	-21.86	-4.86	-6.92	-11.54	-13.66	-19.39	-4.49	-7.59	-26.66	-7.07	-0.91	-5.87	-24.79	8.67	-24.24	1.53	-56.6	-10.37	-24.27	-52.25	-47.26	-9.53	-40.54	-29.54	-7.24
ADAMTS4	-33.96	-20.34	-35.67	-23.91	-20.32	-37.85	-11.32	-29.45	-20.2	-35.72	-40.27	-22.95	-24.23	-9.73	-11.7	-15.16	-26.81	-32.07	-24.51	-51.8	-15.16	-44.71	-24.24	-21.77	-37.82	-26.34	-15.97	-29.35	-49.13	-27.01
ADAMTS5	-38.1	-22.94	-42.44	-32.63	-27.72	-48.59	-16.08	-41.78	-23.66	-40.97	-39.94	-27.04	-48.9	-19.18	-13.44	-25.83	-39.91	-42.46	-26.26	-58.71	-20.22	-68.75	-37.73	-34.12	-64.78	-52.69	-23.88	-29.36	-52.15	-30.98
ADAMTS6	-29.71	-43.48	-51.21	-31.95	-60.78	-31.88	-13.85	-45.77	-25.18	-49.15	-36.16	-15.48	-46.53	-17.04	-6.39	-20.53	-28.79	-34.88	-22.39	-22.44	-22.61	-97.91	-24.49	-37.2	-101.47	-61.72	-39.35	-30.15	-71.56	-27.24
ADAMTS7	-11.99	-10.91	-18.9	-7.2	-9.49	-9.05	9.03	-11.66	-8.57	-15.01	-12.71	-3.21	-25.73	-7.8	8.3	-20.3	-1.76	-32.13	-8.4	-27.02	-4.4	-43.53	-6.01	4.8	-30.23	-17.45	-6.11	-15.37	-36.61	9.14
ADAMTS8	-25.35	-25.28	-30.54	-20.52	-37.1	-25.21	-10.01	-25.67	-12.03	-18.83	-32.88	-22.88	-27.7	-12.18	-8.51	-13.07	-30.21	-34.81	-11.89	-40.08	-10.45	-53.57	-30.33	-16.25	-42.72	-20.76	-13.17	-14.32	-40.63	-24.29
ADAMTS9	-44.14	-29.41	-37.59	-39.96	-43.47	-51.01	-12.59	-55.47	-28.84	-41.01	-43.21	-15.67	-55.33	-17.68	-11.73	-24.69	-39.04	-46.8	-28.53	-59.88	-23.85	-55.85	-42.21	-36.26	-59.52	-42.31	-32.73	-33.09	-58.55	-35.56
ADAMTSL1	-56.03	-42.66	-37.82	-43.15	-33.44	-61.7	-22.76	-73.22	-26.97	-16.75	-44.95	-42.54	-52.5	-7.44	-1.4	-26.09	-38.28	-54.8	-32.74	-86.23	-12.68	-70.21	-36.9	-44.82	-70.95	-70.09	-24.93	-15.13	-101.37	-46.39
ADAMTSL2	-6.23	-20.56	-11.97	-6.14	-15.49	-9.28	-5.79	-20.2	-16.21	-6.42	-21.38	-12.68	-19.55	10.05	-8.8	-1.31	-8.31	-23.88	-12.73	-36.23	-13.36	-26.12	-9.59	-16.62	-18.05	-22.61	-2.54	-12.41	-14.4	-13.77
ADAMTSL3	-25	-9.73	-42.02	-8.07	-24.47	-23.77	-10.91	-25.64	-23.42	-27.38	-31.59	-11.66	-38.74	-10	-10.49	-8.32	-9.89	-14.54	-11.19	-47.94	-20.92	-63.37	-14.28	-8.1	-55.43	-26.23	-8.56	-8.56	-32.58	-17.26
ADAMTSL4	-27.37	-22.14	-18.56	-25.46	-41.46	-29.72	-5.12	-16.64	-7.75	-34.85	-26.76	-27.8	-44.36	-3.21	-7.56	-11.24	-27.5	-47.4	-19.21	-49.13	-13.91	-66	-30.92	-29.21	-60.47	-29.12	-27.45	-12.13	-49.72	-27.08
ADAMTSL5	-37.89	-31.23	-36.11	-20.63	-15.99	-38.51	-1.44	-16.64	-20	-25.3	-36.71	-22.87	-30.53	-22.35	-4.5	-19.38	-24.82	-48.68	-14.04	-55.18	-5.81	2.65	-40.54	-14.4	-36.29	-31.42	-28.41	-36.66	-28.03	-12.39
ADAP2	-7.53	-5.79	-21.75	-14.22	-15.9	-8.93	-9.41	-33.52	-30.52	-18.83	-31.46	-13.38	-18.17	-3.97	-7.16	-1.74	-0.5	-20.59	-4.88	-29.22	-8.02	-47.97	-15.41	-9.19	-58.32	-3.87	-10.52	-1.11	-14.97	-23.56
ADAR	20.64	-15.86	-43.59	-4.09	-38.05	-36.85	-12.5	-17.61	-15.73	-16.82	-29.42	-24.89	-19.07	7.99	-0.93	-0.9	-23.43	-25.68	-22.2	-35.85	-19.95	-28.53	-29.86	-6.01	-40.44	-34.3	8.64	-21.16	-33.31	2.93
ADARB1	-33.77	-8.16	-9.47	2.92	-2.91	-18.32	-9.21	-19.55	6.96	-3.73	-8.37	-1.13	-24.1	2.39	-7.43	1.99	-7.99	-25.56	-10.16	-35.42	-15.6	-29.48	-18.74	-0.68	-28.95	-17.38	0.9	-12.67	-3.93	-6.47
ADARB2	-27.56	-21.3	-19.49	-12.89	-20.56	-15.7	0.37	-35.8	-17.5	-28.7	-32.84	-30.75	-42.74	-8.91	-11.45	-6.93	-25.71	-26.54	3.01	-22.18	-10.21	-57.71	-20.97	-29.68	-54.64	-36.05	-25.02	-8.14	-47.69	-32.46
ADAT1	-34.98	-26.84	-42.92	-40.97	-47.66	-50.73	-15.31	-58.68	-23.05	-42.02	-42.68	-34.48	-55.17	-22.37	-15.25	-26.36	-34.06	-50.72	-23.04	-61.48	-16.32	-74.59	-45.39	-32.57	-70.33	-46.03	-35.18	-40.27	-55.69	-44.56
ADAT2	-17.58	-28.64	-35.2	-16.01	-28.72	-20.15	0.53	-23.46	-20	-27.11	-32.77	-14.89	-27.34	-1.59	0.89	-2.76	-22.89	-28.96	-13.04	-16.58	0.79	-37.89	-29.14	-21.17	-61.53	-18.33	-17.19	-3.12	-34.98	-5.78
ADAT3	-35.68	-32.55	-45.46	-34.92	-31.15	-30.52	7.69	-38.05	-30.6	-20.65	-42.9	-10.21	-47.94	-23.44	-11.55	-20.33	-24.88	-43.21	-18.01	-42.87	-20.95	-47.94	-30.67	-34.57	-44.9	-41.65	-34.96	-23.54	-55.68	1.55
ADC	8.57	-3.43	-26.5	-15.77	20.15	-4.74	19.74	-11.7	1.8	2.82	5.56	-2.11	-17.08	-14.73	4.03	12.46	0.27	-26.21	16.71	-25.98	7.04	-6.48	0.49	-20.77	-24.94	-24.75	-7.83	-17.15	0.56	3.87
ADCK1	-42.33	-32.79	-39.83	-33.25	-37.05	-48.92	-16.72	-34.14	-11.54	-19.08	-35.7	-30.4	-34.78	-21.8	-7.69	-19.54	-34.57	-52.04	-20.67	-45.6	-15.53	-39.5	-47.21	-31.92	-46.76	-45.95	-11.56	-12.22	-15.49	-38.02
ADCK2	-19.35	-3.43	-23.74	-19.86	-14.9	-31.65	-7.11	-22.04	-12.23	-26.86	-21.55	10.48	-32.53	-18.21	-15.05	3.03	-8.23	-5.75	-31.59	-41.05	-12.28	-68.16	-40.16	-20.02	-18.5	-23.86	-7.6	-22.54	-34.87	-1.47
ADCK3	-29.38	-16.48	-23.82	-18.18	-23.49	-25.94	-9.42	-6.78	-24.75	-7.78	-20.59	-14.49	-18.49	-21.26	4.76	-8.45	-14.63	-25.43	-17.29	-24.44	6.85	-46.42	-30.94	-4.32	-52.61	-33.83	-6.31	-6.4	-42.81	3.63
ADCK4	-1.68	-10.1	-24.62	-6.12	-14.61	-12.8	5.46	-5.07	-4	-22.46	-13.01	0.69	-17.7	-6.47	0.15	-14.26	-10.49	-10.73	-22	-33.86	-12.93	-43.63	-1.56	5.52	13.39	-10.96	-14.88	-21.21	-21.3	5.65
ADCK5	6.77	2.26	-7.36	24.43	-21.42	8.82	-6.8	-3.21	-4.4	10.07	-4.84	0	2.85	-0.35	2.98	20.42	16.99	-2.92	-2.26	-11.93	8.88	-34.18	9.14	12.07	-2.85	-13.03	10.11	-9.25	6.4	13.6
ADCY1	-5.06	0.57	-3.7	-9.65	-9.16	-15.37	2.39	-12.29	-6.41	-4.76	-17.1	-6.96	-15.12	1.12	2.26	9.51	4.38	6.7	-5.47	-28.58	-0.37	-28.62	-8.79	4.85	-20.92	-11.39	2.79	-1.62	-7.93	-14.64
ADCY10	-13.17	-7.31	-8.6	10.31	-15.77	-4.7	-10.54	-15.49	-5.2	-7.22	-15.9	-19.69	1.26	11.37	-2.6	10.6	-8.9	-9.28	1.01	-27.8	-12.62	-7.64	14.64	-6.13	-29.93	-13.54	7.63	4.46	-24.21	-16.8
ADCY2	-36.13	-36.3	-43.29	-24.76	-47.22	-46.79	-14.59	-37.02	-29.97	-44.37	-30.84	-33.48	-46.85	-15.19	-9.55	-28.02	-34.57	-54.68	-18.92	-57.77	-19.34	-66.42	-39.9	-36.64	-66.88	-47.79	-27.59	-27.79	-55.25	-37.84
ADCY3	-3.45	-6.88	-6.29	9.54	-22.47	-25.48	6.41	-3.58	-5.23	-12.81	-4.66	1.84	-21.62	5.25	5.69	-1.98	-6.74	-28.66	-1.88	-23.08	1.86	-48	-10.7	-6.42	-32.08	-23.2	-2.27	-0.6	-34.11	-18.4
ADCY4	0.83	-1.18	-19.21	2.32	-20.39	-12.84	1.54	-26.72	-12.59	-3.48	3.66	-3.16	-12.56	-1.71	2.62	2.53	-27.4	3.86	7.99	-33.76	6.29	-52.77	-1.26	-13.37	-18.02	-20.35	8.65	-2.71	-7.47	-16.67
ADCY5	-22.18	-8.57	-26.21	1.4	-12.07	-17.07	0.63	4.38	-10.04	3.88	-4.21	-16.25	3.37	-2.46	2.94	-7.9	2.48	-28.22	-12.22	-33.07	27.31	-24.18	-1.04	-12.52	-12.62	-4.01	-7.47	1.81	-19.7	4.1
ADCY6	-24.84	-26.03	-38.25	-20.27	-17.93	-31.84	-10.16	-28.56	-27.47	-15.97	-17.86	-21.55	-32.78	-8.46	-5.66	-16.87	-30.85	-44.93	-24.08	-44.55	-19.1	-26.2	-32.77	-13.63	-41.96	-34.26	-8.3	-7.73	-36.07	-13.72
ADCY7	-27.35	-20.46	-34.99	-26.86	-28.3	-22.34	-6.92	-21.97	-22.29	-23.96	-38.89	-14.89	-52.56	-17.43	-3.91	-10.74	-13.88	-22.12	-24.39	-49.43	6.67	-60.99	-22.19	-18.32	-54.27	-31.5	-15.11	-13.12	-36.38	-13.05
ADCY8	-29.02	-18.42	14.83	-18.82	-28.53	-16.88	-4.4	-27.21	-16.3	-23.01	-38.03	-21.33	-41.45	-19.31	-1.87	-9.37	-17.15	-29.87	-18.82	-37.37	-0.04	-36.26	-20.96	-21.26	-30.41	-30.03	-25.04	-5.33	-36.43	-24.12
ADCY9	9.9	-3.35	-13.62	-8.41	-17.37	-21.22	4.9	-3.16	-15.26	10.14	-5.55	5.2	-16.24	-0.3	-1.14	10.11	16.61	-19.06	-12.54	-24.89	9.15	-30.56	-3.76	-2.54	-38.53	-19.17	-2.48	-5.46	-1.88	-12.04
ADCYAP1	-9.78	-10.69	-17.91	-8.96	-9.09	-9.54	-10.25	-23.96	-22.57	-10.67	-6.32	-18.35	-24.71	-3.48	-5.17	-6.36	5.01	-8.7	-7.64	-40.61	-3.82	-18.39	-8.09	-10.15	-32.53	3.61	5.91	-6.73	-12.91	-7.4
ADCYAP1R1	-3.67	18.09	6.06	17.58	-2.9	-6.54	-6.85	16.72	2.57	8.9	1.33	6.79	-3.13	-1.51	8.89	5.73	17.49	-2.15	13.32	-7.92	18.69	-30.96	11.41	17.17	-1.69	9.73	9.72	3.86	24.81	23.8
ADD1	-0.92	-7.46	7.08	-13.21	-20.02	-2.63	15.58	-8.21	7.98	-16.57	-4.14	2.67	-6.11	7.54	-5.56	-1.39	10.48	-24.48	19.25	-10.38	5.3	-11.27	13.4	-14.96	-24.82	-10.35	10	0.41	5.17	0.56
ADD2	-20.84	-20.94	-22.41	-2.8	-32.58	-32.58	-12.16	-16.76	-17.37	-32.69	-24.39	-19.85	-37.15	-13.02	-0.76	-18.42	-26.96	-39.97	-21.14	-38.04	-9.03	-51.38	-27.09	-8.11	-37.97	-31.79	-3.44	-14.77	-36.52	-14.07
ADD3	-17.02	-15.55	-44.11	-5.47	-32.51	-24.3	-14.2	-11.76	-22.73	6.22	11.51	-35.2	-37.5	-4.94	7.72	-20.86	-14.4	-31.02	-10.36	-29.99	3	-39.27	-18.35	-12.14	-35.68	-35.33	16.21	12.62	-30.15	-8.27
ADH1A	-28.25	-18.61	-50.68	-38.31	-28.54	-35.99	-12.38	-33.84	-17.47	-34.55	-32.94	-16.75	-40.56	-8.05	-12.72	-21.76	-28.18	-43.25	-16.75	-65.22	-19.02	-46.94	-31.91	-23.92	-44.55	-36.28	-33.12	-18.63	-42.28	-29.7
ADH1B	-39.96	-39.66	-51.56	-33.65	-47.3	-56.26	-14.76	-53.58	-31.64	-46.77	-40.37	-33.88	-50.12	-26.26	-20.57	-26.37	-31.96	-56.64	-30.58	-53.49	-27.29	-65.9	-43.96	-33.61	-69.28	-32.67	-29.23	-33.94	-53.67	-37.03
ADH1C	-30.88	-17.05	-18.14	-6.51	-14.05	-40.28	-10.23	-17.24	-10.39	-33.73	-21.78	-16.79	-47.55	-17.52	-8.39	-21.43	-22.67	-37.12	-17.82	-48.85	-14.77	-38.17	-33.32	-30.57	-29.97	-42.05	-27.02	-24.06	-29.71	-10.32
ADH4	-23.66	-17.59	-8.92	-8.92	-18.58	-3.84	-7.02	6.37	5.41	-16.82	-17.62	-15.96	-22.5	-13.44	-3.24	-5.04	-10.96	-25.82	-15.6	-24.45	-5.84	-18.01	-4.36	-0.54	-24.23	-15.07	-6.44	-13.79	-8.6	-8.68
ADH5	-5.13	7.91	-10.2	-13.63	5.94	-4.17	-8.87	-19.08	6.81	-1.76	-10.61	-11.16	-30.09	2.24	2.19	9.64	-9.75	-40.84	-2.87	-25	4.73	-31.01	-5.61	-7.43	-35.96	-34.24	4.73	-12.43	6.34	-0.4
ADH6	-45.17	-24.26	-36.99	-34.11	-44.75	-44.41	-15.98	-38.66	-31.55	-42.29	-44.09	-29.96	-60.12	-26.18	-14.87	-20.63	-27.59	-47.58	-26.7	-68.36	-16.51	-65.68	-42.64	-34.58	-65.07	-39.72	-29.84	-31.87	-55.12	-40.43
ADH7	-41.69	-26.14	-39.08	-33.41	-34.52	-43.53	-18.02	-39.92	-25.04	-39.64	-42.9	-30.75	-58.45	-24.74	-15.42	-23.1	-35.86	-53.9	-26.29	-59.32	-17.11	-62.83	-45.24	-36.95	-60.86	-52.35	-31.13	-38.29	-58.31	-30.08
ADHFE1	-33.43	-37.74	-50.24	-27.5	-34.66	-39.22	-6.87	-31.62	-14.59	-32.75	-37.66	-20.08	-39.78	-20.32	-6.64	-23.24	-32.41	-54.28	-17.52	-46.56	-18.37	-51.52	-39.8	-32.02	-55.95	-49.36	-23.72	-37.73	-43.6	-25.64
ADI1	-7.51	10.08	15.28	-11.91	-35.23	-25.34	1.4	-3.04	-11.26	-11.98	-13.07	-11.72	-22.41	-1.73	-10.49	4.78	7.56	14.17	-3.43	-10.84	-5.43	-15.53	8.05	-21.05	-21.38	-23.67	7.96	-11.16	-12.99	-25.6
ADIPOQ	-9.31	-21.47	-18.04	-17.5	-32.96	-38.89	-3.69	-10.34	-22.42	-17.22	-36.46	-19.68	-20.7	-7.38	-0.21	3.46	-5.9	-5.68	-12.25	-32.38	-11.84	-30	-16.45	-10.65	-26.8	-28.15	-8.8	3.77	-43.64	-18.06
ADIPOR1	-6.02	4.68	-15.66	-6.37	-27.79	-15.17	9.58	-34.4	-11.01	-40.94	-11.5	-0.04	-3.74	6.25	1.63	-8.49	0.93	-23.9	0.18	4.43	-5.23	-43.39	-21.16	-13.82	-42.47	-30.55	-8.65	-5.47	-38.15	-17.91
ADIPOR2	-17.15	-22.3	-29.07	-19.9	-29.71	-30.91	-11.76	-20.51	-0.92	-21.62	-15.98	-29.22	-37	-12.83	-3.75	-18.82	-27.13	-29.69	-21.7	-35.22	-16.11	-39.09	-11.36	-20.48	-35.71	-37.83	-17.1	-10.68	-32.54	-28.83
ADK	-43.03	-35.38	-45.42	-38.44	-50.02	-52.76	-16.67	-65.72	-30.35	-33.13	-59.54	-31.93	-66.83	-20.52	-14.76	-36.88	-35.42	-53.42	-30.75	-64.28	-22.85	-72.11	-53.19	-42.19	-66.81	-63.65	-38.38	-27.95	-63.24	-42.91
ADM	-22.57	-17.67	-34.14	-10.71	-21.42	-30.56	-5.31	-26.23	-24.71	-24.49	-22.15	-25.49	-19.4	-2.23	-5.18	-21.32	-29	-32.59	-20.3	-32.91	3.49	-43	-23.64	-12.29	-25.37	-36.26	-11.24	-12.99	-34.23	-7.14
ADNP	-1.63	-22.01	-20.62	-7.78	-6.62	-15.83	-3.56	-11.94	-9.91	-4.48	-10.73	-5.26	-14.1	-1.17	1.09	-4.05	-12.27	-32.14	10.32	-23.83	5.71	-22.68	-18.25	-6.92	-4.19	-33.75	3.67	-7.16	-26.29	-4.65
ADNP2	-7.45	-6.35	-8.57	-6.92	-18.1	-14.36	-4.34	-26.44	-23.66	-14.09	-11.93	-14.22	-10.34	0.65	-3.02	-5.24	-11.69	-15.02	-18.32	-33.65	-10.68	-39.7	-14.71	-0.71	-31.46	-15.78	-14.95	4.17	-46.86	-18.57
ADORA1	-38.15	-10.35	-38.46	-35.51	-10.39	-45.66	-5.48	-28.83	-26.45	-14.35	-38.09	-26.58	-50.01	-7.6	-5.69	-21.62	-36.25	-46.98	-24.23	-51.6	-8	-58.12	-29.48	-31.96	-51.43	-41.92	-13.4	-24.32	-41.02	-24.89
ADORA2A	-28.36	-10.5	-41.34	-13.89	-14.08	-32.85	-17.66	-6.88	-19.91	2.56	-31.09	-10.82	-51.43	-7.53	-0.88	-6.46	-2.02	-27.71	-10.29	-33.1	-6.61	-63.6	-29.75	-16.66	-37.13	-20.68	-11.1	-7.69	-35.73	-19.65
ADORA2B	-24.6	-18.7	-26.04	-9.25	-29.35	-33.04	-8.35	-32.23	-26.8	-33.1	-23.17	-17.89	-46.66	1.42	-3.73	-12.09	-19.85	-11.61	-9.38	-40.53	1.94	-54.39	-22.65	-15.7	-47.28	-22.38	-11.49	-20.01	-49.84	-30.23
ADORA3	-65.18	-26.36	-66.66	-30.56	-71.63	-92.58	-24.31	-55.42	-44.02	-48.63	-83.68	-53.05	-91.85	-25.22	-11.52	-30.54	-56.58	-83.56	-49.45	-106.64	-28.53	-96.62	-68.12	-35.63	-109.69	-63.24	-32.01	-49.94	-93.83	-68.12
ADPGK	-30.23	-13.17	-11.18	-19.87	-34.86	-35.65	3.34	-20.89	-8.31	-31.03	-16.9	-10.38	-47.17	0.11	-6.33	-17.14	-15.61	-7.08	7.4	-39.83	-7.22	-53.24	-21.78	-20.75	-34.88	-32.3	-21.89	-18.49	-40.8	-29.46
ADPRH	-11.59	-23.18	-36.22	-3.22	-32.47	-34.05	-16.45	-30.04	-23.32	-33.56	-21.23	-28.24	-40.72	-12.79	-4.94	-14.36	-20.21	-34.24	-14.49	-49.55	-18.22	-63.62	-28.79	-22.87	-59.3	-23	-14.18	-16.15	-38.03	-38.34
ADPRHL1	-29.62	-17.4	-18.14	-22.54	-28.52	-52.53	-16.82	-37.36	-26.14	-4.3	-13.19	-28.51	-41.98	-6.81	-5.49	-7.38	-19.35	-37.02	-24.32	-42.67	-17.42	-34.06	-26.09	-18.23	-35.24	-40.84	-1.91	-11.68	-50.98	-7.72
ADPRHL2	-11.14	-15.15	-20.69	-19.98	-4.56	-7.01	-2.15	-15.35	-2.31	-16.85	-26.53	4.38	-34.63	-1.08	-5.49	-0.45	-4.67	-14.5	6.99	-22.1	-5.79	-26	-12.74	-19.59	-23.36	-1.11	1.21	-4.36	-25.49	-9.8
ADRA1A	-42.17	-20.89	-40.4	-25.14	-18.56	-36.33	2.58	-28.05	-3.92	-18.68	-33.92	-24.94	-32.42	-12.6	-0.44	-4.61	-29.62	-42.87	-25.95	-32.27	-12.97	-61.87	-30.88	-22.27	-53.62	-44.92	-16.93	-26.23	-44.16	-37.17
ADRA1B	-28.04	-23.66	-30.49	-14.45	-29.02	-45.21	-19.82	-29.36	-28.96	-21.75	-36.82	-34.74	-51.4	-9.61	-10.3	-8.72	-22.34	-37.6	-16.47	-52.13	-17.27	-55.35	-17.77	-5.28	-49.36	-36.73	-0.85	-12.45	-38.09	-31.95
ADRA1D	-11.56	-6.69	-14.12	6.5	6.66	-23.07	-3.94	-3.86	-9.73	-8.58	-20.81	1.4	-32.34	-8.84	-4.35	8.54	-10.57	-21.85	13.58	-21.39	1.23	-21.92	-24.76	-1.51	-29.41	-15.5	-7.84	5.17	-17	-13.22
ADRA2A	-28.64	-12.02	-26.8	-18.72	-15.69	-23.48	-6.48	-18.9	-6.14	0.06	-22.22	-12.62	-17.2	-10.39	-2.69	-12.75	-10.25	-34.17	-14.56	-23.98	3.85	-16.93	-21.92	-15.06	-31.83	-30.72	-14.47	-22.45	-30.77	-13.89
ADRA2B	-41.78	-32.3	-49.03	-38.36	-44.8	-48.67	-10.73	-48.85	-28.05	-33.39	-44.18	-33.48	-52.85	-24.23	-16.47	-24.5	-41.17	-38.27	-28.79	-60.44	-24.28	-56.49	-41.22	-31.14	-68.7	-47.77	-26.28	-27.64	-64.23	-36.7
ADRA2C	-16.26	-22.27	-11.66	5.23	-15.12	-28.15	5.44	-5.03	-2.24	5.47	-11.42	1.71	-25.33	-13.74	-3.42	-1.18	-8.05	-24.49	-17.76	-35.59	-4.9	-32.32	-20.91	-10.19	-24.93	-22.17	3	-8.95	-34.19	7.24
ADRB1	-31.73	-28.7	-34.47	-22.64	-33.05	-24.44	-6.35	-25.8	-27.78	-14.98	-31.8	-9.91	-29.88	-18.6	-0.71	-12.1	-25.73	-42.12	-25.32	-49.93	-19.54	-53.31	-38.26	-19.4	-49.08	-47.89	-35.09	-23.06	-53.94	2.13
ADRB2	-34.21	-28.34	-25.49	-25.4	-36.56	-40.31	-8.26	-44.95	-11.31	-33.55	-38.16	-3.68	-40.01	-19.64	-10.86	-14.71	-28.24	-40.05	-19.41	-33.62	-16.45	-53.59	-29.52	-26.82	-47.88	-31.68	-25.18	-28.75	-47.66	-27.26
ADRB3	-27.54	-16.64	-26.39	-21.43	-25.81	-33.44	-3.98	-17.97	-17.43	-36.63	-33.38	-6.66	-52.1	-8.51	-8.32	-26.72	-13.29	-44.6	-26.35	-47.12	-19.41	-54.8	-20.13	-14.86	-47.67	-38.28	-19.87	-19	-49.67	-15.85
ADRBK1	-22.14	-17.59	-26.87	-12.84	-16.7	-29.91	-8.15	-31.15	-21.64	-20.82	-30.42	-9.5	-28.99	-9.04	-3.5	4.85	1.74	-39.96	-20.35	-23.89	-10.9	-18.92	-20.7	-4.62	-13.14	-21.62	-22.98	-28.24	-33.11	-12.97
ADRBK2	-10.98	6.88	-10.86	-18.86	-7.4	-41.67	-8.88	-17	-11.46	-10.75	-19.52	4.45	-32.72	-1.54	8.96	-8.89	3.01	-8.21	4.51	-31.03	-6.19	-21.94	-4.61	-5.92	-24.45	-24.08	-9.88	-8.77	-21.78	-11.35
ADRM1	-25.09	-14.01	-19.45	-19.68	-34.81	-21.73	-10.14	-30.35	-4.23	-35.31	-38.91	-17.75	-47.38	-20.67	-6.81	-13.68	-20.91	-26.71	-15.57	-47.78	-3.3	-51.7	-26.13	-15.09	-65.89	-36.17	-18.73	-26.88	-41.8	-7.92
ADSL	-28.01	-25.99	-31.65	-12.68	-16.87	-20.2	-7.2	-38.94	-22.49	-24.82	-34.78	-19.61	-16.1	-11.46	-9.46	-14.03	-26.59	-22.36	-1.89	-20.5	-15.83	-39.93	-28.39	-25.55	-2.58	-32.15	-19.36	-8.36	-32.31	-26.46
ADSS	-36.05	-37.93	-50.75	-39.81	-47.65	-54.76	-17.89	-57.35	-32.15	-38.67	-32.16	-34.21	-52.28	-21.49	-14.77	-22.38	-39.25	-41.97	-30.02	-44.88	-16.62	-62.12	-46.14	-36.1	-58.7	-45.36	-21.49	-25.3	-57.38	-30.01
ADSSL1	-30.95	-23.4	-45.75	-15.68	-38.28	-44.88	-11.6	-30.29	-26.09	-15.31	-21.41	-30.65	-41.32	-4.28	-17.46	-19.61	-29.03	-42.59	-22.38	-61.05	-17.89	-55.39	-21.76	-7.36	-48.21	-43.79	-11.25	-17.53	-52.89	-36.52
ADTRP	-47.34	-32.04	-42.99	-33.02	-44.82	-52.49	-19.16	-42.1	-27.91	-40.61	-43.91	-32.72	-58.69	-26.95	-13.06	-20.08	-31.14	-49	-33.42	-66.95	-21.47	-61.95	-44.8	-32.37	-60.15	-43.53	-26.75	-36.41	-55.21	-39.67
AEBP1	1.76	-1.14	-8.51	8.31	-7.89	-15.71	3.11	4.02	-17.93	21.07	-19.52	-20.05	-10.23	4.96	1.62	6.34	-10.94	-2.36	-4.62	-13.48	6.62	-42.85	-20.77	17.34	-6.06	-23.19	7.6	7.47	0.91	-10.75
AEBP2	-8.68	-10.29	-12.29	-8.28	-12.62	-18.18	2.88	-6.94	-9.09	-14.99	-11.3	-10.42	-7.69	-5.31	3.42	-2.63	-11.91	-13.03	8.53	-23.24	-2.27	-21.23	-9.81	-9.27	-28.08	-10.14	-7.01	-6.67	-25.5	-16.17
AEN	-33.91	-18.75	-15.9	-24.88	-38.92	-47.15	-6.73	-41.68	-20.32	-21.37	-25.35	-29.83	-29.97	-8	-0.39	-14.64	-19.99	-45.62	-21.15	-45.78	-6.75	-61.03	-33.68	-24.64	-59.89	-44.87	-16.92	-8.56	-53.94	-36.5
AES	-21.38	-18.99	-14.96	-26.31	8.26	-3.79	-1.96	-8.13	-3.08	-13.2	-10.01	-3.7	-26.28	-13.97	2.12	-5.47	-5.13	-11.77	-7.72	-29.57	-5.43	-27.16	-8.93	-0.16	-23.64	-13.41	-20.66	-25.1	-21.8	-3.04
AFAP1	-27.37	-2.13	-26.59	-17.19	-32.64	-32.49	-10	-30.23	-16.12	-33.76	-31.69	-28.03	-44.11	-26.18	-10.04	-16.04	-16.01	-31.81	-20.57	-42.09	-18.21	-49.37	-22.44	-36.38	-56.21	-41.27	-24.35	-9.04	-51.35	-40.01
AFAP1L1	2.25	-8.72	-8.91	-4.75	8.3	-0.98	0.84	-3.4	1.08	7.19	-6.33	2.92	-12.75	1.03	-3.69	0.28	5.57	-3.52	10.38	8.06	0.49	-12.9	-3.72	-6.23	-19.53	-7.13	-1.48	0.64	-10.06	-13.28
AFF1	-27.39	-13.77	-30.47	-7.72	-23.54	-37.33	-4.28	-11.19	0.51	-25.17	-38.35	-14	-31.58	-4.48	-7.91	-5.63	-33.53	-24.39	-10.19	-30.11	-0.36	-54.62	-25.96	-25.51	-54.1	-37.84	-16.93	-0.3	-57.08	-4.97
AFF3	-33	-29.21	-46.14	-36.17	-42.24	-41.49	-9.75	-52.49	-21.63	-20.36	-39.05	-32.37	-48.93	-6.79	-12.37	-18.05	-32.17	-50.59	-30.75	-58.26	-17.45	-68.48	-34.03	-30.32	-59.69	-55.14	-17.1	-24.09	-46.45	-30.67
AFF4	-24.78	-7.48	-35.18	-11.71	-30.42	-34.86	-9.99	-40.77	-27.32	-21.8	-18.85	-27.33	-43.58	3.49	-1.22	-20.32	-5.32	-18.34	-15.36	-48.57	-9.63	-58.88	-29.64	-29.52	-50.96	-7.81	-21.62	-1.88	-23.05	-19.25
AFG3L1P	9.73	-0.13	-2.43	-4.29	-6.8	-14.48	10.15	-3.59	5.98	-3.55	-12.75	17.08	-13.15	2.82	4.72	1.17	-7.74	-23.61	1.94	-16.38	3.81	-12.57	-4.11	-5.96	-2.55	-18.38	-12.25	-0.08	-10.62	7.35
AFG3L2	-0.6	-12.83	-1.66	2.65	-3.82	-19.11	-6.67	-7.03	16.39	-1.81	-5.64	-3.21	-4.86	-5.41	1.09	-12.96	-4.11	-22.91	-9.96	-8.2	-5.91	-40.64	-3.58	2.56	3.61	-17.63	-17.16	-16.28	-28.61	-18.33
AFM	-30.01	-21.35	-41.33	-19.79	-43.48	-42.32	-10.09	-36.04	-23.55	-38.91	-29.39	-31.65	-48.05	-2.21	-4.67	-22.32	-29.77	-46.28	-24.81	-63.28	-16.34	-67.9	-29.94	-28.98	-68.84	-40.96	-23.32	-20.53	-59.19	-40.47
AFMID	-16.77	-17.03	-15.44	-10.64	-22.71	-25.6	-0.16	-27.18	-10.82	-17.55	-21.39	-9.88	-31.15	-5.21	-4.74	-6.89	-0.47	-10.16	-14.07	-35.1	-9.86	-36.08	-11.88	-8.19	-14.72	-22.75	-11.37	-1.98	-31.08	-14.31
AFP	-12.19	-15.21	-29.32	9.85	-35.07	-26.2	-13.55	-26.07	-11.09	-12.28	-18.33	-2.75	-17.89	-6.75	6.67	-12.16	-11.21	-40.26	-0.08	-27.53	-4.21	-40.19	-29.89	-6.2	-54.22	-31.05	5.41	-0.34	-15.77	-13.67
AFTPH	-39.38	-32.19	-39.82	-39.28	-44.93	-53.45	-16.21	-51.59	-19.16	-26.39	-27.04	-33.21	-60.45	-12.69	-14.33	-23.95	-35.67	-50.25	-26.41	-57.43	-28.19	-64.03	-44.48	-37.06	-61.3	-56.63	-33.36	-18.42	-54.97	-23.19
AGA	-23.19	-16.23	-22.16	-16.42	-27.71	-29.71	-14.01	-21.55	-21.2	-15.6	-37.09	-32.02	-31.32	-13.02	-8.96	-12.98	-20.75	-37.67	-21.39	-35.84	-11.41	-22.23	-38.84	-12.09	-21.57	-23.18	-18.25	-21.21	-27.74	-16.05
AGAP2	-46.85	-30	-47.99	-27.79	-49.09	-52.46	-17.91	-35.96	-29.92	-44.01	-54.29	-36.27	-51.87	-15.39	-6.1	-26.85	-37.59	-55.54	-34.24	-66.89	-27.12	-74.49	-44.3	-32.34	-65.78	-56.94	-36.93	-21.51	-65.66	-39.62
AGAP3	-22.44	-1.84	-26.3	-6.87	-31.67	-24.75	-5.64	-34.45	-22.89	-23.33	-29.34	-19.45	-11.65	-7.62	-11.94	-15.83	-16.83	-30.18	-24.41	-53.37	-23.07	-46.44	-27.5	-19.59	-49.5	-42.26	-7.21	-17.53	-37.38	-19.15
AGAP4	-29.64	-25.53	-27.75	-30.23	-46.94	-47.85	-16.95	-37.14	-21.01	-24.96	-46.13	-30.63	-50.28	-9.59	-12	-14.41	-28.08	-43.17	-23.37	-66.22	-18.01	-62.2	-41.12	-32.2	-60.51	-26.42	-29.74	-23.2	-54.59	-45.82
AGAP5	-8.79	-7.94	-9.65	-6.18	-10.61	-11.62	-4.12	-10.73	-7.26	-9.83	-11.5	-6.35	-12.62	-5.66	-4.48	-6.29	-8.18	-11.11	-7.63	-13.74	-6.95	-15.55	-6.79	-8.74	-13.39	-10.7	-2.54	-8.8	-12.38	-9.36
AGAP7	6.95	1.48	1.72	4.25	-8.31	-7.42	-3.23	4.28	-6.93	3.43	-7.02	7.43	-8.45	0.86	-0.19	0.66	0.74	1.06	-5.35	-4.19	-3.19	-10.79	-8.72	-1.78	-11.38	11.4	3.85	4.09	0.21	-8.61
AGAP8	-40.96	-34.42	-42.14	-29.02	-48.08	-51.95	-18.8	-39.72	-29.41	-33.85	-46.78	-31.95	-56.84	-13.7	-13.69	-14.21	-33.63	-43.61	-25.82	-68.98	-21.7	-67.31	-44.09	-30.47	-63.15	-36.93	-35.08	-27.23	-58.93	-47.17
AGBL2	-39.26	-37.63	-47.53	-29.07	-39	-43.08	-12	-47.38	-26.58	-24.11	-37.17	-20.39	-36.69	-20.22	-12.9	-8.95	-27.7	-38.73	-24.11	-60.02	-17.2	-66.9	-37.79	-29.03	-45.46	-45.63	-17.39	-17.03	-42.87	-39.95
AGBL3	-42.71	-34.61	-41.28	-24.25	-30.57	-42.88	-12.78	-41.87	-15.47	-32.1	-34.86	-31.32	-51.79	-16.75	-9.57	-15.81	-34.01	-42.62	-27.92	-62.58	-17.23	-49.26	-39.78	-31.66	-57.7	-52.67	-14.56	-15.98	-49.47	-24.94
AGBL4	-38.39	-31.81	-32.19	-23.73	-22.33	-26.65	-5.86	-18.61	-9.22	-24.64	-22.14	-26.62	-44.42	2.94	-10.43	-0.24	-28.1	-44.87	-24.23	-50.78	-8.41	-42.92	-39.67	-9.95	-36.53	-32.53	-29.73	-13.07	-39.29	-16.98
AGBL5	-37.87	-29.57	-45.86	-32.49	-42.96	-41.75	-14.91	-51.58	-10.01	-32.34	-49.78	-18.42	-43.28	-11.82	-8.05	-13.31	-24.68	-45.43	-31.6	-44.52	-15.7	-67.97	-36.34	-27.34	-50.85	-41.06	-28.21	-26.04	-40.52	-34.59
AGER	-36.42	-25.8	-24.47	-27	-23.58	-29.57	-13.22	-22.07	-14	-11.67	-21.54	-14.34	-19.81	-11.52	-8.53	-8.51	-23.84	-35.98	-24.64	-38.35	6.14	-46.28	-21.17	-6.86	-38.08	-41.92	-17.05	-17.02	-42.96	-13.18
AGFG1	-34.36	-18.19	-23.14	-17.79	-37.74	-41.28	-11.18	-15.41	-7.79	-27.77	-33.14	-18.45	-28.91	-16.18	-6.79	-20.66	-32.76	-39.04	-18.9	-31.13	-8.62	-36.6	-24.1	-30.13	-35.66	-31.88	-20.29	-18.94	-37.98	-37.96
AGFG2	10.9	-18.58	-16.89	-11.34	4.42	-7.38	4.48	-8.83	-3.91	-13.44	-16.88	-17.29	-24.62	6.72	0.4	-5.59	-6.13	-23.54	8.68	-14.79	-5.05	-18.95	-4.93	13.59	-8.68	-30.92	-3.66	3.61	-3.7	-14.87
AGGF1	-24.12	-22.16	-35.85	-6.51	-30.18	-30.23	-17.54	-42.14	-30.02	-29.13	-17.28	-30.72	-53.04	-12.71	-6.89	-21.29	-28.32	-37.12	-31.2	-63.14	-20.58	-56.15	-26.02	-35.85	-49.03	-42.51	-18.92	-15.77	-45.71	-35.97
AGK	-18.43	-18.38	-26.61	-25.75	-30.18	-35.84	-2.64	-26.72	-20.05	-22.17	-35.98	-27.4	-38.42	-9.11	-1.84	-17.91	-7.64	-42.62	-16.57	-14.18	-10.91	-63.11	-27.34	-13.43	-46.08	-23.62	-25.7	-19.19	-56.51	-32.55
AGL	-15.52	-4.48	-17.14	-11.37	-26.14	-18.96	-8.93	-24.82	-16.08	-4.3	-21.68	-11.91	-22.23	-0.61	-10	-9.73	-16.91	-26.23	-9.39	-43.5	-7.55	-24.55	-21.25	-10.62	-22.05	-29.56	-0.19	-5.77	-25.18	-10.72
AGMAT	-16.43	-19.51	-38.27	-30.82	-14.96	-28.13	-6.31	-10.92	-24.2	-30	-26.11	-23.66	-18.8	-12.97	-10.08	-22.6	-15.09	-26.51	-22.22	-47.16	-21.25	-15.7	-19.72	-19.13	-53.06	-28.07	-20.46	-19.24	-43.01	-18.74
AGMO	-7.21	-6.14	-15.71	-9.18	-8.23	-17.97	-4.72	6.25	-3.64	12.16	1.7	1.45	6.63	-3.31	4.54	0.59	-13.72	1.09	1.57	-4.05	2.64	1.27	4.51	5.95	-10.22	2.56	3.76	-1.99	-3.81	-8.94
AGPAT1	-41.37	-32.39	-46.86	-17.62	-33.06	-30.27	-14.69	-29.79	-21.33	-25.44	-45.41	-27.55	-46.36	-21.83	-10.98	-16.5	-27.7	-51.03	-34.25	-59.9	-19.99	-63.03	-40.21	-28.97	-55.72	-56.58	-26.56	-24.56	-51.83	-24.03
AGPAT2	-30.2	-11.21	-8.95	-0.25	-25.12	-19.04	-13.07	-15.62	-14.47	-16.61	-27.31	-15.81	-46.55	-7.51	-1.99	-4.36	-21.01	-32.33	-8.59	-42	-11.4	-53.44	-24.71	-15.44	-65.45	-32.69	1.06	-6.27	-41.66	-16.01
AGPAT3	-31.35	-28.43	-22.78	-21.08	-23.12	-26.6	-5.9	-18.89	-19.74	-8.39	-15.41	-18.14	-16.4	-11.54	-9.05	-6.99	-21.09	-19.86	-2.01	-34.03	-7.46	-33.66	-15.39	-18.11	-22.42	-0.07	-9.6	-6.42	-22.67	-8.75
AGPAT4	-13.41	-15.17	-17.75	-8.43	-19.66	-30.42	-5.85	-20.57	-6.71	-23.68	-31.27	-17.79	-24.77	-9.54	-0.13	-15.96	-6.87	-36.16	-7.55	-21.94	-0.45	-22.67	-27.5	-22.03	-32.49	-12.11	-15.03	-13.94	-12.7	-22.19
AGPAT5	-32.08	-3.61	-40.1	-25.68	-26.01	-34.95	-15.46	-39.3	-8.94	-31.6	-16.34	-7.19	-33.37	-20.09	0.03	-14.87	-13.98	-25.47	-16.64	-32.38	1.47	-62.1	-23.73	-19.66	-51.7	-41.12	-13.87	-27.39	-50.25	-34.77
AGPAT6	-3.53	-6.46	-16.37	-12.44	-12.8	-16.91	-2.24	-21.84	-9.88	-17.84	-8.58	-11.21	-16.73	-5.28	-3.36	-14.43	-9.95	-19.49	-10.53	-26.69	-13.16	-26.89	-15.71	-6.83	-21.42	-22.84	-5.68	-12.84	-25.32	-21.99
AGPHD1	-39.59	-33.08	-46.57	-34.35	-37.38	-34.95	-16.36	-31.84	-27.64	-18.04	-34.02	-19.23	-50.95	-17.03	-13.72	-23.92	-34.24	-52.7	-33.31	-50.15	-20.72	-44.16	-46.44	-28.66	-42.85	-48.57	-33.51	-20.67	-48.36	-41.43
AGPS	-27.7	-19.47	-44.53	-16.79	-33.45	-36.29	-13.68	-18.11	-27.04	-25.79	-37.78	-33.13	-50.23	-20.82	-9.23	-25.37	-28.36	-38.75	-24.91	-54.86	-4.88	-66	-27.86	-38.15	-49.17	-41.96	-17.98	-11.26	-58.92	-30.65
AGR2	-40.98	-30.27	-39.6	-17.94	-40.98	-51.89	-11.74	-35.66	-21.93	-28.41	-27.43	-29.32	-43.13	-13.15	-13.82	-19.78	-24.16	-47.99	-20.02	-56.27	-14.56	-39.01	-32.7	-15.78	-35.96	-40.89	-21.97	-28.39	-51.07	-25.45
AGR3	-40.59	-32.73	-52.33	-41.19	-49.68	-49.02	-14.68	-52.32	-33.29	-28.33	-26.63	-31.94	-54.92	-21.9	-11.16	-24.94	-34.41	-45.81	-31.84	-56.87	-26.89	-67.75	-33.94	-37.16	-71.25	-51.95	-31.72	-33.3	-59.94	-41.05
AGRN	-9.72	-6.88	-18.85	8.15	-4.2	-21.41	-4.9	-0.37	-16.91	10.49	-10.71	-5.67	-3.52	-8.39	4.18	-4.71	-4.68	-19.31	4.46	-22.57	2.62	-18.52	-6.58	-4.1	-8.56	-6.42	2.22	0.8	-11.12	-6.28
AGRP	-7.7	-5.74	-10.79	-2.77	2.53	-5.9	-0.38	-9.32	-1.63	-3.26	-9.63	-4.25	-11.75	-5.5	-2.71	-5.97	-9	-8.18	-6.75	-11.57	-4.82	-11.37	-10.64	-3.76	-9.74	-11.19	0.15	-6.58	-9.34	1.09
AGT	-14.85	-9.05	-17.94	8.1	-23.32	-27.53	-1.27	-13.63	-22.43	-14.71	-27.64	-7.77	-18.57	-10	-4	-8.22	-12.44	-22.86	-4.52	-23.01	-4.37	-55.41	-18.35	1.15	-40.52	-19.3	-11.94	-20.22	-45.51	-14.94
AGTPBP1	-34.68	-37.43	-55.09	-25.64	-39.42	-47.1	-17.89	-47.21	-35.35	-41.84	-31.55	-39.58	-56.49	-8.38	-11.48	-30.02	-41.44	-55.27	-37.46	-64.9	-33.83	-66.86	-44.64	-31.19	-70.99	-54.87	-29	-23.39	-55.04	-39.79
AGTR1	-5.46	-10.73	-28.79	-4.84	-18.67	-21.76	-5.72	-16.67	-18.89	-24.06	-18.35	-11.64	-21.43	-6.02	-6.56	-8.77	-11.73	-19.98	-11.98	-36.49	-11.13	-23.96	-24.02	-19.03	-50.93	-20.47	-19.09	-9.92	-15.44	-5.55
AGTRAP	-26.29	-28.83	-45.65	-25.81	-24.41	-42.27	-10.19	-30.39	-16.75	-33.56	-51.88	-23.24	-42.72	-4.03	-7.96	-16.14	-26.66	-34.34	-26.99	-61.58	-30.11	-63.49	-28.87	-23.07	-52.37	-37.71	-24.89	-10.91	-57.45	-33.32
AGXT	-17.7	-22.02	-24.64	-21.18	-25.75	-19.33	-0.91	-18.31	-18.02	-15.79	-22.22	-9.04	-37.58	-5.4	-3.09	0.51	-26.84	-25.2	-16.99	-14.04	-0.39	-44.62	-14.15	-10.17	-27.6	-26.31	10.66	-8.74	-16.06	-21.16
AGXT2	-7.19	-16.22	-30.06	-10.43	-6.57	-22.19	-1.74	-16.27	-7.84	-13.9	-20.95	-3.87	-12.43	-6.56	-12.49	-5.73	-15.78	-14.78	-1.97	-46.1	1.66	-41.65	-4.76	-9.5	-35.49	-16.75	-1.54	0.94	-19.03	-30.36
AGXT2L1	-35.58	-17.4	-23.44	-10.83	-46.98	-34.95	2.81	-30.54	-29.47	-25.04	-25.12	-13.2	-33.46	-9.48	0.67	-8.54	-31.45	-40.79	-20.54	-23.89	-2.63	-56.92	-18.92	-30.33	-57.27	-29.78	-16.43	-11.07	-29.87	-7.73
AGXT2L2	-38.48	-32.73	-32.96	-16.59	-18.91	-27.41	-16.59	-25.84	-25.72	-13.59	-33.79	-33.16	-30.7	-18.95	-13.4	-11.28	-32.08	-48.7	-15.57	-62.03	-18.05	-36.44	-17.04	-19.43	-30.06	-44.49	-18.15	-16.23	-57.97	-35.32
AHCTF1	-23.55	-28.26	-33.56	-30.75	-26.47	-41.74	-7.22	-50.65	-20.33	-15.72	-38.14	-17.52	-31.4	-13.72	-16.51	-8.43	-28.78	-39.52	-17.18	-48.36	-15.99	-61.16	-35.7	-14.08	-61.97	-41.46	-18.61	-29.82	-52.06	-26.54
AHCY	-38.04	-25.97	-39.76	-30.45	-28.04	-35.29	-14.52	-19.67	-7.04	-23.87	-35.43	-25.01	-38.98	-6.96	4.78	-16.8	-13.76	-37.32	-20.11	-37.91	-16.64	-41.93	-22.17	-23.66	-46.77	-17.37	-18.11	-26.89	-41.19	-35.99
AHCYL1	-20.36	-18.3	-35.51	-29.54	-18.8	-5.95	-8.21	-17.92	-7.76	-17.04	-33.12	-23.09	-13.91	5.63	-9.24	10.77	-10.09	-24.34	-16.15	-21.54	-11.3	-49.95	-19.74	1.41	-39.8	-8.84	-13.83	-1.41	-44.62	-37.12
AHCYL2	-32.36	-27.1	-40.94	-34.2	-40.2	-42.32	-14.64	-39.73	-17.47	-37.95	-35.86	-23.14	-35.73	-8.46	-11.54	-14.88	-18.97	-25.66	-23.03	-47.32	-10.29	-56.55	-29.45	-20.69	-45.82	-47.91	-8.77	-22.84	-50.47	-10.98
AHI1	-39.72	-33.81	-46.03	-38.37	-32.84	-46.99	-8.47	-51.47	-28.66	-38.28	-42.91	-31.6	-52.43	-15.4	-10.28	-22.79	-31.47	-42.85	-25.33	-62.19	-19.28	-71.04	-45.73	-33.66	-55.63	-39.53	-31.92	-24.23	-53.21	-30.64
AHNAK	-26.96	-11.61	-21.07	-23.65	-10.14	-26.49	-5.08	-32.44	-20.12	-10.09	-24.44	-21.43	-45.78	-13.19	-0.37	-6.15	-5.96	-24.79	-15.78	-55.23	-7.65	-59.57	0.45	-12.59	-52.85	-29.49	-29.61	-11.63	-31.84	-9.22
AHR	-18.09	-13.17	-9.63	-13.02	-34.91	-38.71	0.37	-19.62	-18.35	-25.23	-29.69	-18.66	-45.02	-1.5	-8.32	-9.09	1.3	-36	2.29	-42.72	-3.87	-48.56	-7.75	-14.43	-38.91	-8.48	-13.59	-16.07	-27.5	-18.46
AHRR	-26.66	-26.03	-17.38	-17.6	-24.21	-23.15	0.3	-29.57	-11.55	-19.07	-39.1	-28.27	-36.92	-6.6	-11.7	-10.33	-29.62	-31.2	-20.69	-43.02	-25.16	-41.94	-33.19	12.21	-39.75	-35.64	-7.84	-17.88	-43.22	-23.18
AHSA1	-15.7	-24.46	-33.62	-6.93	-7.12	-34.46	-9.34	-21.72	-11.83	-29.38	-15.32	-9.93	-46.97	-10.4	-6.91	-14.49	1.76	-34.55	-4.5	-25.37	-2.31	-46.8	-41.46	-18.89	-46.52	-36.91	-23.39	-2.57	-39	-17.26
AHSG	-32.68	-27.31	-44.44	-35.79	-42.19	-37.47	-10.12	-46.17	-28.69	-38.58	-42.5	-22.84	-51.97	-9.42	-12.94	-26.54	-35.08	-48.65	-23.77	-59.46	-20.14	-62.84	-39.18	-24.81	-66.17	-46.27	-29.53	-34.98	-56.43	-33.71
AHSP	-5.32	-4.6	-12.41	-11.37	-17.36	-27.34	-5.46	4.43	-19.91	-22.98	-29.05	-31.61	-30.5	10.05	-5.25	-4.91	3.58	-17.11	-8.98	-29.09	-12.14	-21.16	-11.82	1.62	-40.07	-26.43	-6.65	4.42	-34.4	-11.89
AICDA	-29.39	-23.95	-35.34	-20.29	-36.41	-53.66	-6.59	-31.19	-33.58	-39.87	-44.76	-25	-56.52	-11.89	-10.88	-26.96	-37.78	-56.88	-35.48	-53.98	-21.62	-66.43	-41.11	-17.98	-58.6	-52.59	-10.13	-17.36	-42.94	-27.53
AIDA	-18.98	-17.52	-16.17	-13.39	-28.11	-21.63	-7.91	-13.11	-14.69	-8.29	-20.74	-23.95	-7.14	9.4	7.22	3.02	1.73	-6.88	0.9	-46.33	-0.28	-46.62	10.55	-0.08	-36.13	-16.41	-0.72	8.11	-16.75	-23.8
AIF1	-20.94	-31.23	-34.15	-31.29	-39.38	-38.34	-8.86	-40.37	-20.62	-33.41	-40.14	-28.47	-49.37	-8.92	-15.64	-22.1	-30.32	-47.2	-22.83	-43.52	-19.41	-69.44	-26.17	-28.56	-65.84	-39.35	-25.57	-25.56	-45.16	-31.68
AIF1L	-2.89	-1.32	-28.78	-3.39	-10.89	-7.35	-4.76	-14.22	-23.79	1.2	-27.17	-23.64	-3.9	-6.37	0.22	7.45	1.11	-17.43	-14.01	-42.39	1.27	-41.8	-14.5	-3.54	-40.84	-32.59	4.8	19.97	-32.73	-12.34
AIFM2	-40.23	-19.08	-39.81	-24.22	-38.26	-37.99	-16.16	-37.36	-30.07	-27.72	-19.16	-30.52	-42.47	-12.16	-12.23	-17.23	-12.83	-28.84	-21.87	-57.92	-18.76	-31.35	-20.22	-28.76	-61.02	-37.8	-16.98	-24.11	-44.17	-34
AIFM3	-30.87	-26.89	-31.94	-26.35	-39.78	-39.52	-8.08	-38.75	-26.61	-38.38	-28.51	-28.85	-33.93	-0.34	-5.91	-7.38	-29.94	-43.12	-27.37	-35.02	-16.75	-47.78	-38.2	-15.31	-55.8	-51.18	-25.39	-16.95	-49.14	-11.65
AIG1	-41.3	-33.91	-48.95	-38.25	-46.15	-30.87	-16.54	-47.68	-31.23	-36.54	-29.88	-35.34	-58.63	-16.65	-17.7	-28.53	-34.68	-47.14	-25.15	-67.09	-18.11	-65.57	-44.01	-34.25	-65.29	-31.7	-34.53	-35.91	-60.81	-43.16
AIM1	-1.89	-12.55	-21.68	4.88	-18.23	-16.38	0.58	-4.08	-20.77	3.13	-5.63	-25.63	-22.68	7.82	0.19	0.53	3.34	-7.11	-4.31	-32.19	-12.19	-27.12	-1.48	0.74	-36.56	-21.85	-11.02	2.64	-16.24	-22.54
AIM2	-10.19	-8.95	-23.76	-20.49	-14.18	-24.82	-3.74	-21.65	-13.16	-21.05	-22.34	-4.82	-16.35	-2.34	-1.22	-4.36	-7.98	-13.48	-1.52	-30.34	-8.51	-41.27	-36.3	-19.79	-41.18	-44.15	-16.72	-17.96	-9.3	-4.15
AIMP1	-17.32	-19.7	-31.08	-22.64	-26.74	-29.73	-10.2	-25.4	-19.94	-19.39	-33.9	-16.46	-39.97	-12.23	-5.77	-9.11	-11.57	-30.67	-7.61	-43.07	-6.67	-56.83	-21.6	-2.12	-37.46	-31.48	-16.74	-21.69	-40.02	-27.48
AIMP2	-36.08	-24.13	-24.74	-32.91	-37.93	-34.92	-16.07	-30.04	-11.57	-25.2	-29.64	-21.86	-30.97	-10.92	-8.15	-10.14	-21.73	-27.47	-18.49	-50.85	-7.3	-37.68	-28.66	-16.77	-45.91	-18.65	-14.38	-22.95	-15.09	-18.28
AIP	-23.36	-12.82	-33.32	-20.67	-30.04	-38.33	-16.36	-39.99	-11.14	-25.87	-40.43	-20.23	-37.81	-14.99	-14.32	-11.5	-18.3	-40.37	-22.07	-39.04	-12.73	-54	-36.54	-28	-20.42	-36.82	-27.72	-36.28	-56.43	-32.55
AIPL1	-21.25	-17.02	-16.78	-4.32	-15.82	-18.2	-3.34	-17.79	-4.25	-13.38	-33.59	-6.1	-23.01	-6.38	-10.67	-7.14	-17.15	-22.62	-18.24	-36.57	-12.11	-46.29	-27.63	-10.48	-43.29	-34.53	-11.44	-23.84	-32.56	-6.15
AIRE	-8.83	-16.87	-1.72	-4.86	-7.09	1.24	-1.23	-6.09	1.32	-3.88	-4.34	11.09	-24.07	-6.48	4.81	-5.75	0.68	-34.99	-4.56	-14.87	-4.21	-23.77	-18.53	-6.6	2.27	-26.16	-9.51	-14.35	-14.94	15.21
AJAP1	-6.47	-12.9	12.75	2.68	1.58	-13.35	1.76	-14.75	-11.5	-1.45	-2.56	-5.91	6.73	9.75	1.04	2.98	-13.95	-12.15	17.78	-27.91	11.27	-32.8	9.3	-1.33	-12.21	-14.45	-0.07	-3.78	-18.08	-17.27
AJUBA	-31.25	8.11	21.54	20.38	2.23	-7.22	-8.46	-14.84	-5.11	-26.07	-8.77	-24.47	-34.1	2.1	0.55	-8.24	-9.21	-16.64	-2.08	-28.05	3.5	-22.84	4.73	-22.87	-11.34	-14.78	5.16	13.95	-24.71	12.21
AK1	-39.14	-35.85	-36.8	-30.27	-43.08	-37.53	-12.82	-53.2	-27.11	-37.64	-35.01	-17.01	-41.14	-23.23	-16.35	-25.12	-36.6	-40.16	-22.83	-46.16	-22.98	-64.94	-34.39	-29.44	-60.92	-48.38	-24.81	-34.68	-48.58	-36.42
AK2	-26.04	-18.18	-22.49	-10.73	-26.78	-28.95	-12.23	-16.95	-8.22	-21.5	-16.18	-21.23	-34.42	-7.73	-4.77	-12.79	-20.18	-40.13	-8.93	-43.29	-10.57	-29.02	-17.41	-22.65	-47.62	-31.73	-22.1	-14.67	-48.46	-6.9
AK3	-3.6	-22.44	-5.62	0.12	-29.64	-21.86	-13.21	-11.77	-14.31	-9.8	-24.32	-12.85	-18.91	-1.41	3.82	-6.77	-2.56	-0.14	3.24	-23.63	-2.85	-57.94	-10.66	-4.34	-43.13	-23.84	5.59	4.64	5.48	-16.71
AK4	-42.91	-46.78	-78.9	-57.16	-72.56	-66.43	-12.96	-67.26	-46.27	-43.73	-82.96	-68.54	-110.69	-33.78	-18.15	-26.44	-52.39	-76.48	-27.62	-124.46	-33.68	-84.64	-55.42	-35.63	-123.28	-98.34	-42.06	-42.64	-79.27	-56.37
AK5	-34.22	-16.53	-40.05	-28.03	-33.78	-38.16	-13.7	-28.73	-24.2	-27.38	-42.44	-34.4	-54.25	-14.55	-9.99	-26.89	-27.37	-45.09	-23.35	-52.7	-19.79	-55.37	-32.11	-24.01	-55.93	-52	-25.05	-15.59	-53.01	-30.03
AK7	-38.63	-35.67	-38.44	-39.69	-35.24	-36.94	-11.97	-53.04	-20.09	-27.89	-33.72	-31.57	-30.03	-23.48	-16.95	-20.59	-27.54	-46.19	-13.68	-40.5	-14.49	-48.87	-30.86	-21.96	-61.04	-45.19	-30.6	-28.71	-39.85	-38.84
AK8	-31.55	-19.07	-32.86	7.12	-24.23	-30.38	-7.55	-21.15	-22.73	-6.9	-16.38	-5.64	-33.94	0.8	-5.04	-14.09	-25.73	-25.38	-20.8	-35.08	-12.62	-35.76	-19.07	-14.21	-34.53	-36.55	2.63	-23.26	-19.2	-14.61
AKAP1	-30.67	-14.06	-36.36	-26.46	-34.42	-37.52	-7.4	-20.76	-19.53	-17.91	-22.86	-18.62	-42.06	-17.19	-2.55	-13.88	-18.28	-31.98	-19.99	-40.04	-21.17	-45.63	-23.52	-23.19	-56.27	-35.92	-25.32	-17.5	-46.47	-16.49
AKAP10	-40.78	-36.89	-45.58	-40.91	-37.54	-52.45	-14.04	-46.1	-30.9	-40.97	-37.13	-31.13	-44.47	-20.08	-21.38	-25.54	-33.89	-46.17	-25.72	-51.49	-25.58	-64.24	-41.75	-35.32	-64.32	-49.2	-29.89	-34.12	-63.23	-39.31
AKAP11	-44.33	-36.85	-44.43	-44.81	-44.63	-53.03	-16.2	-55.69	-29.58	-41.4	-41.61	-31.87	-43.69	-17.61	-17.03	-18.47	-38.39	-43.74	-25.85	-59	-19.58	-62.99	-43.13	-31.88	-59.7	-53.78	-29.1	-38.17	-55.01	-37.46
AKAP12	-34.3	-26.66	-27.9	-32.38	-29.87	-37.54	-15.54	-50.05	-31.45	-31.62	-47.6	-27.23	-19.85	-15.51	-14.54	-8.48	-25.2	-32.72	-8.56	-57.48	-9.96	-55.19	-15.29	-11.33	-46.87	-10.62	-18.85	-21.72	-44.51	-35.94
AKAP13	-33.21	-29.82	-40.37	-38.88	-28.25	-46.04	-11.41	-37.73	-34.52	-22.46	-37.56	-30.38	-47.93	-16.85	-13.48	-17.09	-19.2	-35.74	-24.35	-64.18	-16.41	-54.68	-32.46	-30.15	-60.55	-50.32	-26.07	-30.02	-54.81	-43.61
AKAP3	-14.58	-10.54	-30	-1.76	-22.18	-27.91	0.33	-25.38	-27.46	1.06	-1.94	-23.84	-27.88	3.56	-5.73	-7.27	-29.09	-29.27	-7.1	-43.07	-3.01	-36.01	-17.72	-2.08	-30.31	-20.83	7.01	-4.15	-32.61	-2.29
AKAP5	-32.95	-14.96	-27.39	-8.48	-25.58	-30.57	7.46	-24.71	-14.35	-8.14	-20.38	-14	-21.75	-7.69	-8.55	-12.24	-27.13	-31.68	-17.62	-51.55	-15.19	-40.34	-26.92	-26.38	-34.23	-29.03	-27.08	-19.95	-25.18	-25.09
AKAP6	-8.47	-17.75	-21.69	-11.47	-21.99	-22.5	-6.42	-36.38	-28.18	-31.37	-38.3	-14.06	-39.43	-5.04	1.07	-7.17	-29.62	-27.84	-30.48	-35.52	-3.54	-22.77	-24.52	-17.52	-58.92	-36.72	-8.94	-4.18	-35.02	-21.7
AKAP7	-8.23	-15.16	-10.22	1.3	-11.16	-24.14	-5.78	0.94	-4.19	6.16	-17.26	-15.82	-35.82	2.29	-1.06	-16.93	-26.07	-5.74	-9.75	-41.17	-1.36	-30.91	-16.43	-5.96	-26.25	-32.58	10.8	4.71	-46.05	-13.77
AKAP8	-7.88	-5.21	-19.45	-26.35	-37.68	-32.59	10.28	-27.93	-19.3	-12.66	-15.32	-8.45	-23.34	4.15	-4.9	7.98	-14.91	-17.97	-8.97	-33.91	-7.03	-32.88	-31.88	-2.56	-49.1	-27.75	-4.76	-3.87	-15.36	-13.13
AKAP8L	-10.2	22.05	-17.56	8.73	-1.56	-5.66	-10.68	-20	-6.2	1.79	-1.03	2.34	21.58	3.97	5.71	6.95	-14.77	6.71	-2.6	-37.82	3.18	-16.11	5.03	3.34	0.41	1.78	22.11	13.34	-5.53	-3.46
AKAP9	-35.14	-34.77	-47.18	-40.16	-43.43	-53.58	-13.63	-47.31	-26.99	-41.13	-49.84	-28.75	-45.65	-16.3	-16.2	-26.34	-33.62	-46.73	-24.88	-64.42	-13.9	-63.02	-41.22	-34.99	-71.14	-50.52	-37.59	-27.06	-50.96	-41.69
AKD1	-89.42	-100.6	-113.97	-75.97	-92.15	-74.81	-32.99	-123.95	-76.74	-72.8	-89.92	-59.15	-114.77	-51.06	-28.62	-31.57	-52.84	-141.54	-47.28	-129.59	-15.37	-168.47	-106.59	-72.3	-177.21	-122.11	-70.75	-74.92	-126.29	-87.51
AKIP1	-34.07	-10.18	-19.21	-19.72	-21.18	-43.34	-9.39	-29.51	-6.82	-23.72	-32.65	-20.59	-44.21	-14.07	-11.29	-14.12	-23.84	-39.79	-16.43	-31.03	-4.27	-33.99	-24.66	-26.43	-36.65	-42.34	-23.22	-14.12	-52.16	-26.43
AKIRIN1	-22.41	-25.09	-37.12	-4	-30.57	-45.44	-9.25	-23.9	-7.98	-17.29	-34.88	-25.26	-40.83	-9.88	-11.41	-19.04	-28.08	-35	-10.1	-40.89	-13.34	-62.4	-26.91	-30.67	-47.93	-42.97	-20.62	-10.59	-50.13	-22.7
AKNA	-17.46	-26.03	-29.33	-19.88	-29.5	-34.06	-8.75	-23.08	-19.26	-22.87	-20.84	-18.67	-24.94	-10	-11.85	-14.26	-13.09	-30.41	-16.6	-28.88	-9.3	-23.26	-22.18	-10.56	-41.22	-30.65	-20.61	-24.77	-32.03	-14.16
AKR1A1	-15.6	-15.36	-29.17	-15.08	-20.5	-26.36	5.14	-13.28	5.12	-15.53	-25.55	1.46	-6.88	1.63	1.15	-3.47	-17.75	-31.78	-10.33	-25.46	-3.17	-13.37	-22.51	5.45	-25.7	-11.51	2.71	-1.06	-14.89	-16.74
AKR1B1	-28.22	-26.37	-39.71	-20.53	-18.99	-34.55	-2.85	-34.83	-7.21	-27.29	-31.17	-19.5	-22.99	-5.11	-2.63	-15.61	-21.71	-27.7	-14.96	-41.02	-17.4	-48.05	-23.93	-6.67	-37.64	-43.63	-13.46	-12.66	-44.69	-20.63
AKR1B10	-42.88	-29.3	-35.42	-19.16	-44.02	-38.64	-15.99	-23.3	-34.1	-27.85	-45.54	-34.54	-45.96	-2.9	-9.88	-9.1	-19.77	-41.94	-25.08	-45.95	-16.09	-56.73	-39.12	-33.28	-55.78	-36.76	-12.35	-25.15	-48.03	-39.3
AKR1C1	-23.38	-13.56	-22.93	-23.38	-13.45	-8.71	-8.23	-26.93	-13.61	-24.85	-16.82	-13.17	-22.25	-3.27	-4.59	-17.95	-15.73	-23.78	-17.96	-32.48	-10.1	-39.42	-35.73	-27.15	-48.3	-0.12	-15.08	-13.52	-48.38	-26.27
AKR1C2	-13.84	-9.62	-27.09	-21.65	-14.49	-16.19	-2.32	-36.5	-19.34	-26.67	-12.7	-19.38	-10.34	-3.42	-5.67	-11.06	-13.19	-15.78	-15.99	-19.05	-13.41	-19.61	-24.15	-14.61	-27.49	-14.15	-12.44	-11.09	-37.94	-12.08
AKR1C3	-22.92	-28.97	-41.05	-15.74	-30.47	-33.2	-9.61	-22.39	-33.32	-35.14	-37.12	-25.29	-41.15	-12.84	-9.8	-11.66	-6.81	-18.37	-20.17	-55.85	-14.49	-53.61	-26.81	-22.08	-43.68	-33.7	-30.61	-6.16	-36.48	-25.42
AKR1C4	-20.63	-24.76	-21.32	-6.47	-21.74	-46.06	-6.89	-24.45	-31.03	-16.79	-28.55	-26.4	-25.56	-3.9	-13.64	-9.97	-20.17	-27.2	-19.2	-22.07	-21.5	-32.52	-11.26	-19.49	-44.6	-24.37	-12.58	-21.71	-29.28	-28.54
AKR1CL1	-38.45	-29.79	-40.71	-43.66	-47.13	-38.43	-19.11	-55.28	-31.78	-34.08	-44.61	-34.14	-53.22	-20.07	-9.61	-9.51	-36.73	-42.91	-29.46	-66.21	-20.98	-65.63	-38.52	-32.06	-56.57	-51.91	-33.51	-28.9	-49.29	-39.36
AKR1D1	-26.25	-32.15	-33.06	-26.02	-26.3	-31.22	-6.4	-41.76	-30.7	-16.48	-32.62	-18.34	-37.62	-7.19	0.6	-17.05	-16.57	-45.48	-18.69	-30.49	-13.25	-65.26	-33.79	-28.17	-51.17	-15.85	-16.96	-18.5	-36.74	-35.81
AKR1E2	-51.09	-36.44	-52.18	-44.81	-47.34	-55.03	-17.1	-57.95	-34.42	-35.28	-53.77	-34.87	-64.95	-21	-20.73	-27.72	-40.05	-57.09	-32.38	-65.18	-27.18	-63.12	-49.39	-34.28	-64.04	-58.64	-39.94	-39.62	-60.41	-46.12
AKR7A2	-20.53	-8.17	-25.78	-18.86	-19.48	-29.5	1.86	-34.97	-24.73	5.58	-18.49	-6.06	-37.9	-10.79	-3.65	2.15	-13.14	-37.3	-11.13	-25.51	-16.69	-52.13	-21.55	7.77	-58.91	-28.88	-8.66	-15.34	-22.38	-13.84
AKR7A3	-20.9	-11.94	-22.12	-16.98	-17.98	-27.14	-1.05	-35.98	-4.55	-16.16	-20.77	-13.91	-34.58	-8.19	0.36	3.75	-2.69	-18.44	-1.89	-16.98	-11.02	-23.7	-25.43	-11.44	-43.42	-18.41	-17.21	-12.56	-20.21	-17.04
AKT1	-44.26	-50.23	-58.87	-34.58	-38.82	-46.61	-9.93	-22.96	-20.44	-11.1	-43.34	-27.2	-35.1	-28.05	6.32	-28.93	-48.13	-68.63	-36.55	-66.26	-12.53	-75.74	-61.04	-25.81	-30.25	-68.91	-16.12	-25.6	-70.94	-12.83
AKT2	-86.58	-64.23	-94.9	-81.81	-74.7	-109.61	-33.72	-94.83	-63.84	-77.88	-97.58	-67.39	-109.28	-50.85	-27.92	-46.98	-75.83	-105.62	-66.62	-134.6	-54.85	-152.93	-79.79	-73.51	-133.52	-94.16	-70.5	-69.31	-121.34	-88.63
AKT3	-72.46	-62.8	-117.97	-85.25	-107.17	-103.16	-36.79	-131.49	-88.32	-49.99	-120.82	-79.54	-129.51	-27.73	-14.07	-72.35	-57.01	-156.62	-42.17	-130.09	-35.4	-181.67	-91.18	-64.64	-149.12	-93.76	-31.64	-27.63	-160.26	-100.67
AKTIP	-24.2	-18.99	-42.3	-13.54	-35.03	-37.42	-13.52	-27.32	-23.52	-37.26	-47.87	-28.15	-53.86	-15.14	-14.21	-28.64	-36.2	-50.08	-29.07	-48.25	-24.7	-65.66	-34.99	-18.45	-58.19	-42.62	-22.3	-7.7	-53.76	-30.44
ALAD	-23.36	-17.59	-13.46	-10.3	-7.37	-41.25	-2.35	-9.13	-1.37	-14.04	-7.98	-8.48	-22.05	-9.32	-9.46	-2.94	-17.12	-28.01	-13.01	-11.31	7.88	-5.33	-35.86	-5.46	-59.13	-12.98	13.07	-5	-25.15	-8.71
ALAS1	-24.67	-8.16	-29.7	-17.36	-10.8	-33.6	-8.7	-29.58	-28.52	-22.84	-13.73	-27.29	-22.94	-10.16	-5.39	-7.71	-17.84	-14.08	-22.23	-45.33	-1.5	-64.16	-13.06	-11.21	-49.81	-4.51	-3.84	-15.73	-30.4	-30.89
ALB	0.85	-15.19	-21.93	-11.8	-9.35	-12.79	-4.72	-21.33	-11.42	-12.93	-16.03	-9.41	-29.73	-1.21	-2.57	-4.11	-10.35	-29.85	-24.77	-28.37	0.45	-39.51	5.59	-23.52	-41.06	-23.27	-2.03	-11.12	-14.95	-18.01
ALCAM	-38.8	-13.34	-34.52	-27.51	-29.97	-33.18	-8.81	-42.75	-21.5	-22.12	-42.9	-25.43	-31.42	-18.68	-11.91	-16.47	-21.64	-44.48	-19.21	-45.89	-21.62	-51.7	-34.82	-29.88	-46.28	-43.15	-30.42	-21.84	-47.02	-32.29
ALDH16A1	-27.88	-31.29	-26.29	-5.56	-25.18	-9.89	-6.53	-18.85	-19.12	-19.15	-22.77	10.56	-38.68	-11.2	-0.21	-4.3	-26.81	-22.49	-9.44	-19.23	8.88	-13.58	-20.11	-14.37	-23.5	-18.97	-7.26	-8.35	-25.17	-20
ALDH18A1	-19.21	4.08	3.61	1.54	-18.92	-8.98	-8.81	-1.98	-7.39	-3.34	-14.07	-12.75	-7.7	6	-1.79	-2.23	11.74	48.24	1.25	-38.4	9.13	-35.92	18.54	-12.76	-34.06	-15.15	7.35	-10.92	-29.76	-8.25
ALDH1A1	-42.26	-34.69	-49.65	-30.93	-47.15	-52.13	-16.07	-47.08	-26.27	-29.86	-28.67	-28.63	-53.7	-24.04	-10.92	-23.77	-38.46	-52.37	-23.86	-50.25	-13.97	-62.23	-33.65	-38.31	-61.17	-44.48	-27.95	-21.96	-59.88	-35.95
ALDH1A2	-39.47	-32.23	-40.63	-30.04	-40.52	-45.99	-14.53	-47.4	-33.81	-33.62	-36.94	-29.2	-51.03	-12.4	-12.81	-27.15	-33.73	-51.23	-26.2	-49.03	-20.43	-58.76	-37.2	-29.32	-67.97	-46.8	-20.83	-15.51	-41.33	-32.55
ALDH1A3	-8.86	-0.78	-0.87	3.97	-19.44	-21.17	-8.28	1.98	-8.03	-19.71	-13.87	-4.49	-45.7	-3.48	-1.58	12.39	-6.75	-15.6	-8.69	-45.3	-10.8	-44.13	-11.97	6.19	-21.38	-21.1	0.27	-4.24	-26.88	-9.29
ALDH1B1	-10.91	-4.4	-15.89	10.93	-10.32	-14.7	-10.14	7.54	-11.48	10.26	2.62	-16.64	-29.71	4.46	6.5	7.21	-10.73	-26.72	-11.76	-13.64	0.07	-33.43	-13.49	-2.11	-8.94	0.12	-2.48	11.12	-5.75	8.74
ALDH1L1	-34.76	-22.19	-42.47	-32.96	-39.53	-34.04	-13.64	-35.73	-24.02	-5.2	-34.88	-19.05	-41.84	-17.74	-8.98	-20.57	-15.7	-43.17	-22.48	-51.87	-12.67	-39.74	-25.87	-31.35	-49.57	-40.87	-9.57	-25.71	-44.86	-23.71
ALDH1L2	-41.69	-19.08	-31.84	-19.61	-36.73	-40.44	-15.97	-32.52	-26.48	-23.35	-26.05	-25.67	-45.34	-11.52	-12.75	-7.62	-13.61	-41.71	-14.22	-44.46	-13.88	-60.24	-20.52	-13.66	-59.31	-49.7	-17.87	-22.46	-27.22	-23.61
ALDH2	-21.85	-11.11	-22.08	-13.75	-21.77	-34.54	-7.43	-16.99	-14.05	-11.86	-24.95	-14.67	-27.48	-6.37	-9.38	0.93	2.79	-24.66	-6.58	-39.63	-9.59	-21.23	-9.93	-10.23	-34.02	-21.18	-3.37	-0.36	-24.9	-19.14
ALDH3A1	-39.83	-37.96	-52.07	-27.83	-46.27	-51.68	-18.43	-48.93	-29.15	-41.92	-48.59	-28.65	-51.8	-15.72	-13.06	-24.65	-41.28	-52.94	-29.32	-64.84	-22.61	-66.68	-42.6	-35.8	-67.06	-57.16	-36.1	-34.91	-64.26	-30.43
ALDH3A2	-36.63	-26.91	-45.02	-34.49	-31.75	-41.9	-11.26	-38.56	-22.19	-42.65	-47.45	-13.89	-39.15	-20.02	-15.53	-15.45	-28.7	-32.7	-20.09	-52.45	-22.7	-64.62	-29.45	-26.63	-45.87	-44.52	-36.36	-18.09	-58.7	-33.31
ALDH3B1	-23.99	-7.78	-1.24	-7.47	-15.9	-13.93	-2.66	-13.68	-21.1	-11.25	-16.47	-3.24	-29.89	-9.05	-4.4	1.47	-13.86	-14.5	-4.23	-36.99	-9.71	-9.77	-18.16	-6.74	-14.27	-14.58	-19.82	-18.05	-20.35	-1.41
ALDH3B2	-29.82	-9.46	-28.77	-19.62	-28.1	-30.34	-7.79	-32.19	-28.11	-19.77	-37.67	-24.4	-31.24	-8.79	-10.9	-6.41	-26.39	-33.99	-23.47	-45.29	-13.13	-47.28	-29.26	-17.92	-46.71	-43.91	-25.41	-27.94	-36.36	-19.84
ALDH4A1	-34.37	-27.22	-49.7	-24.7	-34.1	-43.01	-12.88	-54.82	-32.25	-39.76	-44.51	-23.81	-53.65	-21.4	-14.02	-25.15	-18.58	-51.38	-30.05	-47.56	-13.49	-56.86	-38.61	-29.41	-58.24	-49.02	-27.48	-28.11	-53.86	-26.32
ALDH5A1	-9.98	-9.38	-20.14	-0.52	-21.8	-28.21	-8.53	-10.15	1.89	-1.49	-16.54	-26.91	-26.11	-2.78	-7.51	-0.38	-6.84	-7.33	-7.05	-44.63	-10.88	-37.12	-18.92	-9.78	-21.23	-29.25	-1.08	-4.86	-39.93	-8.58
ALDH6A1	-38.12	-20.86	-27.41	-15.96	-35.02	-24.98	-12.66	-29.93	-17.39	-29.21	-34.97	-22	-27.11	-7.96	-8.01	-13.35	-29.01	-45.87	-22.85	-32.53	-7.73	-32.26	-27.3	-26.64	-27.41	-39.99	-18.41	-21.14	-33.82	-23.07
ALDH7A1	-5.3	-21.42	-22.75	-21.31	-26.29	-28.19	-3.46	-38.01	-8.55	-22.11	-19.72	-11.74	-0.01	-5.07	4.58	-11.16	-34.76	-30.68	-1.4	-26.88	1.94	-46.09	-19.75	-16.29	-52.59	-25.1	-15.85	2.34	-27.19	0
ALDH8A1	-10.83	-11.17	-22.66	-9.12	-24.14	-27.14	-12	-5.1	-21.92	-12.21	-26.43	-24.11	-40.73	-4.1	-0.6	-9.51	-16.3	-32.62	-18	-35.34	-12.96	-48.06	-19.21	-8.59	-51.23	-32.29	-0.56	-6.63	-32.58	-23.44
ALDH9A1	-39.09	-22.87	-45.76	-39.29	-39.3	-30.79	-9.58	-50.05	-32.27	-19.29	-43.87	-29.23	-33.94	-17.47	-8.43	-20.62	-19.32	-35.78	-15.41	-50.24	-5.92	-48.96	-24.15	-14.88	-43.85	-40.69	-13.95	-14.7	-34	-36.88
ALDOA	4.67	-17.26	-8.49	-2.14	-15.08	-14.88	-0.81	5.76	-14.54	-20.18	-7.85	-4.88	-18.01	-1.63	0.14	-6.94	-16.19	-9.67	-15.94	-11.29	-9.14	12.09	-34.27	-7.64	-27.5	-17.68	-4.98	-19.29	-27.07	-10.84
ALDOB	-44.18	-29.44	-38.96	-30.43	-21.38	-45.85	-13.03	-39.86	-28.42	-44.08	-26.68	-21.78	-38.18	-21.71	-13.48	-17.52	-36.12	-33.84	-30.45	-61.17	-22.47	-59.87	-35.45	-32.13	-59.42	-29.89	-36.12	-28.38	-58.42	-31.3
ALDOC	6.63	-2.1	-7.45	14.55	-15.45	-19.67	4.84	0.35	-4.2	-6.56	0.51	9.14	-11.79	-4.98	7.25	3.79	-6.11	-10.61	-7.28	-27.67	0.61	-25.61	-1.74	-10.63	-8.19	-16.74	10.79	12.1	-22.48	-12.26
ALG1	-29.33	-28.85	-15.17	-3.29	-18.41	-5.51	-9.37	-30.12	-10.55	-19.34	-14.59	-14.34	-24.27	-5.95	-6.95	-12.69	-25.82	-31.27	-1.03	-23.26	-3.48	-45.92	-17.85	-16.65	-39.86	-19.83	-4.73	-9.78	-38.47	-12.56
ALG10	0.05	-18.03	-30.61	-3.23	-23.61	-13.49	-2.29	-20.67	-29.9	-31.67	-22.28	-3.19	-30.99	-8.48	-7.74	-9.98	-7.24	-13.65	0.19	-23.89	-9.75	-62.27	-3.41	6.13	-45.03	-31.96	-16.56	-12.1	-47.49	-6.01
ALG10B	12.66	10.83	-2.25	6.61	-4.11	1.44	18.42	-1.57	-5.96	26.84	10.46	0.71	16.43	9.41	4.84	18.77	9.23	4.14	18.15	20.54	-0.91	29.2	-7.26	19.04	-3.38	12.68	-1.38	2.52	1.03	10.97
ALG12	-30.73	-9.2	-33.4	-21.5	-32	-22.77	-11.47	-37.05	-18.35	-16.13	-36.43	-10.88	-30.26	-15.34	-6.67	-16.63	-0.12	-27.21	-15.35	-33.41	-9.28	-54.1	-21.88	-13.44	-38.47	-34.44	-18.85	-17.42	-36.81	-20.3
ALG1L	-35.49	-9.36	-27.9	-5.96	-23.18	-27.22	-11.49	-41.52	-14.38	-21.62	-25.52	-31.14	-11.54	-1.15	2.08	-26.12	-15.89	-23.75	-20.77	-48.17	-3.84	-62.28	-15.94	-6.43	-56.16	-35.36	-13.12	-1.63	-56.16	-11.09
ALG2	-14.4	-14.71	-37.84	-13.55	-34.11	-23.88	-9.81	-25.3	-10.99	-20.77	-22.6	-28.8	-33.52	-20.21	-9.21	-11.68	-22.69	-23.78	-22.2	-37.9	-16.1	-51.66	-32.95	-16.23	-62.31	-32.4	-21.37	-1	-13.95	-17.69
ALG3	-34.06	-33.74	-29.97	-24.36	-25.29	-21.51	-13.08	-30.95	-8.85	-1.73	-41.02	-6	-25.11	-15.68	-6.6	0.89	-20.42	-26.84	-17.64	-41.59	-2.44	-56.56	-35.17	-17.13	-40.1	-33	-19.51	-16.71	-36.05	-12.6
ALG5	-30.39	-17.85	-37.92	-16.07	-39.91	-35.46	-6.66	-36.8	-17.16	-36.01	-21.33	-26.23	-39.39	-12.69	-8.9	-12.76	-34.83	-24.71	-21.6	-42.63	-23.1	-46.49	-36.86	-30.19	-62.93	-30.03	-18.48	-23.91	-43.55	-29.23
ALG6	-23.84	-31.24	-21.29	-3.25	-14.83	-34.22	-2.07	-25.88	-4.73	-14.73	-1.93	-11.45	-38.7	-0.53	-6.84	-10.77	-13.61	-24.69	-8.21	-21.54	3.38	-44.56	-28.34	-20.84	-55.75	-33.3	-13.9	-6.9	-16.16	-23.56
ALG8	-22.64	-22.11	-34.01	-27.71	-25.4	-36.58	0.14	-49.26	-30.29	-19.11	-39.81	-16.03	-42.6	-8.22	-8.23	-18.24	-21.9	-31.67	-15.31	-53.47	-13.97	-39.69	-32.18	3.75	-50.84	-35.13	-26.75	-22.1	-35.79	-17.64
ALG9	-32.82	-23.81	-23.05	-27.99	-37.98	-40.8	-12.55	-41.21	-30.98	-36.26	-37.19	-27.01	-51.37	-18.78	-10.99	-22.28	-31.7	-44.49	-21.16	-52.09	-16.25	-53.61	-46.28	-25.74	-60.44	-43.36	-31.38	-25.23	-49.71	-33.65
ALK	5.3	-15.12	-23.74	-19.51	-4	-26.25	9.84	-22.54	-7.01	-24.78	-13.43	-7.36	-9.29	-25.76	-7.02	-2.62	0.49	-13.96	2.54	7.11	-1.94	-37.7	-18	0.49	-50.38	-36.52	-7.96	-38.86	-16.28	8.07
ALKBH2	-33.88	-16.99	-38.01	-25.26	-29.46	-38.15	-8.03	-30.14	-19.95	-21.62	-18.96	-12.84	-25.08	-8.3	-9.85	-11.87	-21.73	-23.83	0.99	-45.35	-4.36	-47.46	-25.82	-22.06	-59.58	-34.1	-14.04	-14.05	-37.27	-17.3
ALKBH3	-8.29	-22.94	-33.22	-19.29	-16.06	-34.41	7.36	-28.43	-12.78	-25.91	-6.05	-3.27	-18.91	3.11	-4.52	11.48	-1.3	-18.46	4.32	-38.86	-1.45	-34.94	-4.48	-4.1	-40.23	-25.21	-4.44	-12.6	-16.32	-13.19
ALKBH5	-28.08	0.62	-19.72	-14.42	-23.61	-36.68	-9.64	-25.84	-12.16	-10.13	-25.88	-28.19	-28.62	-0.72	-1.6	-6.41	11.02	9.43	-8.81	-21.96	0.43	-45.17	0.5	-2.91	-26.45	7.15	6.61	-5.58	-40.42	-21.77
ALKBH7	-38.88	-23	-46.44	-11.35	-25.91	-46.64	-9.12	-20.27	-14.2	-34.21	-41.45	-23.47	-50.22	-16.06	-14.83	-18.1	-35.35	-50.7	-23.29	-59.7	-24.32	-48.31	-26.66	-29.99	-64.31	-42.49	-24.99	-27.28	-56.29	-22.37
ALKBH8	-21.18	-18.51	-35.84	-10.91	-28.42	-35.54	-15.09	-22.03	-12.29	-26.27	-38.23	0.3	-28.84	-9.39	0	-4.79	-20.9	-33.25	-19.55	-53.06	-8.18	-55.92	-31.94	-10.32	-35.82	-51.52	-13.08	-15.27	-49.61	-19.81
ALLC	-24.44	-24.68	-13.76	-19.07	-18.37	-23.23	-9.15	-23.2	-14.36	-27.25	-8.46	-21.13	-25.29	5.15	-7.21	-11.55	-13.84	-14.12	-7.09	-34.7	-11.68	-57.88	-16.46	-14.05	-36.09	-28.31	-18.26	-19.78	-52.63	-6.62
ALMS1	-17.14	14.39	-9.57	2.67	-21.18	-22.29	-1.02	-2.57	-2.31	-9.52	-16.84	-12.31	-4.29	-7.32	-1.51	12.23	11.78	19.51	35.62	-17.86	6.76	-30.39	-8.64	-9.49	-24.64	-12.02	18.52	-18.75	17.3	-11.07
ALMS1P	-30.59	-18.45	-28.52	-18.53	-30.43	-35.74	-11.85	-25.07	-20.97	-27.41	-32.06	-22.03	-35.19	-11.61	-12.09	-19.13	-26.04	-34.13	-22.2	-38.93	-18.79	-39.59	-30.38	-23.21	-41.44	-35.95	-20.71	-21.46	-40.37	-27.31
ALOX12	-32.53	-32.1	-35.35	-26.2	-23.66	-46.87	-4.21	-45.46	-18.98	-37.6	-44.69	-16.37	-25.21	-18.03	-9.95	-9.02	-25.81	-29.57	-16.31	-39.14	-9.09	-53.84	-26.86	-28.22	-57.69	-23.33	-23.13	-25.34	-32.24	-20.2
ALOX12B	14.89	-15.42	-0.49	6.86	-17.64	-10.3	5.83	-3.96	-24.32	-3.92	-14.04	-3.26	4.28	2.52	7.84	0.91	9.39	-3.02	3.33	-16.57	20.26	-40.9	-9.24	2.2	-18.5	-9.69	-2.99	4.26	-17.64	-8.77
ALOX15	-25	-20.4	-28.48	-13.62	-32.61	-25.92	-6.51	-11.02	-19.34	-14.35	-14.93	-22.64	-18.79	-4.8	-5.38	-15.1	-16.38	-28.48	-0.43	-29.87	-9.46	-51.04	-14.59	-13.63	-41.9	-26.6	-11.44	-6.88	-30.97	-17.37
ALOX15B	-26.39	-24.32	-25.63	-9.88	-27.51	-27.78	-7.5	-29.58	-13.18	-13.12	-18.03	-28.77	-39.41	-13.58	-3.15	-8.57	-16.28	-36.93	-9.88	-41.47	-10.39	-49.42	-18.79	-16.31	-37.85	-19.25	-15.28	-9.42	-37.2	-22.59
ALOX5	-20.12	-29.4	-38.08	-23.56	-27.23	-36.33	-11.41	-27.54	-28.15	-1.51	-29.56	-8.09	-30.08	-8.97	-5.27	-19.96	-29.79	-27.55	-9.89	-46.63	-13.79	-59.7	-24.44	-17.97	-64.84	-35.6	-8.09	-10.33	-39.28	-29.57
ALOX5AP	-30.35	-2.66	-14.81	-14.47	-2.35	-13.26	-7.24	-21.99	-10.36	-8.51	2.62	-10.74	-20.42	-0.56	-0.58	-4.83	8.49	-17.95	-18.03	-32.19	-0.87	-44.12	-16.91	-13.35	-34.73	7.4	-9.62	0.31	-20.37	-15.46
ALOXE3	4.89	-5.15	-12.23	0.75	-14.62	-39.21	-3.73	6.91	-7.68	-7.53	-9.87	-12.47	-3.8	-10.24	0.95	-3.78	-7.21	-28.86	-14.64	-21.56	2.66	-30.57	-2.23	3.32	-20.98	-19.51	13.63	-6.95	-11.09	-5.41
ALPI	-23.79	-17.66	-21.26	-14.52	-16.74	-7.84	-0.16	-22.73	-2.71	-21.34	-22.86	6.53	-7.34	-14.85	-9.29	-4.33	18.91	-25.08	-6.51	-3.61	4.14	-34.28	-9.09	-2	-36.21	-12.96	-4.88	-10.52	-17.93	1.83
ALPK1	-38.48	-21.64	-45.54	-25.99	-26.73	-46.15	-14.08	-25.46	-26.39	-29.32	-43.37	-29.88	-51.7	-6.73	-12.67	-20.52	-22.47	-32.05	-17.85	-52.3	-21.89	-51.71	-37.68	-14	-62.7	-41.55	-26.36	-37.03	-50.07	-29.75
ALPK2	-16.72	-10.49	-30.89	-17.79	-30.97	-39.97	-10.96	-37.8	-24.21	-24.25	-14.18	-17.88	-32.49	-8.95	-10.31	-6.39	-26.18	-10.36	-12.15	-33.96	-14.05	-47.65	-13.22	-8.28	-43.34	-19.9	-14.63	-14.47	-42.4	-33.83
ALPK3	-27.31	-11.68	-30.7	-14.28	-12.19	-11.21	-9.05	-17.08	-14.87	1.9	-13.77	-7.69	-11.65	-11.69	-4.05	2.89	-15.54	-22.59	-6.6	-42.08	-3.43	-13.27	-8.32	5.11	-16.9	-11.32	-11.18	-17.2	-25.53	-13.05
ALPL	-15.31	-7.3	-22.68	6.1	-7.6	-18.86	-3.84	-0.58	-13.39	-15.81	-10.98	-12.78	-20.66	-1.1	-2.73	-5.58	-0.14	-6.17	-19.91	-17.29	-10.32	-14.31	-18.55	-5.53	-26.91	-18.93	-3.75	-9.22	-36.83	-23.21
ALPP	-19.53	-20.48	-21.39	-18.24	-29.59	-30.47	-7.54	-21.29	-17.87	-19.46	-30.24	-18.33	-33.79	-13.4	-5.97	-13.92	-14.23	-26.98	-17.86	-39.98	-18.66	-39.41	-28.11	-23.86	-42.06	-22.66	-13.34	-16.72	-37.25	-22.26
ALPPL2	-30.51	-33.77	-47.9	-31.76	-24.96	-45.78	-10.09	-32.06	-27.43	-33.91	-51.79	-34.7	-53.79	-24.73	-18.01	-29.83	-33.43	-49.68	-26.96	-57.16	-16.94	-63.1	-40.95	-29.2	-41.48	-47.84	-37.11	-29.86	-61.13	-33.33
ALS2	-20.24	-19.64	-32.11	-12.2	-12.52	-29.49	-13.19	-30.83	-15.19	-19.58	-19.43	-17.98	-37.58	-15.61	-1.76	-15.75	-19.84	-30.2	-14.15	-38.89	-9.77	-48.84	-24.94	-16.12	-36.27	-22.79	-18.37	-1.84	-39.99	-43.2
ALS2CL	-15.81	-2.95	-4.15	-12.55	-16.43	1.15	-1.34	-9.43	-14.88	-16.91	-24.7	-10.41	-31.62	-2.41	-1.94	2.68	-13.44	-17.8	-1.21	-25.12	-8.37	-47.52	-30.39	-23.86	-20.56	-30.62	-13.62	-15.93	-25.5	-8.24
ALS2CR11	-21.69	-28.25	-25.33	-10.93	-33.14	-27.82	-7.2	-23.74	-9.25	-21.08	-17.15	-25.6	-23.08	-13.5	1.98	-22.59	-20.52	-31.93	1.04	-26.35	3.93	-61.73	-15.81	-21.35	-61.54	-21.82	-6.25	-28.17	-40.35	-36.43
ALS2CR8	1.04	-20.45	-10.95	-13.2	-24.88	-20.77	-3.07	-31.74	-21.7	-23.52	-19.35	-31.24	-44.76	-5.26	5.27	-19	-15.01	-31.16	-17.34	-46.68	-2.63	-30.54	-26.52	-11.42	-42.01	-13.24	-4.26	-12.24	-23.37	-23.66
ALX1	-29.99	-24.97	-45.8	-33.17	-45.27	-36.16	-13.76	-37.4	-31.77	-37.82	-42.88	-24.15	-40.49	-8.75	-12.22	-15.81	-25.82	-39.6	-26.55	-52.12	-10.02	-65.87	-32.41	-19.96	-46.23	-38.86	-30.28	-24.82	-53.23	-29.31
ALX3	-35.36	-26.59	-42.03	-31.52	-30.27	-46.93	-10.97	-41.49	-24.17	-41.21	-43.09	-18.38	-51.79	-18.36	-12.72	-11.37	-32.75	-46.62	-34.32	-56.85	-24.72	-54.37	-44.25	-35.17	-48.95	-39.23	-34.22	-32.97	-55.98	-18.93
ALX4	-19	-15.49	-30.05	-15.66	-12.78	-36.72	-7.03	-21.59	-0.89	-28.24	-31.56	-14.69	-49.49	-12.43	-9.4	-13.34	-33.53	-38.61	-18	-46.45	-26.98	-31.36	-34.99	-28.49	-30.48	-37.95	-22.29	-23.66	-52.11	-15.49
ALYREF	28.08	6.91	0.38	10.03	0.22	20.91	9.92	11.6	-3.26	28.5	8.47	29.8	15.71	-6.74	2.36	12.75	10.21	33.84	19.46	12.86	3.01	69.09	6.37	3.06	43.98	10.68	-5.4	-5.31	34.98	31.46
AMACR	-15.74	13.88	-9.31	-5.23	-10.82	-12.79	-4.81	-1.9	0.71	-6.55	-2.89	-13.14	-7.45	-7.22	-1.02	-8.09	-5.53	-14.78	-10.28	-23.72	0.74	-10.22	-10.69	-9.62	-25.55	0.54	0.61	2.04	-22.31	-15.32
AMBP	-15.71	-0.51	-27.14	-2.22	-16.91	-22.78	-6.39	-14.55	-14.32	-32.12	-27.19	-18.05	-36.75	-10.12	0.98	-18.39	-7.07	-29.66	-8.66	-56.79	3.22	-59.23	-23.19	-28.79	-61.52	-15.77	-32.08	-27.73	-40.74	-31.54
AMD1	-21.13	-17.38	-25.16	-10.06	-27.59	-30.87	-8.92	-45.75	-33.78	-4.65	-30.5	-15.69	-21.83	-10.72	-11.83	-14.06	-17.86	-28.22	-16.48	-18.39	-10.98	-35.56	-24.8	-29.12	-42.21	-24.98	-11.9	-9.48	-58.31	-12.58
AMDHD1	-34.53	-23.38	-35.37	-20.52	-29.31	-36.23	-8.44	-30.27	-24.43	-21.1	-36.9	-25.45	-32.34	-21.77	-8.84	-27.26	-24.29	-47.5	-26.92	-53.84	-21.8	-56	-24.94	-26.68	-56.05	-51.31	-28.55	-25.67	-49.49	-25.55
AMDHD2	-35.49	-24.98	-39.09	-34.49	-33.27	-27.75	-11.11	-39.05	-26.54	-25.7	-28.15	-26.77	-36.17	-21.62	-11.26	-6.22	-25.41	-35.34	-11.46	-49.34	-15.86	-39.02	-33.98	-20.02	-32.14	-37.97	-24.4	-30.34	-40.32	-21.22
AMFR	-11.18	-14.82	-20.23	-19.4	-20.65	-11.74	-5.62	-21.57	-7.76	-16.2	-20.01	-17.34	-16.53	-8.3	-7.07	-15.88	-1.71	-18.84	-12.58	-35.29	-11.07	-33.72	-19.84	-18.75	-36.45	-27.98	-20.27	-15.96	-33.67	-19.64
AMH	-30.84	-34.22	-41.88	-34.48	-23.84	-30.39	-11.01	-23.98	-23.41	-31.88	-47.94	-2.79	-50.31	-23.17	-9.34	-16.66	-19.15	-46.7	-21.76	-53.62	-20.46	-38.57	-38.62	-28.63	-42.49	-37.48	-35.65	-30.86	-37.18	-14.53
AMHR2	-49.51	-18.49	-46.74	-23.03	-32.39	-45.95	-14.75	-39.69	-9.3	-36.5	-35.96	-20.67	-61.74	-20.04	-7.84	-24.52	-33.47	-52.75	-28.62	-60.35	-17.2	-69.79	-38.81	-19.59	-69.29	-46.75	-30.36	-23.68	-61.38	-32
AMIGO1	-31.45	-34.65	-44.21	-38.63	-43.11	-50.26	-16.57	-41.1	-22.25	-29.57	-42.91	-33.35	-50.91	-12	-16.84	-22.93	-36.03	-51.44	-30.41	-51.32	-24.64	-61.83	-41.28	-34.1	-68.64	-50.88	-31.02	-27	-39.88	-38.86
AMIGO2	-30.86	-22.73	-37.31	-29.94	-39.44	-39.95	-10.23	-51.11	-31.7	-34.66	-36.99	-24.27	-46.57	-9.48	-9.98	4.34	-12.83	-38.9	-13.17	-55.28	-6.16	-59.05	-30.2	-16.93	-56.85	-46.81	-24.34	-19.36	-54.43	-37.73
AMIGO3	-38.87	-4.29	-35.99	-31.2	-11.93	-14.01	-0.7	-26.64	-16.84	11.76	-27.94	-17.43	-9.99	-12.54	2.94	-4.03	-0.01	-27.21	-11.5	-47.85	-9.14	-32.53	-19.12	7.46	-8.57	-35.5	-16.05	-12.19	-15.22	-4.77
AMN	-22.63	6.9	-16.18	15.08	-3.88	5.05	-0.92	8.61	-20.13	12.72	-0.93	1.22	-31.38	8.08	1.82	-5.48	0.77	-23.76	-5.01	-19.88	-1.61	-31.02	-19.93	14.59	9.22	-17.79	6.32	7.76	-17.46	30.51
AMN1	-19.8	-34.64	-40.34	-23.14	-28.5	-38.42	-15.56	-26.72	-25.58	-15.93	-28.49	-33.89	-38.7	-4.97	-2.37	-14.57	-24.75	-44.73	-19.34	-55.73	-23.4	-38.35	-28.82	-14.24	-58.76	-48.04	-16.45	-12.94	-40.95	-28.39
AMOTL1	-35.72	-30.53	-38.53	-23.41	-36.85	-48.32	-9.59	-42.03	-20.68	-38.92	-20.04	-33.91	-56.25	-9.71	-4.58	-31.14	-28.7	-37.08	-15.61	-46.7	-16.74	-67.69	-22.28	-35.42	-48.08	-39.31	-19.45	-26.45	-60.98	-40.77
AMOTL2	-34.04	-19.35	-46.37	-34.09	-37	-44.73	-11.57	-49.34	-13.2	-35	-41	-25.11	-51.99	-26.57	-15.4	-17.16	-21	-35.12	-19.36	-50.48	-13.31	-61.6	-37.8	-31.41	-69.13	-48.48	-16.36	-41.98	-62.72	-37.22
AMPD1	-22.32	-18.56	-19.46	-20.7	-16.45	-26.55	-5.13	-43.06	-19.59	-29.42	-36.17	-16.11	-22.71	-12.26	-5.83	-18.91	-8.27	-30.51	-3.3	-53.12	-1.41	-50.91	-30.52	-21.94	-37.92	-24.12	-19.63	-14.38	-33.67	-13.55
AMPD2	-21.45	-10.41	-17.39	-24.29	-31.1	-11.19	-6.88	-30.84	-8.43	-32.12	-21.04	-28.24	-20.51	-8.86	-10.45	-17.54	-17.51	-16.99	-20.39	-42.06	-10.93	-35.26	-25.6	-25.41	-37	-18.52	-23.1	-16.19	-37.36	-4.33
AMPD3	12	-22.2	-21.13	-12.3	-18.14	-14.92	2.82	-4.5	-30.65	-22.2	-13.23	-17.93	-30.45	-3.41	10.93	6.64	6.37	-22.91	4.25	-40.61	15.05	-4.47	-5.56	-24.19	-3.71	-9.7	-27.56	17.65	-41.88	-21.36
AMPH	-10.37	-16.03	26.64	-8.92	-15.38	-9.13	12.43	-14.5	-6.68	-7.09	-2.72	-7.49	-19.65	6.06	-3.63	-8.31	-22.07	-3.75	13.37	7.94	27.78	-13.94	-20.97	-7.02	-14.98	-9.72	18.22	-0.58	-1.74	15.11
AMT	4.12	-2.53	-13.46	-6.36	-13.44	-14.39	2.86	-12.07	3.42	1.63	2.7	4.43	3.44	-8.22	-0.23	-0.07	-0.59	2.21	-4.22	-10.02	-1.39	-26.04	-4.23	-2.04	-6.36	-0.51	-6.51	-7.17	-8.97	-9.67
AMTN	-38.38	-31.05	-37.22	-31.8	-23.85	-37.3	-14.82	-28.64	-23.29	-4.11	-36.28	-13.92	-41.85	-15.66	-6.59	-15.15	-29.36	-51.24	-31.19	-50.48	-18.63	-49.46	-33.35	-8.93	-33.86	-52.73	-21.04	-17	-37.24	-21.41
AMY2A	-27.66	-17.89	-28.41	-24.23	-33.35	-38.38	-17.28	-31.82	-32.97	-28.01	-32.59	-34.72	-37.36	-6.71	-10.21	-11.03	-13.01	-27.85	-16.34	-56.4	-13.93	-38.33	-22.69	-24.13	-40.45	-34.96	-27.81	-27.68	-27.82	-34.33
AMY2B	-7.16	-3.74	-7.57	3.51	-14.65	-21.22	-7.11	-27.67	-16.34	-14.9	3.75	-18.98	-21.94	-0.35	-0.25	1.79	-8.29	-17.71	-4.28	-13.83	-1.17	-38.51	-13.73	-10.92	-19.41	-13.23	-10.22	11.7	-22.04	2.61
AMZ1	-46.54	-35.53	-51.52	-37.17	-47.14	-56.86	-14.91	-52.97	-29.83	-37.28	-50.53	-35.85	-42.56	-18.08	-12.14	-19.18	-35.57	-55.53	-23.89	-57.83	-24.2	-66.73	-39.13	-31.43	-61.07	-55.78	-29.82	-30.85	-39.71	-32.22
AMZ2	-28.9	-17.07	-38.71	-14.06	-29.99	-42.96	-13.85	-42.11	-16.32	-35.01	-35.83	-31.94	-37.67	-10.92	-8.37	-26.34	-15.3	-17.23	-16.02	-62.77	-13.38	-60.29	-35.92	-28.65	-66.7	-49.24	-18.81	-11.29	-55.38	-38.4
ANAPC10	-17.04	-19.51	-26.25	-8.33	-17.62	-19.79	-12.25	-0.78	-24.08	-20.32	-20.34	-10.78	-28.63	-8.4	-6.2	-16.22	-9.48	-28.1	-22.54	-37.17	-15.18	-32.92	-25.45	-21.89	-31.66	-25.61	-8.9	-0.25	-34.63	-21.16
ANAPC11	-28.3	-10.11	-22.35	-18.12	-31.16	-29.3	-3.77	-38.9	-20.29	-12.29	-18.76	5.33	-23.7	1.34	-11.14	9.27	-14.71	-26.05	-11.46	-41.89	-13.92	-29.18	-25.15	-0.21	-21.09	-17.94	-16.36	-9.69	-34.17	-10.91
ANAPC13	-38.77	-17.19	-34.57	-27.82	-36.95	-47.2	-12.83	-27.57	-25.85	-13.54	-45.22	-17.73	-37.67	-8.16	-0.84	-9.48	-16.09	-28.11	-27.12	-52.72	-10.55	-60.68	-30.07	-15.71	-49.12	-52.52	-20.14	-19.98	-46.56	-32.32
ANAPC15	-40.77	-36.47	-44.16	-31.83	-40.94	-42.59	-13.85	-23.36	-35.89	-45.21	-50.38	-35.28	-61.13	-25.6	-14.22	-27.19	-37.57	-55.56	-10.74	-64.86	-19.61	-69.01	-37.37	-28.51	-65.68	-44.9	-35.11	-35.7	-50.17	-43.7
ANAPC2	-1.22	-28.27	-8.96	-22.18	-19.98	-22.2	4.71	-30.2	-24.35	-21.74	-47.4	-7.81	-24.52	-13.65	-4.69	-16.75	-15.1	-35.31	-23.57	-54.96	-4.67	-43.68	-23.29	-0.61	-9.01	-9.1	-12.75	-21.29	-21.01	-13.85
ANAPC4	15.22	-5.33	5.91	-4.34	-1.69	-1.2	6.45	-1.09	0.01	7.94	-11.78	-19.32	-1.69	1.94	-4.59	-6.94	3.82	11.77	-2.28	-1.22	-10.76	13.41	1.15	2.37	3.69	-1.33	-2.65	-7.67	8.62	-10.61
ANAPC5	0.23	-24.99	-24.21	-21.93	-28.72	-26.94	-3.99	-22.27	-20.54	-21.83	-27.71	-25.96	-30.53	-10.8	-14.35	-6.91	-18.22	-20.86	-6.38	-30.23	-18.56	-24.1	-16.61	-21.9	-21.83	-19.11	-20.13	-24.51	-18.15	-26.99
ANG	-10.11	-2.43	-12.33	-12.82	-18.52	-27.94	2.37	-21.97	-22.59	-12.22	-14.46	-10.65	-15.48	-6.97	-7.05	6.12	-2.38	-5.72	-0.93	-20.49	-12.49	-29.91	-6.38	0.33	-39.72	-5.34	-17.2	-11.53	-43.53	-23.09
ANGEL1	-34.73	-7.98	-27.45	-14.29	-16.02	-20.34	-13.51	-23.41	-27.42	7.23	-13.46	-14.8	-43.31	1.2	0.96	-4.77	-12.89	-26.05	-11.21	-42.6	-2.38	-14.62	-27.5	-13.78	-21.27	-23.46	-19.7	-4.99	-37.63	-13.79
ANGEL2	-17.5	-23.47	-23.95	-15.35	-20.08	-34.74	-11.32	-11.15	-10.36	-11.05	-18.92	-24.77	-14.2	-13.77	2.34	17.5	-9.25	-16.63	10.39	-34.19	-6.25	-25.21	-13.53	-4.31	-44.26	-13.75	6.11	-2.1	-18.87	-22.95
ANGPT1	-28.5	-35.06	-49.1	-38.66	-31.11	-36.77	-15.21	-52.01	-19.32	-37.05	-45.79	-26.7	-46.64	-20.67	-16.68	-24.54	-24.48	-33.65	-28.31	-59.1	-27.54	-69.65	-26.29	-29.52	-60.38	-47.09	-31.51	-30.33	-60.63	-32.59
ANGPT2	-30.77	-29.71	-36.69	-27.29	-31.54	-44.68	-14.34	-38.23	-32.99	-42.71	-29.09	-33.93	-42.77	-17.77	-12.38	-17.16	-34.18	-53.1	-22.95	-59.85	-15.4	-70.41	-36.87	-32.93	-71.95	-38.4	-24.81	-23.01	-61.19	-40.51
ANGPT4	-35.32	-24.41	-36.68	-3.15	-14.33	-46	-13.85	-20.96	-17	-7.98	-13.11	-19.94	-19.87	-16.73	-1.42	-15.99	-14.55	-35.26	-25.29	-46.7	-23.86	-29.25	-37.51	-9.89	-42.2	-36.53	-4.07	-5.78	-29.94	-11.6
ANGPTL1	-41.64	-27.74	-50.07	-39.65	-47.6	-52.26	-15.4	-46.21	-28.14	-45.88	-53.1	-33.6	-57.28	-26.85	-20.05	-24.27	-36.6	-41.13	-31.93	-56.23	-27.95	-68.53	-42.43	-38.78	-70.85	-55.84	-28.12	-40.7	-64.74	-45.68
ANGPTL4	-31.16	-4.42	-27.04	-20.09	-30.98	-39.03	-13.97	-15.52	-27.69	-11.66	-16.69	-26.38	-53.95	-8.18	2.75	-6.17	-23.63	-35.51	-26.79	-49.2	-29.42	-69.22	-26.6	-13.22	-66.02	-36.55	-9.31	-8.06	-51.17	-27.89
ANK1	-25.92	-6.58	-35.52	-20.68	-33.27	-10.19	9.29	-17.6	-4.66	-3.06	-6.56	-24.59	10.63	-4.13	-0.35	8.88	-15.79	-46.23	-18.46	-23.87	-7.5	-1.52	-13.5	-4.74	-6.18	-29.59	-15.12	-8.8	-43.38	-11.62
ANK2	-45.41	-33.52	-47.77	-33.64	-48.2	-50.77	-10.38	-57.77	-24.58	-40.98	-38.42	-24.35	-42.44	-20.19	-14.96	-24.5	-34.31	-49.24	-23.12	-59.64	-17.75	-74.31	-40.58	-27.95	-53	-45.67	-29.27	-30.72	-53.76	-32.49
ANK3	-32.12	-26.32	-31.94	-25.81	-49.31	-53.55	-13.15	-58.48	-23.29	-38.79	-31.12	-27.34	-47.23	-14.34	-1.19	-3.62	-36.88	-48.73	-14.81	-47.28	-9.27	-63.6	-26.66	-29.22	-65.28	-43	-19.22	-25.31	-48.18	-19.03
ANKFN1	-27.13	-22.32	-10.41	-20.97	-26.7	-24.79	-5.31	-35.07	-22.75	-1.41	-30	-31.28	-20.22	-1.81	-8.6	-9.14	-16.32	-13.13	-8.29	-36.76	-8.23	-44.14	-16.12	-13.86	-40.29	-40.55	-15.28	-8.06	-33.06	-17.42
ANKFY1	-16.52	-16.49	-25.9	4.08	-4.88	-20.27	-6.93	-30.64	-9.09	-29.29	-35.31	-13.23	-42.02	-6.21	8.43	-7.29	-4.09	-17.95	1.87	-25.11	1.36	-43.88	-23.91	-18.51	-45.58	-32.16	9.52	-13.72	-31.96	-3.62
ANKH	-29.07	-27.19	-44.78	-19.16	-31.32	-46.67	-11.25	-33.22	-19.77	-29.42	-35.19	-30.53	-43.79	-17.77	-16.68	-19.24	-19.5	-27.76	-21.97	-55.57	-13.39	-60.69	-38.05	-26.64	-37.63	-39.05	-19.37	-21.45	-42.45	-24.16
ANKHD1	-29.16	-30.75	-38.45	-20.19	-27.73	-27.48	-11.99	-29.13	-34.88	-26.13	-37.57	-14.52	-35.12	-3.31	-0.47	-22.4	-24.31	-45.66	-25.81	-44.88	-3.34	-44.09	-14.39	-8.03	-59.63	-48.65	-20.48	-24.25	-39.06	-12.78
ANKK1	-24.21	-15.4	-16.48	-13.34	-15.75	-20.7	7.47	-13.88	-17.34	-12.43	-19.22	-18.87	-24.04	9.16	6.37	-3.37	-15.62	-31.01	-8.05	-21.6	-16.18	-36.8	-22.07	-2.67	-23.54	-21.59	-8.03	-4.97	-28.38	-24.9
ANKMY1	-20.01	-2.55	-6.78	-7.75	-3.77	-2.48	-7.66	-9.54	5.43	14.44	-6.83	-8.44	-20.85	3.92	-3.05	4.49	4.79	-14.48	-13.29	-30.58	-2.01	-21.79	-20.38	14.28	-19.78	-15.97	-5	4.52	4.46	-6.41
ANKMY2	-26.46	-26.16	-16	-19.27	-41.44	-31.57	-3.79	-28.45	-20.32	-7.79	-36.8	-30.64	-28.1	-18.34	2.9	-17.56	-4.5	-49.74	-24.1	-45.94	-5.21	-47.2	-25.96	-17.54	-63.33	-38.23	-10.44	-30.85	-40.97	-25.58
ANKRA2	-5.72	-9.93	-9.92	6.55	-10.14	-8.05	-4.91	-22.45	-13.11	10.94	1.58	2.41	4.51	1.54	-5.03	1.49	-9.91	5.31	7.63	-28.86	7.85	-45.75	4.79	-0.01	-31.76	-18.62	0.63	-0.68	-15.79	0.73
ANKRD1	1.82	-18.7	-15.4	-7.49	-15.44	-28.76	-3.41	-13.58	-20.64	-4.76	-17.82	-18.88	-3.21	-16.19	1.67	-16.4	-6.77	-24.96	4.48	-36.49	-3.83	-50.53	-12.99	-17.84	-44.42	-28.04	-6.26	-17.14	-19.31	-20.75
ANKRD11	-36.93	-31.47	-32.02	-26.8	-23.98	-42.31	-11.51	-47.09	-33.66	-23.32	-35.75	7.21	-32.28	-22.49	-11.09	-15.45	-27.98	-41.84	-24.9	-49.89	-19.64	-48.93	-23.7	-29.45	-55.41	-37.1	-32.55	-24.18	-57.77	-38.91
ANKRD12	-41.89	-19.38	-22.67	-19.36	-25.69	-37.09	-14.34	-10.24	-31.64	-12.86	-26.72	-27.59	-28.71	-14.43	-7.94	-8.38	-16.37	-32.62	-12.81	-55.28	-17.39	-55.96	-25.45	-19.06	-44.09	-32.25	-18.92	-21.66	-37.58	-28.22
ANKRD13B	-23.76	-11.41	-32.85	-18.53	-26.77	-31.8	-12.88	-34.82	-14.13	-32.77	-18.9	-21.51	-53.3	-12.47	6.04	-17.07	-7.95	-27.7	-11.4	-40.84	-4.66	-61.26	-16.91	-23.39	-56.83	-11.32	-4.48	-20.3	-41.28	-29.25
ANKRD13C	-41.23	-34.98	-43.95	-25.32	-28.66	-40.36	-7.78	-43.66	-20.12	-28.65	-31.76	-29.82	-44.56	-18.54	-1.72	-6.67	-24.37	-31.72	-18.7	-48.21	-3.8	-60.64	-29.59	-26.7	-64.72	-46.4	-20.71	-27.05	-54.29	-35.13
ANKRD16	-43.07	-29.53	-42.12	-32.71	-36.47	-46.69	-16.89	-31.43	-26.64	-33.57	-41.33	-26.98	-42.78	-9.98	-13.87	-23.12	-29.34	-42.66	-28.14	-49.03	-25.12	-54.63	-33.79	-27.13	-65.32	-45.72	-28.78	-26.55	-56.99	-39.93
ANKRD17	-12.19	-16.51	-29.19	-10.53	-23.6	-33.33	-11.94	-12.89	-17.16	-17.66	-25.62	-21.11	-5.01	-8.69	1.48	-8.4	-18.54	-35.93	-13.53	-21.63	-2.28	-26.6	-19.39	-13.95	-18.79	-28.5	-7.57	-21.49	-10.81	-0.6
ANKRD18DP	-22.82	-29.77	-25.16	-12.25	-27.36	-14.64	-7.69	-25.22	-18.82	-23.26	-32.04	-25.41	-47.16	-7.75	-3.65	-17	-17.54	-26.73	-13.56	-38.54	-16.95	-39.54	-33.11	-12.22	-39.86	-27.48	-8.21	-16.36	-29.66	-24.23
ANKRD19P	-12.9	-5.67	-16.05	-3.38	-13.43	-15.71	-6.76	-9.36	-12.79	-9.44	-21.11	-14.42	-17.35	-9.2	-7.62	-6.37	-10.85	-20.77	-13.87	-27.36	-3.77	-24.37	-11.25	-11.51	-26.51	-20.96	-13.31	-3.5	-12.16	-17.8
ANKRD20A2	-5.9	2.39	-3.91	-0.59	-19.69	-18.84	-2.16	-4.94	1.82	-4.99	-13.92	2.36	-7.04	3.78	4.35	-3.45	-5.09	-11.71	9.45	-34.69	0.9	-30.77	-6.37	-6.43	-24.64	-21.16	-4.14	14.74	-12.62	-1.93
ANKRD20A3	15.89	-25.51	-24.15	5.38	-5.55	-7.51	1.48	-7.35	-3.3	-21.95	-42.35	-11.73	-20.76	4.5	0.11	-17.77	-4.01	-34.71	-16.68	-24.07	-4.5	-50.73	5.87	2.85	-59.13	-13.06	-4.16	-7.29	-5.18	-4.05
ANKRD20A8P	-6.95	-5.61	-5.47	-5	-16.59	-11.28	-2.98	-21.78	-3.66	-8.73	-11.04	-4.01	-6.71	-4.59	-5.47	-8.39	-10.17	-12.54	-2.7	-12.78	-10.99	-13.73	-10.85	-6.58	-22.1	-9.23	-3.63	-7.26	-21.28	-5.95
ANKRD22	-32.54	-16.58	-35.86	-25.07	-32.22	-23.49	-8.11	-35.24	-9.61	-28.53	-20.24	-30.31	-41.53	-13.57	-6.83	-15.68	-12.05	-25.46	-25.78	-51.34	-12.11	-56.43	-24.67	-10.62	-40.88	-24.37	-21.15	-14.71	-26.34	-28.61
ANKRD26	-13.25	-20.95	-30.66	-14.57	-29.29	-18.38	-13.91	-26.93	-30.57	-8.94	-16.14	-12.87	-21.86	-5.63	-3.63	-4.34	-15.9	-35.01	8.81	-38.34	-2.01	-21.33	-11.7	-6.48	-53.38	-18.53	2.47	-0.68	-41.48	-23.1
ANKRD27	-23.9	-7.98	-17.07	13.17	-34.07	-28.29	-14.4	-23.06	-19.98	-2.07	-14.72	-25.02	-10.32	17.25	-0.6	-0.62	-6.75	-8.83	-9.15	-39.89	-6.32	-52.47	-23.34	12.61	-30.7	-23.3	1.4	-1.46	-13.4	14.57
ANKRD28	-25.05	-7.62	-16.31	-12.86	-32.17	-49.69	-18.03	-23.84	-16.28	-26.34	-42.11	-24.46	-33.42	-14.71	-9.72	-5.22	-9.5	-42.95	-29.1	-42.34	-26.44	-4.27	-36.23	-15.28	-54.14	-27.01	-18.09	-28.29	-11.25	-13.39
ANKRD29	-26.85	-35.59	-47.54	-26.2	-25.57	-34.08	-10.04	-48.48	-30.6	-24.57	-47.05	-23.78	-49.67	-8.1	-3.47	-24.9	-24.67	-50.61	-23.42	-63.53	-16.5	-45.62	-38.23	-26	-37.06	-49.06	-19.24	-21.6	-50.08	-38.24
ANKRD30A	-37.6	-37.89	-42.12	-35.55	-44.53	-46.51	-13.87	-44.01	-29.24	-36.85	-36.77	-30.71	-52.59	-15.68	-13.62	-20.94	-30.12	-49.16	-30.41	-53.36	-27.48	-68.65	-40.9	-35.2	-62.84	-39.73	-32.69	-33.82	-52.28	-39.96
ANKRD30B	-37.16	-28.47	-44.33	-20.49	-46.64	-39.42	-13.4	-34.03	-36.03	-28.26	-35.87	-26.75	-38.54	-10.76	-6.3	-11.19	-25.37	-42.6	-17.97	-57.36	-11.14	-59.07	-35.16	-33.7	-65.16	-39.19	-21.53	-10.8	-35.9	-33.86
ANKRD32	-35.87	-33.03	-38.93	-29.46	-32.86	-35.08	-12.19	-31.78	-21.79	-27.58	-30.28	-30.86	-37.67	-13.68	-6.22	-19.32	-37.31	-47.3	-26.08	-55.42	-16.31	-55.8	-38.2	-20.83	-49.82	-49.5	-27.18	-24.82	-47.4	-32.13
ANKRD33	-31.75	-25.32	-36.63	-29.44	-37.58	-31.87	-10.84	-35.29	-15.09	-16.07	-32.01	-16.93	-36.76	-11.97	-9.41	-12.13	-28.18	-35.34	-13.92	-45.15	-7.44	-47.94	-30.35	-20.22	-46.07	-42.41	-16.59	-21.09	-29.8	-27.02
ANKRD34B	-28.99	-31.93	-37.66	-38.37	-37.21	-43.81	-10.38	-46.26	-21.96	-33.21	-32.51	-28.02	-61.2	1.89	-12.03	-10.37	-22.39	-36.58	-10.98	-52.48	-8.72	-69.45	-35.15	-23.64	-59.14	-35.9	-14.58	-15.82	-51.48	-34.28
ANKRD35	-26.45	-25.36	-33.63	-16.53	-20.06	-31.86	-2.67	-22.59	-21.02	-21.35	-19.44	-22.77	-36.22	-11.18	-8.28	-22.8	-10.3	-21.65	-7.07	-44.92	-17.02	-65.46	-20.89	-31.54	-39.11	-23.3	-14.77	-22.87	-58.35	-23.16
ANKRD37	-30.14	-27.71	-28.06	-9.35	-13.71	-12.76	-10.61	-27.33	-15.95	-9.33	-44.86	-11.04	-28	-19.2	-5.67	-12.38	-14.78	-34.69	-14.3	-56.25	-15.32	-28.66	-18.01	-11.67	-28.72	-36.75	-20.99	-18.65	-25.56	-17.84
ANKRD40	-15.07	-25.81	-27.12	-14.19	-25.16	-31.11	0.34	-34.28	-13.38	-28.7	-28.68	-20.01	-32.63	-7.98	1.52	-4.08	-9.82	-34.38	-13.22	-27.9	-8.32	-45	-30.11	-27.46	-45.8	-18	-16.97	-11.43	-31.19	-23.37
ANKRD44	-18.2	-21.43	-16.3	-7.74	-14.17	-5.37	-1.23	-7.14	-3.09	-8.59	-17.66	-9.18	-21.77	-3.55	7.07	-9.22	-5.56	-25.71	-4.6	-24.68	2.3	-50.18	-2.08	-9.55	-45.34	-25.42	-1.3	8.6	-37.96	-23.56
ANKRD45	-13.03	-14.05	-18.24	-35.51	-24.19	-31.12	-6.36	-48.38	-17.99	-26.64	-20.84	-17.81	-39.38	-9.18	-5.81	-4.4	-13.4	-27.71	-7.66	-34.63	-7.02	-35.78	-25.14	-17.18	-32.05	-23.99	-12.59	-15.15	-18.9	-18.91
ANKRD46	-47.01	-15.54	-38.07	-39.48	-39.03	-49.84	-13	-54.28	-24.29	-44.49	-44.13	-29.37	-54.28	-24.94	-12.97	-28.96	-25.42	-51.44	-34.03	-66.65	-24.58	-71.58	-35.07	-37.92	-67.03	-58.1	-39.67	-35.49	-59.38	-43.37
ANKRD49	-30.8	-20.26	-33.93	-29.51	-39.65	-28.97	-10.71	-47.3	-27.59	-30.28	-40.17	-26.79	-53.87	-13.17	-11.97	-15.95	-16.59	-27.25	-9.73	-32.4	-19.14	-49.05	-29.03	-19.48	-63.58	-36.42	-21.18	-21.41	-44.53	-27.4
ANKRD5	-39.8	-30.7	-38.46	-18.03	-31.91	-42.81	-12.14	-36.81	-27.55	-22.71	-25.1	-27.5	-55.15	-4.27	-7.88	-19.65	-30.95	-38.97	-18.24	-53.73	-2.02	-51.81	-31.93	-21.95	-63.95	-41.34	-14.04	-18.83	-43.72	-23.57
ANKRD53	-44.27	-33.19	-48.05	-36.56	-40.55	-52.96	-13.12	-56.91	-32.93	-25.07	-54.64	-38.1	-59.73	-23.65	-18.53	-24.46	-33.42	-55.65	-33.44	-66.96	-31.82	-76.09	-49.5	-34.97	-66.82	-53.05	-36.9	-30.92	-61.26	-43.81
ANKRD7	-37.46	-25.15	-46.43	-16.11	-39.88	-51.96	-14.77	-52.88	-29.12	-30.05	-42.36	-26.98	-48.2	-10.07	-5.98	-17.07	-26.51	-35.73	-23.26	-54.61	-16.69	-67.1	-34.08	-18.89	-68.16	-32.58	-23.39	-27.5	-54.7	-37.28
ANKS1A	-29.6	-25.3	-35.43	-25.74	-34.31	-53.43	-13.99	-34.16	-24.94	-34.59	-36.74	-35.04	-46.06	-18.04	-7.3	-24.5	-24.36	-41.44	-28.66	-58.4	-19.26	-55.17	-43.33	-26.83	-61.99	-46.28	-17.52	-22.74	-47.6	-35.35
ANKS3	-49.05	-35.55	-46.26	-43.97	-49.83	-56.87	-17.45	-55	-24.13	-41.77	-55.71	-31.88	-54.03	-25.99	-13.52	-19.57	-38.32	-51.1	-38.11	-70.44	-30.55	-70.88	-35.59	-33.97	-66.41	-57.17	-38.12	-38.27	-57.56	-40.99
ANKS4B	-25.39	-24.74	-29.61	-25.34	-29.14	-43.91	-12.96	-32.2	-12.51	-17.53	-18.41	-31.29	-43.87	2.55	-7.84	-12.53	-37.72	-31.34	-21.58	-25.35	-10.65	-47.8	-26.04	-14.61	-44.64	-33.9	-1.93	-33.29	-36.57	-28.08
ANKS6	-29.05	-21.03	-28.75	-3.72	-31.78	-28.82	-14.49	-16.15	-21.46	-14.15	-15.59	-20.13	-49.92	3.75	-1.35	-11.81	-14.84	-35.82	-16.13	-44.61	-14.65	-51.55	-11.27	-12.88	-61.63	-10.36	-1.83	-4.34	-36.48	-17.05
ANKZF1	-21.19	-13.99	-21.13	-9.96	-16.87	-2.41	-6.17	-31.79	-27.78	-18.23	3.51	-9.18	-17.3	-11.06	-1.38	-10.89	-6.35	-28.12	-1.84	-29.93	5.33	3.89	4.26	-7.86	-28.88	-5.77	1.91	-8.02	-23.75	-32.05
ANLN	-26.84	-38.06	-48.09	-33.46	-35.77	-54.11	-16.28	-40.09	-19.3	-31.33	-13.84	-24.02	-54.79	-13.42	-7.75	-24.11	-36.53	-54.75	-19.36	-25.43	-15.57	-15.83	-37.79	-26.36	-54.88	-46.67	-30.34	-28.97	-25.98	-23.86
ANO1	-25.73	-30.38	-52.08	-17.12	-15.22	-47.33	-8.54	-37.73	-5.72	-24.69	-34.91	-19.88	-34.92	-7.45	-10.15	-13.83	-21.86	-41.49	-8.84	-39.07	-12	-45.85	-43.3	-19.94	-25.98	-46.53	-17.19	-13.52	-46.38	-33.61
ANO10	-3.71	-5.57	-13.53	-9.71	-8.36	-26.84	-13.12	-12.62	-12.19	-18.15	-15.32	-32.59	-42.51	2.01	-5.52	-8.21	-18.79	-34.61	-25.62	-47	-15.46	-44.13	-24.56	-8.08	-42.25	-40.73	-9.27	-0.64	-21.3	-23.02
ANO2	-49.05	-39.88	-54.47	-47.12	-49.94	-57.62	-18.22	-60.92	-32.68	-48.38	-55.69	-36.98	-61.81	-21.44	-18.2	-30.36	-44.13	-57.29	-35.92	-68.75	-32.11	-77.84	-51.13	-40.81	-67.88	-57.04	-39.03	-37.06	-66.61	-46.97
ANO3	3.65	-7.63	-29.13	6.27	-28.66	-23.57	-0.17	-6.16	-27.61	-24.27	-9.95	-16.46	-35.86	-8.77	-7	3.72	-8.09	-41.81	-12.17	-12.57	-0.52	-60.82	-21.49	-19.06	-39.06	-21.8	-24.17	-23.95	-23.52	-15.16
ANO5	-21.01	-27.89	-27	-19.51	-30.1	-33.75	-12.95	-20.6	-26.88	-3.11	-8.19	-23.89	-35.14	-12.49	-6.96	-15.5	-28.84	-33.13	-20.63	-51.91	-7.25	-41.55	-25.54	-16.69	-30.83	-28.57	-14.38	-11.4	-38.62	-3.88
ANO6	-40.79	-28.99	-40.44	-27.82	-50.02	-45.53	-15.69	-41.37	-33.56	-43.52	-36.04	-37.53	-40.55	-21.2	-16.84	-24.45	-24.2	-49.15	-32.45	-60.7	-27.17	-68.28	-40.45	-33.45	-64.23	-43.9	-28.11	-33.61	-63.97	-37.52
ANO8	-22.16	-19.99	-31.6	-19.39	-23.58	-25.7	-5.52	-15.96	-14.76	-21.47	-25.12	-19.13	-31.82	-2.02	-7.7	-6	-14.21	-32.37	-19.34	-48.17	-18.11	-54.41	-23.3	-8.95	-43.51	-29.74	-8.76	-11.4	-40.79	-10.67
ANP32A	-44.5	-30.4	-32.76	-5.49	-36.81	-41.35	-14	-18.18	-16.47	-42.96	-37.24	-12.08	-22.16	-14.76	-7.3	-16.04	-18.63	-22.69	-12.03	-44.34	-16.95	-62.17	-32.77	-24.4	-48.91	-43.36	-6.69	-20.49	-53.77	-23.25
ANP32B	-34.39	-26.16	-31.48	-2.95	-29.48	-32.76	-10.29	-37.65	10.24	-34.5	-27.06	-14.39	-27.17	-6.74	-5.63	-20.8	-22.44	-43.76	-6.25	-45.7	2.09	-45.31	-22.34	-27.43	-38.89	-20.58	2.67	-18.3	-55.83	-29.19
ANP32D	-32.68	-31.64	-41.8	-34.89	-29.39	-47.07	-19.04	-48.13	-19.52	-30.88	-27.76	-24.84	-42.7	-20.66	-5.86	-27.54	-34.15	-50.51	-28.7	-66.07	-25.16	-69.25	-40.71	-29.89	-58.61	-35	-32.42	-31.01	-62.76	-36.3
ANP32E	-35.92	-32.67	-37.9	-23.57	-43.17	-31.38	-6.17	-35.11	-32.49	-25.06	-48.65	-27.43	-49.72	-13.5	-13.32	-19.9	-30.77	-51.6	-24.65	-54.28	-11.71	-70.91	-35.48	-20.55	-56.63	-22.52	-28.25	-24.73	-53.58	-29.07
ANPEP	-22.37	-34.76	-41.05	-15.23	-34.23	-26.36	-11.99	-25.9	-26.56	-33.13	-23.99	-27.26	-52.19	-13.94	-9.39	-17.07	-21.98	-57.27	-24.78	-31.03	-7.47	-54.31	-41.41	-27.66	-69.74	-44.91	-28.91	-17.52	-44.72	-22.44
ANTXR1	-22.18	-18.05	-17.72	11.77	4.37	-6.11	-2.02	-11.97	-7.33	5.58	-4.62	-10.16	-8.62	3.75	5.5	15.11	-0.36	4.78	-5.82	-30.18	-2.64	17.74	-3.73	8.32	-19.35	-17.17	17.19	3.21	-10.56	-8.1
ANTXR2	-21.32	-22.3	-36.83	-0.72	-26.13	-25.13	-12.09	-15.03	-12.28	-11.24	-22.95	-5.86	-1.51	2.07	1.14	-16.27	-15.19	-24.49	-12.07	-39.89	-15.93	-49.41	-31.39	-12.45	-49.84	-51.83	-0.74	-14.98	-21.94	-14.08
ANTXRL	-29.51	-22.21	-33.77	-17.6	-37.18	-45.51	-6.02	-11.62	-18.07	-35.34	-34.43	-16.86	-23.82	-5.87	1.35	-13.77	-28.53	-33.06	-18.95	-51.51	7.58	-46.63	-32.94	-19.18	-57.17	-41.07	-19.45	-12.86	-43.82	-5.75
ANXA1	-19.53	-16	-23.93	-19.09	-31.59	-35.44	-0.12	-11.53	-13.94	-8.81	-11.06	-23.94	-26.77	-4.09	1.97	-4.82	-0.75	-26.82	-5.76	-36.4	-9.37	-49.88	-11.96	-14	-49.27	-24.76	-4.36	-3.5	-22.01	-20.36
ANXA10	-32.75	-28.75	-42.66	-17.34	-32.8	-8.25	-15.24	-16.64	-28.16	-38.64	-13.34	-25.96	-43.88	-17.07	-2.34	-20.66	-21.46	-29.59	-17.15	-43.62	-15.79	-26.86	-23.63	-30.32	-53.81	-35.14	-12.96	-19.24	-46.43	-26.38
ANXA11	-32.15	-23.57	-33.33	-18.06	-22.09	-34.88	-10.17	-21.71	-33.67	-29.47	-31.11	-31.3	-29.6	-10.97	-6.34	-5.45	-15.14	-24.69	-23.66	-44.69	-25.89	-40.88	-31.07	-20.68	-49.27	-38.31	-15.46	-0.77	-33.14	-24.24
ANXA13	-47.87	-36.32	-55.21	-37.96	-49.44	-54.93	-18.23	-53.88	-26.76	-45.29	-48.38	-37.98	-59.47	-27.49	-17.21	-30.48	-41.23	-52.34	-31.62	-60.12	-26.57	-65.7	-48.8	-36.24	-72.3	-57.1	-27.05	-38.51	-60.87	-42.86
ANXA2	-38.47	-29.2	-38.48	-28.89	-31.06	-43.16	-9.59	-37.94	-22.59	-28.56	-34.14	-24.72	-42.9	-19.39	-14.18	-23.9	-27.79	-40.87	-16.56	-48.96	-25	-57.13	-35.12	-30.79	-54.43	-42.22	-30.41	-26.58	-45.99	-30.78
ANXA3	-45.62	-37.07	-49.95	-43.65	-46.67	-53.82	-18.68	-58.85	-27.49	-45.53	-48.8	-34.59	-59.8	-18.85	-19.39	-30.24	-37.17	-59.56	-30.69	-63.9	-30.4	-71.66	-48.65	-38.08	-61.67	-52.87	-40.46	-35.27	-66.31	-46.77
ANXA4	-33.5	-33.63	-52.52	-33.5	-41.47	-41.53	-19.32	-40.43	-22.55	-34.12	-35.48	-28.83	-41.54	-8.98	-16.74	-18.2	-35.67	-47.82	-19.96	-60.68	-22.21	-62.81	-33.96	-27.92	-59.26	-54.88	-23.05	-30.61	-38	-28.95
ANXA5	-18.69	-1.53	-30.01	-8.58	-8.79	-17.05	4.57	-10.22	-11.25	-27.76	-18.38	-19.47	-10.43	1.09	-9.51	-10.06	-14.77	-21.21	-12.71	-33.15	-15.38	-53.66	-21.64	-13.1	-56.24	-17.54	4.26	-8.85	-38.27	8.94
ANXA6	-20.97	-1.32	-17.52	-2.15	-15.4	4.87	-2.82	-12.11	-8.93	-11.23	-14.86	2.38	1.48	-3.44	0.32	3.87	-0.52	-22.07	-16.84	-12.54	-2.75	0.06	-7.75	5.29	-26.52	-23.89	5.77	-1.89	-25.95	6.65
ANXA7	-23.51	-14	-19.7	-22.15	-20.05	-9.38	-8.98	-20.45	-17.73	-34.3	-7.88	-21.53	-17.58	-15.78	0.12	7.28	-8.3	-15.07	-23.32	-35.15	-8.29	-18.21	-7.4	-18.24	-37.66	-24.46	-10.86	-10.67	-12.61	-18.47
ANXA8L2	-33.78	-32.19	-45.32	-29.7	-34.21	-52.95	-7.5	-36.06	-34.75	-38.41	-28.47	-22.61	-52.6	-18.63	-14.54	-16.87	-34.17	-37.58	-27.17	-58.81	-23.3	-61.08	-38.31	-31.02	-55.21	-45.58	-18.75	-31.49	-46.52	-34.84
ANXA9	-38.61	-35.79	-50.98	-9.24	-46.1	-49.94	-15.43	-39.82	-21.18	-24.48	-27.68	-25.77	-55.05	-3.47	-13.54	-27.38	-38.81	-54.29	-30.14	-52.99	-18.11	-67.09	-35.48	-28.07	-51.78	-46.91	-3.8	-27.35	-40.45	-27.09
AOAH	-31.45	-20.67	-40.87	-35.88	-24.09	-37.37	-17.92	-32.41	-16.02	-8.67	-31.88	-23.9	-43.68	-7.59	-1.8	-14.53	-15.67	-48.02	-14.54	-46.78	-8.39	-57.14	-20.05	-16.78	-34.26	-38.9	-5.78	-11.17	-36.86	-28.07
AOC2	-28.87	-31.38	-17.03	-29.27	-33.38	-44.11	-5.09	-50.06	-6.41	-24.79	-17.71	-29.2	-19.02	-10.45	-12.08	-7.35	-21.98	-37.75	-9.46	-37.68	0.05	-37.75	-18.99	-15.73	-53.56	-29.84	-4.7	-26.81	-44.83	-34.69
AOC3	-14.11	-4.5	-20.62	9.35	-24.11	-52.98	-6.42	1.12	-20.03	-21.44	-17.18	-22.12	-51	5.64	-4.33	4.44	-11.2	1.92	-23.35	-53.2	-19.7	-38.03	-12.41	-9.5	-46.13	-28.01	-8.61	-13.14	-29.05	-11.69
AOX1	-14.61	-3.22	-30.57	-15.92	-25.26	-14.98	-4.58	-10.18	-10.26	-3.96	-20.32	-25.81	-31.5	1.84	-1.99	-12.22	-21.36	-27.57	5.82	-52.64	-0.89	-58.76	-15.56	-13.79	-22.08	-23.46	-5.95	5.66	-47.67	-13.64
AP1AR	2.18	7.15	-3.47	2.78	-8.66	-19.31	-3.7	-10.26	-7.09	-4.26	-0.17	-3.37	-10.84	5.47	2.32	10.45	2.75	23.61	6.35	-24.33	2.46	-4.42	15.08	-1.11	-11.64	6.54	2.25	-3.91	-16.85	-10.81
AP1B1	-18.9	-6.25	-17.66	-20.81	-6.75	-9.13	-0.26	-19.89	8.21	-20.92	-12.82	-1.77	-10.71	-5.36	6.25	-3.57	-22.36	-4.56	4.09	-39.68	-1.79	-19.71	7.35	-7.09	-38.71	-20.77	-7.36	-28.81	-16.79	-32.05
AP1G1	1.98	-21.27	-24.92	-10.78	-22.59	-16.27	2.62	-30.21	-17.44	-19.63	1.5	4.74	-31.07	-6.04	-2.79	-3.67	-13.82	-22.81	-8.77	-21.77	-17.86	-41.75	-33.18	-5.61	-30.95	-22.36	8.24	-0.67	-42.29	-20.95
AP1G2	-22.69	-31.59	-31.08	-37.18	-36	-13.33	-9.68	-45.46	-32.01	-28.32	-16.45	-18.97	-39.26	-21.57	-8.76	-11.96	-30.97	-26.55	-23	-45.43	-16.75	-47.6	-32.89	-20.67	-3.02	-36.59	-22.98	-31.79	-54.29	-11.22
AP1M1	-26.88	-28.55	-19	-38.52	-21.19	-22.5	-6.9	-23.74	-15.35	-31.25	-25.44	-17.55	-31.21	-6.94	-6.95	-3.34	-14.23	-30.87	-21.83	-42.51	-9.02	-45.04	-25.08	-18.84	-48.55	-48.22	-10.36	-17.93	-38.31	-12.3
AP1M2	-17.26	-20.64	-34.33	-18.81	-29.81	-33.39	-5.85	-31.17	-17.42	-15.95	-34.08	-16.62	-25.86	-10.41	-9.31	-9.2	-25.36	-38.26	-28.71	-40.1	-16.99	-51.58	-19.43	-9.73	-42.94	-41.82	-9.47	-23.04	-33.32	-18.14
AP1S1	-6.67	-17.07	-8.81	-6.99	-19.23	-31.91	-0.81	2.88	-6.5	-23.02	-31.38	-10.92	-37.84	10.4	-6.27	-2.55	-10.18	-19.61	8.39	-9.53	-0.82	-52.18	-11.07	-13.98	-22.01	3.54	-1.11	-10.08	-13.39	-13.01
AP1S3	-35.32	-29.41	-22.99	-9.54	-17.29	-27.51	-10.06	-28.35	-26.8	-32.74	-31.79	-19.64	-26.54	-13.89	-1.46	-32.71	-31.43	-38.08	-9.22	-48.59	-4.79	-50.02	-13.99	-22.31	-47.81	-28.88	-17.46	-16.52	-56.7	-29.09
AP2A1	-27.09	-20.34	-38.37	-29.91	-34.44	-28.47	-10.44	-35.77	-11.86	-32.92	-37.74	-19.64	-47.93	-21.11	-10.87	-27.42	-25.65	-33.69	-13.94	-30.54	-20.36	-61.59	-31.98	-21.15	-52.97	-39.37	-27.06	-28.67	-47.63	-32.56
AP2A2	-35.66	-21.84	-20.93	-18.25	-3.6	-15.83	2.86	-35.16	-27.21	-4.18	-8.74	-14.29	-8.45	-16.85	7.86	2.26	-12.49	-27.04	-1.49	-27.97	-2.17	-52.08	-13.01	-19.86	-13.13	-20.49	-9.22	-22.69	-30.87	1.47
AP2B1	-19.38	-24.92	-38.8	-34.15	-21.27	-40.13	-6.22	-37.38	-16.3	-33.7	-25	-24.33	-32.12	3.1	-2.14	-20.69	-15.44	-33.14	-21.46	-38.17	-0.9	-56.91	-29.96	-21.57	-71.29	-40.47	-20.52	-20.74	-52.26	-31.08
AP2M1	4.26	1.71	-44.24	-14.47	-27.53	-6.34	-2.37	-14.09	-4.84	1.63	2.92	6.55	24.41	-6.06	-2.56	-15.48	-9.37	6.19	-10.73	33.74	8.07	23.44	-10.53	-16.22	18.79	-12.13	-6.3	-4.83	-4.06	3.74
AP2S1	-19.99	-6.23	-15.07	-12.88	-8.29	-9.63	-11.68	-25.52	-10.16	-7.04	-23.4	-18.57	-14.25	-1.86	-7.08	-14.86	-24.34	-37.99	-14.38	-8.26	-0.19	13.78	-6.09	-21.17	-7.81	-17.2	-27.89	-16.88	-37.02	-27.34
AP3B1	-14.69	-29.84	-29.57	-4.74	-27.66	-34.63	0.04	-24.68	-7.69	-20.82	-13.72	-16.06	-45.89	5.32	2.01	-12.13	-17.76	-31.24	-11.26	-18.12	-8.11	-58.5	-27.21	-13.79	-48.2	-36.41	-18.13	-12.67	-28.7	-32.91
AP3D1	-25.36	-30.07	-39.99	-7.41	-20.81	-36.29	-6.08	-18.94	-7.41	-29.08	-22.65	-6.12	-23.21	-10.98	-7.28	-10.66	-24.31	-38.26	-19.06	-45.84	5.02	-41.72	-12.46	-21.77	-25.85	-27.41	-22.16	-34.39	-48.06	-10.58
AP3M1	-41.47	-29.72	-18.7	-26.13	-38.12	-55.27	-13.22	-37.42	-23.91	-28.56	-35.66	-23.48	-53.34	-15.45	-8.23	-22.58	-31.8	-40.6	-19.16	-60.15	-1.83	-44.41	-41.18	-29.83	-51.32	-31.06	-19.34	-16.62	-32.17	-32.24
AP3M2	-38.84	-33.74	-33.25	-13.46	-39.21	-37.62	-8.85	-16.35	-22.01	-29.2	-37.56	-19.54	-49.34	-22.75	-11.84	-22.99	-22.84	-27.81	-10.96	-40.36	-8.2	-64	-20.21	-30.38	-46.79	-39.68	-23.27	-26.03	-35.53	-33.81
AP3S1	-15.74	-23.3	-39.98	-4.33	-21.44	-35.27	-9.14	-25.37	-28.7	-18.61	-8.05	-31.18	-31.63	-11.55	-6.44	-17.81	-26.2	-34.03	-11.52	-51.38	-20	-36.94	-21.4	-21.28	-41.22	-47.21	-11.13	-13.58	-23.05	-18.12
AP3S2	-23.32	-34.35	-33.04	-19.57	-16.93	-35.34	2.9	-31.19	-23.62	-28.23	-24.95	-15.37	-41.94	-5.8	-9.9	-2.22	-30.78	-12.32	-20.9	-41.95	-23.24	-54.72	-25.95	-16.95	-23.25	-26.84	-14.02	-21.15	-41.92	-21.86
AP4E1	-26.42	-20.74	-24.73	-11.8	-35.49	-18.88	-7.08	-19.64	-29.95	-5.2	-29.71	-21.76	-27.55	-15.34	-3.41	-7.75	-29.15	-38.12	-21	-56.19	-8.48	-27.38	-22.93	-6.27	-30.75	-9.03	-4.27	-14.05	-40.74	-36.97
AP4M1	-27.59	-25.92	-25.57	-9.44	-12.58	-35.05	-6.83	-38.84	-14.39	-14.26	-34.5	-19.18	-44.75	-19.46	-6.16	-11.8	-20.7	-37.58	-21.35	-39.86	-14.42	-62.24	-25.45	-9.83	-47.3	-39.12	-18.86	-15.07	-58.04	-22.91
AP4S1	-28.84	-30.65	-38.96	-29.7	-43.19	-34.42	-12.41	-30.84	-22.01	-26.86	-32.22	-29.55	-35.4	-13.2	-9.78	-17.08	-22.24	-27.31	-15.98	-51.25	-14.65	-63.16	-13.15	-26.34	-65.37	-25.1	-11.17	-20.52	-56.05	-25.24
AP5M1	-5.96	-13.28	-29.27	-16.08	-23.09	-12.32	-2.57	-32.52	-20.88	-22.74	-19.9	-0.81	-7.5	0.15	-1.65	0.71	-4.63	-17.02	-1.09	-33.86	-5.37	-53.89	-9.43	-25.61	-31.88	-18.33	-11.74	7.46	-26.99	-13.56
AP5Z1	-3.25	-0.99	-14.32	8.39	8.49	-7.09	-2.72	-0.48	-0.78	-0.69	0.62	0.23	-14.19	-3.5	0.54	-9.18	-15.1	-20.1	-10.4	-15.83	3.18	-19.35	-3.03	-1.27	-17.43	-12.25	11.31	-3.87	-3.58	9.68
APAF1	-12.76	-24.03	-9.39	-19.01	-29.25	-26.24	13.24	-34.4	-23.09	-19.42	-20.02	-19.62	-14.54	-14.9	-0.58	-3.25	-22.04	-14.47	-0.72	-29.73	-5.67	-51.39	-0.17	-18.53	-36.49	-13.49	-20.97	-12.7	-30.96	-11.72
APBA1	-34.69	-20.55	-26.57	-31.26	-23.85	-28.57	-12.58	-32.24	-26.7	-13.24	-34.53	-29.67	-37.01	-16.2	-10.4	-6.67	-19.31	-31.55	-13.12	-51.59	-21.64	-41.9	-23.3	-14.6	-22.47	-31.75	-12.48	-10.97	-50.51	-30.02
APBA2	-35.82	-29.44	-47.03	-21.02	-37.25	-39.53	-3.61	-43.64	-14.35	-22.53	-39.94	-24.4	-44.37	-0.88	-7.79	-15.68	-29.56	-46.37	-22.8	-44.11	-12.48	-57.53	-33.15	-18.11	-51.75	-46.76	-20.1	-23.24	-56.91	-23.52
APBB1	-8.79	2.37	-2.12	6.33	5.05	-22.5	5.21	-24.39	12.41	-2.17	-1.05	0.42	-3.38	-9.68	8.38	15.04	-0.39	1.2	7.95	0.48	18.45	-26.5	-20.23	1.07	4.86	4.11	8.46	-1.82	-33.92	-9.73
APBB1IP	-36.88	-32.15	-46.1	-37.4	-46.68	-53.52	-12.29	-46.73	-25.37	-37.29	-44.44	-29	-50.58	-21.46	-5.16	-22.46	-31.93	-51.92	-21.39	-61.16	-17.34	-66.74	-44.07	-36.7	-62.13	-43.48	-29.52	-30.82	-55.04	-41.69
APBB2	-17.36	-24.66	-26.91	2.7	-24.98	-24.87	-3.86	-20.34	-13.86	-37.23	-29.49	-17.11	-51.89	-14.17	4.08	-23.9	-26.66	-33.24	-10.63	-34.63	-1.16	-44.19	-34.07	-22.24	-50.58	-41.12	-18.58	-6.31	-49	-15.57
APBB3	-29.7	-30.27	-38.8	-16.52	-26.23	-27.2	-10.09	-22.46	-27.43	-18.59	-28.86	-22.3	-36.85	-5	-11.17	-11.82	-20.34	-32.87	-11.06	-22.91	-7.43	-43.19	-31.01	-22.94	-43.81	-40.05	-21.48	-12.82	-42.64	-28.05
APC	-52.14	-36.48	-52.36	-52	-58.86	-60.43	-18.25	-76.07	-30.46	-55.36	-61.34	-38.25	-81.29	-27.64	-24.37	-39.29	-50.56	-69.01	-32.77	-92.06	-36.65	-70.9	-55.78	-50.72	-87.81	-60.32	-43.75	-46.28	-74.86	-53.21
APC2	-33.46	-29.11	-32.69	-14.17	-21.72	-17.95	-5.49	-12.11	-22.91	8.44	7.4	4.91	-13.58	12.17	6.33	2.88	-20.75	-13.49	-2.73	-33.97	2.53	-35.15	-2.02	-5.13	-24.28	-37.48	4.73	-5.06	-16.74	15.04
APCDD1	-18.2	-18.76	-31.22	-17.51	-14.21	-18.58	2.62	-16.38	-19.37	-12.82	-22.6	-18.68	-27.6	-3.95	-5.45	-15.18	-18.11	-31.97	-18.03	-31.39	-9.56	-29.42	-27.03	-19.34	-44.94	-37.09	-9.58	-13.05	-17.12	-18.41
APCS	-11.92	-23.96	-15.35	-12.38	-16.08	-24.35	-11.51	-27.17	-22.39	-3.43	-12.21	-16.52	-6.25	0.82	-2.14	-1.99	-26.04	-29.54	-9.84	-39.87	-7.04	-44.5	-19.7	-4.62	-34.44	-10.49	1.02	-3.45	-27.92	-17.06
APEH	-27.28	-24.21	-47.63	-26.94	-23.68	-33.02	-2.66	-41.16	-18.61	-33.5	-35.05	-18.39	-34.55	-14.26	-12.59	-8.83	-23.87	-37.16	-29.82	-37.55	-17.18	-36	-29.43	-15.81	-33.95	-27.5	-17.11	-19.54	-33.64	-34.18
APEX1	-30.33	-19.86	-26.55	-31.82	-24.25	-39.85	-4.89	-32.66	-21.12	-23.18	-36.9	-27.79	-43.72	-15.2	1.06	-22.13	-18.12	-41.45	-15.31	-52.87	1.14	-67.21	-26.32	-31.57	-53.95	-23.05	-34.03	-29.62	-58.84	-30.36
APH1B	-39.7	-38.89	-47.77	-39.11	-37.56	-46.02	-18.32	-43.57	-34.62	-38.53	-54.98	-31.35	-54.54	-21.09	-12.85	-31.81	-34.73	-56.95	-29.34	-62.93	-24.05	-50.58	-42.85	-38.29	-71.69	-42.48	-36.23	-40.24	-63.42	-32.62
API5	-28.14	-26.14	-44.08	-35.99	-38.1	-26.32	-8.63	-50.15	-28.24	-15.91	-31.38	-21.64	-36.83	-15.07	-6.46	-6.13	-23.34	-29.43	-13.32	-50.77	-13.01	-57.31	-34.64	-25.42	-62.98	-36.34	-21.3	-20.58	-44.99	-22.07
APIP	-44.64	-31.64	-47.17	-41.49	-41.83	-51.62	-14.46	-38.47	-33.67	-27.74	-47.25	-34.15	-60.48	-24.53	-18.85	-25.6	-40.45	-44.81	-35.26	-60.27	-31.25	-59.64	-38.2	-33.82	-70.12	-37.48	-31.62	-35.26	-61.47	-42.68
APLF	-20.52	-20.85	-21.59	-8.09	-26.72	-28.13	-11.21	-27.91	-7.06	-21.31	-30.67	-19.36	-40.31	-7.72	-5.21	-9.4	3.05	-24.03	-10.24	-25.25	-13.82	-52.49	-14.68	-12.02	-36.95	-24.85	-17.48	-4.1	-41.28	-28.05
APLNR	-2.08	-24.61	-24.22	-10.87	-28.75	-24.56	-13.93	-21.2	-2.51	-9.75	-35.08	-21.44	-35.31	-9.53	-6.68	-11.02	-19.65	-41.82	-10.44	-37.4	-5.66	-46.68	-30.07	-20.44	-38.13	-16.92	0.75	-4.04	-27.27	-26.52
APLP1	-44.54	-34.75	-50.53	-35.57	-46.51	-50.75	-19.5	-39.75	-32.97	-37.81	-45.34	-30.06	-58.68	-20.48	-14.47	-21.3	-33.52	-52.88	-28.36	-58.25	-17.74	-74.18	-50.45	-30.12	-64.5	-44.42	-25.96	-41.18	-54.06	-30.6
APLP2	-14.19	-10.22	-27.8	-3.94	-1.2	-13.02	1.86	-34.32	-16.51	-5.88	-4.7	-5.08	-21.96	-9.57	-1.52	0.07	-12.9	-24.62	-17.79	-15.11	0.11	-32.79	-2.78	-18.68	-35.46	-31.39	-1.83	-22.87	-19.7	-25.61
APOA1	-4.61	-29.32	-40.45	-21.36	-38.45	-25.79	5.7	-33.17	-10.46	-6.04	-31.84	-7.8	-24.77	-19.24	-6.39	-14.31	-30.33	-37.41	-20.75	-32.29	-4.7	-27.39	-25.99	-17.76	-53.42	-38.58	-18.74	-21.37	-31.25	-16.7
APOA1BP	-33.93	-33.46	-46.41	-24.07	-31.56	-40.82	-14.9	-41.19	-11.71	-32.14	-46.17	-25.83	-48.12	-17.47	-4.89	-15.83	-37.45	-50.63	-26.07	-62.56	-25.52	-69.18	-43.84	-33.92	-62.69	-45.75	-23.65	-23.12	-55.66	-25.89
APOA2	-37.22	-28.84	-44.25	-25.18	-30.26	-38.48	-15.86	-36.99	-23.58	-31.35	-53.84	-28.43	-43.16	-15.79	-11.42	-24.99	-35.89	-51.07	-32.89	-59.97	-20.94	-62.38	-44.15	-27.24	-70.91	-50.91	-34.45	-42.38	-57.67	-26.81
APOA4	-28.07	-21.91	-5.79	-2	-2.95	-16.14	2.14	-39.81	-14.8	-26.06	-20.36	9.46	-20.55	-5.85	3.56	-7.42	-3.39	-15.6	9.04	-14.77	-2.35	-44.1	-16.63	5.86	-40.74	-17.44	-3.15	-12.16	-40.76	-16.33
APOA5	-29.7	-33.26	-42.23	-34.66	-39.79	-42.98	-13.54	-49.21	-26.44	-24.92	-40.44	-23.7	-40.45	-18.97	-9.61	-21.66	-36.08	-54.03	-27.1	-63.62	-22.32	-62.44	-46.76	-28.21	-39.03	-55.41	-25.48	-23.85	-50.06	-28.75
APOB	-9.05	-13.27	-19.06	-0.74	-25.31	-13.7	-13.48	-10.01	-10.3	-13.34	-18.48	-19.01	-19.61	8.29	0.54	-15.51	-21.42	-8.2	-24.94	-35.37	-11.05	-48.74	-4.36	-5.76	-35.94	-31.13	-1.67	-0.07	-47.81	-4.14
APOBEC1	-40.9	-25.06	-38.59	-18.89	-29.88	-43.68	-14.84	-37.14	-15.81	-18.24	-13.19	-26.85	-39	-1.41	-5.64	-19.08	-22.43	-38.66	-12.59	-35.86	2.81	-52.16	-32.99	-12.33	-61.36	-37.46	-15.54	-16.61	-34.31	-10.03
APOBEC2	-22.19	-25.73	-33.65	-11.5	-32.87	-33.64	-5.71	-27.97	-12.22	-27.44	-12.61	-17.82	-37.72	-11.81	-8.57	-14.37	-19.68	-36.9	-19.84	-38.11	-14.47	-31.58	-29.19	-21.18	-44.63	-36.9	-20.25	-15.83	-33.17	-23.47
APOBEC3A	-30.03	-26.8	-32.7	-22.14	-30.47	-31.75	-5.22	-23.87	-24.3	-23.05	-19.81	-11.74	-40.15	-8.27	-9.68	-10.28	-20	-14.19	-9.98	-38.86	-11.14	-51.71	-25.32	-22.88	-50.18	-31.98	-13.43	-14.75	-33.35	-17.55
APOBEC3B	7.99	-1.95	10.58	0.77	-7.53	5.21	-1.4	-2.64	1.13	16.88	-8.69	-22.78	-26.6	13.86	0.44	-0.28	-12.91	0.73	-20.07	-16.98	-8.24	-4.04	-14.87	16.66	4.87	-25.86	10.47	8.41	-4.63	3.21
APOBEC3C	-29.9	-26.21	-29.07	-31.25	-29.11	-35.31	-10.7	-35.22	-18.32	-35.71	-26.31	-19.62	-35.96	-11.57	-5.8	-17.43	-25.98	-30.43	-21.07	-32.14	-9.86	-44.41	-24.22	-25.18	-50.62	-35.74	-21.37	-20.17	-34.13	-21.43
APOBEC3D	-32.34	-22	-20.28	-22.42	-26.26	-30.12	-13.78	-36.55	-19.16	-20.95	-29.21	-29.32	-49.9	-11.37	-9.24	-21.57	-38.7	-36.44	-26.6	-62.72	-25.43	-41.92	-39.86	-18.23	-41.87	-49.63	-23.43	-23.49	-45.59	-31.47
APOBEC3F	-6.17	5.53	-10.61	11.13	-27.74	-1.53	-3.4	1.69	-7.33	5.47	-12.47	-1.71	-19.09	3.7	-0.5	12.74	13.79	2.19	14.85	-8.33	1.03	-45.32	0	15.22	-8.2	-11.85	8.12	2.93	-1.61	7.46
APOBEC3G	-15.79	1.85	-12.78	-13.69	-10.43	-5.57	7.02	-12.38	3.22	-3.47	1.52	10.44	-3.21	7.05	6.2	12.4	-3.52	5.98	-1.41	-40.41	10.1	-16.1	-0.35	-3.14	-8.59	-13.4	-3.55	4.45	-31.39	-5.63
APOBEC3H	-35.73	-34.96	-42.42	-32.09	-31.39	-39.92	-7.62	-48.93	-26.95	-40.21	-46.89	-22.46	-50.56	-20.77	-12.12	-25.16	-30.94	-46.38	-16.86	-49.96	-13.72	-64.75	-40.94	-35.17	-67.8	-39.36	-28.86	-33.49	-49.36	-23.46
APOBEC4	-29.77	-6.56	-36.43	-26.19	-29.15	-30.52	-14.35	-35.65	-10.94	-17.85	-32.22	-27.44	-43.43	-4.82	-1.47	-16.42	-25.28	-45.73	-28.67	-47.41	1.08	-50.6	-19.23	-19.74	-52.52	-48.3	-16.56	-8.35	-29.11	-28.46
APOBR	-25.31	-24.34	-36.53	-26.61	-12.43	-33.14	-15.11	-40.86	-21.03	-14.5	-47.03	-28.66	-38.58	-3.55	-10.72	-19.06	-34.01	-34.86	-19.5	-45.3	-16.36	-45.95	-27.09	-29.36	-58.18	-45.01	-7.14	-24.33	-52.03	-6.61
APOC2	-41.3	-27.13	-26.91	-29.3	-41.41	-48.65	-16.21	-42.24	-20.84	-39.69	-39.52	-25.85	-45.61	-18.94	-17.05	-21.49	-33.59	-41.72	-27.56	-50.69	-25.03	-47.72	-36.12	-32.57	-37.91	-49.63	-22.18	-32.55	-53.23	-27.94
APOC3	-22.25	-24.11	-18.3	-5.96	-25.14	-43.5	-2.6	-6.25	-30.59	-13.33	-34.5	-22.49	-24.84	-8.77	-6.52	-8.95	-19.59	-32.04	-26.18	-46.2	-18.09	-31.96	-8.92	-21.41	-30.82	-20.91	6.01	-20.73	-22.79	-16.64
APOD	-20.01	-14.43	-29.78	-15.02	-30.03	-32.75	-6.77	-16.04	-22.73	-30.5	-25.38	-21.33	-34.47	-15.68	-4.09	-16.18	-29.86	-21.88	-20.27	-53.88	-9.88	-60.87	-22.27	-17.1	-47.76	-37.78	-11.92	-28.79	-58.01	-42.06
APOE	-15.84	-8.15	-18.88	-23.51	-16.72	-16.89	-6.7	-21.64	-20.03	-20.77	-23.07	3.19	-16.22	-9.22	-3.64	-12.51	-20.01	-27.45	-13.86	-24.95	-11.33	-35.84	-26.23	-9.08	-20.22	-23.75	-14.45	-20.2	-35.23	5.53
APOF	-31.72	-27.17	-36.24	-3.06	-31.73	-34.17	-16.98	-18.5	-17.41	-26.1	-27.4	-31.35	-47.25	-15.94	-6.51	-17.1	-16.23	-41.74	-12.19	-56.79	-14.26	-57.05	-22.59	-19.46	-51.54	-17.11	-4.46	-10.44	-37.69	-27.41
APOH	-36.3	-32.32	-47.45	-22.49	-32.15	-40.61	-15.42	-35.66	-30.74	-37.17	-39.15	-28.86	-49.49	-14.29	-4.06	-22.75	-34.5	-29.8	-31.34	-60.88	-23.64	-58.37	-28.49	-23.2	-60.34	-49.79	-18.76	-25.24	-53.59	-29.61
APOL1	-4.99	-15.92	3.32	-6.89	-11.72	-5.5	-6.56	-11.13	-9.81	0.02	-8.68	6.94	-0.17	-10.39	-2.05	2.46	6.85	-19.81	3.54	-5.46	9.84	-13.71	-14	10.41	-6.72	-9.76	14.49	1.72	-1.36	10.38
APOL2	0.73	12.65	5.18	-16.06	-8.22	-22.85	-4.81	-23.49	-0.17	-1.13	-13.21	-11.22	-0.91	-5.65	-2.91	19.74	11.77	11.45	2.42	-15.54	2.77	-11.23	-9.38	-7.97	-14.66	-2.73	-4.13	-5.44	-9.51	-6.29
APOL3	-31.2	-22.03	-37.88	-9.91	-34.32	-38.49	-10.13	-34.85	-27.83	-20.9	-25.14	-25.56	-37.65	-7.54	-11.02	-17.5	-26.21	-38.16	-23.8	-45.59	-9.65	-50.82	-28.32	-27.87	-44.74	-46.99	-17.67	-17.3	-40.44	-29.92
APOL4	-27.12	-15.28	-32.13	-5.53	-32.12	-14.32	-4.41	-9.85	-3.1	-17.41	-6.25	-12.84	-0.25	14.01	-1.14	-11.88	-9.81	-38.16	-3.73	-29.54	3.32	-40.19	-15.09	-1.87	-27.49	-31.12	-2.46	-7.76	-18.09	-1.69
APOL6	-30.41	-28.5	-47.55	-25.61	-45.57	-55.01	-12.91	-34.79	-33.86	-29.66	-24.03	-38.62	-52.28	-6.31	-8.67	-26.15	-37.52	-44.19	-22.17	-72.94	-6.99	-52.94	-42.21	-35.02	-70.85	-53.9	-18.54	-38.09	-55.09	-17.7
APOLD1	-12.21	-15.76	-23.24	-17.78	-22.81	-29.12	-9.51	-25.72	-16.16	-17.57	-22.35	-18.81	-28.98	-14.1	-5.01	-11.52	-22.61	-25.84	-14.74	-27.31	-12.31	-37.14	-23.9	-15.38	-32.61	-27.12	-20.48	-9.19	-38.25	-11.16
APOM	-30.93	-21.45	-37.39	-28.59	-16.8	-34.38	-13.39	-25.66	-24.5	-34.66	-25.17	-16.99	-20.98	-13.88	-7.85	-15.23	-12.05	-23.14	-15.6	-32.45	3.46	-31.47	-23.42	-11.26	-57.82	-38.51	-14.89	-15.74	-56.18	-37.27
APP	-27.74	-17.7	-28.36	-15.15	-40.6	-23.23	-8.33	-32.47	-16.6	-37.29	-24.75	-7.56	-45.1	-17.79	-0.21	-9.56	-14.38	-33.97	-17.46	-38.25	-15.33	-47.52	-29.89	-14.82	-51.44	-35.66	-12.27	-23.37	-59.35	-15.03
APPBP2	16.09	-15.64	-30.22	-2.94	-13.22	-10.27	-1.09	-18.98	-17.58	-6.21	-5.59	-2.5	-28.68	-4.91	6.56	-4.01	-13.91	-20.33	-7.82	-9.09	-5.19	-30.05	-11.4	-14.82	-37.78	-24.49	17.06	2.04	-13.46	-9.05
APPL1	-5.06	-6.36	-3.15	16.17	23.59	8.7	3.96	22.51	0.31	26.82	-9.04	16.22	3	9.37	12.36	-5.2	5.46	-4.24	10.75	25.66	21.3	-8.73	-4.1	-2.73	-17.89	-39.43	23.05	-0.17	-12.8	-10.13
APPL2	-36.98	-37.33	-51.84	-40.67	-44.62	-53.83	-16.53	-54.71	-31.54	-37.26	-51.39	-25.95	-46.65	-25.75	-8.36	-24.91	-29.4	-53.21	-30.68	-64.08	-20.39	-58.85	-41.04	-37.19	-61.29	-59.2	-28.58	-33.43	-58.43	-37.42
APRT	-24.81	-23.51	-39.88	-16.99	-19.61	-28.77	-0.1	-11.9	-17.01	-17.71	-12.98	-15.89	-20.27	-14.37	0.44	-1.85	-18.45	-27.67	-11.43	-23.39	-19.84	-47.47	-20.4	-14.52	-35.98	-22.33	-21.07	-18.7	-11.48	-5.34
APTX	-20.04	-17.7	-15.09	-3.17	-13.9	-32.24	-3.85	-20.85	-5.13	-9.85	-15.44	-5.7	-33.4	-4.53	0.37	5.42	-17.16	-22.98	-13.76	-27.57	-10.23	-31.38	-11.98	-10.77	-40.36	-24.29	3.23	-14.4	-28.79	-31.35
AQP1	-21.53	-22.66	-24.87	-26.56	-30.25	-25.55	-4.5	-36.7	-26.34	-18.55	-35.4	-17.14	-46.89	-9.73	-10.91	-7.72	-6.42	-36.7	-12.88	-19.3	-12.27	-54.41	-23.51	2.49	-57.47	-27.45	-16.47	-7.84	-44.95	-37.75
AQP10	-26.65	-21.79	-28.65	-26.67	-29.79	-29.95	-12.46	-34.95	-20.86	-26.21	-31.99	-21.96	-36.56	-14.42	-9.25	-19.61	-24.3	-36.59	-18.19	-41.63	-13.53	-42.21	-25.52	-22.52	-36.55	-34.75	-18.95	-24.12	-38.11	-27.12
AQP11	-32.42	-21.42	-28.18	-21.1	-30.3	-20.51	-5.9	-31.02	-22.37	-21.45	-32.04	5.61	-35.8	-18.81	-8.56	-4.28	-16.67	-23.68	-11.48	-52.1	-12.57	-42	-22.15	-16.93	-59.46	-26.93	-18.09	-27.62	-18.26	-5.62
AQP12A	-30.24	-16.98	-31.82	-23.66	-13.84	-15.25	-10.9	-10.6	-8.88	-20.35	-37.65	1.97	-28.92	-12.68	-8.84	-9.1	-16.44	-40.36	-24.54	-31.38	-9.41	-46.87	-29.3	-17.46	-20.09	-22.07	-26.68	-10.78	-18.34	-11.57
AQP2	-35.92	-30.36	-39.39	-21.09	-28.14	-26.7	-2.51	-23.33	-11.17	-20.8	-24.86	-22.55	-31.23	-24.17	-6.03	-15.45	-35.66	-44.26	-28.5	-55.81	-11.07	-21.87	-28.57	-13.78	-23.27	-36.9	-26.19	-29.35	-56.37	-2.37
AQP3	-35.36	-2.88	-16.83	-16.35	-30.41	-25.55	-4.93	-23.43	-8.2	-26.63	-37.59	-24.82	-31.31	-9.91	-5.72	-9.02	-13.56	-22.11	-24.29	-39.59	-9.61	-30.8	-23.77	-13.41	-28.13	-22.6	-12.01	-14.06	-25.89	-13.46
AQP4	-36.7	-21.07	-48.75	-34.96	-26.98	-36.12	-9.79	-28.53	-27.63	-26.03	-35.36	-28.86	-57.31	-15.11	-7.93	-21.55	-31.49	-49.05	-22.98	-58.93	-18.14	-56.19	-28.67	-28.92	-54.45	-52.47	-31.2	-17.29	-50.45	-40.25
AQP5	-19.72	-5.66	-18.84	-6.82	-18.35	-17.52	14.44	-19.62	-10.71	2.48	-31.97	-5.06	-32.75	-9.4	-1.78	-10.25	-4.96	-5.01	-14.25	-18.34	6.6	-39.49	-22.12	-17.42	-46.7	-5.83	-17.88	-25.97	-34.68	2.49
AQP6	-23.71	-0.59	-22.4	-38.5	-34.2	-21.55	-3.19	-26.45	-11.54	-35.88	-26.74	-18.43	-37.87	-11.86	-8.58	-17.05	-0.66	-47.09	-15.81	-47.48	-25.63	-56.49	-34.82	-12.6	-50.15	-31.82	-11.48	-22.81	-55.55	-28.04
AQP7	-10.04	-28.65	-41.88	-15.84	-39.99	-35.35	-15.04	-16.39	-10.17	-33.83	-29.1	-15.9	-50.57	-21.83	-9.16	-23.55	-16.45	-40.96	-20.38	-41.25	-4.07	-44.34	-39.61	-28.43	-32.92	-46.13	-18	-17.37	-46.33	-32.22
AQP8	-20.33	-23.7	-14.98	0.04	-30.93	-27.72	-5.68	-21.03	-12.01	-14.22	-16.63	-22.95	-34.71	-10.53	-4.53	-15.33	-1.65	-25.84	-17.63	-28.22	-4.1	-48.32	-32.36	-20.25	-52.95	-21.84	-6.53	-4.91	-52.19	-31.23
AQP9	-26.11	-32	-16.6	-11.87	-11.17	-9.93	4.54	-28.24	-20.12	-10.02	-19.25	-6.67	-10.12	-1.62	-5.41	5.07	-5.91	-28.05	-11.69	6.2	-8.62	-11.71	-12.3	-0.51	-38.48	-24.21	6.04	-7.78	-25.37	4.13
AQPEP	-16.39	-25.96	-35.1	-28.7	-14.62	-27.62	-12.2	-35.01	-14.6	-38.03	-29.96	-30.41	-36.07	-10.2	-1.1	-20.77	-28.47	-52.47	-18.97	-48.2	-19.97	-56.57	-30.14	-22.68	-62.5	-33.54	-32.67	-27.73	-49.45	-37.05
AQR	32.46	0.04	14.78	9.43	-1.76	11.56	3.01	3.58	9.06	28.42	3.11	3.58	27.18	12.25	2.9	6.61	25.59	46.08	13.88	27	0.07	57.27	4.26	8.96	50.81	27	19.66	1.2	30.23	15.34
ARAP1	4.17	-3.28	-1.12	13.29	5.42	-26.02	-7.84	-2.3	-12.67	-10.15	-20.22	-9.14	-29.46	-2.54	2.24	3.8	-19.48	-17.77	-16.68	-27.34	1.89	-24.66	5.52	1.36	-45.35	-7.46	-0.94	-16.12	-29.02	-6.68
ARAP3	-2.56	-21.91	-37.91	-15.28	-23.33	-13.14	-2.95	-27.31	-17.68	-7.05	-15.7	-23.3	-22.1	-2.39	-0.73	-14.07	-8.49	-29.41	-4.54	-36.98	-15.83	-33.8	-25.62	-20.36	-34.06	-16.35	-6.72	-4	-26.76	-20.52
ARC	-31.31	-11.17	-34.42	-31.35	-29.21	-42.62	-7.51	-49.48	-17.93	-11.65	-35.97	-24.36	-46.41	-4.49	-12.61	-23.86	-26.01	-28.47	-20.71	-48.96	-19.49	-53.92	-30.62	-25.07	-43.61	-34.08	-26.76	-15.88	-44.17	-29.94
ARCN1	73.67	9.05	51.39	32.91	41.72	41.44	27.16	29.92	35.34	56.94	38.43	23.47	37.85	31.18	10.66	44.62	7.03	64.92	35.43	76.87	13.86	95.29	21.49	33.49	72.89	31.93	24.21	30.56	79.95	48.59
ARF1	-40.67	-39.85	-51.26	-38.28	-43.03	-59.4	-9.25	-63.41	-34.9	-42.56	-53.54	-26.85	-68.75	-18.6	-17.68	-23.47	-32.58	-50.24	-40.15	-61.75	-29.23	-69.26	-49.01	-22.19	-69.84	-58.4	-28.78	-32.67	-62.63	-30.95
ARF3	-11.36	-20.78	-23.33	-9.06	-24.31	-28.43	-1.65	-23.36	-30.79	-10.31	-21.73	-18.68	-31.44	2.69	-1.06	-8.93	-15.03	-27.44	-4.87	-46.73	-18.74	-26.09	-18.69	-15.16	-36.09	-34.97	5.27	7.73	-29.46	-17.38
ARF4	-8.84	-4.58	-14.58	5.99	3.14	18.71	7.17	20.21	-6.25	6.89	2.83	0.76	18.72	19.15	6.46	21.62	5.06	9.79	1.73	-15.35	7.81	-15.69	-12.96	1.42	17.62	13.69	4.08	22.81	5.36	4.01
ARF5	-23.96	-13.71	-19.64	-3.39	-7.39	-34.55	-3.33	-23.24	-23.6	-19.19	-9.83	-8.73	-39.88	9.19	-4.82	-2.27	-15.26	-16.9	-27.03	-30.45	-2.54	-52.46	6.35	-1.37	-30.82	-34.87	-9.1	1.73	-30.69	-3.03
ARF6	-30.34	-33.53	-35.83	-38.31	-32.83	-49.62	-11.47	-49.39	-24.62	-43.41	-42.55	-21.78	-52.27	-16.98	-12.22	-22.74	-30.73	-41.56	-5.77	-28.38	-21.14	-51.71	-38.89	-34.12	-62.73	-42.82	-33.73	-32.91	-46.23	-39.32
ARFGAP1	-36.91	-27.26	-44.68	-24.48	-33.69	-50.6	-13.7	-41.22	-29.01	-34.01	-42.66	-21.44	-39.42	-12.08	-6.03	-18.89	-19.23	-46.21	-23.29	-56.12	-6.04	-56.09	-19.3	-27.78	-53.25	-40.19	-17.77	-26.95	-53.5	-35.69
ARFGAP3	-10.66	-3.33	-12.26	-13.36	-18.94	-20.29	-8.33	-35.15	-3.29	-21.78	-11.8	-20.81	-35.77	-6.53	-4.2	2.67	-12.99	-33.84	-15.67	-28.39	-2.88	-55.08	9.84	-24.56	-25.14	-12.08	-10.82	-10.01	-26.49	-18.9
ARFGEF1	-37.02	-18.37	-22.58	-28.02	-40.52	-43.36	-9.33	-28.32	-23.01	-35.62	-28.68	-29.7	-37.12	-13.83	-4.78	-13.85	-27.72	-35.84	-11.88	-42.88	-3.67	-63.74	-19.15	-25.65	-48.37	-39.04	-12.97	-7	-56.42	-27.49
ARFGEF2	-33.95	-12.32	-33.66	-22.47	-24.89	-37.82	0.28	-17.99	-12.87	-40.75	-27.93	-8.74	-28.06	-4.31	-7.16	-19.49	-10.79	-11.32	-11.72	-33.36	-3.99	-55.86	-31.38	-24.91	-62.87	-29.42	-15.12	-18.22	-42.36	-20.98
ARFIP1	-12.42	-12.89	-30.29	5.33	-23.89	-16.48	5.01	-22.83	-9.96	-29.79	-10.37	-23.59	-15.12	11.55	-2.04	-11.88	-14.4	-38.88	-6.71	-27.39	18.47	-57.67	-20.95	-16.18	-44.32	-28.15	-22.22	0.28	-44.67	-14.49
ARFIP2	-45.26	-33.11	-33.98	-32	-13.77	-51.37	-13.76	-37.12	-29.08	-28.59	-35.69	-29.64	-39.28	-17.41	-7.06	-18.53	-28.04	-53.77	-26.67	-56.44	-12.48	-58.31	-22.11	-31.28	-53.1	-53.18	-28	-22.33	-34.61	-26.84
ARFRP1	-16.55	-14.22	-12.04	-6.56	-26.5	-10.63	-1.04	-10.03	-16.92	-21.4	-28.92	-5.6	-32.13	-0.11	-3.8	-15.25	-17.48	-36.59	-15.69	-40.23	-12.46	-38.5	-8.64	-9.45	-21.71	-20.35	-6.16	-15.02	-34.63	-18.13
ARG1	9.77	-8.83	9.78	3.24	-21.24	-31	-6.3	0.98	0.55	5.74	-2.51	-9.1	-18.56	12.42	4.95	17.91	11.81	-14.8	12.73	-9.42	0.48	-30.2	1.17	-5.21	-21.16	-9.78	29.66	-4.89	-8.95	3.07
ARG2	0.46	11.8	1.77	2.88	-8.51	-1.2	1.56	-17.11	-23.76	-3.93	-8.01	-18.2	-26.01	9.22	2.28	-3.69	-2.79	-30	-12.28	-19.57	6.5	-51.81	-1.71	-5.55	-15.43	-15.74	0.88	-1.8	-12.1	-18.84
ARGFX	-28.98	-34.69	-45.77	-39.6	-40.94	-35.6	-8.67	-54.34	-26.89	-24.43	-46.02	-28.15	-49.7	-11.7	-14.35	-14.62	-20.95	-51.42	-21.03	-46.07	-17.79	-58.47	-43.48	-27.56	-69.2	-47.74	-35.05	-33	-58.9	-29.35
ARGLU1	-32.92	-33.23	-35.53	-25.56	-45.99	-45.53	-15.03	-33.15	-29.49	-32.3	-44.84	-26.56	-44.13	-22.37	-9.74	-18.09	-26.8	-34.26	-9.22	-57.33	-21.88	-65.81	-26.43	-15.82	-70.33	-34.87	-22.84	-33.42	-39.67	-43.95
ARHGAP1	-23.94	-23.78	-32.7	-20.45	-14.22	-21.52	-5.75	-22.64	-15.2	-21.81	-18.23	-14.62	-24.94	-11.88	5.89	10.48	-0.78	-39.7	-24.01	-22.51	6.27	-53.06	-13.97	-17.02	-50.99	-37.58	-3.65	8.31	-10.26	-14.52
ARHGAP10	-37.02	-15.67	-26.57	-18.34	-25.8	-28.19	-3.43	-33.17	-13.6	-21.07	-30.34	-6.57	-27.15	-9.15	-11.72	-3.21	-11.82	-34.95	-19.25	-26.9	-14.38	-31.44	-6.86	-12.52	-32.72	-24.54	-14.26	-14.1	-22.47	-20.07
ARHGAP11A	-12.14	-17.87	-6.87	7.07	-37.62	-11.63	-4.61	-13.86	-12.71	5.29	-20.86	-18.61	-2.51	-5.37	1.84	18.81	-3.94	-3.87	23.56	-9.86	-3.18	-33.3	-8.48	-12.95	-12.52	-39.05	-7.12	-1.12	-7.84	-18.72
ARHGAP12	-37.75	-25.66	-50.72	-27.68	-30.59	-47.5	-11.58	-50.12	-26.62	-40.31	-33.71	-30.2	-41.27	-20.66	-6.14	-12.22	-31.66	-42.45	-27.59	-59.8	-19.15	-63.26	-29.91	-23.55	-67.65	-49.2	-30.94	-36.36	-55.34	-32.77
ARHGAP15	-42.6	-25.7	-41.71	-33.35	-31.53	-42.24	-14.53	-49.46	-32.97	-41.89	-26.62	-24.64	-47.05	-24.23	-13.51	-29.21	-16.54	-41.81	-21.77	-45.08	-31.46	-66.79	-39.79	-38.18	-65.92	-47.79	-36.06	-20.8	-53.33	-36.04
ARHGAP17	5.06	6.5	-13	0.98	-30.51	-20.82	-5.69	-26.54	-23.67	-6.46	-19.44	-23.82	-22.24	12.43	-5.04	-18.86	-17.05	-41.78	-17.31	-42.47	-8.91	-55.61	-23.03	-5.74	-28.07	-13.31	-6.58	-6.6	-41.68	-6.33
ARHGAP18	-14.68	-21.66	-14.16	-9.14	-21.93	-19.7	-5.68	-23	-7.38	-15.29	-42.03	-16.56	-33.39	-13.24	-8.81	-14.44	-6.96	-22.6	-5.16	-36.46	-7.91	-33.05	-25.18	-8.3	-50.09	-18.05	-9.28	-15.46	-16.47	-10.92
ARHGAP19	-10.32	-23.57	-37.6	-2.62	-24.06	-32.07	-11.59	-20.17	-22.31	-34.72	-21.19	-14.86	-23.87	-11.6	-4.61	-15.48	-15.29	-25.81	-17.12	-36.45	1.77	-65.67	-29.67	-24.87	-37.36	-36.69	-9.25	-5.96	-26.45	-26.68
ARHGAP20	-17.27	-22.34	-25.35	-21.23	-32.57	-33.29	-9.99	-26.88	-12.09	-19.26	-19.29	-24.06	-19.28	-8.8	-6.37	3.16	-15.75	-38.17	-7.34	-35.3	-4.08	-53.71	-6.96	-19.05	-46.61	-43.19	-10.26	-9.27	-50.96	-38.84
ARHGAP21	-49.72	-30.85	-50.96	-31.62	-49.71	-52.92	-16.45	-49.29	-24.89	-37.97	-42.07	-32.95	-54.68	-26.1	-11.68	-24.29	-31.95	-59.95	-35.29	-59.92	-21.68	-69.35	-29.61	-35.37	-58.24	-41.7	-16.31	-35.55	-48.39	-42.17
ARHGAP22	-25.5	-20.79	-33.83	-16.22	-22.66	-36.73	-4.48	-19.67	-19.94	-27.87	-31.59	-17.64	-22.48	-2.82	-6.73	-11.21	-4.17	-27.44	-14.19	-34.47	-6.53	-43.1	-23.24	-22.85	-27.79	-10.33	-13.95	-15.26	-39.33	-23.24
ARHGAP23	-28.01	-18.49	-20.62	-10.87	-14.02	-24.41	-4.62	-28.75	-16.98	-10.56	-39.5	-20.11	-29.78	-10.14	-5.79	-15.16	-18.42	-40.12	-20.03	-28.41	-17.07	-49.02	-35.9	-11.21	-39.06	-37.33	-7.85	-20.19	-48.77	4.09
ARHGAP24	-16.37	-23.83	-28.34	-18.87	-28.06	-34.36	-9.47	-22.76	-24.2	-32.83	-35.69	-26.86	-39.28	-0.3	-14.57	-11.37	-20.06	-27.62	-18.83	-48.94	-17.14	-40.92	-23.8	-23.69	-52.09	-29.99	-5.61	-16.87	-33.8	-20.92
ARHGAP25	-17.64	-14.76	-20.32	-11.33	-25.72	-30.95	-6.65	-31.55	-19.9	-16.47	-28.07	-14.8	-24.45	-8.81	-6.68	-1.9	-20.93	-23.43	-17.1	-48.78	-13.15	-54.78	-17.45	-1.78	-22.14	-19.77	-16.62	-13.69	-32.73	-21.17
ARHGAP26	-27.76	-21.11	-28.02	-17.88	-23.73	-24.82	-3.67	-31.52	-23.91	-35.09	-25.06	-14.03	-14.25	-1.34	-6.08	1.3	-6.04	-13.07	-19.72	-45.63	-9.04	-52.38	-8	-22.59	-51.5	-38.71	-20.79	-5.45	-26.69	-11.1
ARHGAP27	21.68	24.38	9.13	13.75	-12.74	2.09	24.59	3.39	3.07	-0.57	-8.51	-14.25	-10.3	17.27	10.7	5.01	9.95	-9.03	3.17	-13.93	-1.98	-4.24	-11.99	4.42	-7.96	9.49	19.77	4.53	-7.69	-12.37
ARHGAP28	-28.98	-16.04	-45.55	-32.3	-29.24	-41.1	-12.86	-29.05	-12.67	-33.04	-22.05	-30.39	-36.08	-6.75	-10.93	-14.19	-31.76	-43.97	-32.03	-61.86	-8.02	-35.57	-37.01	-30.14	-49.09	-44.72	-11.8	-18.18	-32.26	-30.01
ARHGAP29	-0.54	-7.53	-16.62	17.87	-1.86	-14.99	8.49	11.35	15.95	3	2.27	15.96	0.59	-0.53	4.23	13.78	5.24	-12.96	0.58	6.13	15.53	-0.59	-6.48	11.83	-11.82	14.83	9.34	2.57	1.49	7.9
ARHGAP31	-28.32	-28.14	-38.4	-23.15	-35.66	-46.67	-14.62	-55.85	-22.52	-32.09	-37.27	-27.87	-36.95	-18.21	-9.78	-21.47	-24.02	-48.17	-30.13	-57.77	-8.01	-69.87	-20.61	-29.97	-47.35	-42.54	-21.18	-22.65	-50.41	-29.38
ARHGAP32	-15.98	-19	-30.29	-13.15	-32.09	-34.34	-5.07	-35.26	-29.4	-25.11	-34.41	-19.12	-43.73	-12.61	-9.1	-7.64	-17.67	-21.77	-19.52	-41.01	-6.97	-47.3	-17.75	-14.29	-37.5	-34.76	-4.13	-25.34	-36.99	-34.36
ARHGAP33	-46.06	-19.82	-49.41	-25.8	-35.95	-32.95	-11.64	-37.34	-30.43	-25.21	-36.51	-21.78	-38.09	-25.25	-10.12	-12.4	-24.62	-36.67	-16.5	-59.29	-17.58	-62.57	-24.82	-22.99	-37.12	-34.15	-21.01	-24.79	-64.06	-30.53
ARHGAP35	-12.34	-9.35	-26.06	-4.59	-17.34	-23.48	-8.88	-11.15	-10.84	-14.42	-10.01	-6.83	-28.11	-0.33	-4.91	-10.73	-8.83	-13.29	-7.57	-38.91	5.59	-37.46	-12.36	-13.5	-7.55	-22.85	-0.5	3.25	-25.76	-11.62
ARHGAP39	-6.06	-12.04	-31.99	3.72	-32.44	-19.48	3.81	-5.16	-23.11	-9.44	-20.37	-29.3	-22.9	1.29	0.39	-20.28	-13.53	-34.76	1.04	-29.24	-9.32	-38.26	-20.61	-18.78	-34.63	-34.82	1.09	3.97	-26.26	-22.14
ARHGAP40	-22.47	-22.33	-43.54	-31.93	-29.08	-28.26	0.88	-33.2	-31.93	-18.24	-32.69	-16.63	-49.79	-26.02	-4.37	-23.5	-28.62	-39.54	-20.97	-46.13	-17.86	-34.24	-23.55	-15.51	-54.23	-49.2	-24.97	-27.66	-49.12	-13.06
ARHGAP44	-28.07	-25.71	-41.22	-27.26	-33.24	-40.1	-15.52	-44.27	-24.24	-34.14	-23.26	-27.71	-39.48	-12.46	-8.2	-21.19	-26.59	-43.39	-24.28	-53.67	-7.06	-56.67	-40.97	-26.57	-55.71	-38.6	-7.64	-17.6	-39.31	-33.96
ARHGAP5	-11.52	2.4	-18.86	-6.71	7.4	-14.5	-1.53	-12.29	-11.38	-12.52	-8.1	-18.24	-29.77	-5.61	-2.67	-8.01	-13.61	-10.26	-5.76	8.77	-3.85	-24.91	-13.87	-11.19	-35.48	-18.86	3.25	4.7	-42.69	-9.92
ARHGAP9	-47.37	-30.68	-43.29	-35.37	-42.59	-46.7	-16.59	-48.89	-28.19	-36.41	-41.54	-33.01	-45.27	-19.84	-2.31	-13.26	-29.25	-47.62	-27.49	-57.28	-17.45	-67.75	-39.71	-32.09	-51.91	-45.71	-31.61	-37.57	-54	-34.32
ARHGDIA	-11.5	-13.6	-21.14	-23.21	-8.1	-22.43	3.69	-22.01	-13.7	-22.77	-5.65	-3.48	-26	-18.86	-11.11	-13.78	-3.12	-27.35	-3.98	-13.6	-11.89	-11	-3.48	-2.33	-25.77	-21.06	-3.19	-21.75	-24.26	-16.05
ARHGDIB	-44.57	-36.56	-45.97	-40.74	-46.96	-57.93	-20.12	-48.54	-35.15	-44.77	-53.69	-36.98	-63.12	-22.06	-18.36	-23.81	-41.58	-57.53	-28.87	-60.58	-28.52	-71.25	-49.48	-31.19	-69.25	-55.68	-30.84	-37.13	-60.89	-40.25
ARHGDIG	-29.94	-22.85	-42.31	-23.07	-32.56	-21.16	-15.16	-31.79	-32.99	-29.5	-39.33	-29.17	-32.45	-19.18	-15.09	-8.36	-17.95	-31.67	-18.93	-49.61	-18.2	-64.82	-35.54	-25.7	-33.04	-21.06	-29.41	-11.22	-45.13	-38.03
ARHGEF1	-15.49	-25.54	-29.76	3.34	-17.76	-19.67	-1.07	-6.71	-8.44	-12.59	-26.68	-3.48	-33.18	-13.42	4.33	14.5	-9.22	-29.28	-19.87	-42.12	-2.16	-50.98	-3.65	-14.07	-55.16	-29.55	-0.4	1.63	-24.89	-6.24
ARHGEF10	-26.59	-27.72	-17.93	-20.16	-25.21	-42.57	-8.62	-42.53	-23.74	-32.97	-22.03	-28.42	-47.58	-7.85	-5.45	-19.24	-22.21	-27.39	-5.2	-47.31	-6.87	-54.13	-23.34	-25.19	-41.83	-30.93	-15.68	-11.78	-31.37	-30.89
ARHGEF10L	-45.97	-30.55	-29.46	-26.66	-16.04	-46.56	-12.33	-19.3	-27.3	-27.75	-28.58	-22.44	-56.55	-1.7	-2.01	-12.45	-23.93	-47.74	-33.1	-55.53	-7.44	-64.46	-37.77	-24.79	-41.18	-36.14	-18.89	-18.7	-35.42	-27.24
ARHGEF11	-32.86	-32.78	-46.74	-39.99	-37.98	-49.7	-15.18	-49.48	-31.81	-44.48	-40.25	-35.15	-58.26	-21.8	-12.85	-24.54	-31.57	-51.72	-25.52	-67.64	-22.6	-67.41	-40.72	-35.44	-68.83	-47.29	-37.68	-29.3	-62.23	-35.76
ARHGEF12	-27.51	-24.48	-25.57	-18.36	-23.24	-21.53	-10.57	-20.32	-24.33	-39.43	-11.45	-21.83	-40.79	-14.48	-7.6	-23.92	-26.98	-24.78	-17.26	-41.52	-7.32	-33.54	-24.05	-24.38	-45.91	-41.81	-15.42	-6.32	-55.33	-21.73
ARHGEF15	-49.25	-25.9	-41.22	-44.42	-46.42	-53.76	-18.35	-55.36	-32.07	-38.17	-49.35	-31.76	-56.66	-24.14	-18.15	-23.79	-36.92	-50.91	-36.74	-58.59	-27.1	-69.15	-47.8	-34.87	-59.77	-49.87	-28.72	-33.2	-60.62	-39.43
ARHGEF16	-35.7	-32.35	-47.58	-22.13	-36.27	-30.9	-0.27	-38.9	-14.14	-37.27	-29.16	-24.19	-24.67	-13.5	-6.48	-21.22	-28.6	-48.7	-22.24	-49	-12.37	-39.72	-35.94	-0.96	-47.57	-30.84	-20.5	-35.64	-40.99	-9.87
ARHGEF17	-40.61	-26.36	-21.48	-31.34	-47.95	-51.08	-15.8	-40.26	-32.75	-41.01	-36.99	-34.8	-37.13	-13.55	-7.24	-26.77	-36.1	-47.44	-18.85	-62.49	-14.82	-55.87	-37.21	-29.54	-62.68	-40.92	-36.61	-22.76	-59.38	-34.22
ARHGEF18	-28.41	-27.5	-40.24	-30.21	-23.48	-31.86	-11.82	-37.66	-19.88	-35.15	-31.25	-30.79	-60.1	-6.28	-8.95	-21.5	-21.98	-48.42	-20.7	-46.47	-16.33	-48.32	-29.6	-29.77	-48.9	-41.58	-25.97	-22.06	-45.95	-41.48
ARHGEF19	-11.59	-30.16	-32.26	-19.93	-38.9	-34.99	-11.71	-34.03	-31.28	-23.56	-29.36	-20.54	-40.34	-12.48	-12.37	-21.82	-30.86	-29.39	-17.21	-40.56	-13.49	-69.24	-30.35	-25.34	-61.08	-35.31	-18.6	-22.34	-36.42	-30.06
ARHGEF2	0.46	-11.56	-20.1	-6	-19.51	-14.12	5.77	-23.35	-24.18	-20.68	-6.2	31.1	-33.55	-7.75	-5.05	-13.65	-12.41	-10.99	-2.36	-29.94	-6.59	-24.48	-21.53	-21.84	-34.47	0.68	-25.1	-10.63	-42.21	-19.84
ARHGEF25	3.21	-0.78	1.57	11.18	2.61	-10.77	2.32	-3.29	-0.44	-3.94	-13.79	-0.29	-1.2	9.54	1.86	17.03	14.81	4.49	-1.19	-39.79	7.54	-19.52	-0.65	11.31	1.93	-2.27	6.88	6.18	-9.36	-4.07
ARHGEF26	-49.7	-35.14	-53.58	-43.25	-47.48	-57.37	-19.19	-57.79	-35.85	-44.63	-50.3	-33.63	-59.3	-21.25	-19.93	-28.76	-40.84	-57.93	-30.46	-67.56	-32.24	-73.22	-45.06	-36.47	-68.01	-57.96	-31.68	-30.23	-63.88	-39.87
ARHGEF3	-29.16	-30.64	-40.42	-21.09	-45.56	-51.83	-15.72	-41.06	-25.47	-37.16	-48.57	-32.77	-44.09	-20.65	-12.31	-21.71	-24.08	-51.67	-19.92	-62.04	-26.83	-69.13	-47.5	-37.02	-43.06	-50.63	-21.38	-31	-55.12	-38.37
ARHGEF37	-37.98	-30.82	-43.53	-29.21	-35.45	-28.15	-9.45	-51.2	-28.26	-29.91	-43.54	-11.4	-47.88	-23.51	-13.42	-23.14	-17.35	-44.86	-16.11	-51.23	-15.12	-57.25	-23.56	-23.22	-47.46	-29.14	-26.42	-20.09	-40.9	-26.08
ARHGEF4	-14.68	4.97	-22.3	10.23	-11.41	-19.25	-5.49	-7.6	-13.81	7.87	-22.61	-14.29	1.8	2.64	2.72	15.15	5.27	0.09	1.04	-12.22	-2.72	-14.91	6.7	8.71	-13.8	-10.22	16.33	10.06	-17.03	-1.88
ARHGEF5	-23.4	10.38	-3.32	-9.87	-10.13	-8.34	3.54	-13.44	-11.04	-12.69	-9.16	-10.12	-11.15	15.26	-0.05	-12.71	-21.58	-17.74	2.6	-26.51	11.13	-52.42	6.39	-13.04	-43.28	-18.31	8.87	-2.07	-21.72	-13.81
ARHGEF7	-37.28	-35.25	-51.31	-16.21	-47.79	-43.81	-11.33	-35.25	-28.44	-38.19	-42.24	-26.95	-42.96	-9.62	-8.72	-19.4	-37.81	-57.62	-26.16	-54.9	-14.39	-69.19	-43.89	-27.26	-60.04	-54.68	-9.44	-17.09	-52.59	-30.77
ARID1A	-38.08	-24.74	-36.52	-37.14	-19.2	-41.19	-11.77	-33.29	-28.41	-31.94	-15.31	-28.8	-44.79	-18.37	-3.14	-16.39	-6.37	-53.05	-20.48	-52.79	-24.19	-45.51	-34.31	-36.36	-45.39	-39.38	-37.02	-17.77	-51.51	-42.45
ARID1B	-13.94	-10.68	-17.82	-21.31	-24.82	-19.26	-7.24	-13.76	-15.77	-10.51	-15.5	-18.22	-38.9	0.6	2.54	-4.53	-11.83	-28.3	-8.25	-17.29	-3.21	-47.76	-19.86	-6.47	-35.35	-28.03	-5.77	-10.55	-15.51	-22.43
ARID3A	-50.4	-29.09	-48.84	-34.36	-46.56	-44.07	-12.64	-55.13	-26.07	-36.26	-42.08	-22.79	-48.92	-25.58	-15.07	-19.46	-29.2	-48	-35.47	-56.66	-20.49	-67.74	-35.12	-34.28	-60.09	-59.63	-30.42	-28.03	-58.95	-27.63
ARID3B	-27.77	-27.33	-39.21	-25.87	-25.91	-39.55	-9.77	-35.03	-23.98	-26.68	-29.72	-30.24	-39.97	-6.7	-17.02	-22.55	-32.59	-42.73	-22.03	-44.78	-27.92	-52.03	-32.75	-9.6	-51.78	-32.82	-23	-18.11	-48.12	-36.09
ARID4A	-23.41	-16.03	-24.13	-1.56	-32.66	-34.72	-8.36	-24.3	-20.68	-20.8	-31.28	-27.54	-41.01	0.22	-4.33	-12.23	-7.97	-35.95	-25.52	-50.89	0.95	-53.43	-13.79	-11.42	-55.37	-33.82	7.04	-6.43	-56.56	-21.21
ARID4B	-34.49	-16.69	-21.75	-29.01	-29.58	-28.04	-12.07	-44.65	-10.88	-36.88	-27.61	-28.55	-52.88	-1.13	-7.85	-7.58	-13.69	-35.33	-20.68	-52.02	7.21	-64.44	-33.43	-16.7	-64.29	-38.91	-20.7	-21.2	-37.09	-34.82
ARID5A	-39.64	-28.25	-47.15	-13.64	-29.55	-50.65	-8.08	-22.4	-23.77	-19.14	-26.82	-30.53	-36.13	-9.18	-1.49	-18.95	-30.5	-41.54	-23.38	-45.94	-11.54	-51.66	-36.95	-15.46	-46.07	-33.25	-6.25	-11.76	-19.65	-16.44
ARID5B	-36.74	-38.14	-42.43	-37.96	-47.53	-52.74	-16.43	-50.6	-32.54	-30.71	-47.67	-38.18	-45.3	-19.09	-11.67	-29.96	-40.07	-55.65	-32.97	-67.88	-25.31	-65.67	-45.62	-38.39	-69.19	-50.78	-35.22	-34.11	-64.52	-37.76
ARIH1	-5.27	-19.37	-21.61	-14.01	-26.06	-21.36	1.76	-27.94	-14.19	2.71	-4.11	-9.16	-12.98	-3.23	-0.79	-6.92	-28.73	-15.56	7.79	-3.66	-9.73	18.77	-7.63	6.15	-4.88	-4.48	12.9	-5	13.21	-2.05
ARIH2	-31.84	-17.07	-26.18	-26.36	-28.31	-33.58	-1.4	-48.67	-21.2	-27.64	-25.59	-23.93	-41.62	-16.27	-9.02	-9.35	-22.65	-37.63	-14.68	-29.29	-12.16	-48.56	-29.9	-19.58	-41.47	-30.74	-16.4	-3.39	-54.22	-24.78
ARL1	-26.82	5.38	-12.85	-6.94	-15.83	-25.84	-4.49	-25.84	-19.11	-10.03	-4.55	4.45	-17.26	-6.64	2.09	1.73	-4.28	-0.08	-1.92	-6.57	5.55	-28.26	-15.78	-19.85	-29.67	-15.5	-4.54	-6.65	-5.15	-19.59
ARL11	-17.66	-12.7	-30.11	-21.24	-30.92	-21.91	-2.77	-31.06	-12.56	-7.1	-22.41	-9	-20.11	-5.38	-4.4	-0.87	-11.62	-33.65	-24.04	-48.83	-4.91	-42.51	-33.33	-23.32	-28.79	-24.43	-14.45	-7.71	-21.52	-27.11
ARL13B	-28.69	7.83	-30.26	11.67	-11.51	-32.09	-12.06	-9.67	-26.49	-8.7	-17.47	-27.16	-5.93	2.46	3.17	12.67	-10.02	-4.03	-3.99	-31.77	7.86	-41.38	-5.64	-23.48	-40.41	-30.04	4.96	25.1	-10.07	-8.85
ARL14	-36.98	-30.78	-36.4	-22.18	-50.79	-54.17	-12.93	-38.23	-32.73	-32.82	-39.07	-26.05	-17.94	-22.32	-8.64	-19.03	-38.47	-55.94	-5.46	-61.87	-4.97	-62.42	-47.95	-22.14	-56.11	-47.47	-27.47	-34.42	-43.95	-25.19
ARL15	-18.29	-19.04	-33.57	-19.23	-22.66	-38.91	-10.41	-38.41	-27.54	-13.2	-29.16	-25.93	-40.03	-11.28	-9.68	-6.63	-22.19	-25.98	-19.34	-52.13	-20.52	-41.01	-26.5	-22.14	-38.1	-42.22	-13.03	-14.72	-52.44	-23.69
ARL17A	-25.8	-21.88	-23.81	-11.27	-15.37	-6.83	0.2	-15.26	-27.39	-22.91	-31.09	-26.41	-28.45	-9.32	-0.81	3.82	-17.46	-23.31	-13.1	-38.96	2.42	-45.45	-4.96	-1.52	-29.46	-24.66	-1.09	-25.67	-38.21	-12.83
ARL2	-9.09	-23.47	-10.89	-17.73	-19.81	-26.11	-6.46	-0.15	-1.1	-28.4	-21.2	-14.85	-39.43	-12.72	-6.19	-17.29	-18.52	-36.02	-24.62	-48.31	-15.78	-42.66	-24.54	-24.5	-37.16	-7.59	-15.5	-28.18	-41.67	-35.45
ARL2BP	-14.39	-8.69	-22.24	2.96	-16.91	-20.61	-3.14	-8.5	-26.05	2.09	-17.62	-10.51	-18.72	7.19	-1.24	-12.86	-24.25	-6.74	-15.4	-26.78	-3.49	-57.67	-16.52	-5.29	-41.3	-16.22	-2.27	2.42	-22.08	-15.01
ARL3	-39.98	-15.69	-36.44	-13.78	-22.27	-42.6	-16.45	-8.64	-17.85	-29.3	-16.21	-36.28	-50.25	-20.66	-8.89	-17.57	-10.64	-46.49	-24.62	-50.13	-20.8	-44.48	-31	-25.92	-57.88	-46.53	-27.21	-19.03	-54.87	-25.57
ARL4A	-33.11	-27.56	-25.38	-19.64	-34	-47.95	-8.04	-30.23	-22.32	-28.95	-37.83	-19.78	-41.49	-9.66	-9.69	-21.42	-22.88	-37.03	0.13	-41.95	-9.85	-65.81	-25.16	-37.77	-48.36	-19.42	-29.22	-25.84	-46.6	-35.18
ARL4C	-39.49	-33.57	-37.74	-27.49	-27.22	-39.76	-9.04	-36.51	-19.98	-33.7	-49.5	-15.44	-54.84	-14.63	-14.52	-24.78	-30.55	-49.69	-23.89	-51.4	-12.48	-61.37	-43.51	-24.52	-59.45	-37.37	-28.85	-32.31	-38.68	-32.16
ARL4D	-31.18	-18.89	-10.13	-11.34	-30.77	-26	-4.39	-19.59	-20.96	-15.77	-14.21	-9.48	-17.99	-16.16	-6.79	7.19	-19.7	-27.99	-19.04	-39	-17.18	-39.15	-27.94	-10.23	-10.76	-29.07	-18.76	-17.88	-34.77	6.41
ARL5A	-26.29	-14.56	-35.47	-11.52	-41.63	-35.95	-13	-19.23	-24.28	-11.52	-26.75	-23.23	-45.82	-4.67	-1.53	-11.76	-13.42	-21.6	-15.01	-54.35	-2.18	-66.8	-8.27	-15.58	-60.64	-24.5	-17.95	-10.61	-39.52	-22.12
ARL5B	-7.86	-19.41	-28.83	3.16	-21.05	-16.04	-7.8	-14.03	-5.88	-17.18	6.06	-19.69	-12.81	-3.9	4.53	-6.91	-6.23	-22.98	-4.65	-16.12	-6.2	-25.51	-9.87	-9.7	-35.3	-17.55	-0.3	5.42	-45.78	-3.47
ARL6	-46.79	-36.79	-46.61	-41.24	-34.67	-35.72	-18.87	-52.88	-26.81	-40.95	-52.92	-32.36	-53.86	-23.08	-19.89	-27.88	-36.74	-50.5	-26.72	-64.32	-26	-70.55	-46.38	-35	-70.81	-50.52	-39.03	-19.08	-63.88	-45.37
ARL6IP1	-32.4	-27.47	-42.01	-32.11	-38.72	-44.74	-13.93	-51.95	-6.29	-34.69	-42.43	-29.88	-47.16	-22.9	-6.6	-16.7	-25.94	-42.99	-33.96	-53.64	-21.5	-71.75	-43.75	-30.68	-63.96	-47.06	-32.63	-31.29	-49.28	-38.32
ARL6IP4	-40.74	-36.92	-34.22	-34.68	-33.13	-39.22	-10	-39.76	-26.67	-30.32	-39.28	-19.11	-56.72	-14.62	-6.91	-16.84	-37.64	-50.98	-20.93	-54.92	-17.27	-50.75	-24.3	-36.38	-55.04	-31.01	-19.45	-28	-55.58	-36.78
ARL6IP5	-26.44	-10.99	-26.72	-17.09	-22.4	-30.4	-2.87	-39.74	-16.39	-19.19	-32.38	-16.93	-37.94	-23.64	-6.72	-9.36	-14.97	-20.27	-2.36	-49.68	-9.28	-53.76	-35.05	-19.72	-69.62	-45.08	-13.51	-41.03	-54.99	-31.66
ARL8A	-34.7	-34.45	-37.53	-26.93	-43.05	-37.4	-4.3	-36.32	-25.97	-35.22	-41.1	-27.74	-45.38	-23.32	-16.05	-28.56	-32.08	-48.08	-21.23	-50.94	-23.22	-63.35	-43.07	-23.19	-43.45	-46.13	-33.07	-34.34	-47.98	-29.3
ARL8B	-21.72	-20.32	-36.09	-27.3	-24.13	-41.82	-12.2	-43.25	-22.83	-30.28	-26.2	-16.74	-31.79	-3.66	5.47	-21.91	-15.26	-45.1	-20.42	-22.3	-3.18	-63.87	-32.87	-21.59	-65.85	-30.36	-14.91	-21.07	-42.69	-29.71
ARL9	-10.55	-6.59	-5.94	-10.28	-17.06	-6.46	-0.82	-29.54	0.69	-17.88	-31.1	-3.35	-24.37	1.71	-4.57	-5.39	-8.03	-11.94	5.73	-1.13	13.02	-46.48	-8.24	-4.55	-38.63	-10.43	15.8	6.86	-8.9	-12.78
ARMC1	-2.63	-12.04	-18.51	-1.25	-27.4	-20.43	-11.42	-21.52	-14.3	-9.59	-6.67	-17.25	-23.37	5.67	-4.84	-3.54	6.91	-22.88	0.79	-30.07	-8.65	-37.9	-23.55	-4.91	-36.84	-17.79	-8.65	-5.97	-21.94	-17.82
ARMC10	-22.07	-14.13	-41.84	-16.89	-44.22	-34.33	-15.64	-31.56	-26	-21.57	-21.25	-24.09	-36.23	-14.45	-3.18	-17.85	-15.96	-32.26	-21.6	-47.12	-27.62	-49.33	-27.77	-22.73	-53.79	-25.48	-19.77	-10.7	-41.04	-26.24
ARMC2	-19.13	-24.22	-39.88	-24.63	-36.31	-30.47	-3.69	-33.78	-20.26	-25.74	-40.89	-25.99	-41.79	-17.19	-11.4	-17.95	-28.52	-43.88	-9.58	-51.05	-19.53	-54.04	-30.41	-19.29	-51.37	-41.37	-14.4	-16.84	-35.46	-27.36
ARMC4	-15.88	-11.32	-16.94	-5.47	-18.67	-24.78	-8.17	-12.92	-23.67	-12.57	-26.78	-22.68	-33.98	-6.55	-3.96	-9.88	-9.6	-32	-16.43	-34.18	1.03	-46.34	-9.22	0.14	-46.24	-40.55	3.6	-11.32	-26.84	-15.36
ARMC5	-38.13	-19.69	-26.71	-28.4	-32.46	-45.9	-7.83	-42.87	-19.24	-10.24	-27.59	-26.28	-52.6	-16.48	-8.88	-8.29	-32.18	-54.29	-29.61	-43.88	-4.49	-59.42	-35.04	-23.29	-47.42	-48.57	-26.34	-22.51	-26.07	-26.27
ARMC6	-42.24	-20.52	-36.1	-46.32	-38.78	-29	-12.48	-51.96	-26.11	-36.04	-38.64	-25.81	-18.88	-19.31	-14.35	-11.34	-18.87	-24.34	-32.45	-53.55	-18.29	-62.73	-36.63	-27.98	-33.34	-34.76	-29.79	-31.66	-46.97	-34.19
ARMC7	-32.42	-24.41	-40.21	-39.74	-28.37	-37.39	-15.55	-35.72	-32.63	-30.12	-35.69	-25.33	-50.63	-20.65	-7.37	-20.27	-34.72	-42.83	-25.31	-56.43	-8.36	-45.51	-27.41	-30.13	-55	-54.98	-28.48	-22.6	-50.9	-17.44
ARNT	-7.45	-13.5	-25.87	-22.37	-36.66	-15.77	0.19	-38.8	-31.44	-22.74	-36.74	-19.01	-19.77	-10.6	-6.8	-15.16	-12.71	-20.07	-3.65	-32.36	6.6	-38.88	-18.24	-15.05	-49.67	-28.68	-22.64	-16.23	-34.19	-17.59
ARNT2	-43.47	-28.14	-49.45	-35.46	-40.1	-50.95	-12.81	-40.95	-29.66	-38.26	-31.59	-32.97	-53.07	-22.84	-10.46	-25.35	-35.81	-53.37	-30.32	-60	-23.98	-64.74	-46.16	-35.94	-68.52	-41.91	-32.32	-29.71	-60.49	-41.58
ARNTL	-25.95	-22.09	-26.21	-11.19	-33.69	-31.61	-11.72	-19.88	-21.43	-11.54	-22.73	-18.54	-34.43	-10.95	-7.62	-16.32	-23.95	-31.4	-27.78	-53.36	-20.15	-59.27	-18.46	-11.8	-55.04	-43.9	-8.59	-16.71	-54.45	-16.61
ARNTL2	-3.77	10.29	-24.41	1.51	-8.58	-16.04	-9.9	-14.99	-23.37	-25.1	-9.24	-15.27	-38.17	-3.77	-1.01	-22.87	-1.76	-5.89	-11.99	-37.44	-12.92	-69.46	-16.76	-27.2	-44.46	-20.2	13.98	0.49	-47.43	-22.67
ARPC1A	-11.34	-17.92	-31.98	-0.73	-29.83	-29.36	-10.38	-3.47	-26.98	-15.97	-4.44	-24.75	-38.17	-5.7	-3.11	-4.69	-27.73	-30.83	-22.55	-47.48	-25.6	-45.77	-30.95	-23.16	-43.06	-37.6	-1.08	3.67	-32.37	-26.84
ARPC1B	-32.7	-23.21	-25.22	-34.13	-32.05	-38	-11.47	-45.43	-13.48	-33.26	-30.48	-24	-42.52	-12.24	-11.56	-14.17	-26.29	-30.16	-16.79	-44.92	-21.1	-50.83	-35.24	-25.16	-41.37	-36.42	-28.47	-21.5	-46.38	-26.23
ARPC2	-0.52	-23.23	-27.88	-5.59	-23.44	-30.56	-3.92	-33.92	-2.33	-11.68	-25.34	-15.5	-8.38	3.44	-5.42	-7.89	-23.62	-34.97	-8.52	-12.77	-8.19	-49.28	-30.8	-14.63	-35.77	-31.92	-10.63	-10.29	-22.14	-23.76
ARPC3	-4.77	-19.74	-22.69	-15.44	-35.37	-28.79	-9.41	-30.52	-15.66	-26.73	-29.88	-25.15	-25.42	-8.44	-4.5	-15.77	-19.37	-29.49	-13.17	-27.23	-6.31	-44.45	-35.47	-27.76	-35.78	-37.5	-25.01	-7.03	-40.44	-25.94
ARPC4	-17.25	-34.76	-46.62	-6.9	-13.99	-17.04	-7.59	-4.7	-15.33	-23.99	-39.93	-21.23	-32.83	-6.28	-11.69	-16.14	-19.57	-33.92	-27.09	-21.26	-22.21	-49.89	-22.05	-20.63	-41.42	-34.91	-16.96	-13.14	-30.74	-24.72
ARPC5	-34.42	-25.33	-32.05	-27.53	-34.05	-29.82	-7.15	-39.42	-29.71	-22.37	-30.33	-30.25	-25.82	-19.11	-3.66	-13.74	-13.3	-37.05	-21.34	-46.3	-11.91	-58.95	-30.13	-20.48	-43.34	-32.96	-16.85	-19.99	-34.97	-17.62
ARPC5L	-37.91	-38.55	-48.67	-31.02	-45.48	-50.51	-17.08	-46.36	-23.05	-33.84	-44.16	-29.03	-51.59	-19.32	-11.26	-26.77	-36.89	-55.57	-31.75	-43.17	-20.78	-65.92	-37.48	-35.49	-69.56	-49.07	-27.18	-36.66	-52.43	-41.01
ARPP19	-42.53	-28.01	-46.87	-25.84	-47.02	-50.81	-15.95	-47.25	-35.48	-36.78	-25.6	-26.98	-33.48	-3.77	-10.15	-22.45	-33.92	-45.3	-26.3	-64.96	-20.49	-58.81	-23.62	-30.08	-55.65	-39.53	-15.13	-25.21	-53.3	-31.98
ARPP21	7.62	7.05	-13.72	-21.25	-20.32	-4.94	-1.82	-8.81	-21.23	-9.52	-17.11	-0.08	-15.62	5.95	3.54	8.2	8.58	-9.75	18.71	-29.2	13.15	-11.26	-0.82	1.45	-32.08	0.62	-9.38	0.29	-15.16	-17.14
ARRB1	-26.73	-17.7	-18.06	-21.27	-37.72	-36.98	-9.03	-41.45	-29.98	-8.55	-36.82	-23.09	-37.84	-12.57	-12.79	-19.06	-20.36	-29.16	-15.96	-53.74	-22.23	-44.1	-24.52	-19.83	-59.86	-28.83	-20.56	-28.62	-49.18	-31.11
ARRDC1	-33.86	-4.27	-31.45	-9.1	-25.81	-19.74	-13.92	-24.21	-23.95	-21.02	-19.15	-21.99	-34.67	-6.15	-2.82	-15.73	-18.42	-36.69	-21.97	-37.68	-14.04	-32.46	-30.07	-16.43	-46.99	-24.95	-5.43	-10.42	-30.41	-7.93
ARRDC4	-29.16	-29.69	-49.01	-28.79	-45.17	-52.47	-17.59	-51.15	-25.78	-40.63	-26.07	-32.62	-52.68	-18.22	-8.76	-12.5	-25.36	-46.09	-28.55	-64.49	-20.59	-63.23	-31.62	-30.21	-61.33	-45.08	-26.08	-24.94	-48.17	-36.15
ARSA	-36.74	-32.47	-41.97	-3.52	-14.47	-26.34	-7.71	-12.79	-22.74	-24.94	-43.43	-14.49	-44.04	-17.73	-2.69	-24.12	-16.11	-45.4	-21.32	-48.12	-16.53	-66.34	-33.48	-27.38	-40.96	-43.59	-13.59	-26.21	-47.74	-24.26
ARSB	-36.39	-37.17	-32.71	-29.09	-34.97	-48.47	-8.81	-39.66	-31.03	-23.48	-38.41	-31.36	-42.94	-19.87	-8.47	-22.43	-25.1	-42.01	-16.64	-64.19	-13.24	-63.47	-33.65	-28.79	-47.87	-48.62	-23.12	-25.44	-56.69	-36.88
ARSG	-24.51	-16.25	-37.17	-13.57	-26.55	-38.38	-7.8	-33.01	-15.94	3.77	-37.9	-11.57	-38.51	-14.91	-8.14	-7.11	-17.72	-28.64	-12.26	-49.42	-16.98	-42.39	-34.32	-16.15	-35.86	-43.9	-13.65	-14.07	-42.26	-15.34
ARSI	-11.08	-24.91	-40.34	-37.63	-31.11	-35.19	-15.08	-34.33	-23.23	-25.54	-32.88	-22.73	-30.24	-12.15	-6.72	-16.15	-19.37	-33.03	-17.05	-49.67	-15.6	-34.32	-20.28	-18.77	-49.94	-29.81	-15.35	-25.72	-40.51	-31.08
ARSJ	-21.4	-26.45	-6.86	-14.34	-33.24	-32.2	-12.41	-24.09	-14.6	-35.29	-12.8	-22.38	-15.29	-9.19	-7.62	-6.21	-18.63	-10.83	-13.12	-39.45	4.17	-58.66	-12.3	-22.97	-4.87	-34.26	-10.05	-8.08	-42.36	-20.6
ART1	-37.72	-21.19	-36.62	-37.4	-26.27	-39.33	0.67	-50.01	-27.64	-27.27	-42.36	-17.61	-36.76	-10.16	-15.38	-10.35	-18.07	-34.13	-18.82	-41.91	-11.32	-60.62	-36.15	-10.25	-58.51	-40.41	-31.04	-19.83	-48.36	-26.24
ART3	-18.73	-12.93	-16.61	-7.9	-12.11	-9.57	2.24	-30.78	-10.7	-18.66	-19.37	-1.27	-11.1	-4.51	-2.55	-16.25	-7.11	-2.63	1.55	-15.8	-1.49	-31.31	-10.78	-9.67	-33.63	-24.17	-11.07	-2.95	-24.91	3.21
ART4	-33.69	-28.73	-40.54	-21.73	-22.96	-26.23	-6.34	-46.67	-26.64	-11.49	-33.08	-32.01	-47.42	-3.23	-4.99	-18.8	-32.66	-44.76	-23.12	-38.64	-16.38	-56.97	-26.09	-24.17	-59.26	-40.96	-24.41	-20.15	-33.16	-29.11
ART5	-9.59	-14.78	-21.15	-15.33	-9.78	-6.83	-3.37	-11.53	8.31	-10.9	-7.43	-12.68	-12.66	0.66	-2.07	-4.1	-14.02	-2.51	-3.04	8	8.73	-38.18	-7.32	-15.07	-45.51	-21.73	-17.35	-17.46	-24.19	-7.52
ARV1	-7.92	-24.31	-24.94	-0.02	-32.52	-29.86	-8.44	-9.21	-21.1	-21.15	-17.53	-23.84	-47.85	-7.12	-6.93	-5.82	-14.64	-12.62	-8.3	-51.89	-6.23	-57.59	-25.25	-1.89	-53.34	-27.71	-19.93	-15.62	-34.17	-17.8
ARVCF	-1.3	-21.39	-39.54	-3.51	-19.47	-17.7	0.99	-5.66	-12.66	-5.37	1.06	1.19	-22.86	1.89	3.2	-2.6	-14.37	-32.43	-13.69	-24.36	-10.74	-20.44	-3.58	1.31	-9.99	-23.76	3.83	-0.62	-23.2	-2.53
AS3MT	-6.15	9.4	-0.1	-3.35	-1.76	-9.92	-7.1	3.12	-14.96	1.76	-8.03	-3.19	16.7	3.21	-2.3	0.87	10.23	16.89	-2.01	-9.08	3.08	-31.76	-8.16	-4.51	-29.93	-0.55	9.15	-7.06	2.44	9.03
ASAH1	-35.4	-31.04	-43.92	-35.46	-35.8	-53.59	-12.52	-40.72	-28.3	-9.93	-33.81	-27.44	-29.49	-5.29	-10.96	-26.43	-37.69	-39.77	-12.98	-46.88	-25.27	-41.7	-43.44	-22.45	-53.06	-32.99	-19.83	-19.08	-52.16	-16.86
ASAH2	-16.46	0.91	-14.29	-16.54	-33.41	-27.86	-5.8	-4.39	-10.92	2.79	-22.39	-18.26	-25.75	-1.23	-0.54	7.08	-16.03	-27.69	-16.57	-43.46	-13.45	-36.7	-3.02	-8.39	-32.66	-25.98	-2.42	3.31	-26.45	-4.63
ASAP1	-26.49	3.74	-16.33	-7.79	-25.87	-20.33	-4.69	-25.75	-21.48	-9.14	-13.05	-2.6	-17.3	-7.19	0.16	-5.72	-14.79	-25.1	0.22	-37.75	0.11	-42.44	-15.53	-15.68	-61.96	-13.14	-17.85	-4.51	-37	-7.61
ASAP2	-28.21	-23.32	-33.92	-17.55	-30.44	-31.58	-7.88	-43.69	-4.98	-31.12	-25.88	-20.81	-38.36	-14.6	-3.44	-15.31	-16.72	-32.05	-8.33	-35.87	-7.41	-54.2	-27.69	-24.68	-37.63	-27.94	-28	-22.43	-47.95	-23.99
ASAP3	-2.64	-10.81	-13.41	2.76	-24.52	-35.12	-6.37	-11.06	-5.08	-3.08	-4.75	4.35	-20.95	0.88	2.68	-6.65	2.83	-32.79	-1.44	-37.18	-2.3	-19.77	-5.13	6.16	-27.49	-15.02	6.17	-5.12	-38.74	-11.3
ASB1	-11.55	-0.16	-25.18	9.81	-23	-14.5	-10.84	-8.66	-23.77	1.06	-16.52	-16.7	-29.65	1.88	-10.51	-8.37	-24.22	-34.48	-12.93	-40.7	-10.24	-31.27	-24.59	-13.03	-31.96	-28.77	-8.98	-0.15	-16.23	-3.62
ASB10	-18.74	-15	-26.11	-28.49	-2.48	-12.91	-2.87	-1.12	-2.2	10.51	-11.43	-9.44	-10.12	-10.65	-0.49	-15.96	-5.78	-35.77	-20.25	-15.49	-15.94	-1.58	-5.67	-14.79	-18	-26.33	-1.36	-18.82	-33.21	-13.9
ASB13	-44.54	-32.02	-39.62	-34.57	-43.35	-43.64	-13.47	-32.69	-30.42	-32.12	-34.83	-24.87	-53.65	-14.38	-12.38	-27.18	-29.64	-54.97	-34.11	-58.16	-26.95	-52.01	-40.97	-26.63	-59.1	-49.28	-18.9	-32.78	-50.3	-29.97
ASB14	-25.39	-22.69	-44.38	-7.96	-44.46	-55.75	-13.14	-5.38	-30.2	-18.26	-26.58	-32.74	-49.53	-8.6	-8.41	-19.64	-30.79	-34.32	-26.17	-55.6	-16.42	-71.28	-28.27	-20.77	-55.95	-47.05	-2.18	-7.51	-40.48	-27.24
ASB15	18.45	-25.1	-36.62	3.91	-18.42	-31.41	-0.14	-39.36	-7.2	-24.17	-33.81	-3.98	-46.27	3.69	-3.22	-16.23	-27.88	-40.42	-11.69	-44.63	-15.38	-41.18	-26.86	-20.31	-63.24	-31.32	-18.73	-11.22	-20.7	-25.45
ASB16	-28.67	-27.14	-37.39	-21.99	-33.47	-24.32	-8.72	-46.18	-13.43	-33.19	-37.97	-4.95	-53.03	-10.84	-7.79	-17.39	-36.08	-38.17	-21.75	-44.04	-15.03	-65.3	-25.7	-29.85	-39.74	-41.92	-16.93	-18.76	-52.77	-5.15
ASB17	-31.36	-9.44	-19.31	-15.96	-30.19	-35.69	-4.42	-40.18	-14.26	-30.08	-31.77	-12.58	-39.91	-4.39	-6.23	-10.69	-29.73	-28.78	-12.72	-57.53	-19.33	-55.22	-6.88	-14.5	-51.16	-47.73	-10.11	-33.21	-40.01	-14.79
ASB18	-19.57	-4.39	-17.5	-6.51	-16.21	-24.33	-6.71	-16.34	-8.88	-12.8	-1.15	-18.18	-20.29	-1.33	-2.67	-5.02	0.64	-34.6	-20.34	-26.99	-2.95	-37.36	-21.75	3.89	-22.05	-22.09	4.79	-10.36	-11.65	-23.5
ASB3	-26.7	-35.19	-47.12	-30.68	-45.84	-42.48	-14.83	-47.09	-30.39	-42.04	-50.97	-32.25	-50.37	-23.75	-14	-28.74	-32.6	-44.69	-18.79	-56.55	-11.25	-59.6	-36.86	-35.59	-63.14	-41.53	-32.23	-27.05	-55.53	-36.95
ASB4	-38.7	-29.19	-47.62	-35.49	-42.83	-43.37	-11.01	-53.22	-24.78	-35.77	-47.84	-21.58	-56.26	-18.38	-12.04	-23.05	-35.26	-52.52	-23.57	-51.45	-16.29	-52.15	-44.02	-32.21	-58.4	-43.37	-32	-28.85	-57.97	-29.82
ASB5	-46.49	-34.57	-42.04	-36.68	-42.43	-42.09	-11.44	-51.7	-26.57	-43.56	-26.97	-20.85	-50.73	-22.88	-5.3	-27.5	-39.44	-50.58	-24.63	-63.28	-15.9	-63.62	-34.45	-32.13	-64.63	-37.8	-30.89	-35.41	-53.82	-41.97
ASB6	-26.62	-29.73	-40.63	-37.05	-28.02	-40.98	-15.4	-39.37	-23.54	-38.06	-27.13	-13.31	-53.99	-15.1	-9.55	-12.17	-23.73	-34.29	-26.74	-63.67	-16.11	-64.16	-23.17	-31.23	-52.33	-32.91	-20.43	-22.51	-42.95	-26.86
ASCC1	-40.58	-37.12	-48.86	-38.57	-47.04	-42.63	-11.27	-42.03	-30.51	-33.02	-34.7	-25.72	-22.67	-24.03	-11.3	-21.44	-34.55	-54.14	-22.81	-53.68	-24.5	-49.2	-28.86	-33.33	-61.83	-27.67	-28.13	-26.25	-57.86	-38.2
ASCC2	-6.49	-17.57	-19.63	-11.78	-22.88	-23.9	-7.23	-27.38	-10	-7.6	-23.89	-3.71	-27.75	-5.47	-6.07	-11.63	-22.48	-34.27	-26.09	-29.76	-5.13	-41.27	-22.56	-14.49	-38.33	-34.06	-10.71	-2.66	-40.19	-13.61
ASCC3	-22.95	-13.88	-24.68	-27.84	-31.59	-29.78	0.14	-32.92	-13.14	-14.43	-15.35	-24.34	-34.85	-7.03	-0.83	8.44	-8.63	-18.95	-1.43	-29.59	-2.13	-39.29	-23.73	-17.59	-44.87	-18.5	-17.23	0.06	-35.62	-17.55
ASCL1	-21.24	-34.15	-26.27	-31.19	-39.11	-29.83	-4.76	-43.23	-23.84	-38.92	-35.2	-1.48	-51.05	-16.7	-12.95	-17.52	-29.93	-43.95	-23.47	-48.8	-13.99	-65.78	-30.09	-31.82	-56.07	-42.38	-30.26	-35.53	-51.75	-7.63
ASCL2	-16.97	-32.24	-34.03	-35.09	-32.02	-20.49	4.44	-43.92	-27.86	-19.2	-42.81	-2.48	-42.06	-20.05	-6.91	-23.02	-27.53	-48.11	-22.85	-53.79	-14.67	-61.9	-33.68	-32.65	-58.45	-45.12	-32.14	-37	-44.53	2.05
ASCL3	-17.51	-18.01	-17.62	-19.68	-36.09	-25.44	0.4	-29.71	-17.01	-13.73	-25.39	-5.08	-28.53	-7.98	-7.29	-7.44	-15.82	-29.45	5.74	-32.59	-11.01	-26.84	-13.55	-15.89	-37.51	-22.66	1.34	-17.8	-30.64	-18.27
ASCL4	-11.02	-19.62	-12.28	-12.57	-0.16	-8.66	12.62	-12.19	3.27	-6.42	-15.25	6.88	-10.17	-15.15	9.6	0.36	-6.45	-20.25	-6.59	-14.06	3.74	-19.33	-20.96	-9.26	-15.77	-19.72	-18.34	-2.93	-5.24	2.96
ASF1A	-39.74	-26.72	-37.3	-31.99	-42.59	-32.55	-13.26	-42.61	-19.68	-32.62	-44.62	-26.48	-44.59	-16.51	-8.38	-22.89	-23.62	-38.64	-24.65	-53.65	-14.04	-67.39	-24.5	-19.2	-66.11	-39.08	-32.2	-25.29	-54.81	-31
ASF1B	-20.52	-9.91	-21.5	-3.51	-12.7	-25.71	-2.19	-26.2	-13.82	-23.07	-6.55	1.88	-26.4	-2.15	-5.96	-9.06	7.8	-22.76	-7.62	-20.09	-4.56	-41.15	-23.51	-18.68	-24.03	-19.53	-19.83	-16.34	-31.38	-14.51
ASGR1	-12.42	-7.31	-7.92	-15.55	1.38	-6.27	9.54	-6	-0.29	-10.08	0.13	-0.66	-5.5	-14.11	6.29	16.77	4.92	2.83	-5.06	-12.47	-1.97	1.28	-11.9	12	2.17	-16.54	-1.3	-8.12	-3.57	-12.34
ASGR2	-14.38	6.41	-0.26	1.78	8.29	0.25	8.46	-14.73	-9.28	6.5	13.81	6.89	5.55	8.4	3.37	13.13	21.53	-5.1	5.46	-5.73	2.45	-19.59	0.36	-1.23	-18.52	-7.15	-6.28	6.82	-11.46	14.28
ASH1L	-32.39	-24.29	-23.63	-20.49	-48.69	-37.74	-10.04	-43.6	-23.73	-40.24	-33.58	-23.1	-53.95	-22.28	-11.59	-21.52	-35.06	-50.27	-21.1	-46.67	-21.2	-62.53	-33.44	-34.15	-65.63	-34.45	-27.95	-37.18	-63.32	-31.7
ASH2L	-0.23	-21.04	-15.87	-29.37	-10.49	-10.47	-2.12	-31.68	-8.68	-22.19	-36.14	-23.81	-14.4	-0.83	-13.33	-15.6	-11.3	-0.48	-7.5	-32.58	-10.74	-37.29	-24.22	3.03	-42.06	-20.63	-7.57	-19.41	-40.68	-24.26
ASIC2	-13.19	-13.1	-18.49	-0.66	-19.63	-11.75	-8.97	-11.22	-8.32	-21.47	-4.42	-19.95	-16.53	10.62	11.7	-10.26	-11.56	-13.48	-7.38	-37.99	4.49	-35.95	-2.59	-29.35	-44.65	-29.81	2.71	1.39	-11.44	1.47
ASIC4	-27.66	-23.04	-25.19	-19.61	-22.36	-46.73	-14.32	-38.25	-18.36	-31.5	-29.58	-18.02	-44.05	-12.44	-8.29	-16.23	-27.9	-48.65	-18.84	-48.58	-18.23	-62.39	-35.58	-28.79	-59.37	-37.76	-23.64	-30.88	-54.72	-21.31
ASIC5	-5.85	-12.54	-20.86	-13.35	-21.23	-20.65	-6.24	-30.8	-4.1	-12.86	-19.43	-23.24	-29.8	-3.08	-9.01	-9.85	-14.66	-32.32	-26.62	-32.1	-7.2	-33.11	-16.82	-9.25	-26.7	-34.89	-10.78	1.81	-7.19	-12.84
ASIP	-40.98	-11.93	-37.06	-23.48	-40.97	-48.17	-15.88	-37.76	-29.64	-39.13	-49.12	-29.71	-56.33	-7.38	-12.51	-16.56	-27.67	-50.09	-9.34	-65.55	-16.46	-62.44	-37.88	-24.32	-57.9	-41.52	-32.22	-27.38	-55.47	-37.69
ASL	-20.4	-12.53	-32.67	-30.12	-20.89	-0.38	-1.18	-32.37	-13.86	-4.56	-30.45	-5.85	-11.3	-19.01	-5.75	8.46	-10.61	-33.97	-11.17	-35.01	-17.21	-24.75	-17.76	0.99	-2.65	-5.45	-13.86	-6.76	-11.62	-27.09
ASNA1	-27.97	-29.05	-29.04	-20.42	-34.01	-39.12	-3.34	-30.33	-32.69	-32.22	-34.14	-20.29	-37.57	-15.44	-12.8	-12.76	-18.43	-47.49	-9.37	-45.3	-18.34	-62.8	-26.52	-12.73	-28.5	-30.75	-14.84	-21.05	-53.96	-29.58
ASNS	-34.9	-37.5	-48.49	-35.54	-43.99	-32.61	-12.15	-56.01	-32.99	-43.64	-51.94	-32.77	-38.34	-18.03	-16.07	-23.48	-40.83	-31.74	-23.49	-59.31	-27.01	-65.11	-44.39	-28.96	-33.99	-29.35	-22.12	-24.49	-63.01	-43.19
ASNSD1	-24.37	-24.75	-35.16	-26.33	-32.77	-44.35	-3.6	-33.84	-21.98	-18.94	-36.17	-18.39	-39.8	-11.54	-15.32	-0.99	-18.72	-22.55	-11.75	-45.22	-18.77	-46.46	-27.39	-4.5	-49.26	-40.08	-18.95	-18.53	-36.12	-23.8
ASPA	-41.13	-22.93	-31.41	-39.44	-39.41	-42.69	-16.73	-33.81	-16.85	-32.45	-40.26	-24.76	-43.91	-14.82	-13.98	-11.93	-26.69	-41.19	-27.27	-48.26	-10.23	-66.71	-39.75	-26.28	-41.59	-40.59	-18.39	-26.85	-43.9	-41.92
ASPH	-23.71	-26.81	-22.88	-20.91	-26.25	-29.05	-6.56	-21.7	-14.91	-27.54	-20.08	-22.82	-29.52	-7.13	-10.29	-10.95	-23.91	-32.34	-0.45	-40.01	-16.49	-50.05	-29.81	-16.68	-44.19	-23.61	-18.52	-24.93	-28.66	-21.66
ASPHD2	-39.36	-15.66	-33.06	-27.91	-31.1	-40.88	-16.83	-50.26	-21.5	-28.16	-40.72	-16.86	-45.98	-15.44	-10.02	-29.54	-25.37	-45.52	-26.23	-44.62	-14.82	-61.34	-40.54	-30.18	-62.37	-48.75	-20.94	-26.87	-57.61	-29.05
ASPM	-40.04	-37.11	-47.19	-36.3	-42.85	-41.04	-16.84	-41.75	-33.95	-36.44	-46.06	-27.32	-58.3	-28.14	-14.36	-26.83	-31.65	-56.11	-29.6	-62.06	-22.29	-74.27	-37.97	-37.66	-59.43	-54.25	-31.39	-31.59	-57.47	-41.59
ASPN	-35.93	-27.22	-38.07	-35.47	-41.42	-47.96	-12.67	-54.24	-32.1	-34.17	-49.69	-28.98	-55.43	-25.63	-13.32	-21.23	-32.31	-45.93	-19.09	-43.14	-13.42	-65.27	-38.18	-29.69	-63.49	-47.13	-35.92	-30.58	-61.37	-34.99
ASPRV1	-42.52	-30.3	-49.98	-38.46	-41.61	-49.19	-16.44	-50.93	-29.64	-48.19	-42.39	-33.37	-53.1	-23	-14.42	-24.98	-31.23	-52.71	-29.35	-66.35	-23.53	-72.33	-39.58	-35.78	-60.5	-57.32	-25.1	-16.36	-53.28	-36.78
ASPSCR1	-13.43	-14.79	-17.26	-20.1	-7.37	-16.98	-13.15	-31.17	-19.54	-17.45	-28.23	-21.21	-29.51	-11.05	-9.05	-10.47	-16.15	-24.4	-25.73	-25.71	-6.75	-29.32	-22.34	-12.96	-30.98	-25.01	-12.93	-17.76	-29.26	-15.53
ASRGL1	-16.22	-22.88	-32.18	-22.92	-28.34	-38.73	-12.36	-26.31	-27.39	-27.84	-32.04	-24.91	-40.72	-15.04	-7.61	-12.83	-29.36	-42.59	-20.96	-42.5	-11.73	-58.1	-27.19	-13.4	-51.08	-44.04	-32.71	-15.86	-31.01	-21.07
ASS1	-32.48	-10.97	-33.42	-25.48	-28.4	-33.67	-11.85	-25.72	-30.58	-24.44	-34.42	-26.39	-37.21	-19.67	-11.22	-9.82	-10.52	-20.95	-14.31	-33.02	-6.62	-52.81	-24.7	-11.54	-31.4	-33.47	-19.97	-18.91	-34.27	-21.78
ASTE1	-32.42	-27.17	-40.89	-8.88	-26.04	-18.63	-11.9	-11.12	-10.07	-27.48	-23.4	-27.08	-24.61	-12.8	-6.47	-7.39	-6.71	-21.61	-13.76	-41.14	-4.96	-45.87	-15.33	-9.31	-43.83	-37.63	-12.25	-11.46	-13.93	-19.84
ASTL	0	6.07	1.46	2.87	-20.35	-3.31	1.57	-1.08	-20.47	-5.97	-12.2	-0.57	-13.17	7.78	1.23	2.37	2.4	-12.71	-5.96	-0.65	-4.34	-27.55	-18.08	-6.32	-9.42	-21.53	1.24	2.06	-19.43	-3.38
ASTN2	-10.94	0.25	-17.54	1.29	-17.34	-15.85	-10.55	-5.54	-22.15	4.53	-12.94	-7.92	2.47	-5.32	-0.72	5.04	2.08	-13.31	-14.12	-32.52	-1.12	-37.74	0.05	4.69	-22.83	-10.61	-8.03	1.48	-39.54	-11.2
ASXL1	-15.13	-21.63	-31.07	-23.88	-31.56	-8.65	-6.71	-20.23	-8.58	-21.83	-16.07	-18.89	-30.48	-4.73	-2.56	-2.31	-7.5	-26.4	4.89	-29.43	-0.04	-60.35	-10.47	-6.91	-45.66	-29.37	-14.92	-7.95	-11.6	-18.23
ASZ1	-44.96	-36.46	-30.54	-38.08	-39.2	-36.29	-14.94	-54.06	-29.31	-40.24	-43.13	-28.76	-53.63	-15.87	-15.91	-19.21	-36.85	-52.72	-12.32	-59.6	-24.65	-71.42	-34.69	-25.88	-51.21	-44.73	-30.76	-38.87	-63.18	-42.74
ATAD1	-21.62	-29.26	-34.12	-28.59	-40.02	-40.95	-13.83	-30.96	-24.29	-34.01	-38.01	-32.84	-41.06	-5.11	-14.17	-13.77	-15.11	-24.05	-32.38	-50.61	-21.7	-60.73	-29.69	-14.27	-52.74	-46.08	-13.16	-7.71	-57.83	-39.07
ATAD2B	-36.24	-25.08	-38.65	-21.89	-30.85	-38.94	-12.12	-36.6	-22.39	-34.5	-35.8	-20.74	-44.05	-13.23	-7.05	-25.24	-26.62	-34.1	-21.19	-45.34	-13.53	-59.13	-22.54	-27.81	-42.21	-38.03	-22.33	-21.53	-50.97	-25.29
ATAD3A	-42.31	-26.63	-44.2	-18.98	-34.63	-46.88	-15.24	-36.19	-25.11	-31.18	-27.36	-28.98	-54.87	-9.35	-16.68	-23.18	-37.76	-45.86	-27.89	-60.74	-15.7	-51.34	-43.52	-26.43	-62.06	-27.64	-6.71	-23.66	-40.67	-16.31
ATAD3B	-28.04	-7.77	-24.04	-31.8	-5.09	-33.3	-16.37	-31.46	-11.19	-31.07	-15.1	-30.96	-43.63	-3.59	-2.35	-27.3	-17.9	-32.45	-29.55	-47.18	-9.16	-28.46	-18.22	-26.96	-22.53	-3.13	-4.93	-12.27	-26.68	-27.48
ATAD5	-47.33	-36.39	-48.05	-42.16	-51.64	-52.67	-18.35	-57.92	-35.49	-37.78	-49.92	-32.32	-55.45	-27.18	-18.35	-31.03	-42.29	-56.46	-38.44	-68.66	-31.03	-64.58	-49.15	-41.74	-68.4	-54.77	-39.21	-40.82	-58.46	-45.32
ATCAY	-27.35	-27.04	-42.07	-23.42	-44.54	-47.69	-14.65	-47.56	-27.44	-43.82	-49.02	-20.87	-54.63	-11.48	-10.88	-8.42	-34.16	-44.21	-25	-48.3	-22.56	-71	-44.02	-17.37	-53.05	-41.62	-30.48	-26.9	-60.38	-37.96
ATE1	-7.25	-21.56	-17.87	-21.86	-37.64	-28.72	5.57	-24.92	-5.18	-15.99	-37.63	-16.31	-28.54	-5.9	-7.3	5.86	-0.5	-15.79	-8.45	-23.94	-12.31	-43.53	-15.89	-14.66	-34.48	-36.78	-17.58	-18.65	-24.08	-23.21
ATF1	-10.04	0.54	-24.33	-17.52	-17.98	-26.94	-8.09	-24.9	-16.78	-15.15	-22.47	-20.75	-39.23	-9.98	1.76	-6.17	-20.27	-13.28	-6.2	-32.09	-16.63	-38.72	-21.11	-26.46	-60.91	-15.42	-19.47	-2.93	-38.67	-18
ATF2	-28.47	-38.1	-42.04	-22.28	-43.76	-46.01	-9.85	-37.16	-20.93	-18.41	-39.7	-19.89	-52.83	-9.72	-10.52	-15.18	-32.05	-43.98	-26.91	-57.92	-22.7	-58.3	-48.13	-16.99	-53.08	-48.5	-20.43	-24.7	-45.06	-28.02
ATF3	-23.12	-25.29	-22.66	-17.83	-27.09	-23.25	-5.41	-22.38	-19.57	-5.61	-32.5	-23.18	-30.67	-1.96	-7.32	-19.2	-26.31	-33.77	-13.24	-38.3	-13.23	-36.92	-21.85	-17.13	-22.35	-37.95	-7.3	-11.9	-36.62	-31.34
ATF4	-26.09	-23.56	-17.3	2.04	-42.75	-19.47	-3.59	-49.19	-18.7	-25.29	-15.18	1.38	-24.56	-13.47	-0.25	-12.09	-12.08	-11.38	-12.43	-5.91	-3.71	-36.83	-30.07	-24.93	-16.34	-15.54	-12.16	-16.67	-34.79	1.08
ATF5	-44.68	-28.93	-50.25	-43.22	-46.55	-43.7	-10.19	-53.79	-32.37	-35.77	-44.63	-32.17	-54.84	-26.98	-17.37	-30.07	-28.77	-53.21	-32.52	-63.42	-27.76	-69.5	-43.34	-35.37	-67.52	-48.3	-31.25	-37.32	-61.95	-39.83
ATF6	-20.05	-4.41	-16.83	-4.05	-19.45	-20.85	-3.54	-20.13	-17.32	-8.46	-27.85	-25.33	-26.51	0.92	-1.14	3.26	-16.41	-7.61	-21.25	-43.88	-2.55	-21.07	-15.6	-19.43	-30.58	-16.31	-20.16	-4.43	-38.04	-24.24
ATF6B	-11.92	-13.73	-22.35	-8.54	-23.01	-29.21	-0.84	-20.65	-15.64	-9.3	-21.21	-1.53	-20.01	-9.3	0.41	-8.54	-8.79	-30.55	-12.04	-31.2	-10.31	-47.95	-13.62	-8.67	-52.35	-22.87	-13.2	-9.1	-47.64	-7.86
ATF7	-21.72	-13.22	-34	-6.08	-7.96	-33.48	-12.18	-10.6	-19.69	-20.02	-12.91	-22.15	-19.99	-6.71	-4.56	-8.66	-17.95	-9.64	-23.4	-57.38	-18.19	-34.26	-25.76	-8.81	-33.07	-26.04	-24.49	-11.76	-48.96	-21.35
ATF7IP	-37.43	-30.18	-45.77	-23.05	-42.72	-54.03	-16.87	-39.76	-32.51	-28.23	-38.29	-34.35	-45.05	-21.68	-8.56	-18.81	-35.67	-47.62	-13.62	-53.01	-18.58	-56.41	-39.04	-29.49	-57.35	-38.14	-19.48	-20.66	-35.78	-36.61
ATF7IP2	-42.33	-26.95	-37.73	-40.16	-36.34	-47.5	-16.32	-49.52	-28.11	-23.72	-40.31	-35.13	-52.13	-8.19	-7.49	-14.54	-28.2	-46.35	-20.84	-56.74	-11.88	-60	-38.38	-36.38	-50.85	-54.47	-31.32	-19.31	-44.19	-28.86
ATG10	-44.75	-26.71	-45.26	-36.21	-38.8	-35.55	-16.13	-34.16	-24.52	-35.88	-49.21	-36.33	-49.29	-21.91	-13.2	-22.78	-33.92	-45.78	-21.35	-64.24	-15.29	-69.82	-32.21	-29.94	-65.51	-52.85	-19.54	-16.16	-59.65	-41.99
ATG12	-27.03	-26.22	-33.64	-13.82	-16.76	-42.76	-0.26	-32.49	-1.25	-22.95	-34.85	-9.71	-45.16	7.46	-7.83	-5.48	-24.28	-26.95	-10.44	-14.98	-11.22	-50.05	-14.63	-13.18	-53.45	-35.7	-9.31	4.92	-44.23	-25.64
ATG14	-47.42	-33.2	-50.61	-28.67	-43.29	-51.27	-19.07	-50.25	-29.69	-35.65	-42.88	-35.53	-45.67	-25.22	-12.87	-25.15	-35.76	-53.74	-29.48	-58.32	-20.3	-63.15	-45.39	-33.92	-64.78	-56.15	-27.21	-32.01	-56.7	-39.89
ATG16L1	-22.93	-29.63	-34.84	-15.88	-38.5	-36.43	-11.75	-17.97	-24.13	-33.32	-41.83	-27.68	-41.83	-8.45	-11.38	-19.69	-20.8	-33.53	-27.83	-57.48	-12.69	-68.83	-26.98	-35	-60.18	-42.74	-19.71	-27.22	-46.74	-35.79
ATG16L2	-11.4	-36.73	-37.39	-26.3	-18.01	-35.51	-7.03	-42.73	-23.3	-14.61	-27.76	-31.17	-37.92	-6.76	-5.42	-24.59	-26.28	-33.33	-23.22	-46.88	-11.22	-55.08	-27.7	-14.12	-62.88	-51.39	-25.29	-18.57	-60.42	-29.79
ATG2B	-35.14	-31.08	-37.76	-31.79	-37.61	-43.94	-13.97	-44.44	-28.1	-37.41	-38.49	-28.72	-47.23	-20.39	-9.36	-26.29	-29.82	-42.53	-25.97	-54.38	-15.38	-51.14	-35.82	-32.08	-54.64	-40.37	-31.81	-28.4	-52.73	-29.9
ATG3	-36.52	-15.1	-26.73	-19.29	-23.89	-37.51	-3.44	-25.38	-25.66	-21.57	-21.38	-26.43	-50.7	0.5	-2.64	-11.85	-20.64	-30.48	-13.26	-49.77	-10.69	-51.16	-25.3	-15	-50.83	-26.6	-2.27	-5.69	-38.1	-24.53
ATG4B	-20.92	-26.79	-43.68	-13.11	-39.12	-49.9	-12.12	-30.95	-28.14	-34.51	-48.17	-27.33	-44.17	-11.37	-15.24	-19.16	-22.65	-47.89	-31.46	-67.53	-13.23	-73.27	-39.4	-15.92	-62.86	-44.16	-18.84	-22.9	-62.85	-28.38
ATG4C	-46.39	-30.3	-47.34	-22.33	-39.35	-46.58	-15.26	-35.15	-32.29	-23.27	-43.35	-30.44	-52.44	-19.88	-18.66	-24.03	-32.97	-51.08	-30.45	-49.89	-26.13	-57.68	-42.07	-26.8	-57.59	-54.06	-10.93	-18.47	-37.59	-36.3
ATG4D	-39.4	-8.62	-28.46	-12.63	-34.32	-24.58	-7.23	0.86	-22.2	9.65	-22.51	-25.77	-31.35	-9.77	-5.78	-10.88	-1.41	-49.06	-13.02	-49.98	-6.1	-47	-21.6	10.49	-50.92	-48.17	-6.37	-10.88	-35.18	-23.9
ATG5	-33.2	-28.47	-40.56	-37.99	-33.6	-37.78	-13.81	-52.32	-29.85	-37.24	-25.79	-33.2	-37.08	-17.62	-6.88	-32.37	-25.54	-49.37	-20.59	-63.91	-19.12	-67.42	-21.14	-28.91	-61.58	-37.02	-19.66	-28.43	-54.06	-37.26
ATG7	-19.72	-14.65	-19.93	-7.84	-39.99	-20.68	3.8	-28.86	-14.3	-23.6	-37.6	-4.25	-40.8	-13.38	-12.88	-16.34	-15.54	-32.81	-4.5	-36.07	-15.93	-53.56	-36.02	-4.09	-48.79	-47.31	-12.39	-19.64	-35.61	-14.88
ATIC	-20.39	2.17	-29.03	-10.99	-13.56	-8.87	2.17	-17.67	-22.19	-19.54	-25.71	-5.63	-42.59	-2.12	1.96	4.06	-0.76	-9.94	-13.74	-29.55	-5.24	-59.63	-10.07	5.79	-27.93	-5.15	5.38	8.9	-12.07	-13.47
ATL1	-1.5	3.14	-13.1	-9.61	-20.78	-2.44	0.32	-18.74	-8.21	3.38	-11.4	-19.74	-20.3	13.6	-3.44	-4.07	-9.02	-6.62	-2.5	-21.93	-4.47	-26.3	-16.7	0.51	-55.3	-16.61	-4.9	4.36	-16.02	-14.84
ATL2	-27.94	-22.74	-20.73	-21.2	-26.66	-34.64	-4.17	-17.29	-23.61	-27.14	-46.93	-21.82	-32.31	-16.06	-4.16	-12.85	-20.97	-35.77	-18.25	-47.04	-19.21	-46.03	-27.64	-21.78	-43.02	-40.45	-21.58	-21.78	-39.39	-23.99
ATL3	-5.13	-29.52	-42.22	-2.68	-25.63	-33.18	-3.08	-3.27	-14.64	-24.51	-8.61	-21.64	-45.72	8.6	-2.7	-8.7	-6.38	-41.19	-20.47	-37.45	-16.23	-48.35	-28.51	-25.44	-59.95	-17.4	-22.71	6.85	-45.62	-25.09
ATM	-67.54	-58.76	-89.51	-26.73	-58.53	-91.64	-21.19	-42.9	-42.68	-59.47	-74.94	-53.78	-96.97	-13.65	-16.14	-26.88	-61.15	-85.53	-15.68	-106.56	-40.57	-114.12	-62.8	-26.36	-104.39	-77.36	-54.93	-44.7	-81.2	-57.33
ATMIN	-39.58	-20.28	-16	-15.58	-6.74	-25.27	-6.91	16.2	-15.94	-6.32	-1.42	-10.28	-7.73	-5.9	3.26	-12.36	0.81	-39.84	-7.39	-13.81	3.85	-32.02	-3.43	3.07	-32.58	-24.62	9.48	-17.04	-6.68	1.59
ATN1	-23.48	-35.28	-43.75	-27.62	-33.28	-38.22	-12.91	-33.74	-31.39	-35.21	-33.2	-5.35	-28.3	-20.06	-8.63	-10.09	-30.76	-48.64	-12.24	-50.44	-14.17	-42.34	-28.54	-10.18	-51.75	-45.52	-22.24	-14.95	-47.83	-12.93
ATOH1	-19.74	-33.69	-35.18	-18.69	-33.81	-29.18	-8.13	-38.1	-33.02	-27.44	-36.64	-18.46	-32.22	-16.55	-15.71	-21.39	-38.71	-32.26	-6.81	-51.67	-10.27	-69.34	-37.36	-35.18	-31.11	-38.37	-37.2	-38.32	-55.59	-21.64
ATOH7	-25.18	-11.99	-28.19	-28.05	-20.28	-27.97	13.25	-35.65	-24.32	-8.13	-21.48	-4.79	-18.17	-20.42	-2.91	-24.97	-10.18	-36.44	-16.03	-19.16	-4.57	-33.14	-31.91	-23.86	-43.94	-37.81	-33.1	-34.92	-34.99	5.5
ATOH8	-10.82	4.34	-9.49	7.03	-2.16	-6.96	8.96	1.12	-8.95	-4.48	-3.76	-0.81	-10.41	11.84	6.09	12.02	-1.19	-13.64	2.36	-21.54	6.2	-20.54	1.13	6.78	-8.78	-11.63	-0.04	-7.8	-37.24	0.34
ATOX1	-27.98	-13.99	-26.86	-9.89	-25.02	-17.22	-4.23	-32.63	-32.43	-0.83	-30.68	-16.13	-44.35	-13.06	-4.31	-16.47	-31.28	-40.47	-6.34	-48.62	-14.06	-39.84	-23.68	-18.5	-36.71	-33.02	-20.28	-14.43	-57.35	-23.97
ATP10A	-27.26	-25.65	-47.69	-23.32	-39.19	-41.14	-17.54	-28.93	-29.71	-38.69	-37.31	-31.1	-52.82	-21.54	-13.6	-32.28	-22.46	-48.45	-18.09	-57.52	-19.22	-63.98	-40.8	-36.42	-71.55	-43.88	-23.23	-30.24	-60.86	-43.51
ATP10D	-47.53	-33.91	-50.66	-40.47	-31.54	-50.83	-18.19	-57.31	-32.35	-45.25	-42.69	-33.23	-52.58	-27.64	-15.72	-31.03	-34.71	-56.22	-33.75	-66.31	-26.38	-64.34	-39.1	-38.46	-61.77	-42.32	-28.2	-31.38	-64.9	-42.63
ATP11A	-22.32	0.41	10.7	-6.96	-7.07	-24.15	11.16	-23.85	-10.93	-5.03	-24.41	-5	6.41	-5.53	-2.59	-7.83	-7.34	-3.8	-8.45	-27.44	-2.04	-32.58	-14.91	-7.66	-17.31	-11.24	-13.74	-1.4	-18.5	0.4
ATP11B	-3.1	-4.95	-39.03	-9.36	-12.27	-23.92	-4.5	-16.88	-5.58	-9.89	-27.88	-13.65	-19.25	8.31	0.09	-6.83	-8.09	-17.93	6.74	-35.27	-2.94	-25.99	-9.53	-6.71	-19.91	-29.83	-0.62	-3.24	1.88	-25.54
ATP12A	-38.15	-31.02	-20.7	-37.98	-28.92	-45.12	-9.01	-40.32	-16.27	-33.17	-22.47	-22.04	-38.64	-13.66	-6.85	-7.15	-36.5	-39.6	-17.79	-56.77	-15.51	-68.76	-36.97	-11.97	-58.05	-37.74	-20.24	-26.38	-46.14	-34.08
ATP13A1	-22.93	-16.96	-26.83	-20.32	-24.93	-35.33	-7.12	-19.09	-18.93	-14.8	-22.83	-19.4	-25.16	-13.07	-5.33	-8.63	-16.84	-27.02	-14.83	-43.45	-8.18	-45.07	-26.26	-18.62	-24.53	-26.01	-13.81	-8.39	-37.97	-16.04
ATP13A2	-30.51	-26.81	-39.41	-21.8	-16.36	-21	-7.56	-30.97	-7.69	-32.86	-33.03	-20.57	-44.8	-10.02	-6.97	-20.87	-21.07	-37.76	10.82	-42.58	-4.82	-47.58	-22.2	-31.4	-49.55	-21.98	-6.58	-13.83	-47.56	-26.83
ATP1A1	-13.63	-5.97	6.93	-0.04	-31.47	-9.11	-0.9	-0.13	-22.34	27.73	4.59	1.02	26.8	10.13	6.14	17	3.64	43.03	17.21	44	3.48	20.7	17.79	9.2	17.23	-12.91	14.73	0.18	-5.74	-4.95
ATP1A2	-5.99	-23.95	-29.8	-16.35	-32.12	-27.6	-6.04	-22.46	-13.19	-9.18	-28.09	-21.45	-31.95	-0.47	-3.72	-2.44	-12.8	-20.84	-20.73	-46.87	-13.28	-50.9	-28.33	-4.35	-55.22	-19.96	-7.79	-5.79	-34.58	-3.62
ATP1A3	-37.35	-24.66	-36.72	-17.15	-22.28	-36.69	-10.26	-14.48	-30.12	-14.53	-11.87	-13.85	-22.97	-6.34	-7.18	-19.34	-29.65	-27.44	-17.59	-31.99	-5.5	-38.89	-25.85	-16.99	-36.74	-46.98	-19.56	-27.84	-57.24	-20.66
ATP1A4	-22.71	-22.11	-29.59	-22.58	-37.49	-40.28	-12.18	-20.28	-23.32	-23.73	-41.68	-28.18	-50.69	0.12	-0.92	-18.11	-3.67	-40.74	-12.42	-50.62	-16.33	-61.78	-37.07	-2.3	-57.98	-43.9	-9.53	-9.95	-46.84	-12.69
ATP1B1	-30.33	-33.84	-39.45	-30.16	-42.72	-43.15	-10.69	-43.15	-33.9	-33.05	-45.83	-32.41	-22.94	-18.06	-11.91	-14.63	-26.67	-37.48	-18.85	-60.89	-15.02	-56.58	-42.98	-11.54	-63.43	-44.38	-28.96	-17.09	-48.29	-31.19
ATP1B2	-40.03	-11.18	-23.77	-26.1	-34.42	-38.3	-15.94	-19.46	-2.44	-15.14	-29.3	-19.41	-45.01	-14.99	-11.29	-17.41	-15.82	-27.28	-19.93	-38.77	-13.76	-51.66	-25.79	-19.27	-38.93	-26.91	-10.23	-16.16	-42.23	-20.83
ATP1B3	-28.22	-27.89	-45.48	-29.61	-29.45	-36.22	-13.09	-39.97	-16.09	-29.56	-35.73	-29.45	-43.75	-26.57	-7.59	-21.87	-31.66	-34.34	-24.78	-49.1	-20.1	-56.2	-29.77	-20.43	-49.71	-41.31	-7.86	-11.09	-49.87	-36.28
ATP2A1	-31.94	-17.13	-19.67	-23.92	-25.73	-27.14	1.7	-24.79	-8.81	-4.56	-17.82	-14.81	-35.13	-13.98	-16.02	-2.8	-11.76	-29.83	-7.86	-23.91	-19.03	-25.01	-26.01	-10.11	-28.51	-12.7	-20.45	-24.65	-17.07	-24.86
ATP2A2	-15.79	-13.05	-15.13	0.3	-19.63	-14.42	-7.81	-10.69	-11.38	-0.9	-15.41	-11.68	-18.88	-2.99	-8.23	-13.92	-20.69	-28.87	-4.64	-30.88	-4.91	-27.45	-13.69	-1.03	-8.04	-34.14	5.05	-9.33	-13.75	-28.9
ATP2A3	-36.94	-21.71	-37.89	-24.16	-45.98	-41.73	-0.11	-55.2	-29.12	-33.26	-23.52	7.91	-36.28	-6.12	-14.51	-7.5	-28.57	-11.25	-3.85	-25.22	-12.88	-54.44	-35.59	-21.42	-63.77	-46.6	-19.67	-16.39	-37.11	-27.74
ATP2B1	-23.75	-19.75	-27.2	-11.66	-26.16	-23.04	-4.76	-22.32	-23.47	-31.41	-35.17	-29.28	-18.28	-8.83	-16.43	-14.26	-6.37	-31.28	-19.31	-37.54	-9.26	-56.58	-36.91	-12.99	-47.49	-21.21	-18.29	-10.41	-46.58	-30.93
ATP2B2	-29.01	-23.09	-31.71	-23.75	-27.87	-44.26	-8.94	-13.62	-13.71	-20.57	-30.87	-23.41	-26.4	-2.56	-5.53	-16.68	-16.73	-42.15	-4.89	-61.32	-4.44	-46.14	-22.01	-26.97	-46.04	-30.79	-25.67	-22.31	-48.3	-30.67
ATP2B4	-36.93	-31.99	-41.82	-22.78	-34.87	-39.8	-9.83	-34.42	-28.67	-12.95	-31.66	-28.99	-40.3	-12.98	-8.98	-14.54	-30.54	-48.54	-17.8	-39.88	-13.01	-61.41	-31.05	-20.62	-58.07	-47.88	-17.24	-25.13	-37.83	-24.1
ATP2C1	-22.83	-20.01	-21.1	-29.11	-29.28	-51.17	-8.84	-33.56	-18.29	-25.58	-47.49	-31.24	-33.09	-11.08	-12	-20.01	-29.91	-36.62	-28.92	-43.14	-20.88	-48.15	-36.88	-31.65	-67.65	-20.75	-23.92	-26.41	-24.32	-35.64
ATP2C2	-41.2	-30.22	-33.74	-27.29	-17.57	-24.19	-11.58	-18.65	-14.95	-11.29	-26.33	-14.63	-27.23	-24.09	-7.57	-18.23	-24.54	-50.17	-12.76	-37.77	-5.88	-34.41	-28.84	-9.3	-29.44	-41.56	-15.84	-21.02	-27.31	-25.96
ATP4A	-23.78	-5.6	-18.56	-3.44	-20.63	-21.2	-4.26	-4.65	-6.24	-13.84	-15.73	-12.91	-21.56	-3.13	-4.76	-16.97	-5.98	-7.42	-6.5	-32.19	-3.05	-29.88	-15.57	-16.31	-30.54	-12.57	-7.98	-11.55	-22.07	-7.83
ATP4B	-45.75	-27.37	-44.91	-28.98	-27.46	-46.27	-16.61	-51.48	-13.87	-42.65	-38.57	-21.03	-57.21	-15.32	-7.96	-24.96	-36.29	-44.43	-18.64	-31.61	-15.66	-55.49	-21.64	-30.79	-59.76	-54.87	-12.51	-23.97	-46.48	-21.55
ATP5A1	-24.02	-16.89	-25.66	8.12	-16.6	-37.13	-10.48	5.88	-9.07	-23.97	-31.18	-28.65	-27.26	-15.2	-8.74	-17.46	-25.39	-42.37	-8.68	-32.15	-13.96	-31.12	7.82	-23.52	-30.63	-33.48	-23.04	-17.32	-33.63	-35.16
ATP5B	-22.45	-17.22	-45.22	-23.36	-27.46	-36.94	-14.98	2.57	-14.73	-21.23	-38.09	-11.79	-48.15	-7.42	-8.53	-18.14	-23.33	-35.22	-23.78	-55.66	-13.1	-27.19	-24.5	-25.53	-24.51	-31.45	-9.03	-19.62	-56.38	-23.39
ATP5C1	3.35	-8.42	-20.07	-3.06	-10	-22.82	-4.88	-6.52	-14.21	-7.83	-13.06	-1.11	1.06	1.79	2.23	3.91	-3.31	-0.37	-8.09	-21.95	-0.07	-25.56	2.48	2.4	-38.17	19.51	-13.01	15.72	-43.53	-12.13
ATP5D	-27.78	-31.12	-27.32	-3.92	-27.99	-35.32	-4.41	-16.52	-27.44	-12.84	-35.42	-23.36	-48.07	-9.06	-1.57	-11.17	-24.15	-41.8	1.96	-43.91	-11.89	-50.61	-25.08	-22.15	-66.49	-23.63	-28.4	-25.07	-38.95	-8.94
ATP5E	-26.3	-12.41	-32.61	-23.54	-24.61	-37.1	1.56	-38.64	-25.07	-15.96	-23.29	-16.16	-21.33	-8.04	-9.07	-10.06	-32	-40.52	-11.22	-28.26	-10.7	-34.39	-23.76	-12.25	-49.15	-28.25	-11.53	-26.33	-49.4	-31.65
ATP5F1	-47.84	-36.97	-48.05	-44.34	-46.44	-50.84	-18.69	-50.97	-36.64	-42.95	-53.21	-34.07	-46.09	-26.38	-15.33	-27.05	-41.68	-54.48	-27.81	-67.11	-18.21	-71.94	-47.08	-35.41	-64.92	-53.93	-39.31	-41.22	-62.49	-39.17
ATP5G1	-33.69	-28.33	-32.98	-22.41	-22.97	-37.09	-8.01	-27.39	-15.46	-28.78	-28.54	-1.43	-9.86	-15.99	-1.8	-14.36	-26.02	-40.4	-23.13	-49.3	-24.03	-32.53	-25.05	-27.04	-56.93	-26.34	-23.37	-23.04	-37.27	-19.42
ATP5G2	-39.05	-23.78	-37.75	-29.02	-45.82	-40.59	-2.99	-46.53	-27.31	-23.32	-38.79	-23.41	-49.74	-24.68	-14.99	-17.66	-22.27	-44.87	-12.06	-41.21	-27.06	-45.98	-28.94	-1.72	-59.1	-48.06	-32.07	-27.35	-53.21	-37.78
ATP5G3	-7.94	-5.17	-15.21	-8.28	-28.06	-37.64	-7.65	-17.36	-12.51	-10.55	5.82	-16	-19.4	11.84	1.82	2.3	-15.36	-17.97	-9.01	-32.44	-6.69	-52.86	-7.14	3.91	-37.45	-13.63	17.42	-12.78	-22.77	9.13
ATP5H	-23.34	-10.08	-28.37	8.88	-18.91	-26.36	4.65	10.69	-10.68	-13.86	-19.99	-2.57	-41.35	-2.03	-8.04	7.72	-11.53	-14.81	2.83	-36.34	-9.02	-38.49	-15.44	-10.93	-26.58	-0.74	-16.15	-6.87	-42.76	-22.52
ATP5I	10.56	-8.13	-16.1	-6.37	-6.45	-33.47	0.95	-4.64	-29.57	-12.14	-18.07	-9.97	-15.98	-5.77	-10.79	-16.09	-11.77	-17.16	-15.56	-45.05	-6.32	-16.2	-5.06	-7.12	-19.69	-17.44	-12.13	-3.35	-39.88	-23.1
ATP5J	-36.43	-25.63	-31.62	-32.93	-23.78	-29.55	-9.66	-43.08	-20.84	-31.3	-34.28	-17.75	-19.73	-17.92	-12.96	-18.64	-13.38	-26.91	-25.59	-28.38	-15.59	-48.4	-31.68	-18.63	-40.12	-31.66	-16.78	-29.45	-53.05	-31.89
ATP5J2	-34.83	-8.92	-24.7	-10.12	-23.77	-33.37	-8.63	-10.33	-8.74	-21.51	-29.29	-31.89	-35.34	-13.14	-10.98	-15.26	-20.52	-34.59	-17.28	-50.15	-10.2	-6.51	-26.46	-1.44	-43.17	-17.46	-6.78	-8.06	-23.72	-26.25
ATP5L	-29.37	-24.34	-39.05	-20.62	-21.23	-17.09	-5.5	-23.94	-6.1	-20.55	-36.15	-28.68	-28.16	-16.49	-13.61	-0.66	-17.39	-50.35	-8.11	-50.43	-19.32	-36.21	-17.68	-19.06	-38.3	-37.94	-26.44	-28.57	-33.03	-18.11
ATP5O	-45.68	-33.1	-43.41	-14	-33.91	-43.87	-17.11	-15.59	-28.77	-43.22	-35.33	-28.25	-48.73	-17.68	-13.96	-32.39	-26.4	-49.38	-14.63	-35.2	-14.93	-67.25	-21.65	-30.4	-69.68	-44.54	-27.55	-40.38	-63.33	-33.15
ATP5S	-6.07	-6.95	14.59	5.5	-16.61	5.14	-0.89	-5.03	0.57	-8.29	-0.81	11.86	2.7	4.26	1.38	4.4	-1.76	0.16	15.96	12.15	9.37	-30.79	21.52	-3.78	-0.7	17.23	5.32	6.91	-6.36	-2.58
ATP5SL	-17.51	-24.57	-18.44	-12.67	-20.15	-35.82	-10.95	-20.58	-11.2	-18.3	-42.64	-32.19	-57.8	-19.55	-2.3	-18.63	-13.13	-24.34	-22.2	-47.47	-7.38	-45.2	-26.18	-27.7	-68.14	-37.36	-21.39	-11.8	-25.97	-35.33
ATP6AP1L	-14.02	-12.06	-14.46	-12.7	-17.24	-19.84	-11.39	-25.33	-17.27	-11.78	-11.24	-6.74	-15.17	-6.06	-4.58	-6.97	-9.87	-20.38	-16.22	-35.86	-5.85	-31.22	-18.34	-7.63	-38.75	-35.19	-8.84	-12.18	-16.98	-15.13
ATP6V0A1	-26.78	-15.04	-25.2	-22.72	-28.01	-39.82	-13.71	-48.87	-20.8	-44.4	-34.51	-15.01	-48.24	-16.43	-10.5	-11.08	-31.24	-53.19	-14.08	-53.67	-20.64	-71.06	-38.64	-28.59	-35.31	-36.16	-24.25	-22.88	-58.85	-27.1
ATP6V0A2	-47.56	-28.22	-44.66	-29.88	-39.38	-53.54	-17.15	-49.51	-33.43	-36.08	-39.1	-22.24	-45.4	-15.06	-18.44	-23.32	-22.98	-46.95	-25.39	-63.55	-23.86	-64.94	-38.84	-29.62	-65.22	-37.92	-29.84	-23.85	-62.86	-40.62
ATP6V0A4	-30.36	-29.14	-37.87	-33.1	-35.45	-44.56	-8.54	-43.12	-29.53	-20.49	-45.33	-26.82	-49.56	-13.95	-16.27	-21.59	-33.47	-29.34	-24.87	-52.86	-17.7	-65.44	-29.18	-0.15	-59.68	-46.21	-22.59	-30.92	-54.32	-28.8
ATP6V0B	-32.77	-24.11	-26.3	-23.72	-40.44	-25.24	-12.75	-29.02	-18.02	-9.48	-39.65	-30.43	-24.39	-15.97	-9.93	-25.51	-30.51	-26.23	-30.7	-25.18	-15.8	-42.24	-31.34	-10.99	-19.05	-48.17	-11.19	-17.32	-39.5	-10.42
ATP6V0C	-1.68	-20.75	-6.35	-16.95	-21.11	-0.78	3.57	0.91	-16.97	-8.91	-26.08	-0.27	21.41	-16.76	-3.27	-16.35	-10.23	-16.31	-17.28	22.3	-5.69	3.02	-6.41	4.37	38.75	-18.72	-24.51	-16.83	-14.08	7.11
ATP6V0D1	8.16	5.34	-11.85	-6.99	-10.1	-8.93	-6.18	1.59	-22.61	11.71	-33.48	-21.13	7.3	-3.87	0.71	1.62	7.12	3.51	-5.91	15.59	7.23	6.84	5.67	19.55	-7.87	-29.71	11.45	-9.9	1.5	2.49
ATP6V0D2	-35.69	-32.37	-43.8	-28.91	-31.34	-39.58	-13.67	-49.42	-18.83	-30.15	-42.73	-27.09	-51.19	-13.22	-13.6	-24.55	-38.31	-37.26	-22.34	-49.61	-28.29	-71.02	-34.82	-30.98	-69.79	-46.5	-24.84	-32.68	-54.59	-30.48
ATP6V0E1	-29.2	-33.28	-29.76	-20.46	-30	-33.75	-7.38	-35.54	-32.82	-16.83	-28.02	-26.16	-32.83	-15.46	-4.22	-10.62	-19.54	-44.56	-12.19	-41.51	-17.33	-31.29	-9.72	2.74	-42.64	-44.1	-7.47	-22.16	-31.39	-17.09
ATP6V0E2	-16.18	-18.73	-33.29	-17.51	-28.26	-33.35	-2.3	-26.31	-18.87	-20.28	-29.34	-28.59	-43.28	-5.93	-10.8	-10.31	-15.68	-31.84	-13.6	-49.27	-15.1	-47.76	-23.18	-14.13	-40.67	-28.29	-21.94	-23.72	-42.66	-33.39
ATP6V1A	-15.89	-28.66	-24.22	-33.08	-18.77	-35.9	-12.92	-27.75	-20.47	-6.65	-37.16	-27.99	-27.55	-7.59	-4.71	-24.72	-22.75	-28.49	-20.95	-23.47	-6.61	-45.85	-17.16	-19.34	-5.44	-43.39	-23.06	-26.46	-47.36	-24.28
ATP6V1B1	-10.43	-23.32	-26.34	-14.42	-28.33	-23.46	-0.94	-24.05	-21.24	-22.11	-37.23	-0.85	-46.08	-17.28	-6.15	-9.5	-14.38	-33.89	-13.04	-36.42	-5.85	-47.13	-25.12	-13.11	-42.25	-22.68	-23.36	-13.91	-42.02	-14.97
ATP6V1B2	-0.43	-25.47	-41.84	-16.6	-20.64	17.02	-11.05	33.78	-20.09	0.2	-40.43	-13.76	44.44	-7.02	-2.48	-15.66	-30.59	-20.1	-11.32	10.64	-11.42	47.82	-8.78	-11.97	40.67	-27.64	-18.89	-13.75	-37.34	-20.91
ATP6V1C1	-13.66	-15.15	-13.02	-7.44	-16.68	-27.05	-1.49	-18.91	4.71	-14.07	-13.53	-12.12	-12.64	-5.63	-4.27	4.11	-14.87	-9.99	-9.62	-23.82	-7.69	-3.3	-14.96	-6.54	-23.08	-19.37	-1.43	-8.33	-10.42	-12.04
ATP6V1C2	4.14	-9.24	-21.9	-13.78	-17.16	-9.78	-4.89	-21.25	-5.41	-4.26	-11.28	3.62	-23.72	7.28	-5.19	0.35	-13.13	2.91	-8.13	-34.12	3.46	4.51	0	-3.9	-6.11	-4.23	-2.91	-5.7	-5.2	-11.14
ATP6V1D	-41.33	-33.73	-43.93	-34.22	-48.91	-52.86	-11.64	-55.93	-32.38	-26.2	-52.67	-26.99	-51.83	-26.99	-14.75	-27.12	-23.14	-46.41	-19.15	-57.02	-18.32	-65.68	-35.17	-28.16	-75.2	-42.6	-36.51	-44.6	-55.55	-47.51
ATP6V1E1	-22.05	-23.01	-28.48	-23.05	-34.43	-19.27	-9.12	-47.78	-16.42	-22.91	-34.26	-24.91	-41.82	-10.79	-3.79	-14.63	-30.19	-45.55	-16.58	-50.04	-12.04	-66.32	-28.59	-18.09	-41.05	-41.29	-34.04	-15.48	-59.28	-17.15
ATP6V1E2	-39.44	-31.91	-42.19	-42.89	-44.75	-36.69	-10.64	-51.42	-30.39	-41.3	-48.34	-20.25	-53.61	-17.06	-14.12	-22.65	-31.49	-42.22	-14.36	-47.29	-15.73	-64.74	-46.7	-32.34	-70.14	-43.16	-38.68	-32.19	-64.61	-39.74
ATP6V1F	-15.24	-20.08	-18.73	-12.12	-39.74	-21.92	-2.27	-28.45	-28.85	-6.2	-4.74	-8.03	-30.78	-9.16	-4.95	-0.49	-4.27	-40.77	-3.23	-13.9	-11.89	-45.3	-13.16	-7.14	-34.56	-33.42	-13.36	-12.53	-20.32	-25.8
ATP6V1G1	0.07	-18.91	-30.96	-20.7	-28.6	-33.22	0.46	-44.72	-32.99	-34.56	-23.75	-12.74	-39.19	-8.37	-7.13	-7.84	-12.32	-38.69	-13.93	-35.27	-9.65	-47.51	-31.17	10.57	-48.21	-40.06	-27	-18.45	-36.69	-31.62
ATP6V1G2	-39.02	-27.04	-36.2	-34.36	-35.24	-41.45	-7.7	-41.24	-24.63	-20.96	-48.07	-19.76	-39.49	-21.32	-11.06	-11.43	-32.6	-36.56	-26.51	-50.79	-12.99	-53.66	-39.46	-23.13	-35.14	-44.34	-24.2	-33.88	-49.3	-5.46
ATP6V1G3	-31.11	-23.01	-34.08	-7.86	-15.52	-19.86	-5.3	-15.4	-19.37	-31.18	-27.38	-20.34	-25.89	-2.13	-7.69	-0.92	-15.75	-35.12	-7.22	-36.45	-5.52	-54.8	-18.02	-7.84	-32.87	-22.96	-8.87	-6.38	-38.73	-34.02
ATP6V1H	-20.24	-24.61	-29.15	-21.61	-25.36	-29.46	-3.29	-36.45	-18.07	-26.89	-33.9	-18.31	-40.21	-13.45	-15.12	-4.23	-24.06	-34.73	-22.67	-43.27	-18.28	-28.6	-26.88	-8.62	-42.44	-35.63	-20.23	-16.98	-45.91	-31.34
ATP7B	-6.45	-13.47	-6.78	-11.88	-7.91	-17.04	-5.19	-16.89	6.28	-12.37	-12.81	4.44	-19.69	1.57	-5.12	0.98	-12.12	-7.72	-10.59	-12.58	-4.54	-4.55	-17.95	-10.43	-18.69	-19.41	-14.96	-9.76	-10.99	-8.88
ATP8A1	-40.77	-36.5	-44.27	-26.21	-37	-37.17	-6.28	-46.75	-27.99	-15.46	-36.56	-21.61	-50.48	-17.31	-12.18	-4.99	-21.8	-42.69	-15.46	-49.89	-10.32	-55.55	-30.72	-23.69	-57.41	-40.42	-14.4	-15.08	-41.84	-29.27
ATP8A2	-19.68	-31.82	-29.31	-21.63	-33.64	-47.97	-7.64	-43.12	-9.36	-19.69	-35.64	-26.89	-33.24	-5.07	-13.71	-22.26	-30.23	-44.2	-17.36	-47.61	-18.71	-57.09	-34.17	-22.27	-39.42	-29.73	-11.03	-19.7	-61.99	-35.78
ATP8B1	-36.33	-22.94	-43.06	-20.88	-30.72	-40.25	-14.98	-41.2	-17.25	-31.93	-32.09	-31.07	-38.65	-5.73	-9.15	-15.91	-38.17	-35.46	-24.84	-59.5	-22.22	-66.61	-24.21	-24.53	-51.92	-51.08	-18.33	-12.05	-55.58	-34.39
ATP8B2	-47.56	-38.07	-52.59	-41.81	-50.53	-56.72	-15.33	-54.18	-36.51	-45.82	-50.87	-37.14	-60.87	-25.25	-20.91	-27.58	-40.63	-54.38	-31.88	-70.27	-30.45	-68.07	-46.98	-38.73	-69.35	-57.63	-35.57	-39.54	-64.82	-46.98
ATP8B3	-17.91	-19.06	-20.35	-0.52	-35.99	-30.09	-8.67	-30.46	-12.53	-15.72	-30.99	-13.97	-33.57	-6.13	-9.55	-7.01	-16.26	-28.75	-20.59	-38.58	-9.46	-53.01	-28.54	-19.55	-52.28	-39.17	-16.77	-22.87	-33.82	-20.89
ATP8B4	-6.4	2.99	-28.01	-3.44	-11.97	-3.82	3.18	-26.04	-26.02	-21.19	-25.9	-16.18	-23.74	0.43	-1.77	-13.49	-24.8	1.64	2.65	-24.72	-3.67	-32.77	-10.38	-7.42	-32.98	-12.45	-12.16	-0.77	-33.84	-20.49
ATP8B5P	-12.7	-15.66	-19.97	-15.39	-19.05	-20.7	-6.83	-22.07	-13.94	-16.25	-12.93	-13.84	-23.5	-5.47	-3.03	-9.22	-16.13	-20.59	-14.24	-28.16	-12.05	-30.88	-15.82	-13.29	-28.85	-23.25	-13.76	-12.89	-26.38	-19.36
ATP9A	-4.15	-12.71	-15.47	2.68	-25.11	-26.85	3.44	-13.76	-19.62	-21.22	-11.78	-8.04	-26.13	-0.24	-4.34	-8.69	-26.89	-36.78	-4.52	-14.83	-4.16	-26.19	-21.08	-11.6	-28.98	-29.5	1.18	-14.21	-27.43	-12.05
ATP9B	-28.74	-16.29	-20.58	-23.01	-21.84	-41.21	-7.51	-29.02	-14.1	-22.03	-39.09	-8.12	-25.37	-14.41	-6.23	-4.11	-14.2	-19.68	-6.97	-52.67	-11.52	-40.44	-21.77	-15.21	-46.68	-22.05	-11.62	-18.27	-23.57	-16.09
ATPAF1	-22.21	-12.65	-28.84	-14.42	-28.4	-29.1	-8.76	-37.86	-23.12	-28.55	-27.05	-22.08	-26.45	3.75	-8.69	-7.38	-17.4	-43.56	-18.2	-46.84	-12.22	-55.53	-35.23	-30.67	-54.14	-40.6	-24.34	-21.66	-44.69	-19
ATPAF2	-41.35	-28.92	-35.83	-33.6	-45.4	-43.8	-19.86	-51.69	-20.43	-41.83	-48.94	-28.65	-59.61	-16.12	-8.9	-27.29	-29.64	-55.16	-35.92	-61.83	-19.35	-57.95	-32.97	-32.59	-65.68	-51.66	-22.07	-29.02	-46.4	-31.27
ATPIF1	-37.95	-37.4	-45.64	-33.31	-48.58	-50.34	-17.11	-50.11	-31.43	-44.08	-41.79	-31.22	-56.88	-25.14	-13.87	-25.33	-37.85	-51.13	-29.24	-47.31	-23.53	-68.11	-46.16	-36.98	-62.65	-46.49	-34.44	-38.95	-61.6	-45.07
ATR	-58.2	-44.77	-62.19	-35.24	-39.76	-63.45	-24.23	-32.71	-27	-18.05	-47.31	-54.58	-47.22	-16.39	-1.73	-21.85	-50.25	-47.02	-28.66	-69.35	-26.33	-77.04	-43.32	-34.18	-48.7	-71.14	-27.95	-26.27	-66.13	-30.47
ATRN	-18.07	-17.66	-23.43	-24.32	-13.3	-29.53	-12.1	-25.03	-21.61	-24.3	-18.86	-14.68	-29.67	-12.33	-1.73	-9.49	-13.78	-15.18	-18.5	-20.33	-17.06	-20.25	-19.55	-20.67	-26.7	-18.87	-15.55	-12.66	-26.23	-17.73
ATRNL1	-30.04	-27.55	-38.69	-39.56	-30.15	-41.78	-14.13	-36.65	-32.6	-18.79	-32.81	-28.84	-48.77	-13.91	-8.48	-15.21	-28.65	-31.91	-17.39	-44.14	-18.18	-68.27	-32.74	-29.32	-51.61	-27.72	-34.83	-25.52	-24.57	-24.16
ATXN1	-36.19	-17.55	-20.22	-32.65	-28.82	-52.5	-12.65	-38.5	-23.32	-23.36	-46.95	-30.26	-49.8	-18.57	-11.69	-12.16	-22.94	-44.03	-30.8	-56.55	-20.41	-44.98	-35.64	-15.73	-37.89	-49.87	-16.68	-20.51	-51.5	-37.68
ATXN10	11.79	14.24	-18.24	-15.54	-29.83	10.29	8.57	-23.71	-5.47	-3.86	0.21	8.29	-41.71	11.93	4.34	-3.03	-4.97	15.51	22.52	17.82	13.57	-13.05	0.17	0.75	-20.84	-13.12	13.36	1.68	-15.77	-4.09
ATXN2	-38.71	-37.8	-53.74	-41.52	-50.13	-53.43	-19.75	-56.03	-32.63	-45.67	-51.44	-39.15	-61.83	-23.08	-14.17	-19.9	-40.64	-54.66	-35.15	-66.88	-20.16	-65.49	-39.56	-40.95	-63.5	-52.02	-32.53	-41.59	-56.42	-46.66
ATXN3	-19.86	8.08	-7.99	-14.36	-22.03	-30.16	-9.19	-7.8	-21.76	-19.81	-19.3	-9.98	-33.83	-0.29	5.66	-0.07	-0.73	3.92	-19.35	-22	-9.05	-49.51	-23.18	6.55	-42.71	-13.34	-13.14	8.94	-33.78	-2.87
ATXN7	-15.99	-12.44	-11.35	-26.83	-18.84	-32.72	-9.7	-24.45	-21.97	-23.48	-24.86	-25.53	-31.04	-11.48	-6	-21.32	-10.6	-28.87	-26.75	-48.74	-15.66	-51.65	-3.55	-25.07	-38.32	-23.83	-14.06	0.33	-39.39	-16.83
ATXN7L1	-9.26	-19.38	-23.72	-9.27	-26.27	-11.42	6.2	-16.9	5.95	-10.45	-26.98	-5.89	-34.46	-11.45	-1.46	-8.34	-21.89	-38.32	-5.78	-39.41	-1.7	-45.73	-36.56	-11	-49.29	-44.01	-4.49	-21.71	-27.63	-9.05
AUH	-20.3	-16.85	-18.97	-12.44	-27.23	-24.69	-1.88	-29.84	1.94	-30.91	-18.24	-12.84	-29.54	-4.9	-10.03	-13.82	-25.62	-34.06	-4.75	-35.96	9.35	-39.91	-15.55	-26.03	-30.21	-23.3	-21.39	-17.71	-39.22	-18.51
AUP1	-29.91	-16.42	-20.86	-23.17	-9.38	-27.81	-3.31	-24.21	0.46	-3.42	-23.47	-8.67	-16.27	-13.91	0.67	-14.11	-17.15	-32.29	-24.89	-27.46	-5.03	-37.06	-27.61	-7.28	-15.22	-47.53	-3.08	-11.63	-29.33	4.7
AURKA	12.91	-20.23	-5.27	20.25	13.51	1.95	0.3	3.94	-3.11	15.95	-12.32	-28.83	-5.17	10.51	-5.65	14.26	-22.33	-10.17	13.82	-27.65	-2.31	13	-7.78	3.07	15.02	-30.82	-5.31	7.16	10.09	0.02
AURKAIP1	-25.83	-24.35	-31.72	-13.62	-31.43	-44.82	-8.58	-23.79	-19.61	-34.69	-47.34	-13.06	-43.24	-23.02	-3.47	-17.66	-15.1	-47.53	-20.43	-43.64	-17.44	-45.51	-29.02	-25.37	-32.55	-42.05	-35.15	-26.23	-45.7	-31.61
AURKB	23.04	-2.1	3.46	-3.31	-6.1	18.94	-1.89	-6.27	-13.79	20.45	12.49	20.49	33.98	5.34	6.91	5	24.02	12.28	4.48	43.05	-9.15	43.18	-4.09	18.69	21.22	-2.81	0.84	4.54	-0.98	3.34
AURKC	-20.41	-27.63	-39.8	-33.28	-32.46	-37.88	-6.22	-38.15	-19.84	-23.01	-28.05	-13.84	-29.88	-13.93	-16.64	-5.04	-24.53	-26.45	-10.15	-24.04	-16.72	-53.52	-37.78	-28.14	-40.34	-38.08	-21.4	-21.67	-42.9	-30.45
AUTS2	-32.46	-25.55	-37.69	-21.83	-35.34	-35.31	-17.94	-30.86	-18.12	-22.87	-30.64	-13.34	-20.51	-9.76	-5.49	-22.57	-22.7	-38.96	-15.81	-46.61	-3.64	-60.78	-26.07	-21.29	-51.65	-49.38	-24.15	-19	-39.88	-22.8
AVEN	-37.02	-30.02	-45.44	-33.69	-41.41	-44.08	-12.14	-46.6	-19.62	-24.51	-36.99	-22.24	-51.13	-14.15	-7.04	-20.47	-35.65	-44.48	-19.75	-58.32	-25.23	-61.65	-40.94	-19.54	-49.73	-42.82	-26.43	-27.58	-31.67	-35.22
AVIL	-29	-35	-40.08	-28.16	-47.18	-45.17	-15.15	-37.68	-19.21	-34.95	-45.04	-29.87	-35.48	-10.74	-14.84	-19.12	-34.84	-39.22	-13.42	-55.84	-19.28	-75.3	-33.08	-33.26	-66.71	-42.52	-21.69	-21.61	-56.28	-35.8
AVL9	-9.94	-7.58	-11.05	-9.26	-10.62	-10.98	-2.85	-12.15	-6.97	-7.15	-9.49	-7.01	-12.94	-5.51	-3.82	-6.07	-8.47	-12.36	-5.13	-13.66	-6.95	-14.83	-10.08	-7.67	-14.34	-9.39	-7.95	-7.98	-12.53	-8.59
AVP	-7.17	-14.46	-13.6	-19.41	-21.18	-11.21	0.59	-19.06	-13.12	1.72	-10.65	6.04	-14.36	-15.51	4.3	-11.34	10.31	-7.5	-12.68	-25.95	-11.95	-2.56	-3.55	-5.64	-19.51	-21.14	-8.18	-22.3	-20.13	11.09
AVPR1A	-19.73	-15.34	-36.68	-17.07	-18.09	-37.12	-10.09	-31.06	-21.77	-17.17	-3.37	-19.85	-44.61	-16.92	-2.93	-14.26	-20.69	-23.47	-18.98	-34.94	-13.19	-31.72	-11.4	-17.04	-36.04	-25.95	-14.24	-1.47	-34.38	-27.27
AVPR1B	-19.1	-18.51	-26.61	-22.02	-11.67	-28.56	-7.22	-30.4	-14.84	-13.3	-22.35	-9.05	-22.87	-14.95	-1.38	-8.34	-0.44	-15.38	-17.69	-25.57	4.37	-23.02	-21.99	-7.22	-20.39	-17.89	-17.64	-17.83	-24.71	-16.45
AXDND1	-24.66	-15.96	-26.76	-21.63	-25.44	-16.02	-9.04	-22.11	-28.94	-16.9	-27.69	-25.19	-22.39	-8.68	-6	-16.06	-17.92	-21.82	-19.63	-47.33	-20.93	-19.1	-27.87	-18.45	-44.01	-30.08	-11.27	-5.72	-32.59	-6.84
AXIN1	-41.22	-35.98	-38.7	-40.52	-46.73	-49.56	-12.49	-52.73	-20.81	-37.19	-34.05	-28.46	-45.11	-12.4	-16.69	-17.27	-26.73	-53.59	-18.73	-62.42	-15.59	-56.99	-45.71	-36.05	-66.81	-50.47	-38.32	-32.85	-62.26	-38.57
AXIN2	-14.94	1.6	-12.91	-4.84	-5.09	-19.33	-0.06	-14.65	-9.46	-8.44	-19.89	-0.41	-16.8	9.34	-2.48	1.01	-18.61	-28.22	-9.93	-33.36	10.66	-42.87	-15.65	-5.58	-4.09	-14.58	-6.33	5.29	-30	-7.53
AXL	-56.92	-7.98	-34.76	-26.14	-49.2	-92.2	-13.17	-16.52	-47.4	-42.06	-80.92	-35.48	-62.35	-22.91	-3.44	-5.53	-30.4	-56.33	-14.29	-113.32	-7.66	-89.07	-52.47	-32.66	-132.23	-85.08	-39.68	-40.67	-67.88	-36.64
AZGP1	-42.38	-27.61	-30.33	-39.37	-45.59	-53.8	-4.01	-54.13	-28.8	-32.13	-39.49	-22.2	-52.51	-27.4	-16.91	-10.2	-27.46	-39.03	-18.31	-54.37	-18.07	-68.83	-37.99	-31.62	-66.81	-47.11	-26.43	-35.8	-64.24	-39.55
AZI1	27.86	-4.93	6.24	4.65	0.15	20.8	11.38	-8.13	2.08	14.87	-6.82	-0.3	-24.36	11.98	8.85	19.5	15.61	-1.11	-1.28	-8.36	-2.64	-9.95	-10.83	13.84	-13.66	-14.99	1.64	7.67	1.8	4.3
AZI2	-20.61	-10.39	-19.02	-10.71	-21.45	-16.92	-7.57	-18.41	-1.39	-23.82	-9.04	-13.17	-20.64	-15.75	-1.46	-17.84	-12.56	-29.5	-3.05	-16.29	4.37	-31.3	-29.03	-13.4	-45.47	-28.9	-17.23	-25.8	-26.7	-11.49
AZIN1	5.11	-5.87	-19.3	-14.36	-7.89	2.89	-3.23	-16.63	-12.68	-21.23	0.24	-27.02	-24.19	-0.08	-1.86	-3.26	9.57	2.25	3.84	-14.03	8.11	-29.28	-3.95	-30.81	-23.88	-14.13	-9.98	2.32	-12.03	-22.91
AZU1	-2.17	-3.24	-10.57	-5.94	-21.01	-11.95	6.64	-14.94	-11.15	0.61	-14.26	-7.83	-20.02	-3.53	-2.06	3.15	-5.87	4.3	-4.64	-26.74	-14.64	-45.1	-13.86	-16.14	-18.77	-7.11	-10.94	-13.59	-34.34	-5.83
B2M	-24.19	-21.23	-33.63	-6	-9.61	-26.93	-3.06	-26.17	-1.9	-40.62	-27.94	-10.4	-35.35	-11.23	3.01	-13.37	0.56	16.23	23.19	-19.95	7.64	-44.3	-15.86	-22.14	-48.12	-18.17	-15.62	-7.36	-32.38	-33.06
B3GALNT1	-41.87	-23.71	-37.46	-10.28	-19.29	-41.23	-8.64	-46.08	-22.77	-34.25	-35.29	-28.13	-44.45	-9.52	-7.93	-3.55	-25.22	-37.1	-5.35	-41.49	-16.93	-54.59	-16.78	-28.65	-61.55	-32.57	-17.71	-16.95	-51.02	-32.43
B3GALNT2	0.07	-17.19	5.48	13.06	-5.83	-8.12	13.09	-0.55	4.87	-0.38	-16.85	-2.28	-2.96	2.54	5.05	-0.3	14.81	-5.63	-12.02	-13.6	17.8	7.43	-2.59	0.59	-37.31	-14.25	11.52	10.15	-4.57	-0.3
B3GALT1	-30.34	-31.73	-35.08	-27.43	-35.52	-37.63	-7.85	-36.41	-28.43	-28.46	-26.35	-26.73	-39.13	-14.75	-9.93	-17.36	-32.98	-47.4	0.45	-58.95	-8.63	-49.74	-19.54	-21.01	-51.85	-47.09	-11.3	-25.73	-52.81	-31.93
B3GALT2	-3.19	-12.59	-21.46	6.19	-20.66	-37.05	-1.83	-25.93	-31.54	-25.6	-17.87	-23.2	-16.66	0.55	-1.32	-10.21	-11.24	-13.51	-7.04	-32.68	-1.55	-18.98	-10.18	-21.43	-37.41	-27.22	-14.82	-13.51	-34.93	-27.33
B3GALT4	-18.02	-17.96	-30.39	-12.3	-25.61	-29.93	0.35	-18.25	5.99	-31.48	-23.73	-21.25	-26.83	-13.75	-3.73	-19.83	-11.6	-31.39	1.16	-30.57	13.52	-62.98	-30.71	-15.77	-45.47	-40.91	-18.54	-15.24	-56.51	-28.25
B3GALT5	-6.26	-7.52	-17.96	-27.76	-16.57	-26.16	-6.09	-46.56	-26.92	-22.88	-39.95	-15.06	-45.57	-6.47	-14.91	-12.99	-22.77	-42.32	-11.3	-44.62	-22.15	-51.73	-20	-8.63	-55.06	-29.18	-12.78	-24.39	-51.32	-31.79
B3GALT6	-18.42	-23.15	-30.58	-24.43	-21.78	-24.82	16.05	-30.58	-18.85	3.98	-36.88	-2.72	-17.3	-25.76	-7.73	-22.12	-17.91	-40.76	-11.31	-20.68	-7.77	-38.02	-20.22	8.93	-48.77	-35.33	-15.29	-36.22	-30.51	28
B3GALTL	-17.55	-17.23	-20.07	-13.89	-30.14	-31.09	-8.39	-19.2	-23.45	-5.37	-24.39	-29.28	-46.63	-2.08	-7.44	-6.38	-15.56	-27.26	-14.86	-51.3	-4.51	-25.61	-17.52	-8.24	-53.02	-29.83	-10.81	-12.07	-38.93	-21.87
B3GAT1	-46.97	-28.84	-49.07	-34.01	-48.21	-45.63	-15.34	-44.28	-28.09	-32.89	-37.96	-27.91	-51.77	-19.37	-8.76	-28.11	-27.38	-46.99	-25.28	-55.37	-16.44	-68.57	-33.08	-32.99	-64.66	-31.57	-25.49	-17.23	-59.07	-39.88
B3GAT2	-16.59	-17.47	-24.68	-4.42	-9.64	-24.52	-8.6	-3.44	-11.38	-17.86	-15.5	-16.53	-15.25	-5.33	4.82	-18.14	-11.98	-20.55	-18.84	-29.51	-1.32	-17.14	-6.21	-16.7	-33.84	-30.19	-1	1.15	-31.04	9.38
B3GAT3	-2.43	4.73	-2.42	-0.93	-6.8	-10.11	-9.75	-14	-4.77	-1.35	-18.1	-14.22	-13.43	-12.06	-5.84	-2.07	5.07	1.88	-5.65	-13.99	-12.38	-5.16	3.8	6.84	-24.57	1.48	-0.5	2.53	-20.67	2.9
B3GNT1	-21.8	-22.5	-40.09	-28.59	-30.59	-26.72	-6.14	-40.11	-31.37	-27.13	-48.62	-22.75	-45.34	-11.1	-4.04	-16.17	-20.45	-25.18	-4.71	-50.69	-25.56	-54.92	-35.88	-22.35	-38.59	-36.52	-12.25	-5.33	-45.07	-29.67
B3GNT2	-30.59	-10.86	-28.22	-26.31	-34.62	-41.05	-14.99	-27.62	-26.17	-26.67	-23.75	-26.71	-37.98	-13.56	-12.36	-18.34	5.84	-39.99	-24.93	-49.55	-19.22	-53.57	-24.3	-20.61	-45.18	-29.72	-5.33	-22.39	-46.28	-22.07
B3GNT3	-19.82	-9.51	-36.34	-19.1	-26.17	-39.36	1.06	-33.55	-19.52	-12.78	-25.82	-10.86	-23.04	-7.23	-7.47	-12.05	-11.04	-15.79	-23.57	-54.13	-18.32	-55.73	-15.16	2.76	-24.86	-31.25	-7.43	-14.22	-47.02	-10.85
B3GNT4	-26.68	-2.82	-27.35	-14.5	-33.66	-39.89	-12.07	-27.4	-18.5	-26.07	-31.94	-28.23	-48.76	-7.44	-2.78	-17.04	-27.57	-25.25	-26.57	-40.01	-6.44	-55.51	-30.95	-30.15	-45.12	-40.75	-18.41	-19.53	-52.66	-14.27
B3GNT5	-13.71	-5.51	-15.68	3.24	-27.24	-11.43	-0.42	17.63	-12.34	-15.89	-2.13	-12.7	-14.43	3.31	-3.29	-11.9	-0.28	-13.78	-10.79	-2.96	-4.67	-42.79	-12.18	7.06	-5.77	-13.23	-4.26	15.27	-25.09	-20.41
B3GNT6	-26.66	-20.03	-31.17	-15.37	-19.37	-19.17	3.77	-22.84	-16.03	-13.11	-36.93	5.79	-35.18	-20.71	-0.17	-16.41	-12.95	-33.54	-6.27	-40.86	-14.3	-52.7	-26.01	-11.37	-29.77	-30.66	-22.47	-17.31	-50.07	0.35
B3GNT7	-21.7	-21.94	-26.45	-10.75	-19.86	-38.34	-6.35	-15.71	-4.02	-24.63	-23.53	-19.56	-20.71	-3.21	-3.92	0.15	-27.34	-27.14	4.07	-18.52	18.23	-35.7	-33.27	-28.12	-20.53	-9.33	-2.86	-30.42	-42.72	1.4
B3GNT8	-32.96	-26.93	-44.59	-28.72	-22.87	-14.72	-9.52	-35.86	-16.77	-23.45	-28.98	-20.17	-14.82	-13.61	-8.38	-23.87	-13.03	-45.88	-27.28	-35.21	-4.66	-40.48	-23.49	-18.85	-37.59	-36.8	2.12	-27.35	-40.89	0.05
B3GNTL1	-35.2	-27.6	-24.88	-33.63	-34.39	-32.57	-10.12	-39.81	-12.15	-35.42	-28.14	-9.71	-42.31	-18.78	-8.93	-13.68	-26.89	-38.74	-22.66	-40.48	-14.06	-40.41	-26.16	-26.9	-41.08	-37.09	-29.18	-23.11	-47.03	-35.46
B4GALNT1	-27.91	-18.27	-28.51	-23.28	-12.83	-32.16	-7.9	-33.98	-11.91	-16.55	-17.11	-20.24	-30.18	-1.01	-6.18	-13.68	-22.96	-36.25	-22.43	-42.04	-10.9	-36.82	-28.7	-17.3	-44.65	-37.96	2.65	-22.71	-40.77	-17.13
B4GALNT2	11.11	-3.3	5.98	-3.36	-9.51	-26.8	-8.29	-29.6	-4.23	-16.59	-19.34	-11.45	-11.19	-8.02	-1.84	-11.99	-0.02	-27.62	14.2	-33.46	4.69	-26.03	-4.44	-15.82	-23.98	-10.57	12.03	3.81	-30.62	-16.05
B4GALNT3	-2.04	-20.81	-26.94	2.36	-30.87	-31.15	-0.55	-17.02	-1.7	-0.26	-24.61	-22.27	-30.32	-2.33	-1.49	-3.63	3.6	-33.02	-10.11	-28.39	9.85	-23.37	-8.85	-10.37	-14.59	-37.76	2.55	-19.01	-15.98	-17.35
B4GALNT4	-27.09	-10.06	-23.17	-20.34	-23.37	-27.31	-4.82	-48.16	-26.31	-26.8	-38.51	-24.4	-37.94	-1.89	-15.97	-3.93	-14	-11.76	-3.92	-35.3	-15.05	-53.75	-42.28	-3.66	-45.03	-28.17	-28.26	-23.58	-35.02	-33.85
B4GALT1	-11.9	-15.62	-20.66	-12.21	-20.49	-18.7	-4.28	-25.64	-19.22	-15.66	-19.59	-17.53	-31.88	3.64	-8.72	-2.58	-19.27	-23.25	-9.92	-44.78	-2.88	-31.2	-16.99	-1.71	-39.27	-23.48	-5.74	-6.42	-35.21	-9.06
B4GALT2	-7.52	-13.96	-34.12	-24.67	-33	-32.56	-2.48	-32.54	-16.73	-16.18	-35.6	-7.42	-27.81	0.12	-8.72	-18.78	-18.87	-36.84	-8.82	-34.82	-18.36	-44.9	-24.58	-27.67	-27.78	-32.26	-9.23	-11.01	-35.63	-21.38
B4GALT3	-12.22	-9.88	-18.45	-22.16	-28.06	-24.53	3.71	-32.26	-11.54	-19.12	-26.45	-22.18	-10.21	-4.84	-8.32	-10.31	-4.53	-12.84	-1.08	-28.03	-9.63	-38.11	-10.67	-0.62	-22.34	-23.39	-4.64	9.16	-25.58	-22.51
B4GALT4	-31.34	0.78	-6.9	-3.43	-22.11	-40	-11.16	-24.21	-25.52	-30.94	-34.17	-12.16	-30.17	3.5	-8	-18.56	-10.58	-19.54	-15.58	-42.26	-14.11	-35.84	-27.87	-2.27	-54.53	-34.6	-13.63	-13.02	-44.18	-21.94
B4GALT5	-31.74	-24.25	-40.86	-25.01	-17.46	-44.1	-7.11	-37.42	-20.42	-9.56	-34.16	-20.9	-25.83	-22.37	-12.73	-16.86	-20.8	-36.91	-19.38	-40.55	-18.79	-52.83	-25.45	10.37	-36.6	-34.65	-22.68	-21.44	-43.8	-12.5
B4GALT6	-32.25	-31.85	-23.59	-30.7	-18.8	-32.26	-11.78	-44.23	-23.67	-30.43	-21.94	-24.36	-46.24	-19.69	-9.92	-6.4	-25.13	-32.66	-6.98	-38.23	-9.22	-42.32	-29.7	-24.22	-36.39	-25.09	-29.46	-26.4	-48.87	-40.47
B4GALT7	9.21	-15.79	-9.91	1.25	-22.44	-4.64	-0.46	-9.78	-4.06	-5.5	-12.32	-14.67	-11.45	6.73	-2.75	1.82	3.95	-10.69	6.53	-33.84	-3.85	-18.61	3.7	4.5	-32.09	-24.2	-0.24	-1.36	-20.89	-0.72
B9D1	-45.22	-25.78	-30.53	-21.58	-31.6	-44.3	-16.42	-40.48	-31.1	-22.29	-15.78	-29.95	-54.59	-12.03	-6.18	-13.72	-20.62	-42.45	-29.28	-58.45	-22.73	-69.94	-21.56	-17.42	-66.3	-44.17	-18.26	-29.31	-41.05	-15
BAAT	-32.4	-25.72	-34.57	-18.16	-29.09	-43.8	-9.71	-23.9	-26.04	-22.75	-19.63	-10.97	-32.41	-8.17	-2.75	-12.47	-17.78	-34.89	-8.03	-46.3	-5.64	-39.25	-28.87	-20.16	-49.1	-36.62	-13.42	-5.61	-52.13	-35.37
BACE1	-48.17	-24.78	-43.97	-30.8	-45.09	-48.81	-10.86	-31.07	-6.55	-34.41	-41.65	-19.25	-54.08	-7.38	-10.95	-22.94	-35.32	-51.02	-29.38	-64.03	-21.71	-78.06	-38.65	-33.39	-66.17	-48.17	-32.51	-29.53	-48.17	-40.32
BACE2	-16.26	-25.87	-31.51	-8.05	-39.86	-25.29	-14.53	-24.44	-21.67	-36.79	-24.62	-24.5	-35.96	-10.4	2.29	-7.5	-34.86	-42.83	-17.52	-16.72	1.69	-54.91	-15.6	-20.69	-35.3	-16.66	-15.09	-15.69	-51.49	-16.53
BACH1	-20.21	-18.03	-26.77	-10	-26.62	-9.56	-11.25	-9.56	-28.34	-11.18	-13.43	-15.63	-38.6	-6.89	-4.03	-17.83	-30.07	-44.96	-10.86	-53.48	-12.31	-36.79	-18.62	-24.62	-54.53	-28.97	-10.14	-14.77	-41.7	-32.48
BACH2	-7.02	-25.75	-26.27	-2.8	-33.17	-39.16	0.82	-17.09	-18.4	-25.42	-29.91	-27.81	-33.37	0.93	6.99	-20.6	-20.26	-40.01	-18.16	-46.57	3.08	-51.72	-10.64	-15.79	-53.71	-28.36	-10.93	-2.46	-45.88	-21.41
BAD	-38.48	-35.17	-44.14	-35.42	-29.99	-39.18	-11.29	-56.12	-29.87	-44.61	-36.86	-23.52	-49.24	-20.5	-12.19	-30.65	-39.86	-49.52	-18.03	-60.27	-21.55	-64.34	-35.73	-24.12	-55.68	-48.22	-26.32	-38.57	-54.84	-13.5
BAG1	-32.21	-20.16	-43.01	-14.83	-29.17	-33.41	-9.97	-41.09	-24.72	-32.22	-40.83	-14.27	-54.76	-13.5	-2.85	-23.03	-12.67	-43.92	-21.06	-40.03	-14.66	-62.77	-29.94	-19.16	-52.64	-54.52	-21.57	-15.87	-55.74	-16.55
BAG2	-31.93	-24.26	-32.05	-21.33	-40.5	-19.59	-6.48	-33.37	-24.27	-25.46	-18.5	-16.13	-24.6	-21.02	-15.54	-22.87	-21.89	-29.21	-9.92	-48.77	-12.87	-55.81	-35	-27.54	-57.82	-37.52	-31.39	-19.26	-42.46	-24.14
BAG3	-25.16	-26.07	-33.76	-13.92	-31.16	-45.78	-10.51	-27.17	-19.22	-25.32	-34.68	-19.62	-37.72	-0.22	-3.7	-21.28	-22.89	-47.98	-16.27	-43	-6.27	-42.82	-37.74	-12.82	-14.6	-46.51	-6.18	-12.59	-38.95	-23.8
BAG4	-15.78	-28.62	-43.03	-33.22	-43.63	-34.48	-10.58	-37.88	-25.69	-31.12	-20.6	-27.31	-46.14	-22.68	-2.37	-13.06	-24.13	-52.28	-13.1	-49.49	-10.78	-64.85	-32.28	-25.34	-48.48	-30.82	-32.95	-21.61	-53.25	-26.55
BAG5	-11.74	13.09	-5.27	13.78	-17.6	-7.46	-6.25	7.61	-11.17	8.15	22.39	-15.72	-12.48	11.64	5.56	11.01	0.48	-3.98	-1.22	-28.13	17.21	-44.43	9.51	-15.71	-5.87	-12.09	14.27	5.41	-24.05	0.76
BAG6	-35.88	-22.65	-39.44	-24.56	-33.12	-35.65	-12.23	-9.66	-18	-21.58	-24.6	-33.52	-32.8	-18.01	-0.11	-6.64	-28.65	-43.61	-25.52	-51.11	4.23	-39.87	-26.15	-22.09	-45.92	-31.97	-20.02	-25.21	-40.92	-24.05
BAHD1	-43	-18.15	-30.64	-16.02	-31.52	-31.88	-16.66	-27.29	-26.94	-30.32	-40.9	-24.04	-47.39	-10.49	-13.81	-25.6	-10.6	-26.6	-29.12	-62	-12.7	-63.19	-25.86	-17.24	-51	-41.56	-14.25	-25.08	-45.9	-26.37
BAI1	-17.66	-15.39	-23.84	-19.41	-25.87	-14.62	-1.66	-22.78	-22.39	-17.68	-13.17	-16.97	-35.35	-19.16	-7.43	-13.73	-6.6	-31.16	-19.03	-36.55	-20.33	-36.71	-30.19	-16.8	-38.33	-31.05	-16.22	-10.39	-37.28	-21.28
BAI2	-6.66	4.87	-17.3	1.14	4	-4.04	5.11	-11.47	-7.84	-13.39	-9.78	12.62	-17.89	-0.73	8.24	9.66	5.27	7.23	9	2.35	-5.01	-7.09	-22.42	4.43	-0.43	-22.85	8.89	7.22	9.04	3.1
BAI3	-49.44	-21.28	-48.2	-13.45	-26.1	-50.85	-9.65	-30.07	-21.81	-11.95	-32	-34.22	-46.14	-11.83	-9.62	-21.81	-32.83	-44.01	-31.54	-71.77	-25.48	-51.72	-37.34	-29.03	-46.64	-46.69	-13.41	-21.46	-51.78	-28.73
BAIAP2	-36.12	-24	-40.78	-39.93	-35.67	-27.69	-17.42	-46.83	-31.71	-34.59	-30.44	-27.73	-50.35	-8.18	-13.66	-25.72	-29.2	-32.37	-32.22	-63.17	-25.84	-68.95	-46.16	-34.01	-58.41	-36.61	-32.91	-20.32	-57.52	-25.03
BAIAP2L1	-38.13	-28.53	-39.92	-28.2	-41.25	-39.41	-1.58	-43.13	-23.11	-20.18	-38.87	-24.18	-36.55	-13.76	-10.61	-24.38	-32.17	-47.21	-22.38	-49.41	-16.54	-57.07	-40	-22.87	-54.6	-34.94	-35.02	-27.89	-58.2	-27.2
BAIAP2L2	-41.48	-21.6	-26.41	-33.34	-34.59	-30.74	-6.73	-41.87	-18.49	-34.88	-49.73	-25.8	-45.39	-21.81	-14.41	-23.67	-3.65	-47.67	-28.09	-44.7	-13.34	-62.23	-24.95	-19.55	-54.61	-46	-19.14	-26.14	-38.71	-25.46
BAIAP3	-25.64	-29.84	-35.99	-9.16	-17.43	-36.93	-4.53	-18.22	-3.14	-29.95	-40.6	-29.04	-42.03	-4.43	-2	-21.93	-25.61	-41.46	-22.04	-43.4	-17.22	-51.55	-22.42	-20.07	-49.19	-41.24	-19.33	-17.97	-53.85	-15.68
BAK1	-38.47	-31.98	-48.04	-34.52	-38.04	-44.78	-14.91	-41.3	-31.77	-36.33	-51.28	-32.78	-46.25	-19.95	-13.94	-21.35	-37.82	-48.96	-24.68	-62.08	-16.84	-67.28	-42.95	-39.08	-64.4	-48.82	-32.81	-30.79	-64.21	-40.92
BANF1	-0.34	-33.39	-14.57	-8.31	-21.67	6.24	-2.14	-11.16	19.67	-13.12	8.88	2.28	2.49	-9.56	5.29	-15.84	-18.19	29.69	10.41	19	-10.36	10.69	-9.8	-12.89	-14.94	15.43	-29.78	-20.28	23.48	-1.57
BANF2	-33.78	-27.85	-36.55	-26.9	-30.16	-38.6	-9.87	-46.52	-27.09	-34.19	-36.97	-21.7	-33.56	-21.13	-9.4	-18.81	-23.24	-39.01	-21.1	-49.05	-19.19	-46.29	-35.19	-27.5	-51.43	-33.19	-29.46	-30.61	-49.82	-33.6
BANK1	-34.63	-25.18	-28.73	-24.19	-41.68	-49.8	-13.64	-35.68	-30.46	-25.17	-26.33	-25.69	-48.19	-12.64	-8.61	-14.29	-29.34	-41.06	-30.08	-55.92	-18.05	-63.83	-25.82	-21.64	-51.75	-40.9	-21.19	-24.05	-50.51	-27.9
BAP1	-8.96	-18.34	-14.74	0.17	-24.49	-42.44	-14.88	-13.2	-27.95	-19.7	-28.72	-21.61	-40.52	-15.49	-6.54	-0.41	-11.14	3.49	-12.21	-29.13	-17.75	-43.2	-10.19	-5.86	-37.1	-17.69	-5.23	-1.41	-7.49	-29.26
BARD1	-42.03	-29.13	-31.81	-40.95	-38.85	-35.54	-11.87	-31.96	-19.83	-40.64	-35.5	-26.3	-42.15	-21.93	-15.5	-11.29	-15.02	-27.47	-31.52	-51.46	-27.03	-66.57	-12.54	-23.72	-39.91	-28.68	-31.86	-36.44	-60.09	-40.02
BARHL1	-36.38	-23.05	-26.45	-27.45	-25.19	-48.53	-10.48	-32.8	-5.68	-23.24	-28.44	-4.57	-46.8	-23.2	-10.64	-21.55	-29.6	-19.46	-15.59	-50.84	-24.99	-41.67	-23.1	-16.96	-45.61	-24.59	-30.69	-38.07	-49.26	-19.71
BARHL2	-19.5	-20.14	-19.9	-21.81	-19.81	-20.55	-3.96	-30.36	-12.39	-27.03	-30.56	-15.16	-32.66	-7.49	-3.41	-17.69	-17.43	-30.52	-12.74	-20.32	-12.44	-23	-19.65	-19.34	-35.38	-27.67	-22.93	-19.51	-26.85	-15.91
BARX1	-45.41	-19.1	-24.06	-38.66	-36.07	-42.33	-10.85	-42.57	-30.93	-31.1	-49.45	-30.96	-42.1	-21.96	-12.84	-26.67	-32.48	-53.6	-32.55	-52.76	-23.56	-56.9	-43.05	-32.77	-51.65	-42.68	-28.03	-24.83	-58.29	-21.2
BARX2	-26.72	-22.32	-13.93	-20.08	-28.82	-30.67	-6.39	-24.16	-25.99	-32.94	-29.8	-25.8	-35.87	-11.25	-7.09	-17.37	-21.07	-33.2	-19.31	-48.69	-6.82	-53.35	-30.49	-10.13	-47.66	-30.12	-10.22	-9.98	-38.15	-8.98
BATF	-3.23	-26	-35.11	-25.54	-22.42	-7.11	5.53	-13.67	-16.96	-31.11	-34.9	-3.43	-46.23	-23	-9.39	-24.85	-35.81	-37.06	-23.06	-43.37	-17.32	-62.03	-33.17	-17.77	-65.23	-41.16	-25.53	-31.14	-45.55	-4.19
BATF2	-35.66	-30.67	-40.78	-31.74	-26.23	-33.26	-2.99	-44.42	-31.82	-28.98	-49	-7.32	-47.92	-22.19	-14.47	-24.5	-23.09	-48.03	-23.41	-48.02	-13.09	-52.24	-35.12	-15.82	-53.96	-41.08	-29.68	-34.12	-48.07	-16.56
BATF3	-37.16	-26.6	-26.11	-32.82	-32.75	-37.02	-13.75	-29.82	-22.07	-29.04	-39.18	-26.15	-47.24	-23.79	-7.8	-27.64	-24.25	-50.81	-33.13	-58.1	-19.22	-36.6	-40.37	-32.24	-52.45	-43.32	-28.34	-36.74	-49.81	-28.16
BAX	-26.12	-14.93	-30.32	-12.93	-17.18	-36.33	2.77	-5.03	-22.66	-29.67	-29.33	-8.01	-24.36	-18.11	-0.73	-20.18	-19.9	-36.59	-24.97	-47.34	-13	-68.33	-30.27	-22.96	-34.7	-28.11	-34.99	-17.3	-52.08	-8.6
BAZ1A	-20.72	-22.27	-35.48	-12.53	-24.09	-23.82	-4.4	-32.5	-16.83	-21.65	-27.76	2.78	-22.6	-14.81	-5.54	-10.56	-1.01	-15.2	2.08	-21.59	-3.06	-45.5	-18.42	-6.92	-61.64	-28.5	-23.42	-14.26	-21.86	-17.22
BAZ1B	-13.13	-27.98	-30.25	-12.15	-30.51	-42.36	-10.78	-28.8	-20.62	-27.97	-29.15	-31.26	-25.75	4.36	0.57	-10.83	-34.18	-35.23	-19.95	-40.84	-11.58	-52.76	-30.14	-23.51	-49.53	-27.72	-20.41	-15.65	-41.63	-24.04
BAZ2A	-36.12	-12.61	-48.19	-12.36	-19.07	-26.75	-1.39	-41.74	-27.26	-29.76	-34.66	-24.94	-39.26	4.84	9.54	-9.59	-16.68	-34.73	-13.66	-40.47	-5.78	-52.42	-15.6	-18.41	-62.99	-36.4	-18.36	2.17	-44.88	-30.15
BAZ2B	-38.89	-35.96	-44.22	-8.78	-42.21	-48.16	-9.87	-35.93	-22.11	-39.59	-23.21	-27.51	-30.14	-21.25	-0.41	-21.95	-33.7	-38.67	-12.71	-62.22	-1.78	-68.97	-14.65	-29.85	-68.04	-42.3	-31.52	-10.6	-61.03	-29.67
BBC3	-28.67	-29.34	-36.7	-22.54	-16.48	-17.54	-1.08	-33.97	-22.5	-21.47	-32.42	1.15	-33.08	-15.02	-6.77	-16.64	-3.3	-39.49	-17.25	-44.56	-20.77	-38.39	-20.25	1.56	-34.85	-18.92	-7.69	-13.49	-21.79	7.72
BBOX1	-25.15	-23.77	-43.44	-14.49	-19.9	-34.8	-1.48	-37.67	-25.52	-32.77	-39.38	-12.93	-23.77	-2.22	-12.38	-22.2	-18.17	-23.96	-8.4	-57.49	-6.49	-66.13	-31.84	-23.4	-28.7	-40.15	-17.95	-9.41	-54.87	-27.39
BBS1	-31.48	-34.1	-52.76	-18.19	-39.48	-54.39	-17.31	-37.27	-31.67	-42.99	-35.5	-35.99	-58.7	-20.24	-13.02	-26.3	-30.84	-57.43	-32.77	-63.12	-21.13	-68.13	-42.21	-37.88	-54.88	-42.67	-16.31	-27.97	-57.53	-38.88
BBS12	-23.64	-27.59	-27.29	-14.69	-33.09	-40.72	-9.89	-25.82	-12.09	-26.15	-33.65	-11.95	-31.78	-15.19	6.36	-19.42	-13.98	-14.01	-16.25	-36.09	-10.83	-46.45	-14.61	-29.62	-49.24	-12.34	-21.5	-10.69	-47.49	-34.48
BBS2	-31.08	-10.64	-21.49	-9.77	-28.12	-25.45	-1.1	-35.58	-9.13	-30.78	-26.69	-8.4	-42.35	-2.52	-6.75	-20.96	-11.55	-27.34	0.05	-39.77	-8.51	-52.33	-5.21	-17.25	-28.82	-30.64	-11.68	-15.73	-33.49	-24.22
BBS4	-12.61	-10.2	-31.04	-13.38	-28.96	-26.68	0.04	-26.89	-14.6	-22.04	-18.06	-17.31	-30.81	-6.64	0.15	-9.79	-13.45	-43.91	-14.51	-32.12	-8.45	-45.73	-15.54	-19.67	-54.35	-17.53	-16.03	-11.03	-38.08	-27.75
BBS5	-6.36	-28.49	-25.51	-10.46	-8.67	-29.15	-6.49	-19.96	-4.33	-20.51	-5.33	-18.94	-17.45	11.56	6.63	-2.9	-16.87	-21.19	-11.12	-21.7	20.24	-40.55	-19.62	-7.09	-42.97	-27.85	7.01	7.68	-29.84	-21.67
BBS7	-14.81	-26.49	-12.52	-13.6	-23.57	-27.8	-2.55	-18.62	-18.86	-13.13	-17.98	-11.91	-42.99	5.25	3.48	4.57	-18.23	-22.67	-5.18	-24.43	-7.21	-28.97	-10.44	3.8	-40.39	-22.16	-5.76	-4.35	-12.62	-10.73
BBS9	-14.52	-15.44	-31.42	-13.86	-18.48	-20.73	-9.7	-17.71	-25.31	-24.57	-29.29	-15.09	-20.58	-17.79	-7.7	-11.43	-19.09	-17.88	-3.72	-45.3	-18.23	-26.59	-30.6	-24.01	-43.71	-28.92	-22.53	-24.22	-33.91	-23.66
BBX	-39.08	-28.12	-39.81	-23.68	-26.28	-37.99	-16.62	-38.1	-26.26	-25.11	-42.42	-11.02	-36.59	-22.08	-10.13	-9.79	-13.22	-25.6	-13.14	-50.77	-17.93	-63.03	-27.45	-29.38	-41.31	-35.61	-26.38	-20.97	-32.8	-22.41
BCAM	-35.08	-17.03	-40.05	-31.41	-22.81	-19.02	-10.9	-50.11	-35.45	-9.97	-27.73	-22.35	-26.2	-13.92	-8.75	-8.29	-25.22	-39.03	-18.86	-53.3	-18.7	-53.99	-30.11	-26.68	-36.09	-38.97	-25.29	-17.23	-52.42	-22.56
BCAN	-43.61	-26.3	-33.04	-34.96	-42.78	-38.88	-13.81	-43.61	-33.84	-34.54	-43	-19.14	-52.86	-23.13	-17.97	-24.15	-33.64	-48.39	-15.87	-49.24	-11.28	-65.32	-46.01	-27.47	-63.79	-43.05	-35.58	-32.92	-64.99	-29.01
BCAP29	-44.06	-33.14	-48.39	-29.48	-35.64	-50.16	-10.35	-35.72	-30.11	-32.19	-40.6	-26.45	-50.19	-19.55	-9.91	-25.14	-26.78	-47.12	-27.92	-55.08	-27.58	-67.31	-27.14	-29.66	-52.78	-25.5	-31.57	-28.9	-59.35	-39.85
BCAR1	-28.05	-22.81	-22.3	-16.68	-12.04	-26.84	-5.85	-23.59	-28.28	-24.9	-46.94	-3.18	-28.26	-22.08	0	-21.76	-22.18	-39.74	-11.93	-35.99	-15.67	-62.41	-32.12	-18.17	-57.04	-31.5	-13.19	-29.49	-47.4	-21.29
BCAR3	-31.29	-27.24	-29.68	-26.38	-27.26	-38.72	-13.1	-38.86	-30.36	-42.65	-32.58	-32.29	-53	-22.87	1.18	-20.86	-38.79	-33.43	-29.51	-56.3	-18.02	-67.58	-35.62	-27.92	-61.01	-47.41	-22.82	-23.11	-53.42	-18.17
BCAS1	-44.24	-38.7	-51.29	-31.66	-50.13	-52.78	-15.28	-51.49	-35.39	-40.56	-49.56	-37.26	-63.27	-18.26	-18.11	-28.59	-39.45	-51.53	-23.85	-63.54	-24.44	-67.29	-43.3	-38.71	-66.12	-49.69	-34.23	-33.54	-61.65	-45.65
BCAS2	-19.86	9.04	-2.27	-2.08	7.18	7.87	4	-6.8	-13.29	-1.98	-33.07	-15.16	-16.54	-7.11	1.64	-10.63	-6.55	-12.23	6.47	-20.36	-9.82	15.07	26.75	-3.11	26.75	-12	-10	-4.38	-19.6	-13.82
BCAS3	-36	-20.93	-43.12	-34.99	-31.5	-38.2	-11.91	-47.94	-15.58	-32.81	-37.24	-12.42	-42.22	-12.98	-8.28	-21.82	-31.34	-44.59	-24.57	-51.6	-9.89	-55.08	-31.68	-17.97	-61.9	-37.35	-36.31	-31.76	-48.17	-38.6
BCAT1	-1.1	-22.25	-26.25	-5.71	-22.6	-32.37	-2.68	-29.94	-6.85	-20.41	-19.17	-10	-28.43	8.53	-8.58	-11.17	-32.26	-36.93	-15.11	-41.54	-12.25	-36.82	-24.27	-17.9	-56.85	-36.82	-9.5	-31.46	-37.19	-8.97
BCAT2	-44.67	-18.13	-35.9	-38.05	-24.32	-32.01	-7.21	-32.63	-7.96	-27.29	-28.92	-19.59	-41.52	-7.12	-3.82	-20.19	-16.1	-50.4	-23.94	-40.84	-9.18	-55.61	-32.99	-17.32	-40.12	-35.04	-18.27	-13.31	-23.25	-23.34
BCCIP	-6.45	-21.83	-18.5	-24.75	-20.5	-28.67	-11.35	-34.31	-15.36	-18.32	-25.44	-24.02	-30.01	-22.79	-0.86	-21.07	-23.91	-9.54	-24.4	-8.61	-5.81	33.24	-36.34	-31.97	-35.69	0.98	-25.07	-20.31	7.74	-6.45
BCDIN3D	-34.47	-24.02	-39.66	-35.7	-29.51	-24.55	-5.34	-46.28	-23.5	-41.03	-41.48	-18.8	-46.81	-13.56	-5.9	-17.72	-26.08	-43.62	-25.7	-43.32	-18.82	-48.65	-28.1	-30.79	-63.76	-20.8	-34.46	-32.8	-48.21	-32.22
BCHE	-39.05	-25.31	-40.81	-27.41	-36.42	-49.2	-14.07	-38.6	-28.3	-42.7	-48.13	-33.54	-50.37	-14.95	-14.04	-26.67	-30.09	-47.59	-25.85	-61.01	-24.88	-68.93	-31.51	-33.48	-71.07	-42.53	-15.92	-24.97	-60.78	-42.13
BCKDHA	-36.71	-13.59	-13.93	-29.06	-21.06	-22.35	-12.11	-22.59	-20.29	-25.05	-23.71	-29.45	-43.18	-9.85	-7.11	-16.25	-21.81	-36.37	-22.84	-50.39	0.38	-36.79	-13.38	-23.51	-57.86	-33.78	-19.21	-19.4	-39.14	-30.93
BCKDHB	-45.61	-22.76	-50.14	-32.87	-40.22	-52.75	-18.55	-45.14	-29.05	-36.53	-35.05	-36.38	-55.69	-18.41	-12.93	-24.5	-41.43	-54.27	-30.16	-67.4	-28.17	-66.1	-45.01	-39.27	-59.9	-56.63	-22.09	-38.21	-64.2	-37.83
BCKDK	-17.78	-12.38	-17.08	-20.8	-12.28	-1.99	14.56	-23.44	-16.76	-3.06	-19.18	13.51	-31.64	-13.7	-7.02	-6.24	-14.19	-29.14	-15.87	-33.27	-17.18	-10.09	-32.89	-3.32	-14.22	-19.54	-25.09	-14.57	-23.03	23.77
BCL10	-21.74	-26.93	-46.13	-17.11	-45.26	-50.24	-17.61	-31.49	-33.41	-40.72	-32.07	-33.74	-55.45	-18.69	-12.51	-25.78	-40.28	-46.44	-24.71	-61.55	-17.95	-69.37	-38.58	-33.41	-58.15	-57.16	-23.33	-21.44	-55.47	-39.37
BCL11A	-43.51	-27.43	-50.53	-37.5	-35.12	-44.79	-19.12	-38.61	-22.34	-29.3	-39.21	-31.19	-55.46	-19.91	-11.57	-31.32	-32.97	-47.9	-34.35	-60.34	-21.36	-65.57	-42.22	-33.81	-66.19	-55.15	-36.31	-39.81	-53.54	-34.63
BCL11B	-26.88	-30.81	-32.51	-18.46	-20.77	-33.13	-10.34	-23.32	-13.19	-33.47	-50.16	-23.04	-27.82	-18.49	-10.13	-20.91	-16.79	-44.81	-23.23	-39.07	-15.28	-60.82	-39.84	-27.62	-49.23	-37.68	-7.49	-33.49	-36.53	-9.2
BCL2	-26.03	-23.34	-21.57	-15.94	-45.13	-35.13	-12.24	-34.69	-32.12	-17.56	-24.87	-20.73	-25.25	-7.53	-9.61	-21.91	-4.47	-41.67	-25.42	-39.78	-8.14	-65.41	-24.24	16.28	-80.03	-36.21	-8.1	-9.34	-31.2	-37.98
BCL2A1	-12.97	-13.51	-27.17	-21.29	-18.49	-27.17	-8.86	-24.09	-12.8	-28.88	-30.06	-13.56	-33.1	-3.98	-2.77	-6.12	-28.89	-26.1	-13.48	-41.88	-7.74	-42.05	-13.93	-13.46	-38.23	-21.59	-10.22	-21.45	-43.03	-20.15
BCL2L1	-18.11	-29.94	-34.31	-7.96	-1.46	10.11	2.98	-17.97	-28.93	19.79	-21.64	-11.1	13.44	3.7	4.12	-21.55	-29.34	-40.8	-15.49	24.03	-23.28	-55.64	-34.9	-1.48	-23.02	-30.41	2.74	7.43	-15.33	-4.06
BCL2L10	-30.6	-33.7	-40.29	-34.35	-25.91	-33.84	-6.01	-27.37	-32.75	-35.91	-37.38	-15.06	-54.19	-24.6	-9.85	-14.94	-23.17	-46.28	-26.46	-53.94	-27.57	-62.36	-39.05	-29.6	-53.64	-46.07	-32.33	-34.95	-54.17	-12.69
BCL2L11	-24.48	-25.61	-31.06	-34.02	-34.35	-37.24	-1.3	-42.11	-26.16	-33.38	-16.98	-8.43	-42.45	-12.06	-8.54	-12.7	-18.93	-31.85	-15.92	-32.6	-15.49	-30.64	-20.58	-15.39	-41.8	-26.96	-28.18	-19.25	-44.16	-11.88
BCL2L12	-14.81	-26.94	-30.79	8.82	7.9	-18.21	-8.71	7.23	-25.6	-12.27	-18.5	-15.11	-49.04	-7.46	-5.35	-21.18	-23.61	-27.01	-8.95	-55.83	-25.39	-51.97	-5.71	-17.21	-48.24	-41.93	-0.06	3.39	-50.79	-0.23
BCL2L13	-18.98	-18.56	-22.3	-20.9	-19.59	-28.35	-12.48	-24.16	-12.68	-19.34	-10.71	-16.64	-17.98	-0.23	-5.32	-8.32	-30.22	-26.55	-6.11	-34.48	-15.23	-60.58	-24.34	-4.81	-43.98	-36.66	-7.73	8.95	-40.78	-28.34
BCL2L14	-9.69	-17.95	-32.06	-12.56	-36.56	-33.05	-6.52	-25.56	-6.11	-22.89	-33.48	-21.2	-28.24	7.35	-4.2	-19.59	-8.45	-40.78	-7.86	-46.41	2.92	-50.42	-21.14	-10.23	-32.36	-37.77	-3.33	-11.9	-37.55	-37.81
BCL2L2	-40.13	-33.19	-51.17	-34.17	-44.35	-50.19	-16.28	-53.47	-30.39	-40.77	-48.26	-25.42	-59.15	-16.72	-17.32	-21.17	-33.51	-47.97	-29.17	-63.9	-23.25	-70	-45.1	-31.26	-65.67	-53.98	-39.16	-21.43	-58.6	-19.92
BCL3	-25.66	-22.4	-24.43	-21.78	-13.08	-22.45	7.08	-27.35	-12.58	-3.54	-38.92	-5.74	-22.2	-22.46	-10.35	-17.45	-21.14	-32.61	-24.3	-44.31	-12.17	-45.04	-26.65	-17.18	-45.69	-36.23	-18.26	-16.98	-45.4	-6.96
BCL6	-6.85	-12.12	-16.02	-15.22	-30.34	3.92	-10.3	-11.95	-2.87	-7.62	-29.79	-12.84	-23.56	-6.96	-0.43	-1.59	-22.19	-28.8	-14.71	-19.85	-13.81	-16.47	-9.82	-8.8	-42.76	-45.19	0.28	-6.73	-27.42	-21.24
BCL6B	-40.97	-33.74	-44.2	-33.71	-39.3	-33.3	-12.47	-47.44	-29.93	-24.58	-43.87	-19.67	-50.28	-10.38	-11.66	-18.31	-24.91	-38.76	-14.89	-62.41	-21.54	-60.96	-33.59	-24.54	-57.07	-39.94	-25.92	-25.73	-58.6	-23.78
BCL7A	-33.13	-28.25	-32.51	-33.24	-35.59	-39.55	-8.67	-43.53	-20.88	-42.46	-30.49	-22.5	-40.6	-10.83	-1.95	-22.84	-25.58	-40.09	-9.66	-40.41	-15.01	-38.14	-33.05	-19.89	-57.88	-29	-8.69	-7.29	-45.06	-27.61
BCL7B	-8.43	-15.84	-11.25	-9.52	-5.37	-19.26	-4.94	-6.92	-20.33	-22.19	-12.59	-17.88	-17.76	-10.72	4.76	1.78	-11.69	-21.47	-7.77	-37.51	-5.72	-39.03	-17.73	-11.1	1.74	-25.59	9.24	10.4	-17.64	-9.91
BCL7C	-31.24	-28.53	-30.82	-23.25	-45.44	-45.48	-13.35	-40.85	-29.66	-31.29	-49.52	-10.33	-52.1	-19.74	-7.19	-22.09	-36.4	-50.17	-27.13	-62.72	-19.79	-42.24	-39.53	-22.15	-61.12	-51.72	-27.7	-32.81	-63.25	-43.22
BCL9	-3.98	3.32	-22.4	-0.31	-17.6	-32.09	-13.31	-23.09	-12.41	-9.76	-16.19	-8.98	-25.66	7.94	-4.48	1.38	-13.07	-7.7	-14.03	-44.16	-10.1	-43.44	-17.25	-10.31	-26.34	-36.53	-3.74	-3.04	-10.17	-16.9
BCL9L	-12.23	0.96	-4.07	-7.88	-19.04	-31.51	-7.9	-10.18	-19.98	-16.86	-21	-16.57	0.56	-12.05	-5.54	8.52	-12.43	-7.8	2.07	-19.46	-5.09	-30.76	-22.69	-7.64	-24.55	-12.28	1.66	-7.55	-26.69	1.12
BCLAF1	-38.47	-29.12	-40.41	-20.67	-26.96	-25.59	-16.26	-27.41	-30.44	-27.1	-36.26	-30.62	-29.09	-17.34	-16.86	-23.71	-21.71	-53.01	-22.24	-24.06	-21.01	-44.1	-42.79	-24.89	-54.08	-50.77	-13.56	-11.11	-51.19	-33.05
BCMO1	-17.85	-28.56	-35.24	-16.63	-30.09	-34.02	-8.1	-36.59	-19.44	-34.59	-23.69	-33.95	-40.13	-6.5	-4.01	-8.18	-5.93	-24.47	-19.9	-44.08	-0.48	-47.22	-24.71	-19.84	-42.7	-27.46	-4.79	-6.55	-34.09	-16.92
BCO2	-41.43	-27.14	-47.66	-35.97	-32.6	-48.26	-11.01	-41.64	-27.39	-39.38	-29.54	-30.88	-39.84	-11.25	-10.38	-15.32	-22.61	-51.95	-21.62	-49.59	-10.67	-53.35	-23.97	-27.56	-60.05	-44.34	-22.86	-29.55	-54.95	-34.08
BCR	-0.9	6.31	2.65	31.67	-9.22	2.27	1.55	-7.02	-17.37	-12.29	-14.81	-2.8	-27.32	0.11	1.2	-3.09	8.17	-1.77	20.35	-24.82	-14.3	-47.82	-5.47	-9.56	-31.3	-22.67	19.9	-23.66	-30.77	-6.96
BCS1L	-34.86	-32.34	-45.57	1.8	-31.25	-35.43	-12.88	-3.28	-32.39	-35.45	-26.7	-14.66	-27.29	-3.52	-3.47	-17.21	-26.31	-49.44	-27.85	-40.32	-17.27	-31.48	-31.56	-13.06	-26.53	-46.3	-17.34	-18.74	-50.86	-17.5
BDH1	-44.65	-30.45	-49.34	-37.82	-44.07	-44.1	-17.54	-55.01	-28.61	-27.2	-50.17	-26.83	-55.9	-25.72	-15.77	-22.67	-34.69	-48.51	-23.58	-59.7	-21.75	-67.89	-44.85	-35.7	-60.88	-52.06	-31.24	-27.1	-62.1	-31.71
BDH2	-32.25	-40.42	-49.34	-35	-46.9	-60.03	-15.61	-52.05	-31.15	-45.42	-38.22	-28.76	-65.46	-20.26	-17.58	-18.22	-39.91	-64.81	-28.19	-72.03	-26.81	-64.87	-51.21	-34.55	-63.16	-60.05	-18.7	-34.96	-68.64	-41.21
BDKRB1	28.88	4.71	-6.37	6.29	-19.23	-13.45	0.6	-13.02	-4.38	-7.72	-13.05	-13.83	-14.28	-1.18	9.02	-8.59	10.21	3.69	11.97	-25.87	-4.73	-15.05	3.43	-9.87	-27.32	-23.76	-9.33	-1.14	-10.57	-16.96
BDKRB2	-14.76	-29.03	-28.66	-32.44	-22.9	-34.25	-0.39	-33.08	-20.43	-14.77	-42.56	-20.23	-21.41	1.34	1.23	-20.71	-9.55	-31.79	-16.29	-16.15	-9.39	-50.48	-19.67	-17.12	-63.4	-25.1	-23.04	-14.41	-25.02	-18.71
BDNF	-42.84	-34.73	-48.85	-33.91	-39.12	-50.01	-15.14	-46.69	-32.81	-38.58	-45.06	-21.76	-48.7	-21.82	-11.88	-23.7	-34.12	-50.07	-34.78	-58.93	-21.12	-62.97	-47.77	-29.2	-67.61	-53.58	-33.44	-28.93	-46.01	-42.66
BDP1	-37.8	-23.21	-18.16	-20.3	-22.39	-40.94	-11.04	-27.47	-23.38	-25.44	-29.74	-16.25	-25.37	-20.89	-10.28	-13.54	-17.17	-28.44	-10.31	-48.21	-26.2	-56.47	-32.95	-19.62	-54.63	-36.6	-22.53	-33.09	-34.8	-29.55
BECN1	-18.24	8.77	-19.88	-10.92	-24.37	-13.03	-15.63	-15.54	-21.47	-4.24	-21.91	-25.7	-28.59	-5.79	-8.12	-3.12	-8.87	-33.26	-21.32	-44.62	-12.41	-37.41	-26.36	-12.06	-29.42	-18.93	-16.02	-17.03	-27.29	-9.7
BEGAIN	-19.71	-6.8	-10.77	-14.2	-6	-19.26	-3.83	-18.88	-26.91	-6.36	-32.79	-2.98	-25.7	-16.14	-6.92	-8.42	-11.67	-20.47	-13.5	-38.15	-15.02	-23.72	-15.38	-0.27	-41.45	-32.7	-12.57	-20.98	-28.96	-9.38
BEND5	-37.68	-30.97	-33.7	-28.66	-37.01	-20.65	-6.47	-18.98	-24.75	-24.5	-34.16	-27.48	-30.4	-12.09	-6.7	-20.45	-23.5	-42.85	-27.43	-44.65	-17.95	-60.86	-22.72	-15.34	-37.23	-47.04	-24.34	-14.02	-60.25	-20.86
BEND6	-18.6	-6.91	-8.64	-5.84	-12.85	-34.95	-14.28	-17.16	-2.38	-7.49	-24.11	-22.27	-29.88	-8.54	-3.58	-14.2	-21.31	-16.02	-8.35	-27.2	-15.02	-49.65	-22.1	-0.78	-25.19	-29.01	-4.61	-20.45	-20.12	-14.13
BEST1	-42.21	-37.02	-41.37	-24.04	-44.6	-55.6	-16.69	-38.39	-29.98	-39.01	-48.03	-33.69	-55.59	-19.3	-13.87	-28.61	-27.66	-32.15	-34.38	-65.35	-14.74	-67	-39.4	-27.96	-63.27	-35.97	-35.95	-24.44	-47.07	-37.72
BEST2	-20.17	-25.53	-38.16	-31.42	-29.72	-45.57	-15.15	-34.67	-23.66	-19.91	-40.3	-28.18	-41.96	-14.34	-12.13	-20.91	-26.88	-50.04	-27.66	-58.3	-24.28	-49.41	-29.25	-24.71	-51.68	-46.07	-23.34	-20.16	-26.71	-34.65
BEST3	-9.28	-16.73	-28.21	-16.57	-36.75	-46.34	-8.78	-36.27	-30.66	-39.28	-22.22	-13.11	-49.66	-22.71	-6.31	-30.52	-30.2	-53.84	-14.53	-59.1	-19.36	-69.71	-34.85	-24.55	-63.86	-50.56	-25.19	-23.73	-51.52	-27.47
BEST4	-36.44	-34.49	-31.75	-31.95	-40.42	-41.67	-10.16	-43.82	-24.8	-31.68	-42.7	-24.75	-52.41	-21.07	-7.07	-22.36	-29.7	-44.5	-12.07	-60.3	-8.03	-63.71	-35.33	-22.77	-60.06	-41.31	-9.6	-14.07	-53.28	-17.49
BET1	-23.38	-22.74	-35.05	-36.15	-37.98	-29.55	-11.67	-45.7	-27.01	-17.1	-35.88	-13.23	-27.92	-17.87	-5.28	-6.58	-5.1	-6.51	-16.21	-42.78	-9.35	-48.58	-32.94	-19.93	-40.57	-22.58	-17.39	3.45	-58.43	-35.32
BET1L	-14.78	1.14	-19.33	-13.58	-8.84	-9.86	1.52	-20.36	-1.64	-4.02	-5.73	-15.05	-12	-9.45	-5.43	-8.42	-3.95	-15.14	-11.31	-25.04	-4.69	-27.84	-24.04	-11.24	-21.79	-8.84	-5.89	-8.86	-18.42	-8.58
BFAR	-2.71	-13.81	-31.78	-20.72	-39.36	-16.99	-3.74	-34.19	-28.82	-19.58	-17.44	-6.17	-46.13	-4.35	-5.91	9.46	-13.64	-36.55	-19.13	-42.32	-7.06	-55.59	-26.88	-18.23	-46.78	-35.68	-17.93	-11.59	-32.62	-18.25
BFSP1	-22.24	-33.93	-40.43	0.59	-24.98	-34.4	1.51	-21.6	-17.84	-0.9	-25.48	-15.18	-9.27	-13.24	-2.28	-8.02	-13.39	-39.34	-5.48	-14.87	-7.98	-18.58	-14.46	-22.57	-52.22	-22.78	-20.79	-12.56	-30.62	-17.98
BFSP2	-12.32	-8.15	-21.42	-4.1	-14.63	-18.8	2.08	-19.87	-7.79	-24.62	-12.96	-24.39	-22.04	2.4	2.69	1.85	-31.98	-33.48	-22.66	-28.51	-21.17	-37.69	0.7	-9.42	-39.8	-36.17	-3.12	-9.68	-43.38	-23.24
BHLHA15	-33.04	-32.39	-44.46	-40.97	-45.16	-53.63	-6.28	-49.61	-21.67	-29.02	-41.69	-20.53	-43.11	-20.55	-9.04	-25.15	-19.18	-42.42	-21.97	-36.88	-17.75	-60.59	-30.01	-27.97	-69.3	-44.02	-30.23	-25.75	-50.48	-26.05
BHLHA9	-7.18	-7.14	-10.06	-9.59	-8.13	-9.3	-2.5	-8.03	-7.57	-8.95	-10.95	-6.02	-12.78	-4.56	-3.41	-6.52	-8.57	-11.75	-7.85	-13.91	-5.99	-15.32	-10.66	-5.92	-13.4	-12.03	-5.42	-5.07	-12.89	-7.39
BHLHE22	-31.96	-24.99	-31.61	-19.31	-22.59	-19.95	-2.37	-12.89	-25.41	-29.26	-34.82	-15.89	-42.36	-20.31	-3.35	-26.07	-29.57	-38.49	-20.19	-51.26	-10.64	-25.57	-35.42	-23.24	-51.26	-35.29	-32.64	-25.77	-46.3	-11.25
BHLHE23	-36.98	-32.15	-42.14	-27.55	-27.44	-46.29	-16.18	-38.47	-26.26	-35.05	-44.12	-29.77	-50.59	-23.07	-13.96	-24.92	-30.15	-46.19	-28.03	-56.76	-27.21	-53.29	-39.9	-31.39	-51.96	-47.74	-31.39	-31.46	-46.23	-32.17
BHLHE40	-23.27	-34.44	-35.74	-27.2	-35.41	-30.4	-13.79	-41.46	-26.02	-29.16	-40.5	-28.34	-54.59	-15.03	-11.56	-16.48	-24.32	-45.51	-15.36	-53.02	-11.67	-62.65	-21.92	-25.55	-60.2	-38.19	-12.75	-23.72	-37.93	-34.28
BHLHE41	-30.46	-24.5	-14.42	-21.87	-30.88	-30.83	-9.19	-40.7	-21	-25.29	-22.07	-19.61	-30.59	-16.13	-6.84	-14.51	-11.73	-29.63	-7.23	-43.51	-5.24	-44.81	-8.65	-17.65	-46.32	-20.31	-17.24	-21.52	-36.08	-27.02
BHMT	-23.73	-18.15	-25.02	-34.74	-48.85	-30.59	-6.7	-42.44	-27.35	-17.2	-38.81	-22.95	-39.57	-10.45	-12.68	-15.02	-13.93	-39.72	-22.93	-59.96	-9.55	-56.07	-30.08	-9.71	-48.94	-49.01	-20.03	-20.27	-57.7	-29.7
BHMT2	-1.61	-16.91	-26.04	-8.65	-29.14	-24.59	2.24	-21	-27.19	1.75	-21.01	-21.84	-48.94	5.49	-6.19	5.02	-18.55	-34.3	-19.34	-40.74	-7.87	-40.37	-32.35	0.34	-49.31	-23.67	-14.9	4.35	-39.22	-13.27
BICC1	-34.1	-27.6	-34.68	-32.02	-34.98	-42.74	-16.28	-40.51	-17.53	-24.35	-26.81	-23.94	-36.18	-10.36	-8.76	-18.96	-22.17	-41.4	-22.71	-42.66	-11.3	-44.81	-26.24	-28.57	-50.83	-43.91	-27.16	-21.03	-45.55	-30.16
BICD1	-33.57	-37.3	-40.54	-32.9	-28.05	-52.41	-16.43	-44.02	-29.35	-35.2	-41.88	-26.13	-60.13	-16.99	-17.17	-23.26	-28.07	-40.18	-19.16	-62.34	-26.61	-66.49	-33.08	-38.23	-62.72	-44.23	-30.65	-32.58	-56.44	-40.78
BICD2	12.7	-19.48	-1.84	-13.41	-28.24	-10.33	-0.91	-8.61	-16.18	-10.48	-29.35	5.73	-29.42	3.18	-4.92	-9.45	-3.08	-29.89	7.95	-28.58	11.06	-24.35	-5.17	-16.79	-34.99	-31.08	16.14	-15.89	-24.1	-5.78
BID	-3.23	4.25	-2.16	-2.07	-1.79	-17.48	-1.49	-10.88	-9.66	-13.89	-21.01	-13.49	-12.3	-0.23	-8.45	4.77	8.84	-13.26	-3.06	-58.05	-4.55	-39.17	-20.38	-2.4	-17.57	-17.58	-2.98	-9.72	-26.48	-6.05
BIK	-16.45	-12.51	-3.7	4.18	4.17	-10.75	1.59	-17.3	-7.4	11.22	-12.26	1.1	-18.63	-5.24	-1.58	3.64	-5.06	-13.93	-8.77	-35.27	0.47	-30.14	-12.82	17.87	-34.26	-20.02	6.41	-1.99	-28.62	-2.49
BIN1	-42.86	-23.37	-26.35	-33.68	-26.94	-44.78	-10.48	-48.05	-21.94	-23.46	-35.99	-22.12	-42.35	-17.09	-7.74	-24.76	-23.98	-46.78	-24.9	-66.48	-28.04	-36.18	-26.89	-25.05	-35.89	-48.31	-21.3	-26.7	-41.88	-23.5
BIN3	-29.03	-26.19	-41.02	-25.42	-34.34	-35.4	-15.78	-40.79	-29.24	-40.47	-34.25	-27.99	-43.52	-16.25	-4.18	-18.61	-27.16	-50.23	-18.85	-43.66	-12.94	-62.9	-33.59	-30.78	-70.18	-31.92	-26.88	-24.13	-40.27	-38.56
BIRC2	-20.3	-9.96	-31.12	-10.36	-6.16	-44.29	3.75	-16.74	-7.95	-15.82	-13.23	-21.46	-40.64	-18.21	-0.9	-14.2	-8.49	-37.11	-5.24	-23.02	-13.58	-45.72	-29.66	-23.11	-41.68	-22.17	-25.57	-23.35	-44.38	-6.54
BIRC3	-44.19	-34.15	-52.51	-38.96	-45.75	-41.86	-12.59	-49.74	-27.31	-42.85	-42.17	-35.64	-51.09	-21.13	-16.43	-29.44	-32.45	-51.51	-34.7	-62.92	-19.74	-69.11	-42.8	-24.33	-54.58	-50.56	-27.99	-34.06	-56.6	-36.75
BIRC5	-21.42	-28.66	-29.48	-22.37	-31.99	-33.42	-0.45	-35.48	-20.88	2.8	-26.87	-9.54	-23.56	-11.67	-12.41	-14.07	-23.36	-23.85	-22.48	-21.19	-17.14	3.45	-32.44	-9.35	-22.44	-31.85	-20.86	-20.22	-19.54	-13.23
BIRC6	-34.97	-3.2	-6.49	4.94	-28.9	-23.59	-13.13	-18.27	-30.2	-0.03	-2.12	-25.19	-11.12	5.87	0.43	-13.18	-4.99	-17.61	-6.08	-42.87	4.39	-43.64	3.07	-20.12	-20.86	-28.55	1.27	-1.93	-45.37	-7.15
BIRC7	-20.73	-25.83	-42.78	-33.1	-23.98	-37.1	0.82	-9.17	-24.12	-29.86	-44.62	-18.8	-36.73	-17.82	-11.34	-19.89	-23.79	-38.27	-17.32	-48.09	-13.14	-52.07	-14.78	-14.16	-29.32	-35.42	-24.46	-25.69	-57.1	-6.72
BIRC8	-11.34	-10.29	-18.92	-10.67	-29.55	-21.73	-11.16	2.4	-25.57	9.11	-1.25	-27.96	-46.81	-4.39	-3.25	-16.75	-17.79	-19.61	-23.48	-36.73	-16.12	-21.13	-22.74	-13.19	-49.1	-40.8	3.61	9.55	-21.66	-27.22
BIVM	-31.63	-21.61	-40.5	-29.89	-38.66	-24.9	-12.9	-42.09	-26.26	-12.75	-26.79	-23.22	-43.99	-12.7	-6.43	-14.42	-23.03	-27.27	-15.76	-47.69	-22.4	-56.63	-29.16	-25.08	-36.18	-34.4	-19.52	-12.99	-49.63	-30.75
BLK	-6.11	-9.43	-19.75	-2.7	-1.3	0.36	-2.33	-17.18	-20.35	-24.29	-14.73	-15.68	-7.44	-4.55	-4.26	-9.7	-2.85	-5.97	-10.62	-25.4	-2.87	-22.86	1	-13.69	-27.15	-17.37	-1.15	-3.98	-14.53	3.51
BLM	-36.82	-25.14	-38.23	-41.05	-33.48	-35.01	-12.99	-51.47	-23.67	-31.84	-43.43	-28.7	-47.42	-21.62	-12.48	-17.19	-27.68	-35.51	-25.85	-47.89	-18.58	-49.53	-34.56	-4.91	-59.47	-49.45	-26.22	-30.73	-53.57	-29.36
BLMH	-37.99	-39.57	-42.12	-22.54	-34.92	-41.42	-13.25	-54.62	-21.4	-20.92	-38.7	-28.24	-40.66	-19.23	-13.62	-22.57	-28.68	-44.87	-33.36	-47.36	-10.3	-59.71	-33.8	-35.71	-64.67	-38.65	-20.45	-27.74	-54.23	-39.44
BLNK	-37.11	-31.35	-39.21	-21.84	-39.31	-40.08	-12.99	-50.38	-17.89	-37.77	-19.71	-27.61	-36.32	-13.83	-8.47	-25.48	-28.64	-42.91	-17.56	-45.29	-6.79	-60.2	-42.68	-28.14	-56.65	-54	-21.78	-22.98	-53.69	-28.71
BLOC1S1	-6.73	-6.02	-12.28	-10.45	-2.71	-7.82	2.72	-27.65	3.87	-14.5	-11.9	-12.27	-12	-13.38	-0.79	-0.79	-9.28	-19.2	-3.33	-19.22	5.87	-18.79	-19.11	-11.71	2.06	-20.98	-8.6	-20.27	-14.58	3.17
BLOC1S2	-35.93	-13.27	-14.9	-15.19	-21.76	-29.39	-12.65	-31.2	-14.34	-30.15	-20.21	-21.01	-32.05	-3.85	-6.69	2.98	-9.72	-19.74	-11.45	-38.9	-14.92	-33.74	-12.69	-15.53	-37.78	-21.71	-7.11	-9.95	-22.97	-19.52
BLVRA	-39.94	-32.76	-37.79	-27.82	-42.71	-32.59	-16.83	-40.38	-30.38	-15.62	-33.92	-29.27	-26.81	-8.74	-9.86	-5.59	-19.79	-42.13	-28.14	-62.53	-9.26	-65.38	-22.78	-26.84	-55.97	-43.55	-16.37	-11.12	-53.94	-18.14
BLVRB	-33.34	-20.81	-40.62	-5.4	-29.12	-28.98	-7.62	-21.4	-16.72	-31.22	-35.75	-27.83	-49.91	-11.8	-12.53	-12.14	-21.99	-30.04	-27.93	-41.03	-14.4	-54.22	-29.71	-18.28	-50.86	-31.93	-24.27	-31.46	-47.54	-10.46
BLZF1	-15.68	-16.59	-43.29	-19.69	-46.01	-36.08	-11.94	-41.12	-29.47	-15.28	-31.39	-25.94	-36.68	-1.56	-14.71	-25.95	-23.87	-39.56	-14.03	-49.29	-15.89	-60.61	-31.22	-28.51	-63.28	-45.63	-15.21	-23.57	-52.92	-43.57
BMF	-20.69	-14.81	-5.95	-9.91	-22.66	-3	3.16	-1.22	-15.12	-30.55	-9.43	-14.42	-1.17	12.5	-0.13	-2.62	6.35	-23.51	0.99	-12.46	-4.43	-32.58	-2.52	6.68	-28.73	-30.6	-10.72	10.5	-30.61	-8.35
BMI1	-40.97	-38.29	-52.52	-39.46	-48.93	-54.07	-15.78	-54.63	-35.13	-35.56	-52.8	-34.56	-60.43	-22.16	-18.3	-28.15	-36.47	-53.38	-24.36	-64.76	-29.14	-71.7	-46.11	-39.76	-70.47	-55.68	-33.29	-34.02	-60.27	-44.39
BMP1	-22.2	-19.69	-23.15	-20.78	-21.41	-23.99	-5.11	-25.5	2.44	-7.39	-39.88	-8	-28.57	-19.1	-6.24	-19.95	-22.04	-36.03	-21.89	-38.62	-14.74	-51.79	-27.59	-9.78	-50.49	-39.48	-8.52	-29.4	-35.19	-9.94
BMP10	-22.88	-24.57	-25.19	-30.19	-16.25	-23.79	-7.57	-17.4	-16.55	-26.57	-34.59	-19.96	-27.14	-15.94	-13.05	-14.25	-17.95	-20.93	-12.02	-39.35	-18.1	-40.4	-18.3	-20.5	-45.01	-28.01	-22.9	-22.27	-39.86	-32.4
BMP2	-28.24	-33.48	-24.17	-18.05	-29.5	-25.57	-8.04	-12.9	-9.05	-29.95	-33.43	-32.58	-42.57	-14.18	-7.29	-23.61	-34.51	-40.5	-13.26	-34	-16	-19.14	-35.78	-17.18	-39.23	-35.79	-24.88	-9.55	-18.05	-28.52
BMP2K	1.67	-0.58	-15.51	-3.67	-11.05	-3.28	-1.68	5.38	-15.93	5.36	-29.55	7.43	-13.4	-8.45	5.58	0.36	-19.25	5.77	-5.44	-16.94	-6.45	-39.89	9.49	-19.24	-18.79	-31.4	-0.23	6.55	-20.22	-18.25
BMP3	-36.84	-33.75	-37.35	-34.6	-38.83	-41.83	-12.14	-36.94	-26.83	-40.48	-47.6	-19.21	-49.59	-20.56	-8.91	-22.51	-32.79	-41.71	-20.11	-57.61	-9.57	-71.18	-33.9	-19.42	-58.64	-43.93	-27.37	-33.56	-59.93	-40.78
BMP4	-39.91	-21.92	-36.8	-26.55	-35.39	-41.5	-11.74	-26.12	-29.69	-36.41	-32.8	-7.54	-46.59	-5.02	-10.05	-25.91	-31	-52.71	-25.73	-51.27	-14.05	-38.83	-34.74	-30.26	-60.64	-40.14	-34.77	-22.97	-62.21	-21.03
BMP5	-38.78	-35.17	-51.06	-37.21	-44.02	-54.56	-15.79	-48.64	-26.4	-29.76	-47.56	-34.7	-48.83	-22.3	-15.41	-30.89	-42.59	-57.16	-35.7	-62.47	-31.96	-74.44	-38.72	-35.72	-58.09	-48.64	-30.91	-31.96	-65.47	-32.01
BMP6	-24.07	-17.93	-26.6	-22.83	-10.43	-15.6	-11.18	-28.91	0.52	-14.46	-21.55	-9.7	-27.35	4.05	-1.99	-13.73	-12.28	-29.23	-13.14	-16.24	-12.85	-65.92	-25.49	-8.45	-31.84	-33.63	-14.31	-8.68	-50.41	-22.63
BMP7	-3.94	12.22	-4.54	15.65	-1.83	-24.94	6.48	-18.25	-11.66	-17.73	-5.31	-27.77	-9.95	12.05	11.72	-10.25	-3.09	-12.45	-6.89	-14.02	7.36	-49.21	-18.56	4.72	-49.82	-25.32	9.94	3.33	22.61	-10.96
BMP8A	-23.04	-27.25	-34.67	-25.08	-41.56	-35.92	-9.07	-34.09	-25.66	-36.29	-50.28	-23.42	-23	-13.24	-7.12	-21.78	-13.48	-46.92	-15.45	-45.82	-11.05	-31.44	-39.83	-31.39	-59.03	-42.46	-20.09	-27.72	-42.47	-13.7
BMP8B	-16.38	10.06	-21.72	-3.74	-10.38	-29.37	-4.27	-11.12	-15.65	-17.98	-44.79	-14.11	-14.69	-13.81	-3.76	-14.09	-10.07	-38.81	-14.3	-39.24	-6.54	-25.98	-19.75	-7.3	-31.48	-25.86	-7.25	-24.4	-35.49	-27.5
BMPER	-25.15	-9.87	-34.23	-17.65	-17.51	-6.27	-11.86	-35.7	-17.99	-17.41	-10.44	-8.68	-7.35	-12.48	1.82	-10.45	0.17	-22.36	-12.51	-18.09	-8.08	-29.99	-11.16	-8.28	-26.98	-17.52	-22.23	-17.23	-33.1	-17.68
BMPR1A	-3.76	-24.49	-18.11	-14.83	-8.42	-12.68	-4.85	-6.93	0.53	-10.3	4.9	-6.96	-2.87	-11.93	-11.31	2.81	-3.8	-7.18	11.2	-32.47	1.79	-35.47	-2.64	8.28	-32.24	-35.01	-8.54	-11.78	-6.53	-6.67
BMPR1B	-43.43	-30.75	-45.34	-24.23	-38.71	-36.75	-12.63	-34.79	-31.91	-41.47	-36.75	-33.8	-50.82	-19.91	-11.33	-22.4	-39.05	-50.14	-30.77	-59.57	-23.82	-57.22	-33.63	-30.43	-65.79	-46.71	-32.77	-29.9	-57.14	-32.6
BMPR2	-25.67	-26.71	-20.51	-34.02	-25.38	-5.42	2.66	-25.09	-3.16	-19.41	-14.36	-13.98	-13.95	-0.8	5.74	1.82	-12.34	-19.42	-12.42	-43.53	-9	-49.77	-0.54	-4.95	-43.54	-26.5	-15.27	2.28	-47.59	-17.02
BMS1	-40.12	-26.3	-18.63	-28.89	-36.48	-27.94	-13.32	-42.51	-20.19	-26.43	-28.36	-28.13	-46.46	-8.97	-10.97	-22.31	-19.11	-27.57	-20.68	-24.05	-2.84	-6.06	-38.72	-24.71	-38.76	-20.14	-24.14	-34.59	-30.41	-30.66
BNC1	-26.7	-25.33	-39.51	-25.02	-47.79	-42.93	-11.35	-40.9	-20.73	-31.75	-35.17	0.29	-33.16	-22.74	-15.19	-4.74	-12.59	-30.62	-19.81	-43.22	-13.59	-61.36	-37.27	-15.9	-49.06	-40.28	-13.86	-25.69	-20.29	-28.51
BNC2	-41.36	-35.07	-34.96	-16.92	-22.28	-40.44	-8.44	-38.81	-27.03	-35.6	-19.3	-25.09	-48.77	-21.29	-7.47	-14.31	-16.79	-44.81	-16.59	-55.88	-19.53	-62.3	-23.04	-19.58	-55.69	-51.05	0.39	-18.74	-45.07	-35.35
BNIP1	-32.55	-32.01	-44.53	-20.3	-29.57	-29.96	-8.85	-15.48	-28.67	-38.79	-23.54	-22.55	-37.82	-6.04	-5.95	-10.89	-22.05	-43.57	-22.33	-42.77	-14.44	-20.73	-26.53	-19	-55.24	-44.28	-23.68	-13.27	-49.52	-18.25
BNIP2	-42.3	-35.82	-45.91	-43.92	-41.99	-53.83	-16.21	-50.75	-34.96	-39.61	-51.31	-32.28	-57.88	-14.34	-20.18	-28.94	-39.33	-52.52	-18.42	-68.23	-14.52	-73.24	-50.38	-38.09	-69.47	-50.89	-29.19	-29.37	-61.3	-42.11
BNIP3	-41.12	-37.27	-50.17	-34.82	-47.16	-40.7	-12.84	-53.31	-32.49	-30.09	-46.85	-21.54	-53.47	-26.4	-14.19	-24.89	-39.67	-55.09	-32.88	-62.61	-19.42	-69.75	-47.09	-37.89	-62.74	-50.87	-32.4	-28.78	-62.62	-25.11
BNIP3L	-27.66	-38.97	-43.22	-33.23	-44.47	-39.72	-11.77	-39.82	-30	-38.45	-38.51	-33.28	-47.37	-21.03	-8.48	-18.89	-33.32	-54.93	-22.71	-58.11	-19.91	-71.38	-35.96	-30.15	-58.68	-42.5	-31.36	-37.51	-46.5	-33.44
BNIPL	-14.12	-21.15	-41.53	-18.86	-11.39	-25.57	-8.83	-39.61	-18.5	-22.16	-28.13	-19.42	-18.37	-8.17	-0.98	-5.7	-6.03	-33.58	-16.63	-36.88	-12.56	-32.97	-5.27	-22.58	-40.81	-30.28	-17.44	-24.01	-43.5	-22.39
BOC	-37.97	-27.28	-36.33	-39.18	-46.41	-35.56	-13.28	-44.77	-20.65	-32.4	-43.53	-31.97	-57.46	-15.19	-13.26	-17.92	-37.86	-47.96	-32.15	-55.06	-27.19	-57.36	-45.82	-31.48	-47.91	-57.26	-28.2	-19.25	-50.19	-37.57
BOK	-26.77	-12.63	-23.73	-7.13	-28.92	-32.34	-2.26	-20.45	-16.4	-7.99	-20.33	-17.11	-51.51	-13.54	-7.34	-15.23	-19.44	-31.44	-21.61	-44.97	-12.65	-47.73	-21.12	-19.61	-47.19	-29.28	-18.58	-32.56	-25.09	-10.64
BOLA1	-26.54	-25.86	-37.06	-21.31	-37.84	-28.17	-7.03	-37.29	-23.7	-28.26	-33.97	-9.94	-49.4	-21.55	-7.8	-26.32	-34.78	-41.8	-10.6	-50.02	-14.2	-47.45	-29.29	-28.7	-46.35	-36.08	-29.35	-34.59	-40.78	-7.8
BOLA3	-28.66	-8.46	-48.49	-27.11	-30	-28.12	-10.84	-23.19	-10.24	-18.75	-29.2	-11.71	-24.75	-15.03	-7.76	-14.13	-19.65	-44.93	-26.99	-51.29	-17.27	-52.77	-31.58	-21.45	-44.83	-39.94	-12.98	-21.82	-57.9	0.89
BOP1	-5.53	-2.85	-13.49	-1.34	-4.53	-22.86	-3.96	-7.73	-6.98	-13.75	-14.46	4.88	-14.8	-10.33	-7.7	-2.7	-0.5	-7.99	-15.27	-16.03	1.11	-28.95	-3.92	-15.4	-5.2	-18.41	-1.95	-7.63	-12.51	11.65
BORA	-14.5	-26.21	-34.6	-4.41	-34.17	-6.3	-3.72	-1.38	-28.77	-27.19	-29.55	-27.64	-34.51	-10.68	-0.44	-18.18	-38.5	-49.62	-10.07	-56.26	-20.77	-19.32	-36.25	-15.08	-48.67	-26.61	-14.63	-23.54	-12.18	-34.02
BPESC1	-43.17	-33.34	-40.99	-38.21	-43.28	-42.77	-13.02	-49.66	-25.52	-35.7	-37.15	-32.17	-53.68	-19.79	-16.53	-15.22	-33.09	-45.72	-24.17	-59.46	-15.8	-53.55	-31.04	-22.12	-64.35	-45.08	-19.18	-32.72	-56.66	-34.66
BPGM	-41.88	-39.18	-48.42	-39.35	-44.4	-49.67	-15.22	-45.16	-29.48	-37.42	-40.23	-20.13	-39.23	-21.18	-12.15	-25.39	-30.51	-52.68	-15.4	-60.72	-23.15	-60.51	-37.63	-37.32	-60.7	-40.37	-25.2	-35.76	-50.01	-31.89
BPHL	-31.67	-22.5	-13.78	-19.53	-28.97	-19.6	-7.85	-21.51	-13.83	-5.7	-21.26	-17.81	-14.52	-12.51	0.99	-12.31	-6.57	-27.98	-10.09	-42.63	-4.38	-39.33	-7.35	-4.29	-42.26	-39.93	-3.71	-12.89	-30.65	3.38
BPIFA1	-47.36	-38.39	-53.31	-45.6	-50.06	-56.78	-16.53	-59.27	-32.76	-47.38	-53.51	-35.66	-63.09	-26.97	-22.7	-32.37	-41.79	-57.94	-34.64	-68.46	-29.15	-76.33	-48.24	-41.66	-71.18	-57.08	-40.4	-39.97	-66.64	-46.91
BPIFA2	-33.7	-23.28	-30.78	-28.74	-29.36	-27.18	-9.35	-26.12	-24.54	-28.67	-30.67	-29.19	-47.37	-16.87	-6.16	-16.52	-10.14	-42.57	-25.36	-55.21	-16.9	-45.98	-34.5	-25.85	-50.72	-37.9	-25.95	-17.27	-32.34	-34.31
BPIFA3	-31.64	-21.46	-40.51	-20.34	-36.14	-46.23	-11.7	-36.45	-33.99	-37.55	-40.59	-20.6	-51.38	-23.16	-11.95	-19.16	-28.19	-37.8	-16.16	-47.81	-12.83	-62.72	-41.38	-27.96	-69.53	-41.66	-35.46	-26.36	-57.72	-36.21
BPIFA4P	-3.5	-25.63	-15.65	-14.5	-24.07	-27.89	-2.88	-35.25	-5.19	-18.95	-20.05	-9.57	-11.43	-1.18	8.76	-5.46	-11.02	-32.9	-9.25	-30.93	-6.84	-30.77	-22.49	-14.74	-49.5	-18	-8.62	-3.23	-29.15	-18.71
[truncated: 13,426 more rows]
