# Supplementary material for: Measuring error rates in genomic perturbation screens: gold standards for human functional genomics
Source: Mol Syst Biol. 2014 Jul 1;10(7):733. doi: 10.15252/msb.20145216 (PMC4299491; doi:10.15252/msb.20145216)
Supplement: Supplementary file 12 — Supplementary Software Package [file msb0010-0733-sd12.zip]

Archive with 14 entries (13 files):
- BayesFactors-Hart-et-al/
- BayesFactors-Hart-et-al/Step2b-combine-timepoints.py
- BayesFactors-Hart-et-al/core-essentials-291-genes-24-of-top48-screens-217constitutive-testing
- BayesFactors-Hart-et-al/nonessential-genes-combined-14bodymap-15encode-927genes
- BayesFactors-Hart-et-al/nonessential-genes-combined-14bodymap-15encode-927genes-testing
- BayesFactors-Hart-et-al/core-essentials-291-genes-24-of-top48-screens-217constitutive
- BayesFactors-Hart-et-al/SKPC1_T22-fold-changes-by-shRNA
- BayesFactors-Hart-et-al/Step1-parse-foldchanges-for-reference-essentials-and-nonessentials.py
- BayesFactors-Hart-et-al/core-essentials-291-genes-24-of-top48-screens-217constitutive-training
- BayesFactors-Hart-et-al/nonessential-genes-combined-14bodymap-15encode-927genes-training
- BayesFactors-Hart-et-al/Step2-calc-bayes-factor.py
- BayesFactors-Hart-et-al/SKPC1_T18-fold-changes-by-shRNA
- BayesFactors-Hart-et-al/README
- BayesFactors-Hart-et-al/Step3-calculate-and-plot-recall-precision-vs-test-set.py
