# Supplementary material for: Measuring error rates in genomic perturbation screens: gold standards for human functional genomics
Source: Mol Syst Biol. 2014 Jul 1;10(7):733. doi: 10.15252/msb.20145216 (PMC4299491; doi:10.15252/msb.20145216)
Supplement: Supplementary file 12 — Supplementary Software Package [file msb0010-0733-sd12.zip › BayesFactors-Hart-et-al/Step2b-combine-timepoints.py]

#!/usr/bin/python

#---------------------------------
# usage:
# ./Step2b... [file1.bf] [file2.bf] [...fileN.bf] [output file]
# output:
# [output file]
# 
# (c) Traver Hart, 3/2014.
# Free to modify and redistribute with attribtuion
#---------------------------------

import sys

numElements = len(sys.argv)
bf = {}

for fileidx in range(1,numElements-1):
	fin = open( sys.argv[fileidx] )
	print "Opening " + sys.argv[fileidx] + "...",
	for line in fin:
		line = line.rstrip()
		g, local_bf = line.split('\t')
		if ( bf.has_key(g) ):
			bf[g] = bf[g] + float( local_bf )
		else:
			bf[g] = float( local_bf )
	print "done."

print "Writing output file...",
fout = open( sys.argv[-1] , 'w')
for g in sorted( bf, key=bf.get, reverse=True ):
	fout.write('{0:s}\t{1:4.3f}\n'.format( g, bf[g] ) )

fout.close()

print "...done."
