# Supplementary material for: Measuring error rates in genomic perturbation screens: gold standards for human functional genomics
Source: Mol Syst Biol. 2014 Jul 1;10(7):733. doi: 10.15252/msb.20145216 (PMC4299491; doi:10.15252/msb.20145216)
Supplement: Supplementary file 12 — Supplementary Software Package [file msb0010-0733-sd12.zip › BayesFactors-Hart-et-al/core-essentials-291-genes-24-of-top48-screens-217constitutive-testing]

RPS11
RPL4
RPL27
RPS13
POLR2D
PSMD1
RPL32
RPL11
ARCN1
PRPF19
TUBA1B
PSMB2
RPL36
SNRPD2
SF3B5
RPL12
RPL6
RPL5
SHFM1
EIF3A
RPS9
RPS27A
RAN
RPL37
RUVBL2
RPL14
CDC5L
CCT7
PRPF31
PSMB3
SNRPD1
RRM1
CCT3
NUP93
CCT8
RPL19
AQR
U2AF2
POLR2I
LSM6
LSM4
RPL31
PSMD11
RPL23A
SUPT5H
NACA
RILPL2
RPS3A
RPL24
PHF5A
PABPN1
PSMA2
RPL18A
RPL13
SF3B2
COPS2
EIF3F
RPL10
SRSF1
ALYREF
RPA1
COPA
RPS19
SMC3
CDC40
NAPA
SDAD1
UBA1
RPL35A
XPO1
HSPE1
PRKAB2
RPL35
ZNF207
INTS9
PHB2
PRPF8
PSMC2
RPL13A
DDB1
PSMC4
RPS20
XAB2
HNRNPK
WDR61
MRPS31
PSMC1
PPP2R1A
SRSF3
TSTA3
SF3B4
POLR2F
ZC3H13
RPN2
THOP1
TFIP11
NUP98
RPL30
SRFBP1
HNRNPM
DDX49
NAPG
NUDT21
C12orf66
CDK17
HEATR1
DDX51
CTDNEP1
NUP54
