# Supplementary material for: Measuring error rates in genomic perturbation screens: gold standards for human functional genomics
Source: Mol Syst Biol. 2014 Jul 1;10(7):733. doi: 10.15252/msb.20145216 (PMC4299491; doi:10.15252/msb.20145216)
Supplement: Supplementary file 12 — Supplementary Software Package [file msb0010-0733-sd12.zip › BayesFactors-Hart-et-al/nonessential-genes-combined-14bodymap-15encode-927genes]

ABCG8
ACCSL
ACTL7A
ACTL7B
ACTL9
ACTRT1
ADAD1
ADAM18
ADAM2
ADAM20
ADAM30
ADH7
AFM
AICDA
AIPL1
ALPI
ALPPL2
ALX3
AMELX
ANKRD30A
ANKRD60
ANTXRL
APOA4
APOBEC1
APOF
AQP12A
AQP8
ARGFX
ART1
ASB17
ASIC5
ASZ1
ATOH1
ATP4B
ATP6V1G3
AWAT1
AWAT2
B3GNT6
BANF2
BARHL1
BEND2
BHLHE23
BIRC8
BMP10
BMP15
BPIFA1
BPIFA3
BPIFB3
BPIFB6
BPIFC
BPY2
BRDT
BSND
C10orf113
C10orf120
C10orf53
C11orf40
C12orf40
C14orf183
C15orf55
C16orf78
C17orf102
C17orf78
C18orf26
C19orf45
C1orf146
C20orf173
C20orf203
C20orf79
C2orf57
C2orf61
C2orf71
C2orf83
C3orf30
C4orf40
C5orf20
C6orf10
C7orf66
C7orf71
C8A
C8B
C8orf17
C8orf86
C9orf53
CABP2
CABP5
CABS1
CACNG2
CACNG3
CACNG5
CATSPER4
CCDC155
CCDC172
CCDC83
CCKAR
CCL1
CCT8L2
CD200R1L
CDCP2
CDX2
CDX4
CDY1
CDY1B
CDY2A
CDY2B
CEACAM7
CELA2A
CELA3A
CELA3B
CER1
CETN1
CFHR2
CFHR5
CHAT
CHRNA6
CHRNB3
CLCA1
CLDN17
CLEC2A
CLEC3A
CLEC6A
CLRN1
CNBD1
CNGA2
CNGB3
CNPY1
CNTNAP5
COL20A1
COX7B2
CPXCR1
CRNN
CRX
CRYGB
CSH1
CSHL1
CSN2
CSN3
CST11
CST4
CST5
CST8
CST9
CST9L
CSTL1
CT45A2
CT45A4
CT45A5
CT47A11
CTCFL
CTRB1
CXorf1
CXorf66
CYLC2
CYP11B1
CYP11B2
CYP26C1
CYP2A13
CYP2C19
CYP4A22
CYP4F8
CYP7A1
DAZ1
DAZ2
DAZ3
DAZ4
DAZL
DCAF4L2
DCAF8L1
DDI1
DDX4
DEFA5
DEFA6
DEFB103B
DEFB104A
DEFB106A
DEFB107A
DEFB118
DEFB123
DEFB126
DEFB127
DEFB129
DGAT2L6
DGKK
DIRC1
DMP1
DMRT1
DMRTB1
DMRTC2
DPCR1
DPRX
DRD3
DRGX
DSCR4
DSG4
DSPP
DTX2
DUSP21
DUX4
DUX4L7
DUXA
EFCAB3
EGR4
ENTHD1
ESX1
EVX1
F13B
F9
FABP2
FAM106A
FAM47A
FAM47B
FAM47C
FAM71A
FAM71B
FAM71C
FAM75A7
FAM75D1
FCRL4
FEZF1
FEZF2
FFAR1
FGF3
FGF4
FGF6
FIGLA
FLG2
FMR1NB
FNDC7
FNDC9
FOXB1
FOXB2
FOXD4L3
FOXD4L4
FOXE3
FOXN1
FOXR1
FRG2
FRMD7
FSCB
FUT5
FUT9
G6PC
GABRA1
GABRA6
GAGE1
GAGE2C
GALNTL5
GALR1
GALR3
GBP7
GCG
GCM2
GDF2
GFRA4
GFRAL
GH2
GHRH
GHSR
GIF
GJA10
GJA8
GK2
GKN2
GLRA1
GLRA2
GLT6D1
GML
GOLGA6L2
GOT1L1
GPR101
GPR111
GPR119
GPR128
GPR139
GPR144
GPR148
GPR151
GPR152
GPR26
GPR31
GPR32
GPR45
GPR50
GPR52
GPR78
GPRC6A
GPX5
GPX6
GRK1
GRM4
GRM5
GRM6
GSC2
GSTA5
GSX1
GSX2
GUCA2A
GUCY2F
H1FOO
H2BFM
H2BFWT
HAO1
HCRTR2
HDGFL1
HHLA1
HIST1H2AA
HIST1H2BA
HIST1H4G
HMX1
HOXB1
HOXD12
HRG
HRH3
HSFY1
HSFY2
HTN3
HTR1A
HTR2C
HTR3C
HTR3D
HTR3E
HTR5A
HTR6
IAPP
IFIT1B
IFNA10
IFNA14
IFNA16
IFNA17
IFNA2
IFNA21
IFNA4
IFNA5
IFNA6
IFNA7
IFNA8
IFNB1
IFNK
IFNW1
IL12B
IL13
IL17A
IL17F
IL1F10
IL21
IL22
IL25
IL26
IL28A
IL28B
IL29
IL3
IL31
IL36A
IL36B
IL36RN
IL9
INS
INSL5
INSL6
INSM2
INSRR
IQCF1
IRGC
ISX
ITIH6
IZUMO2
KCNA10
KCNB2
KCNG4
KCNK10
KCNK16
KCNK18
KCNV1
KHDC3L
KIF2B
KIR2DL1
KIR3DL3
KLK12
KLK9
KRT2
KRT25
KRT26
KRT28
KRT33A
KRT35
KRT36
KRT37
KRT38
KRT40
KRT71
KRT73
KRT74
KRT75
KRT76
KRT77
KRT78
KRT82
KRT84
KRT85
KRT86
KRT9
KRTAP1-1
KRTAP10-1
KRTAP10-10
KRTAP10-11
KRTAP10-12
KRTAP10-2
KRTAP10-4
KRTAP10-5
KRTAP10-6
KRTAP10-7
KRTAP10-8
KRTAP10-9
KRTAP11-1
KRTAP13-1
KRTAP13-2
KRTAP13-3
KRTAP13-4
KRTAP15-1
KRTAP17-1
KRTAP19-3
KRTAP23-1
KRTAP26-1
KRTAP3-2
KRTAP4-11
KRTAP4-12
KRTAP4-2
KRTAP4-4
KRTAP4-7
KRTAP5-2
KRTAP9-2
KRTAP9-3
KRTAP9-4
LALBA
LBX1
LCN9
LCT
LGALS13
LGALS14
LHFPL5
LHX3
LHX5
LIM2
LIN28A
LIPM
LOR
LRIT1
LRIT2
LRRC10
LUZP4
LYZL1
LYZL2
LYZL6
MAGEA10
MAGEA11
MAGEB1
MAGEB10
MAGEB18
MAGEB3
MAGEB4
MAGEC3
MAS1
MAS1L
MBD3L1
MBD3L2
MBL2
MC2R
MC3R
MC5R
MEP1A
MEP1B
MEPE
MFRP
MMD2
MMP20
MMP21
MMP26
MMP27
MOGAT3
MORC1
MRGPRD
MRGPRX1
MRGPRX2
MRGPRX4
MS4A10
MS4A13
MS4A5
MSGN1
MT1B
MTNR1B
MUC17
MUC7
MYBPC3
MYF5
NANOGNB
NANOS2
NCR2
NDST4
NEUROD2
NEUROD4
NEUROD6
NEUROG1
NKX2-1
NKX2-2
NLRP4
NLRP5
NLRP8
NLRP9
NMS
NOBOX
NOTO
NOX3
NPFFR1
NPHS2
NPSR1
NPVF
NR2E1
NYX
OC90
OLIG2
OLIG3
OPALIN
OPN1LW
OPN5
OR10A2
OR10A4
OR10A5
OR10H1
OR10H2
OR10H3
OR10J1
OR10R2
OR10S1
OR10X1
OR10Z1
OR11A1
OR12D2
OR12D3
OR13C3
OR13D1
OR14A16
OR1A1
OR1A2
OR1B1
OR1D2
OR1E1
OR1E2
OR1G1
OR1L6
OR1N2
OR1S1
OR1S2
OR2AK2
OR2AT4
OR2C1
OR2C3
OR2D2
OR2D3
OR2F1
OR2G2
OR2G3
OR2H1
OR2J2
OR2L3
OR2T1
OR2T10
OR2T12
OR2T2
OR2T27
OR2T33
OR2T4
OR2T5
OR2W1
OR3A1
OR3A2
OR3A3
OR4C11
OR4C3
OR4D1
OR4D10
OR4D11
OR4D9
OR4K17
OR51B6
OR51D1
OR51F2
OR51T1
OR51V1
OR52A1
OR52A5
OR52B2
OR52B6
OR52E8
OR52I2
OR52K2
OR52L1
OR52M1
OR52R1
OR52W1
OR56A1
OR56A4
OR56B1
OR5AU1
OR5C1
OR5I1
OR5M1
OR5M10
OR5P2
OR5P3
OR5R1
OR5T1
OR5T2
OR5T3
OR5V1
OR5W2
OR6A2
OR6K6
OR6S1
OR6V1
OR7A17
OR7C2
OR7D4
OR7G2
OR8A1
OR8B8
OR8G5
OR8U1
OR9Q2
OTOP1
OTOP3
OTOR
OTP
OTUD6A
OTX2
PAGE3
PANX3
PASD1
PAX1
PAX4
PBOV1
PDCL2
PDE6H
PDILT
PDX1
PDYN
PGK2
PGLYRP2
PGLYRP3
PIWIL1
PIWIL3
PKD1L3
PLA2G2E
PLA2G2F
PLA2G4E
PLAC1L
PNLIP
PNLIPRP1
PNLIPRP2
PNPLA5
POM121L12
POTEA
POTED
POTEG
POTEH
POU3F4
POU4F2
POU4F3
POU5F2
PPP3R2
PRAMEF1
PRAMEF19
PRAMEF2
PRAMEF3
PRAMEF4
PRAMEF7
PRB1
PRB4
PRDM13
PRDM14
PRDM7
PRDM9
PRG3
PRLH
PRLHR
PROP1
PRSS33
PRSS37
PRSS38
PRSS41
PRSS55
PRSS58
PRY2
PSKH2
PTF1A
RAX
RAX2
RBM46
RBMXL2
RBMY1A1
RBMY1B
RBMY1D
RBMY1E
RBMY1F
RBMY1J
RBP3
RBPJL
RD3
RDH8
REG3A
RESP18
RETNLB
REXO1L1
RFPL3
RFPL4B
RFX6
RHO
RHOXF2
RNASE10
RNASE11
RNASE12
RNASE13
RNASE8
RNASE9
RND2
RNF113B
RNF17
RP1
RP1L1
RPE65
RPTN
RS1
RTP1
RTP2
RXFP2
RXFP3
S100A7A
S100G
SAGE1
SAMD7
SCGB1D1
SCN10A
SCRT2
SDR9C7
SEC14L3
SEMG2
SEPT14
SERPINA12
SERPINA7
SERPINA9
SERPINB12
SHCBP1L
SHOX
SI
SIGLECL1
SIX6
SLC10A2
SLC13A1
SLC17A2
SLC17A6
SLC18A3
SLC22A12
SLC22A13
SLC22A24
SLC22A25
SLC22A6
SLC22A8
SLC22A9
SLC25A2
SLC25A31
SLC2A2
SLC2A7
SLC32A1
SLC34A1
SLC36A3
SLC39A12
SLC6A18
SLC6A5
SLC6A7
SLC7A13
SLCO1B1
SLCO6A1
SLITRK1
SOHLH1
SOX1
SOX14
SP8
SPACA1
SPACA5
SPACA7
SPATA16
SPATA21
SPEM1
SPHAR
SPINK14
SPO11
SPPL2C
SPRR4
SSTR4
SSX3
SSX5
SSX7
SSX8
SSX9
STATH
SULT6B1
SUN5
T
TAAR1
TAAR2
TAAR5
TAAR6
TAAR8
TAAR9
TAS1R2
TAS2R1
TAS2R13
TAS2R16
TAS2R39
TAS2R40
TAS2R41
TAS2R42
TAS2R43
TAS2R46
TAS2R50
TAS2R60
TAS2R7
TAS2R8
TAS2R9
TBC1D21
TBC1D29
TBL1Y
TBPL2
TBR1
TBX10
TCEB3B
TCEB3C
TCHHL1
TCP10L2
TEDDM1
TEX101
TEX13A
TEX28
TEX34
TFAP2D
TFDP3
TGIF2LX
TGIF2LY
TGM6
TKTL2
TLX1
TMEM132D
TMEM174
TMEM207
TMEM225
TMIGD1
TMPRSS11A
TMPRSS11B
TMPRSS11F
TMPRSS12
TMPRSS15
TNR
TPD52L3
TPH2
TPRX1
TPTE
TREML4
TRHR
TRIM40
TRIM42
TRIM43
TRIM48
TRIM49
TRIM51
TRIM60
TRIM67
TRIML1
TRPC5
TRPC7
TRPM1
TRPV5
TSGA13
TSHB
TSPAN16
TSPO2
TSPY1
TSPYL6
TSSK1B
TSSK2
TXNDC8
TYR
UBQLN3
UMOD
UROC1
USP17L2
USP26
USP29
UTS2R
VAX1
VCX3A
VHLL
VN1R2
VN1R4
VN1R5
VPREB1
VRTN
VSX2
WFDC10A
WFDC11
WFDC9
XAGE2
XAGE5
XKR7
ZAN
ZCCHC13
ZCCHC16
ZG16
ZIC3
ZIM3
ZNF645
ZNF648
ZNF679
ZNF804B
ZNRF4
ZP2
ZP4
ZSWIM2
