# Supplementary material for: Measuring error rates in genomic perturbation screens: gold standards for human functional genomics
Source: Mol Syst Biol. 2014 Jul 1;10(7):733. doi: 10.15252/msb.20145216 (PMC4299491; doi:10.15252/msb.20145216)
Supplement: Supplementary file 12 — Supplementary Software Package [file msb0010-0733-sd12.zip › BayesFactors-Hart-et-al/nonessential-genes-combined-14bodymap-15encode-927genes-testing]

ABCG8
ACTL7A
ACTL9
ADAD1
ADAM2
ADAM30
AFM
AIPL1
ALPPL2
AMELX
ANKRD60
APOA4
APOF
AQP8
ART1
ASIC5
ATOH1
ATP6V1G3
AWAT2
BANF2
BEND2
BIRC8
BMP15
BPIFA3
BPIFB6
BPY2
BSND
C10orf120
C11orf40
C14orf183
C16orf78
C17orf78
C19orf45
C20orf173
C20orf79
C2orf61
C2orf83
C4orf40
C6orf10
C7orf71
C8B
C8orf86
CABP2
CABS1
CACNG3
CATSPER4
CCDC172
CCKAR
CCT8L2
CDCP2
CDX4
CDY1B
CDY2B
CELA2A
CELA3B
CETN1
CFHR5
CHRNA6
CLCA1
CLEC2A
CLEC6A
CNBD1
CNGB3
CNTNAP5
COX7B2
CRNN
CRYGB
CSHL1
CSN3
CST4
CST8
CST9L
CT45A2
CT45A5
CTCFL
CXorf1
CYLC2
CYP11B2
CYP2A13
CYP4A22
CYP7A1
DAZ2
DAZ4
DCAF4L2
DDI1
DEFA5
DEFB103B
DEFB106A
DEFB118
DEFB126
DEFB129
DGKK
DMP1
DMRTB1
DPCR1
DRD3
DSCR4
DSPP
DUSP21
DUX4L7
EFCAB3
ENTHD1
EVX1
F9
FAM106A
FAM47B
FAM71A
FAM71C
FAM75D1
FEZF1
FFAR1
FGF4
FIGLA
FMR1NB
FNDC9
FOXB2
FOXD4L4
FOXN1
FRG2
FSCB
FUT9
GABRA1
GAGE1
GALNTL5
GALR3
GCG
GDF2
GFRAL
GHRH
GIF
GJA8
GKN2
GLRA2
GML
GOT1L1
GPR111
GPR128
GPR144
GPR151
GPR26
GPR32
GPR50
GPR78
GPX5
GRK1
GRM5
GSC2
GSX1
GUCA2A
H1FOO
H2BFWT
HCRTR2
HHLA1
HIST1H2BA
HMX1
HOXD12
HRH3
HSFY2
HTR1A
HTR3C
HTR3E
HTR6
IFIT1B
IFNA14
IFNA17
IFNA21
IFNA5
IFNA7
IFNB1
IFNW1
IL13
IL17F
IL21
IL25
IL28A
IL29
IL31
IL36B
IL9
INSL5
INSM2
IQCF1
ISX
IZUMO2
KCNB2
KCNK10
KCNK18
KHDC3L
KIR2DL1
KLK12
KRT2
KRT26
KRT33A
KRT36
KRT38
KRT71
KRT74
KRT76
KRT78
KRT84
KRT86
KRTAP1-1
KRTAP10-10
KRTAP10-12
KRTAP10-4
KRTAP10-6
KRTAP10-8
KRTAP11-1
KRTAP13-2
KRTAP13-4
KRTAP17-1
KRTAP23-1
KRTAP3-2
KRTAP4-12
KRTAP4-4
KRTAP5-2
KRTAP9-3
LALBA
LCN9
LGALS13
LHFPL5
LHX5
LIN28A
LOR
LRIT2
LUZP4
LYZL2
MAGEA10
MAGEB1
MAGEB18
MAGEB4
MAS1
MBD3L1
MBL2
MC3R
MEP1A
MEPE
MMD2
MMP21
MMP27
MORC1
MRGPRX1
MRGPRX4
MS4A13
MSGN1
MTNR1B
MUC7
MYF5
NANOS2
NDST4
NEUROD4
NEUROG1
NKX2-2
NLRP5
NLRP9
NOBOX
NOX3
NPHS2
NPVF
NYX
OLIG2
OPALIN
OPN5
OR10A4
OR10H1
OR10H3
OR10R2
OR10X1
OR11A1
OR12D3
OR13D1
OR1A1
OR1B1
OR1E1
OR1G1
OR1N2
OR1S2
OR2AT4
OR2C3
OR2D3
OR2G2
OR2H1
OR2L3
OR2T10
OR2T2
OR2T33
OR2T5
OR3A1
OR3A3
OR4C3
OR4D10
OR4D9
OR51B6
OR51F2
OR51V1
OR52A5
OR52B6
OR52I2
OR52L1
OR52R1
OR56A1
OR56B1
OR5C1
OR5M1
OR5P2
OR5R1
OR5T2
OR5V1
OR6A2
OR6S1
OR7A17
OR7D4
OR8A1
OR8G5
OR9Q2
OTOP3
OTP
OTX2
PANX3
PAX1
PBOV1
PDE6H
PDX1
PGK2
PGLYRP3
PIWIL3
PLA2G2E
PLA2G4E
PNLIP
PNLIPRP2
POM121L12
POTED
POTEH
POU4F2
POU5F2
PRAMEF1
PRAMEF2
PRAMEF4
PRB1
PRDM13
PRDM7
PRG3
PRLHR
PRSS33
PRSS38
PRSS55
PRY2
PTF1A
RAX2
RBMXL2
RBMY1B
RBMY1E
RBMY1J
RBPJL
RDH8
RESP18
REXO1L1
RFPL4B
RHO
RNASE10
RNASE12
RNASE8
RND2
RNF17
RP1L1
RPTN
RTP1
RXFP2
S100A7A
SAGE1
SCGB1D1
SCRT2
SEC14L3
SEPT14
SERPINA7
SERPINB12
SHOX
SIGLECL1
SLC10A2
SLC17A2
SLC18A3
SLC22A13
SLC22A25
SLC22A8
SLC25A2
SLC2A2
SLC32A1
SLC36A3
SLC6A18
SLC6A7
SLCO1B1
SLITRK1
SOX1
SP8
SPACA5
SPATA16
SPEM1
SPINK14
SPPL2C
SSTR4
SSX5
SSX8
STATH
SUN5
TAAR1
TAAR5
TAAR8
TAS1R2
TAS2R13
TAS2R39
TAS2R41
TAS2R43
TAS2R50
TAS2R7
TAS2R9
TBC1D29
TBPL2
TBX10
TCEB3C
TCP10L2
TEX101
TEX28
TFAP2D
TGIF2LX
TGM6
TLX1
TMEM174
TMEM225
TMPRSS11A
TMPRSS11F
TMPRSS15
TPD52L3
TPRX1
TREML4
TRIM40
TRIM43
TRIM49
TRIM60
TRIML1
TRPC7
TRPV5
TSHB
TSPO2
TSPYL6
TSSK2
TYR
UMOD
USP17L2
USP29
VAX1
VHLL
VN1R4
VPREB1
VSX2
WFDC11
XAGE2
XKR7
ZCCHC13
ZG16
ZIM3
ZNF648
ZNF804B
ZP2
ZSWIM2
