# Supplementary material for: Measuring error rates in genomic perturbation screens: gold standards for human functional genomics
Source: Mol Syst Biol. 2014 Jul 1;10(7):733. doi: 10.15252/msb.20145216 (PMC4299491; doi:10.15252/msb.20145216)
Supplement: Supplementary file 12 — Supplementary Software Package [file msb0010-0733-sd12.zip › BayesFactors-Hart-et-al/SKPC1_T22-fold-changes-by-shRNA]

TRCN0000000001	DDX3X	-0.232	-0.568	-0.951
TRCN0000000002	DDX3X	-3.684	-2.245	-1.873
TRCN0000000003	DDX3X	-1.230	-1.522	-0.479
TRCN0000000004	DDX3X	-2.654	0.417	-1.554
TRCN0000000005	DDX3X	0.023	-0.029	-0.358
TRCN0000000006	DHX15	-1.154	-1.990	-2.934
TRCN0000000007	DHX15	-0.945	-3.477	0.536
TRCN0000000008	DHX15	-0.748	-1.021	-0.430
TRCN0000000009	DHX15	0.563	0.128	0.448
TRCN0000000010	DHX15	-1.971	-5.853	-6.911
TRCN0000000011	SNRNP70	-3.312	-2.039	-3.124
TRCN0000000012	SNRNP70	0.168	-2.857	-0.821
TRCN0000000013	SNRNP70	0.703	0.507	0.060
TRCN0000000014	SNRNP70	0.238	0.538	0.594
TRCN0000000015	SNRNP70	-5.906	-2.322	-6.493
TRCN0000000016	PRPF18	-2.047	-0.748	-1.871
TRCN0000000017	PRPF18	-5.558	-3.239	-3.566
TRCN0000000018	PRPF18	-3.046	-2.932	-3.902
TRCN0000000019	PRPF18	-0.277	-0.317	-0.300
TRCN0000000020	DDX3Y	-0.497	-0.178	-0.804
TRCN0000000021	DDX3Y	-0.112	-0.121	0.097
TRCN0000000022	DDX3Y	-0.315	-0.107	-0.401
TRCN0000000023	DDX3Y	1.632	2.280	2.321
TRCN0000000024	DDX3Y	-0.026	-0.126	-0.015
TRCN0000000025	DHX8	-1.396	-1.139	-1.159
TRCN0000000026	DHX8	-0.063	-0.472	0.324
TRCN0000000027	DHX8	-0.107	0.029	-0.051
TRCN0000000028	DHX8	-0.657	-1.099	-0.155
TRCN0000000029	THOC1	-0.377	-0.368	-0.505
TRCN0000000030	THOC1	0.307	-0.700	-0.053
TRCN0000000031	THOC1	-0.668	-0.866	-1.099
TRCN0000000032	THOC1	1.185	0.329	0.618
TRCN0000000033	THOC1	-0.856	-0.765	-0.419
TRCN0000000034	EWSR1	-1.987	-1.935	-1.974
TRCN0000000035	EWSR1	-0.100	0.063	0.105
TRCN0000000036	EWSR1	-1.049	-0.072	0.050
TRCN0000000037	EWSR1	-0.631	-0.474	-0.733
TRCN0000000038	EWSR1	0.033	0.044	0.120
TRCN0000000039	SF3B4	-2.226	-1.507	-2.276
TRCN0000000040	SF3B4	-2.758	-2.948	-2.927
TRCN0000000041	SF3B4	-0.920	-1.205	-1.014
TRCN0000000042	SF3B4	-1.534	-0.443	-1.263
TRCN0000000043	SF3B4	0.204	0.056	0.286
TRCN0000000044	KHDRBS1	-0.819	-0.697	-0.703
TRCN0000000045	KHDRBS1	-2.049	-1.633	-4.620
TRCN0000000046	KHDRBS1	-0.397	-0.181	-0.205
TRCN0000000047	KHDRBS1	-3.276	-3.519	-2.691
TRCN0000000048	KHDRBS1	-1.582	-0.240	-0.419
TRCN0000000049	RNPS1	-5.401	-2.513	-4.614
TRCN0000000050	RNPS1	-0.155	-1.274	-0.941
TRCN0000000051	RNPS1	-0.187	-1.531	-0.963
TRCN0000000052	RNPS1	-3.019	-3.626	-3.450
TRCN0000000053	RNPS1	-1.130	-1.095	-1.168
TRCN0000000054	SF3A3	0.298	0.256	0.198
TRCN0000000055	SF3A3	-1.061	-1.087	-1.268
TRCN0000000056	SF3A3	-5.107	-4.366	-4.114
TRCN0000000057	SF3A3	-0.509	-0.359	-0.314
TRCN0000000058	SF3A3	-0.793	0.361	-0.606
TRCN0000000059	SF3A2	-0.852	-0.512	-0.634
TRCN0000000060	SF3A2	-4.268	-2.048	-3.452
TRCN0000000061	SF3A2	-0.799	-0.480	-0.780
TRCN0000000062	SF3A2	-0.647	-2.292	-1.740
TRCN0000000063	SF3A2	-5.219	-5.525	-4.425
TRCN0000000064	KIN	0.542	-0.653	0.101
TRCN0000000065	KIN	-0.209	-0.597	-0.280
TRCN0000000066	KIN	-0.512	-0.041	-0.072
TRCN0000000067	KIN	0.002	0.034	-0.014
TRCN0000000068	KIN	-2.281	-1.995	-2.353
TRCN0000000069	SF3B3	-7.242	-2.670	-1.999
TRCN0000000070	SF3B3	-0.765	-3.260	-1.646
TRCN0000000071	SF3B3	-0.411	-0.137	-1.417
TRCN0000000072	SF3B3	-0.619	-0.780	-0.643
TRCN0000000073	SF3B3	-3.717	-3.205	-2.301
TRCN0000000074	SF3B1	0.599	-0.484	0.690
TRCN0000000075	SF3B1	1.050	-0.461	0.146
TRCN0000000076	SF3B1	0.061	-0.607	-0.375
TRCN0000000077	SF3B1	1.041	-6.363	-6.549
TRCN0000000078	SF3B1	-1.330	-1.750	-5.423
TRCN0000000079	SRSF2	0.213	0.118	0.252
TRCN0000000080	SRSF2	0.764	2.512	1.568
TRCN0000000081	SRSF2	-0.163	-0.036	-0.289
TRCN0000000082	SRSF2	0.015	-0.249	0.199
TRCN0000000083	SRSF2	-0.214	-0.010	-0.533
TRCN0000000084	SRSF2	0.335	0.746	0.809
TRCN0000000085	SRSF2	0.194	0.011	0.110
TRCN0000000086	SRSF2	-0.135	-0.443	-0.977
TRCN0000000087	SRSF2	0.117	0.399	0.464
TRCN0000000088	SRSF2	1.263	0.698	1.091
TRCN0000000089	SRSF2	0.201	-0.004	0.315
TRCN0000000090	SRSF2	-0.556	0.013	0.009
TRCN0000000091	SRSF2	0.589	0.533	0.458
TRCN0000000092	SRSF2	0.159	-0.367	-1.397
TRCN0000000093	SRSF2	0.237	0.150	0.197
TRCN0000000094	SRSF2	-0.154	0.190	-0.371
TRCN0000000095	SRSF2	1.273	1.686	1.606
TRCN0000000096	SRSF2	-0.097	-0.274	-0.285
TRCN0000000097	SRSF2	1.282	1.517	1.590
TRCN0000000098	SRSF2	1.320	1.025	0.755
TRCN0000000099	SRSF2	0.081	-0.034	0.161
TRCN0000000100	SRSF2	-0.040	0.216	0.388
TRCN0000000101	SRSF2	-0.198	0.103	0.250
TRCN0000000102	SRSF2	0.239	0.204	0.358
TRCN0000000103	SRSF2	0.321	0.280	0.329
TRCN0000000104	SRSF2	0.633	0.649	0.825
TRCN0000000105	SRSF2	0.908	1.292	1.029
TRCN0000000106	SRSF2	0.410	0.772	0.922
TRCN0000000107	SRSF2	0.496	0.144	0.409
TRCN0000000108	SRSF2	0.473	0.345	0.467
TRCN0000000109	SRSF2	0.484	0.909	0.705
TRCN0000000110	THOC5	-0.093	-0.157	-0.283
TRCN0000000111	THOC5	0.210	0.369	0.268
TRCN0000000112	THOC5	-0.278	-0.467	-0.467
TRCN0000000113	THOC5	-2.226	-1.694	-1.905
TRCN0000000114	THOC5	0.339	1.203	0.119
TRCN0000000115	TRA2B	-0.061	0.046	-1.451
TRCN0000000116	TRA2B	-0.176	0.078	0.162
TRCN0000000117	TRA2B	-5.034	-2.681	-2.886
TRCN0000000118	TRA2B	-3.648	-4.443	-4.407
TRCN0000000119	TRA2B	0.185	-0.319	0.062
TRCN0000000120	PABPN1	-1.428	0.226	-1.004
TRCN0000000121	PABPN1	0.015	-0.126	0.025
TRCN0000000122	PABPN1	-2.901	-5.884	-4.866
TRCN0000000123	PABPN1	0.270	-0.010	-0.418
TRCN0000000124	PABPN1	-3.832	-4.576	-4.617
TRCN0000000125	SRSF11	-0.003	0.782	0.688
TRCN0000000126	SRSF11	-0.536	-0.152	0.238
TRCN0000000127	SRSF11	-5.741	-2.985	-3.511
TRCN0000000128	SRSF11	-0.342	-1.183	-2.075
TRCN0000000129	SRSF11	-0.515	-2.001	-1.525
TRCN0000000130	SRRM1	1.008	-0.078	1.731
TRCN0000000131	SRRM1	-5.762	-2.593	-5.878
TRCN0000000132	SRRM1	-3.107	-2.103	-2.689
TRCN0000000133	SRRM1	-5.441	-2.124	-5.347
TRCN0000000134	SRRM1	-0.271	-0.086	-0.665
TRCN0000000135	CWC27	-0.029	0.415	0.459
TRCN0000000136	CWC27	-0.969	-4.025	-4.225
TRCN0000000137	CWC27	-1.226	-1.240	-1.009
TRCN0000000138	CWC27	-1.723	-1.749	-2.301
TRCN0000000139	CWC27	-0.269	-0.182	-0.207
TRCN0000000140	SRSF5	0.150	0.214	0.474
TRCN0000000141	SRSF5	0.247	-0.043	-0.901
TRCN0000000142	SRSF5	-0.870	-1.659	-0.154
TRCN0000000143	SRSF5	0.320	-0.434	0.737
TRCN0000000144	SRSF5	1.094	-0.209	0.699
TRCN0000000145	NUDT21	0.332	0.262	0.016
TRCN0000000146	NUDT21	2.042	1.767	-0.215
TRCN0000000147	NUDT21	-0.036	-0.168	0.106
TRCN0000000148	NUDT21	-6.959	-6.520	-7.938
TRCN0000000149	NUDT21	-3.735	-3.928	-3.733
TRCN0000000150	CPSF6	-1.751	-0.391	-0.827
TRCN0000000151	CPSF6	-4.098	-1.144	-3.295
TRCN0000000152	CPSF6	1.777	0.885	0.014
TRCN0000000153	CPSF6	0.001	0.305	-0.393
TRCN0000000154	CPSF6	-0.281	-1.417	-2.247
TRCN0000000155	CPSF1	-1.204	-0.833	-0.738
TRCN0000000156	CPSF1	-3.685	-1.911	-4.894
TRCN0000000157	CPSF1	-2.328	-3.653	-2.841
TRCN0000000158	CPSF1	-2.706	-3.733	-2.727
TRCN0000000159	CPSF1	0.717	1.522	0.298
TRCN0000000160	PPIL2	0.106	0.075	0.015
TRCN0000000161	PPIL2	-0.281	-0.263	-0.453
TRCN0000000162	PPIL2	0.427	0.366	0.071
TRCN0000000163	PPIL2	0.070	0.245	0.020
TRCN0000000164	PPIL2	0.264	0.641	0.282
TRCN0000000165	PPWD1	-0.772	-0.708	-5.089
TRCN0000000166	PPWD1	-3.242	-4.456	-4.091
TRCN0000000167	PPWD1	0.325	0.170	0.392
TRCN0000000168	PPWD1	-0.377	2.405	0.935
TRCN0000000169	PPWD1	0.500	0.237	0.633
TRCN0000000170	PPIL1	-0.208	-1.134	-1.019
TRCN0000000171	PPIL1	-0.215	0.118	1.117
TRCN0000000172	PPIL1	-3.133	-3.584	-1.872
TRCN0000000173	PPIL1	0.112	-0.431	-0.738
TRCN0000000174	PPIL1	-0.152	-0.121	-0.131
TRCN0000000175	SRRM2	-0.336	-0.088	-0.641
TRCN0000000176	SRRM2	-3.398	-1.798	-2.435
TRCN0000000177	SRRM2	-3.321	-2.726	-6.799
TRCN0000000178	SRRM2	0.255	0.126	0.232
TRCN0000000179	GCFC1	-0.986	-0.436	-0.622
TRCN0000000180	GCFC1	0.164	-0.088	0.246
TRCN0000000181	GCFC1	0.137	-2.381	-4.039
TRCN0000000182	GCFC1	-5.182	-4.883	-5.237
TRCN0000000183	GCFC1	-0.258	-0.349	-0.211
TRCN0000000184	PPIL3	0.249	-0.047	0.283
TRCN0000000185	PPIL3	-0.220	-0.306	-0.520
TRCN0000000186	PPIL3	0.056	-0.094	0.094
TRCN0000000187	PPIL3	0.141	-0.445	-0.635
TRCN0000000188	PPIL3	-0.159	-1.342	0.411
TRCN0000000189	HGD	0.127	-0.025	-0.074
TRCN0000000190	HGD	0.566	-0.148	0.246
TRCN0000000191	HGD	0.076	0.118	0.307
TRCN0000000192	HGD	-0.447	-1.295	0.143
TRCN0000000193	HGD	0.580	0.460	0.655
TRCN0000000194	HPGD	-0.734	-0.283	-1.857
TRCN0000000195	HPGD	-0.662	-2.631	0.150
TRCN0000000196	HPGD	-0.271	-0.378	-0.718
TRCN0000000197	HPGD	-0.803	-1.205	-1.090
TRCN0000000198	HPGD	-0.062	0.044	-0.191
TRCN0000000199	PRIM2	0.140	-0.660	0.459
TRCN0000000200	PRIM2	-0.076	-0.047	-0.433
TRCN0000000201	PRIM2	-1.440	-2.387	-1.145
TRCN0000000202	PRIM2	-0.920	-1.654	-1.801
TRCN0000000203	PRIM2	-0.389	-0.706	-0.356
TRCN0000000204	PTGER4	-0.426	-0.398	-0.490
TRCN0000000205	PTGER4	-0.241	-0.454	-0.263
TRCN0000000206	PTGER4	-0.197	0.104	-0.118
TRCN0000000207	PTGER4	0.488	0.599	0.974
TRCN0000000208	PTGER4	-0.082	0.056	0.176
TRCN0000000209	KCNMA1	0.394	0.018	0.521
TRCN0000000210	KCNMA1	-1.810	0.328	0.226
TRCN0000000211	KCNMA1	-0.737	-0.231	-0.261
TRCN0000000212	KCNMA1	0.404	0.520	0.569
TRCN0000000213	KCNMA1	0.245	0.380	0.118
TRCN0000000214	RAB3B	-1.055	-1.775	-1.883
TRCN0000000215	RAB3B	-0.048	-0.228	-0.270
TRCN0000000216	RAB3B	-0.110	-0.109	-0.032
TRCN0000000217	RAB3B	-0.121	-0.284	-0.261
TRCN0000000218	RAB3B	-1.018	-0.720	-1.453
TRCN0000000219	RGS2	-0.581	-1.233	-1.779
TRCN0000000220	RGS2	-0.379	-0.323	-0.323
TRCN0000000221	RGS2	-0.323	-0.238	-0.374
TRCN0000000222	RGS2	0.034	-0.149	-0.160
TRCN0000000223	RGS2	-0.059	-0.169	0.318
TRCN0000000224	THBS1	1.329	0.879	1.226
TRCN0000000225	THBS1	-1.633	-2.139	-2.220
TRCN0000000226	THBS1	-0.879	-1.372	-1.160
TRCN0000000227	THBS1	-0.075	0.272	0.201
TRCN0000000228	THBS1	-3.383	-1.879	-1.041
TRCN0000000229	RAD54L	0.237	-0.293	0.264
TRCN0000000230	RAD54L	-1.524	-1.728	-1.610
TRCN0000000231	RAD54L	-0.005	-0.569	0.629
TRCN0000000232	RAD54L	0.770	-0.472	-0.289
TRCN0000000233	RAD54L	0.005	0.391	-0.054
TRCN0000000234	FKBP5	-0.304	-0.198	0.023
TRCN0000000235	FKBP5	-0.380	-0.606	-0.764
TRCN0000000236	FKBP5	0.248	0.273	0.073
TRCN0000000237	FKBP5	0.215	0.359	-0.102
TRCN0000000238	FKBP5	0.017	0.120	0.134
TRCN0000000239	TGM2	-0.017	0.180	-0.003
TRCN0000000240	TGM2	-0.034	-0.082	-0.024
TRCN0000000241	TGM2	0.503	0.389	-0.023
TRCN0000000242	TGM2	0.735	0.602	0.654
TRCN0000000243	TGM2	0.212	0.226	-0.000
TRCN0000000244	IDE	0.290	0.516	0.269
TRCN0000000245	IDE	-0.329	-0.570	-0.082
TRCN0000000246	IDE	0.094	-0.045	0.039
TRCN0000000247	IDE	-0.711	-0.517	-1.294
TRCN0000000248	IDE	0.038	-0.060	-0.015
TRCN0000000249	E2F1	-0.046	0.128	-0.228
TRCN0000000250	E2F1	0.937	1.132	0.958
TRCN0000000251	E2F1	-1.362	-1.690	-2.404
TRCN0000000252	E2F1	0.245	0.566	-0.587
TRCN0000000253	E2F1	0.361	0.390	0.254
TRCN0000000254	MAF	-0.020	-0.020	-0.349
TRCN0000000255	MAF	-0.672	-0.313	-0.386
TRCN0000000256	MAF	0.158	0.399	0.454
TRCN0000000257	MAF	-0.885	-0.468	0.046
TRCN0000000258	MAF	-0.499	2.094	1.112
TRCN0000000259	PDK3	-2.288	-0.517	-0.907
TRCN0000000260	PDK3	-0.353	0.259	-0.017
TRCN0000000261	PDK3	0.125	0.018	0.242
TRCN0000000262	PDK3	0.245	0.292	0.235
TRCN0000000263	TMPRSS2	0.780	0.684	-0.555
TRCN0000000264	TMPRSS2	-1.109	-1.042	-1.504
TRCN0000000265	TMPRSS2	-0.074	-4.640	-1.574
TRCN0000000266	TMPRSS2	-0.439	0.288	-0.191
TRCN0000000267	MCM5	-5.839	-6.964	-6.010
TRCN0000000268	MCM5	-0.263	-0.683	-0.483
TRCN0000000269	MCM5	-1.102	-3.759	0.478
TRCN0000000270	MCM5	0.138	-0.633	-0.189
TRCN0000000271	PDIA2	0.259	0.106	-0.034
TRCN0000000272	PDIA2	-0.175	-2.452	-2.496
TRCN0000000273	PDIA2	0.425	0.344	0.374
TRCN0000000274	PDIA2	0.334	0.249	0.138
TRCN0000000275	PDIA2	-0.903	-0.679	-0.828
TRCN0000000276	BACE1	0.183	0.033	-0.164
TRCN0000000277	BACE1	-0.024	-0.007	-0.007
TRCN0000000278	BACE1	-0.946	-0.274	-0.489
TRCN0000000279	BACE1	-0.840	-0.162	-0.333
TRCN0000000280	BACE1	0.975	0.402	0.654
TRCN0000000281	PARK2	-0.899	-1.500	1.287
TRCN0000000282	PARK2	0.187	0.482	0.003
TRCN0000000283	PARK2	0.176	-0.172	0.162
TRCN0000000284	PARK2	-0.857	-0.984	0.022
TRCN0000000285	PARK2	-0.330	-0.127	-0.186
TRCN0000000286	TM4SF1	-1.790	-1.535	-3.648
TRCN0000000287	TM4SF1	0.048	-0.438	-0.278
TRCN0000000288	TM4SF1	0.128	0.070	0.202
TRCN0000000289	TM4SF1	-3.272	-1.367	-5.597
TRCN0000000290	TM4SF1	0.229	0.012	0.081
TRCN0000000291	HERC3	-0.831	-0.572	-0.831
TRCN0000000292	HERC3	-0.693	-1.089	-1.036
TRCN0000000293	HERC3	-0.019	0.607	-0.495
TRCN0000000294	HERC3	-7.065	-2.488	-2.746
TRCN0000000295	HERC3	-0.139	-0.111	0.035
TRCN0000000296	GREB1	-0.120	0.127	-0.468
TRCN0000000297	GREB1	-1.879	-1.942	-1.142
TRCN0000000298	GREB1	-0.582	-1.165	-1.408
TRCN0000000299	GREB1	-0.939	-1.868	-0.781
TRCN0000000300	GREB1	-2.515	-1.536	2.158
TRCN0000000301	MPP6	-0.378	1.208	0.160
TRCN0000000302	MPP6	-2.010	-1.647	-2.024
TRCN0000000303	MPP6	-0.859	-0.461	-1.198
TRCN0000000304	MPP6	-1.913	-1.558	-2.063
TRCN0000000305	MPP6	-0.297	-0.567	-0.193
TRCN0000000306	HELLS	-1.600	-2.391	-0.345
TRCN0000000307	HELLS	-0.064	-0.149	-0.246
TRCN0000000308	HELLS	-0.278	-0.012	-0.079
TRCN0000000309	HELLS	-0.744	-0.524	-1.408
TRCN0000000310	HELLS	0.194	0.115	0.280
TRCN0000000311	WRAP53	0.973	0.515	0.748
TRCN0000000312	WRAP53	-0.151	-0.947	-1.745
TRCN0000000313	WRAP53	-5.642	-1.775	-5.895
TRCN0000000314	WRAP53	-2.208	0.053	-2.007
TRCN0000000315	WRAP53	-1.956	-1.136	-1.473
TRCN0000000316	CSGALNACT1	0.214	0.025	0.357
TRCN0000000317	CSGALNACT1	0.358	0.249	0.243
TRCN0000000318	CSGALNACT1	-0.072	-0.362	-0.054
TRCN0000000319	CSGALNACT1	-2.464	-0.352	-1.621
TRCN0000000320	CSGALNACT1	0.098	0.449	-0.039
TRCN0000000321	CENPN	-0.211	-0.370	-0.109
TRCN0000000322	CENPN	0.020	-0.069	0.165
TRCN0000000323	CENPN	-1.464	-0.469	-1.567
TRCN0000000324	CENPN	0.005	-0.220	-0.013
TRCN0000000325	CENPN	-0.010	0.046	0.016
TRCN0000000326	GNMT	-0.370	-0.950	-1.111
TRCN0000000327	GNMT	-0.107	0.085	-0.007
TRCN0000000328	GNMT	1.045	0.227	-0.718
TRCN0000000329	GNMT	-0.682	-0.995	-0.788
TRCN0000000330	GNMT	-0.650	-0.334	-0.916
TRCN0000000331	PMEPA1	-0.539	-0.632	-1.428
TRCN0000000332	PMEPA1	1.016	0.494	0.567
TRCN0000000333	PMEPA1	1.123	0.366	-0.467
TRCN0000000334	PMEPA1	-0.210	-0.023	0.129
TRCN0000000335	PMEPA1	0.463	0.328	0.307
TRCN0000000336	PYCRL	-0.511	-0.524	-0.272
TRCN0000000337	PYCRL	-0.424	0.064	-0.342
TRCN0000000338	PYCRL	-0.083	-0.056	0.155
TRCN0000000339	PYCRL	-0.108	-0.006	0.013
TRCN0000000340	PYCRL	0.838	0.611	0.740
TRCN0000000341	PYCRL	-2.022	-3.115	-1.207
TRCN0000000342	PYCRL	-0.048	-0.032	0.026
TRCN0000000343	PYCRL	-0.589	-0.517	-0.496
TRCN0000000344	PYCRL	-0.539	-0.256	-0.559
TRCN0000000345	PYCRL	-0.127	-0.156	-0.147
TRCN0000000346	PYCRL	0.179	0.183	-0.029
TRCN0000000347	PYCRL	-0.721	-0.656	-0.467
TRCN0000000348	PYCRL	0.667	-0.882	0.230
TRCN0000000349	ZBTB10	0.071	0.104	0.034
TRCN0000000350	ALYREF	0.576	0.690	0.964
TRCN0000000351	ALYREF	-1.267	-0.312	-0.397
TRCN0000000352	ALYREF	-4.276	-3.043	-3.364
TRCN0000000353	ALYREF	1.403	1.269	1.270
TRCN0000000354	ACVRL1	-1.568	-1.789	-2.391
TRCN0000000355	ACVRL1	-0.041	0.034	-0.066
TRCN0000000356	ACVRL1	-0.717	-0.048	-0.527
TRCN0000000357	ACVRL1	1.098	1.849	0.018
TRCN0000000358	BTK	-0.177	-0.653	-0.233
TRCN0000000359	BTK	0.216	-0.268	-1.635
TRCN0000000360	BTK	0.096	0.294	0.217
TRCN0000000361	BTK	0.600	0.168	0.603
TRCN0000000362	CDK4	-3.446	-3.250	-2.267
TRCN0000000363	CDK4	-0.676	-0.326	-0.332
TRCN0000000364	CDK4	0.105	0.401	0.071
TRCN0000000365	CDK4	-0.378	-0.471	-0.899
TRCN0000000366	FGFR2	-0.864	0.434	-1.783
TRCN0000000367	FGFR2	-0.652	-0.600	-0.241
TRCN0000000368	FGFR2	-3.194	-0.044	-1.983
TRCN0000000369	FGFR2	-0.085	0.002	-0.057
TRCN0000000370	FGFR2	0.352	-0.354	0.860
TRCN0000000371	FGFR3	0.193	-0.013	0.162
TRCN0000000372	FGFR3	1.008	0.651	0.653
TRCN0000000373	FGFR3	-0.821	-2.044	-4.757
TRCN0000000374	FGFR3	-0.379	-0.062	0.191
TRCN0000000375	GUCY2D	0.261	0.883	-1.390
TRCN0000000376	GUCY2D	-0.581	0.130	0.078
TRCN0000000377	GUCY2D	-1.514	-2.202	-3.468
TRCN0000000378	GUCY2D	0.074	0.413	0.340
TRCN0000000379	INSR	-4.606	-0.369	-1.317
TRCN0000000380	INSR	0.120	-0.236	-0.063
TRCN0000000381	INSR	-0.222	-0.671	-0.164
TRCN0000000382	INSR	0.254	0.470	0.209
TRCN0000000383	JAK3	0.618	-0.147	0.525
TRCN0000000384	JAK3	-0.119	0.495	0.141
TRCN0000000385	JAK3	-0.090	0.363	-0.198
TRCN0000000386	JAK3	0.279	0.236	0.314
TRCN0000000387	JAK3	-2.453	-2.469	-2.348
TRCN0000000388	KIT	0.140	0.231	0.170
TRCN0000000389	KIT	0.480	0.356	0.227
TRCN0000000390	KIT	-0.897	-0.418	-1.013
TRCN0000000391	KIT	-2.994	1.334	0.690
TRCN0000000392	KIT	0.868	1.432	1.031
TRCN0000000393	MET	1.021	0.864	-0.428
TRCN0000000394	MET	1.438	0.185	-0.080
TRCN0000000395	MET	-2.840	-0.622	-3.223
TRCN0000000396	MET	0.279	0.173	0.743
TRCN0000000397	MET	-0.112	-0.118	-0.060
TRCN0000000398	PHKG2	0.449	0.048	0.446
TRCN0000000399	PHKG2	-0.003	0.142	0.126
TRCN0000000400	PHKG2	0.511	0.625	-0.008
TRCN0000000401	PHKG2	0.340	-0.125	-0.101
TRCN0000000402	RET	-2.347	-0.330	0.304
TRCN0000000403	RET	0.616	0.133	0.219
TRCN0000000404	RET	0.778	2.010	-3.149
TRCN0000000405	RET	-0.683	-0.820	-0.955
TRCN0000000406	RET	-1.273	-0.263	-1.076
TRCN0000000407	STK11	0.793	-1.116	0.179
TRCN0000000408	STK11	-0.040	-1.034	-1.925
TRCN0000000409	STK11	-0.820	-3.152	-1.419
TRCN0000000410	STK11	0.356	0.602	0.591
TRCN0000000411	STK11	0.372	-0.123	-0.008
TRCN0000000412	TEK	0.177	-1.161	-1.105
TRCN0000000413	TEK	-0.092	-0.156	0.217
TRCN0000000414	TEK	-0.319	-0.731	0.387
TRCN0000000415	TEK	-0.557	-2.068	-1.159
TRCN0000000416	TEK	-1.872	-2.147	-2.576
TRCN0000000417	FGFR1	-0.143	0.051	-0.315
TRCN0000000418	FGFR1	-0.241	-0.312	-0.270
TRCN0000000419	FLJ23867	-0.724	-1.239	-0.783
TRCN0000000420	FGFR1	0.381	0.074	0.363
TRCN0000000421	FGFR1	-0.856	-0.732	-1.265
TRCN0000000422	IGF1R	0.011	-0.250	-0.037
TRCN0000000423	IGF1R	-0.632	-0.522	-0.822
TRCN0000000424	IGF1R	0.212	0.136	0.147
TRCN0000000425	IGF1R	0.392	0.254	0.187
TRCN0000000426	IGF1R	-3.832	-4.255	-4.433
TRCN0000000427	NPR2	-0.102	-0.329	-0.034
TRCN0000000428	NPR2	-1.284	-1.393	-0.538
TRCN0000000429	NPR2	-1.319	-0.976	-1.934
TRCN0000000430	NPR2	-1.762	-0.354	-0.085
TRCN0000000431	PLCB3	-0.634	-0.255	-0.518
TRCN0000000432	PLCB3	2.117	-0.632	1.729
TRCN0000000433	PLCB3	-0.363	-0.547	-0.174
TRCN0000000434	PLCB3	-0.756	0.929	0.705
TRCN0000000435	PLCB3	-0.576	-1.126	-0.740
TRCN0000000436	ZAP70	-0.578	-1.247	-0.453
TRCN0000000437	ZAP70	-1.932	-1.801	-6.742
TRCN0000000438	ZAP70	-0.414	0.001	-0.560
TRCN0000000439	ZAP70	-0.139	0.004	0.002
TRCN0000000440	ZAP70	-0.878	-0.263	0.112
TRCN0000000441	ACVR1	-2.032	-1.307	-1.305
TRCN0000000442	ACVR1	-0.124	-0.009	-0.186
TRCN0000000443	ACVR1	-4.800	-4.309	2.964
TRCN0000000444	ACVR1	-2.080	0.063	-3.606
TRCN0000000445	ACVR1	-0.290	-0.351	-0.361
TRCN0000000446	ACVR2B	-1.388	-1.095	-1.781
TRCN0000000447	ACVR2B	-0.346	0.295	0.490
TRCN0000000448	ACVR2B	-5.960	-5.861	-4.243
TRCN0000000449	ACVR2B	-0.678	-1.368	-0.647
TRCN0000000450	ACVR2B	-0.091	-0.018	0.617
TRCN0000000451	BMPR1B	-0.100	-0.110	-0.429
TRCN0000000452	BMPR1B	-0.650	-0.102	-0.467
TRCN0000000453	BMPR1B	-1.149	-0.268	-0.199
TRCN0000000454	BMPR1B	0.689	0.397	0.475
TRCN0000000455	BMPR1B	-1.024	-2.130	-0.814
TRCN0000000456	BMPR2	-0.725	-0.223	-0.893
TRCN0000000457	BMPR2	0.804	-1.688	-2.179
TRCN0000000458	BMPR2	-4.215	-0.206	0.124
TRCN0000000459	BMPR2	0.397	0.143	-0.128
TRCN0000000460	BMPR2	-0.545	0.160	-0.560
TRCN0000000461	BUB1B	-0.034	-0.216	-0.049
TRCN0000000462	BUB1B	1.303	1.140	1.066
TRCN0000000463	BUB1B	0.313	0.182	0.067
TRCN0000000464	BUB1B	-7.970	-7.268	-7.574
TRCN0000000465	BUB1B	-2.773	-0.258	-3.541
TRCN0000000466	CAMK2B	0.020	-0.914	-0.016
TRCN0000000467	CAMK2B	-1.740	-0.714	-1.758
TRCN0000000468	CAMK2B	1.033	0.421	1.180
TRCN0000000469	CAMK2B	0.980	0.620	0.203
TRCN0000000470	CAMK2B	2.303	2.140	1.897
TRCN0000000471	CAMK2D	0.934	-1.102	1.144
TRCN0000000472	CAMK2D	0.281	0.526	0.421
TRCN0000000473	CAMK2D	-0.821	-0.860	-1.209
TRCN0000000474	CAMK2D	-0.205	0.643	0.273
TRCN0000000475	CAMK2D	-0.267	-0.298	-0.071
TRCN0000000476	CAMK2G	-5.715	-0.487	-1.956
TRCN0000000477	CAMK2G	-0.210	-0.898	-0.610
TRCN0000000478	CAMK2G	-0.842	0.068	-0.309
TRCN0000000479	CAMK2G	-0.801	-2.870	-2.737
TRCN0000000480	CAMK2G	-6.866	-7.477	-5.775
TRCN0000000481	CDK3	-0.035	-0.491	-0.198
TRCN0000000482	CDK3	0.137	-0.123	0.168
TRCN0000000483	CDK3	0.184	0.019	0.229
TRCN0000000484	CDK3	-0.064	-2.622	-0.235
TRCN0000000485	CDK6	-0.033	0.009	-0.032
TRCN0000000486	CDK6	-0.698	-0.714	-0.386
TRCN0000000487	CDK6	-0.055	-0.303	-0.493
TRCN0000000488	CDK6	-0.203	-0.105	-0.257
TRCN0000000489	CDK8	-1.763	-1.166	-0.362
TRCN0000000490	CDK8	-2.217	-5.468	-2.710
TRCN0000000491	CDK8	0.081	0.305	0.114
TRCN0000000492	CDK8	-4.636	-4.482	-4.684
TRCN0000000493	CDK8	-0.283	0.377	-0.877
TRCN0000000494	CDK9	1.097	0.546	-0.517
TRCN0000000495	CDK9	-1.242	-1.322	-2.345
TRCN0000000496	CDK9	-0.017	-0.050	0.267
TRCN0000000497	CDK9	-0.799	-0.534	-0.542
TRCN0000000498	CDK9	0.224	0.077	0.415
TRCN0000000499	CHEK1	0.284	0.224	0.464
TRCN0000000500	CHEK1	0.800	0.821	0.645
TRCN0000000501	CHEK1	-0.113	-0.318	0.588
TRCN0000000502	CHEK1	0.174	-0.990	-2.492
TRCN0000000503	CHEK1	0.386	-1.784	-3.385
TRCN0000000504	CHUK	-1.419	1.606	-1.130
TRCN0000000505	CHUK	-0.394	-0.164	-0.068
TRCN0000000506	CHUK	-0.723	-0.462	-1.545
TRCN0000000507	CHUK	0.018	0.280	-0.083
TRCN0000000508	CHUK	-0.422	-0.911	-0.767
TRCN0000000509	MAPK14	-0.278	0.346	-0.242
TRCN0000000510	MAPK14	-0.196	-0.201	0.011
TRCN0000000511	MAPK14	-1.098	-1.499	-0.726
TRCN0000000512	MAPK14	-0.419	-0.374	-0.256
TRCN0000000513	MAPK14	-0.226	-0.072	-0.079
TRCN0000000514	DGKG	0.337	0.541	0.638
TRCN0000000515	DGKG	-0.151	-0.434	-0.102
TRCN0000000516	DGKG	0.453	0.397	0.717
TRCN0000000517	DGKG	-1.096	-2.283	-1.697
TRCN0000000518	DGKG	-0.289	-1.049	-0.326
TRCN0000000519	DAPK3	-2.565	-1.308	-2.031
TRCN0000000520	DAPK3	0.283	0.105	0.166
TRCN0000000521	DAPK3	0.369	0.181	0.333
TRCN0000000522	DAPK3	-3.062	0.787	-2.514
TRCN0000000523	DYRK1A	-3.850	-1.074	-4.329
TRCN0000000524	DYRK1A	-0.122	0.185	-0.060
TRCN0000000525	DYRK1A	-0.293	-0.376	-0.452
TRCN0000000526	DYRK1A	-0.718	-0.459	-0.537
TRCN0000000527	DYRK1A	0.981	0.780	0.502
TRCN0000000528	ERN1	0.427	0.331	-0.179
TRCN0000000529	ERN1	0.298	-0.498	0.129
TRCN0000000530	ERN1	0.039	-0.073	-0.022
TRCN0000000531	ERN1	-3.171	-0.083	-0.350
TRCN0000000532	ERN1	-0.545	-0.739	-0.524
TRCN0000000533	GUCY2F	-0.400	-0.222	0.393
TRCN0000000534	GUCY2F	-0.168	0.223	0.084
TRCN0000000535	GUCY2F	1.182	0.996	-1.127
TRCN0000000536	GUCY2F	-0.346	-0.048	0.188
TRCN0000000537	GUCY2F	0.181	0.125	0.217
TRCN0000000538	INPP4A	-0.105	-0.074	-0.050
TRCN0000000539	INPP4A	-0.258	-0.076	-0.144
TRCN0000000540	INPP4A	2.627	1.110	1.018
TRCN0000000541	INPP4A	0.866	0.077	0.978
TRCN0000000542	INPP4A	-0.029	-0.015	0.001
TRCN0000000543	IRAK1	0.176	0.192	0.297
TRCN0000000544	IRAK1	0.229	1.878	0.149
TRCN0000000545	IRAK1	0.156	1.362	-0.085
TRCN0000000546	IRAK1	0.085	0.664	0.034
TRCN0000000547	IRAK1	0.013	-0.014	-0.333
TRCN0000000548	IRAK2	0.160	0.156	0.148
TRCN0000000549	IRAK2	0.467	-2.981	-2.480
TRCN0000000550	IRAK2	0.545	0.482	0.953
TRCN0000000551	IRAK2	-0.398	-0.011	0.027
TRCN0000000552	ACVR2A	0.083	0.091	0.209
TRCN0000000553	ACVR2A	-0.264	-0.387	-0.207
TRCN0000000554	ACVR2A	-1.068	-0.591	-2.011
TRCN0000000555	ACVR2A	0.351	0.676	0.355
TRCN0000000556	ACVR2A	-3.521	-3.804	-3.766
TRCN0000000557	ADRBK1	-1.381	-2.328	2.919
TRCN0000000558	ADRBK1	0.175	-0.651	-0.460
TRCN0000000559	ADRBK1	-2.819	-1.474	-1.300
TRCN0000000560	ADRBK1	-4.194	-2.662	-3.769
TRCN0000000561	ADRBK1	0.258	-0.645	-0.199
TRCN0000000562	AKT2	-0.278	-0.329	-0.430
TRCN0000000563	AKT2	0.027	-0.063	0.104
TRCN0000000564	AKT2	0.447	0.112	0.139
TRCN0000000565	AKT2	-0.252	-0.448	-0.407
TRCN0000000566	AKT2	0.007	0.044	-0.015
TRCN0000000567	ARAF	-0.922	-0.461	1.414
TRCN0000000568	ARAF	0.174	-0.035	0.174
TRCN0000000569	ARAF	-0.200	0.102	0.495
TRCN0000000570	ARAF	-2.440	0.743	-2.137
TRCN0000000571	ARAF	-0.708	-2.300	-2.478
TRCN0000000572	AXL	0.321	1.896	0.397
TRCN0000000573	AXL	-1.045	-3.973	-1.521
TRCN0000000574	AXL	-0.096	0.159	-0.061
TRCN0000000575	AXL	0.237	0.260	-0.178
TRCN0000000576	AXL	-0.556	-1.225	-2.601
TRCN0000000577	CAMK4	-1.112	-0.966	-1.934
TRCN0000000578	CAMK4	-1.854	-5.340	-0.862
TRCN0000000579	CAMK4	-0.074	0.665	0.917
TRCN0000000580	CAMK4	-0.295	-0.111	0.430
TRCN0000000581	CAMK4	0.195	-0.068	-0.211
TRCN0000000582	CDK1	3.502	3.368	3.165
TRCN0000000583	CDK1	1.968	1.398	1.495
TRCN0000000584	CDK1	0.230	0.184	0.402
TRCN0000000585	CDK1	-0.615	-0.507	0.089
TRCN0000000586	CDK1	0.243	0.504	0.371
TRCN0000000587	CDK2	0.245	-0.038	0.172
TRCN0000000588	CDK2	0.954	1.029	0.576
TRCN0000000589	CDK2	-0.593	-0.894	-0.882
TRCN0000000590	CDK2	0.049	-0.013	-0.203
TRCN0000000591	CDK2	2.860	2.828	2.732
TRCN0000000592	CDK7	5.308	5.388	5.370
TRCN0000000593	CDK7	-2.758	-2.100	-2.454
TRCN0000000594	CDK7	-0.506	-0.495	0.120
TRCN0000000595	CDK7	-0.427	-0.916	-0.675
TRCN0000000596	CDK7	-0.363	-1.087	-0.492
TRCN0000000597	CSNK1D	-0.419	-0.205	-0.124
TRCN0000000598	CSNK1D	0.377	-0.113	-0.284
TRCN0000000599	CSNK1D	0.119	-0.101	-0.151
TRCN0000000600	CSNK1D	0.375	-0.342	-0.048
TRCN0000000601	CSNK1D	0.114	-0.209	-0.412
TRCN0000000602	CSNK1E	-0.058	-0.052	-0.122
TRCN0000000603	CSNK1E	1.260	1.147	0.760
TRCN0000000604	CSNK1E	-1.016	-0.566	-0.763
TRCN0000000605	CSNK1E	-1.293	-0.740	-0.843
TRCN0000000606	CSNK2A1	-0.308	-0.561	-0.158
TRCN0000000607	CSNK2A1	0.032	-0.090	0.236
TRCN0000000608	CSNK2A1	-0.136	0.042	0.154
TRCN0000000609	CSNK2A1	0.404	0.317	0.167
TRCN0000000610	CSNK2A1	-0.030	-0.038	0.038
TRCN0000000611	CSNK2A2	0.024	0.305	-0.451
TRCN0000000612	CSNK2A2	0.234	0.325	-0.054
TRCN0000000613	CSNK2A2	-1.526	-2.105	-1.461
TRCN0000000614	CSNK2A2	-0.560	-4.137	-0.106
TRCN0000000615	CSNK2A2	-1.858	-1.854	-2.360
TRCN0000000616	DDR1	0.690	-0.935	0.277
TRCN0000000617	DDR1	1.262	-3.638	-3.733
TRCN0000000618	DDR1	-1.137	0.516	-0.923
TRCN0000000619	ERBB3	-1.427	-1.028	-1.048
TRCN0000000620	ERBB3	-0.684	-0.440	-0.302
TRCN0000000621	ERBB3	-2.223	-4.266	-1.262
TRCN0000000622	ERBB3	-2.620	-3.624	-3.726
TRCN0000000623	ERBB3	-0.045	0.191	-2.069
TRCN0000000624	FES	-3.647	0.457	-2.448
TRCN0000000625	FES	-0.332	-0.222	0.319
TRCN0000000626	FES	0.286	0.082	0.388
TRCN0000000627	FES	-1.960	-1.225	-0.590
TRCN0000000628	FGFR4	0.718	0.755	-3.314
TRCN0000000629	FGFR4	-1.160	-1.265	-1.137
TRCN0000000630	FGFR4	-0.524	-0.035	-0.822
TRCN0000000631	FLT1	0.361	0.020	0.301
TRCN0000000632	FLT1	-0.028	0.033	0.039
TRCN0000000633	FLT1	-0.125	0.157	0.220
TRCN0000000634	FLT1	0.115	-0.020	0.126
TRCN0000000635	FLT1	0.520	0.371	0.122
TRCN0000000636	FLT4	-0.923	-1.667	-0.673
TRCN0000000637	FLT4	1.263	3.301	1.893
TRCN0000000638	FLT4	-4.723	-4.137	0.676
TRCN0000000639	FLT4	0.497	0.889	0.754
TRCN0000000640	FLT4	0.067	-5.171	-0.164
TRCN0000000641	STK24	1.655	0.561	-3.407
TRCN0000000642	STK24	-0.946	-2.211	-1.653
TRCN0000000643	STK24	-5.307	0.529	-0.129
TRCN0000000644	STK24	0.131	-0.225	-0.082
TRCN0000000645	STK24	0.447	0.393	0.375
TRCN0000000646	DYRK3	0.235	0.106	0.615
TRCN0000000647	DYRK3	0.314	0.933	-0.232
TRCN0000000648	DYRK3	-0.301	-0.464	0.025
TRCN0000000649	DYRK3	-2.509	-0.894	-0.384
TRCN0000000650	DYRK2	0.519	-0.210	-0.689
TRCN0000000651	DYRK2	-2.840	-9.844	-6.354
TRCN0000000652	DYRK2	-4.032	-4.090	-4.235
TRCN0000000653	DYRK2	-0.248	-0.452	-0.559
TRCN0000000654	DYRK2	0.941	-0.264	1.610
TRCN0000000655	AURKA	-1.739	-1.121	-1.323
TRCN0000000656	AURKA	0.215	1.074	-0.035
TRCN0000000657	AURKA	-0.574	-0.996	-0.533
TRCN0000000658	AURKA	-1.130	-3.108	-1.958
TRCN0000000659	CDC42BPA	0.182	0.120	0.137
TRCN0000000660	CDC42BPA	-1.329	-0.385	-0.292
TRCN0000000661	CDC42BPA	-0.782	-0.426	-0.177
TRCN0000000662	CDC42BPA	0.083	0.029	0.335
TRCN0000000663	CDC42BPA	-4.710	-0.929	-0.225
TRCN0000000664	MAP4K3	-5.173	-3.983	-1.996
TRCN0000000665	MAP4K3	-0.246	-0.304	-0.919
TRCN0000000666	MAP4K3	-3.025	-3.606	-0.903
TRCN0000000667	MAP4K3	-0.268	-0.558	-0.349
TRCN0000000668	DGKZ	-4.173	-4.683	-4.931
TRCN0000000669	DGKZ	0.221	1.141	0.623
TRCN0000000670	DGKZ	-1.919	-1.546	-0.590
TRCN0000000671	DGKD	0.330	0.278	0.457
TRCN0000000672	DGKD	-2.528	-2.637	-3.043
TRCN0000000673	DGKD	-2.510	-3.168	-2.649
TRCN0000000674	DGKD	-0.904	-0.478	-0.459
TRCN0000000675	DGKD	-0.064	-0.330	-0.731
TRCN0000000676	CAMK1	0.176	0.356	0.195
TRCN0000000677	CAMK1	0.232	0.088	0.382
TRCN0000000678	CAMK1	1.092	0.592	0.671
TRCN0000000679	CAMK1	-2.903	-2.446	-2.244
TRCN0000000680	MAPKAPK5	-0.042	-0.060	-0.245
TRCN0000000681	MAPKAPK5	-6.072	-4.448	-4.657
TRCN0000000682	MAPKAPK5	-3.277	-0.130	2.038
TRCN0000000683	MAPKAPK5	-1.881	-2.778	-3.864
TRCN0000000684	MAPKAPK5	-0.759	-0.134	-1.315
TRCN0000000685	CDK10	1.247	1.358	1.210
TRCN0000000686	CDK10	-0.046	-0.282	-0.268
TRCN0000000687	CDK10	-0.173	-0.502	-1.178
TRCN0000000688	CDK10	0.153	0.168	0.292
TRCN0000000689	CDK10	-2.101	-2.459	-2.974
TRCN0000000690	CASK	0.617	1.047	0.674
TRCN0000000691	CASK	-0.158	-1.404	-0.657
TRCN0000000692	CASK	-0.019	-0.121	-0.396
TRCN0000000693	CASK	1.364	0.439	0.389
TRCN0000000694	CASK	0.412	-0.005	-0.008
TRCN0000000695	STK16	-0.772	-0.883	-0.882
TRCN0000000696	STK16	-1.036	-0.280	-0.442
TRCN0000000697	STK16	-0.506	-0.667	-1.847
TRCN0000000698	STK16	-0.688	-1.028	-0.832
TRCN0000000699	STK16	-6.760	-2.881	-1.867
TRCN0000000700	CDK13	0.435	0.181	-0.049
TRCN0000000701	CDK13	0.287	0.174	0.515
TRCN0000000702	CDK13	-0.530	-1.516	0.731
TRCN0000000703	CDK13	-0.034	0.010	0.119
TRCN0000000704	CDK13	0.165	-0.383	0.052
TRCN0000000705	RIPK1	0.371	0.164	0.530
TRCN0000000706	RIPK1	-0.003	0.599	-0.456
TRCN0000000707	RIPK1	-0.429	-0.666	-0.807
TRCN0000000708	RIPK1	-0.234	-0.320	-0.511
TRCN0000000709	RIPK1	-0.294	-0.618	0.328
TRCN0000000710	DYRK4	-1.185	-1.257	0.570
TRCN0000000711	DYRK4	0.125	-0.295	-0.248
TRCN0000000712	DYRK4	-0.698	0.186	-0.333
TRCN0000000713	DYRK4	4.288	2.817	3.909
TRCN0000000714	CPNE3	0.579	0.283	-0.232
TRCN0000000715	CPNE3	-1.026	-1.063	-1.622
TRCN0000000716	CPNE3	0.423	0.201	0.504
TRCN0000000717	CPNE3	0.143	-0.324	0.193
TRCN0000000718	CPNE3	-1.012	-3.723	-1.507
TRCN0000000719	PRPF4B	-1.055	0.194	-1.610
TRCN0000000720	PRPF4B	0.372	-0.004	0.148
TRCN0000000721	PRPF4B	-2.394	0.025	-2.211
TRCN0000000722	PRPF4B	-0.841	-0.644	-0.755
TRCN0000000723	PRPF4B	-0.064	0.104	-0.161
TRCN0000000724	CDKL2	-4.786	-4.447	-2.044
TRCN0000000725	CDKL2	-2.854	-2.840	-2.715
TRCN0000000726	CDKL2	1.846	0.498	1.024
TRCN0000000727	CDKL2	-6.787	-2.494	-1.557
TRCN0000000728	CDKL2	-0.192	0.152	-1.065
TRCN0000000729	RPS6KB2	0.110	-0.018	-0.033
TRCN0000000730	RPS6KB2	0.520	-0.085	0.249
TRCN0000000731	MAP3K14	-0.741	0.699	0.462
TRCN0000000732	MAP3K14	-0.195	0.299	0.082
TRCN0000000733	MAP3K14	-0.828	1.083	0.037
TRCN0000000734	MAP3K14	-1.665	-0.196	-1.107
TRCN0000000735	BRSK2	0.069	0.008	0.144
TRCN0000000736	BRSK2	0.262	-0.014	0.052
TRCN0000000737	BRSK2	-1.597	-1.612	-5.967
TRCN0000000738	BRSK2	-3.926	-1.959	-1.032
TRCN0000000739	BRSK2	0.013	-0.020	0.039
TRCN0000000740	TNK1	-0.646	-0.594	-0.698
TRCN0000000741	TNK1	-1.022	-0.988	-1.211
TRCN0000000742	TNK1	-0.163	-0.334	0.004
TRCN0000000743	TNK1	0.962	-0.239	0.626
TRCN0000000744	TNK1	-0.475	-0.607	-0.485
TRCN0000000745	CLK3	0.747	0.882	0.837
TRCN0000000746	CLK3	-2.443	-2.797	-2.112
TRCN0000000747	CLK3	-1.096	-0.191	-0.533
TRCN0000000748	CLK3	2.779	-2.187	-2.538
TRCN0000000749	CLK3	0.347	-0.298	-0.142
TRCN0000000750	CLK2	-0.480	-0.243	-0.211
TRCN0000000751	CLK2	0.435	-0.541	0.122
TRCN0000000752	CLK2	1.209	-1.336	0.404
TRCN0000000753	CLK2	-1.720	-0.836	-0.888
TRCN0000000754	CLK1	0.175	-4.544	-4.950
TRCN0000000755	CLK1	0.606	-1.406	0.440
TRCN0000000756	CLK1	1.119	-2.334	-1.384
TRCN0000000757	CLK1	0.065	-0.183	0.007
TRCN0000000758	CLK1	-0.040	-0.099	-0.106
TRCN0000000759	PLK3	0.425	0.399	-0.100
TRCN0000000760	PLK3	0.060	-0.114	-1.204
TRCN0000000761	PLK3	-0.895	-0.387	-1.683
TRCN0000000762	PLK3	0.163	-0.138	-0.851
TRCN0000000763	PLK3	0.125	0.215	0.244
TRCN0000000764	DGKB	0.370	-0.095	-0.112
TRCN0000000765	DGKB	-0.133	0.189	0.076
TRCN0000000766	DGKB	-1.026	-0.690	-2.170
TRCN0000000767	DGKB	-3.159	-2.691	2.089
TRCN0000000768	DGKB	-1.881	-2.261	-2.915
TRCN0000000769	PTK2B	0.377	0.852	0.356
TRCN0000000770	PTK2B	1.589	1.624	-4.687
TRCN0000000771	PTK2B	0.478	-0.042	-0.886
TRCN0000000772	FLT3	0.735	0.916	0.777
TRCN0000000773	FLT3	-1.302	-1.920	-1.454
TRCN0000000774	FLT3	0.947	0.615	0.579
TRCN0000000775	FLT3	0.429	0.166	-1.841
TRCN0000000776	AURKB	-3.001	0.068	-2.522
TRCN0000000777	AURKB	-6.050	-2.770	-5.744
TRCN0000000778	AURKB	-0.182	-0.250	-0.348
TRCN0000000779	AURKB	-1.049	-1.616	-1.656
TRCN0000000780	STK17B	-3.269	-2.945	0.459
TRCN0000000781	STK17B	0.046	0.217	0.340
TRCN0000000782	STK17B	-0.576	-1.039	-2.824
TRCN0000000783	STK17B	-1.174	-0.624	-2.506
TRCN0000000784	ALK	5.071	5.107	4.818
TRCN0000000785	ALK	6.279	5.594	5.580
TRCN0000000786	ALK	2.091	1.421	2.018
TRCN0000000787	ALK	2.607	2.824	2.718
TRCN0000000788	ALK	1.988	2.864	1.534
TRCN0000000789	BCR	-0.862	-0.353	-0.074
TRCN0000000790	BCR	-1.312	-1.227	-2.512
TRCN0000000791	BCR	-2.533	-0.981	-2.888
TRCN0000000792	BCR	-2.066	-0.612	-0.482
TRCN0000000793	BCR	-0.188	0.192	0.269
TRCN0000000794	BMPR1A	-2.208	-0.686	-0.944
TRCN0000000795	BMPR1A	-1.625	-1.880	-6.093
TRCN0000000796	BMPR1A	-2.012	-0.911	-1.211
TRCN0000000797	BMPR1A	-0.775	0.398	-1.283
TRCN0000000798	BMPR1A	-1.329	-0.922	-3.036
TRCN0000000799	BUB1	0.380	-1.392	-0.009
TRCN0000000800	BUB1	-0.291	-0.393	-2.504
TRCN0000000801	BUB1	-1.342	-0.773	-0.580
TRCN0000000802	BUB1	1.282	0.574	-3.904
TRCN0000000803	CSK	0.217	0.711	-1.361
TRCN0000000804	CSK	-0.152	1.033	-0.930
TRCN0000000805	CSK	0.662	0.672	0.628
TRCN0000000806	CSK	0.045	-0.427	-0.678
TRCN0000000807	CSK	0.360	0.158	0.330
TRCN0000000808	CSNK1G3	-0.176	0.153	-0.194
TRCN0000000809	CSNK1G3	0.528	-2.009	-2.359
TRCN0000000810	CSNK1G3	-1.842	-1.925	-2.598
TRCN0000000811	CSNK1G3	-2.461	-1.989	-2.523
TRCN0000000812	DMPK	-1.937	-1.302	-2.652
TRCN0000000813	DMPK	-0.197	0.312	-0.020
TRCN0000000814	DMPK	-2.501	-1.596	-1.806
TRCN0000000815	DMPK	0.703	1.579	2.544
TRCN0000000816	DMPK	-2.849	-4.447	-1.577
TRCN0000000817	EPHB1	0.489	0.562	0.068
TRCN0000000818	EPHB1	-1.150	-1.059	-2.332
TRCN0000000819	EPHB1	-1.325	-2.764	-3.293
TRCN0000000820	EPHB1	0.326	0.201	0.056
TRCN0000000821	EPHB1	-0.678	-0.819	-5.614
TRCN0000000822	GSK3B	-1.445	0.395	-0.909
TRCN0000000823	GSK3B	0.199	-0.997	-0.786
TRCN0000000824	GSK3B	0.197	0.766	-2.262
TRCN0000000825	LIMK1	0.780	0.787	0.449
TRCN0000000826	LIMK1	0.006	-0.011	0.238
TRCN0000000827	MAPK13	-2.684	-1.598	-0.266
TRCN0000000828	MAPK13	-1.219	0.330	0.295
TRCN0000000829	MAPK13	-1.309	-1.739	-0.122
TRCN0000000830	TGFBR2	-3.015	-2.928	-1.990
TRCN0000000831	TGFBR2	-1.463	-1.255	-1.287
TRCN0000000832	TGFBR2	-6.046	-2.200	0.057
TRCN0000000833	TGFBR2	2.869	-3.650	0.183
TRCN0000000834	TGFBR2	0.802	0.587	0.567
TRCN0000000835	ULK1	0.255	-0.001	0.134
TRCN0000000836	ULK1	-4.214	-4.684	-5.285
TRCN0000000837	ULK1	-0.683	-0.057	-0.012
TRCN0000000838	ULK1	-0.868	-0.631	-0.512
TRCN0000000839	ULK1	0.136	0.030	0.111
TRCN0000000840	GRK5	-0.920	-1.576	-0.131
TRCN0000000841	GRK5	-1.438	-0.913	-0.724
TRCN0000000842	GRK5	-0.481	-0.977	0.849
TRCN0000000843	GRK5	-2.144	-1.900	0.466
TRCN0000000844	PRKCE	-0.059	0.121	-0.055
TRCN0000000845	PRKCE	-0.436	-0.078	0.015
TRCN0000000846	PRKCE	-0.056	0.044	0.135
TRCN0000000847	PRKCE	-0.027	-0.151	0.084
TRCN0000000848	PRKCE	-0.053	0.031	-0.059
TRCN0000000849	MAP3K4	-0.146	-0.192	0.009
TRCN0000000850	MAP3K4	-0.292	-0.554	-1.289
TRCN0000000851	MAP3K4	0.305	0.246	0.499
TRCN0000000852	MAP3K4	-1.371	-0.267	0.242
TRCN0000000853	CDC42BPB	0.054	0.152	-0.090
TRCN0000000854	CDC42BPB	-2.896	-4.186	-5.341
TRCN0000000855	CDC42BPB	-0.164	0.006	-0.138
TRCN0000000856	CDC42BPB	-0.126	-0.033	-0.361
TRCN0000000857	PRKAA1	0.060	0.104	0.189
TRCN0000000858	PRKAA1	-1.075	-1.951	-2.387
TRCN0000000859	PRKAA1	-1.853	-1.221	-1.331
TRCN0000000860	PRKAA1	-0.494	-2.727	-1.501
TRCN0000000861	PRKAA1	-6.398	-6.071	-6.481
TRCN0000000862	MERTK	0.267	0.266	0.272
TRCN0000000863	MERTK	-1.416	-2.891	-1.130
TRCN0000000864	MERTK	-0.741	-0.688	-0.755
TRCN0000000865	MERTK	-0.198	0.003	0.042
TRCN0000000866	MERTK	0.253	0.312	0.346
TRCN0000000867	PLK2	-1.172	-1.920	-4.435
TRCN0000000868	PLK2	0.239	0.260	0.323
TRCN0000000869	PLK2	0.018	-0.195	-0.708
TRCN0000000870	PLK2	-0.126	-0.263	0.039
TRCN0000000871	TRIO	-0.071	0.099	0.170
TRCN0000000872	TRIO	-0.781	-0.458	0.053
TRCN0000000873	TRIO	-1.060	-1.813	-0.775
TRCN0000000874	TRIO	-1.787	-1.141	-1.510
TRCN0000000875	IRAK3	-0.234	-0.174	-0.309
TRCN0000000876	IRAK3	-2.974	-0.814	-2.831
TRCN0000000877	IRAK3	-0.489	-0.344	-0.276
TRCN0000000878	IRAK3	-1.217	-1.011	-1.108
TRCN0000000879	IRAK3	-0.125	-0.419	-0.358
TRCN0000000880	LATS2	0.755	0.508	0.691
TRCN0000000881	LATS2	-0.107	-0.213	0.218
TRCN0000000882	LATS2	0.238	0.127	0.016
TRCN0000000883	LATS2	-4.076	-4.598	-5.302
TRCN0000000884	LATS2	0.602	0.568	0.449
TRCN0000000885	PIK3R4	-2.842	-2.178	-2.100
TRCN0000000886	PIK3R4	-0.274	-0.258	0.073
TRCN0000000887	PIK3R4	-0.100	-0.066	-0.335
TRCN0000000888	PIK3R4	-1.509	-2.372	-1.848
TRCN0000000889	ULK2	0.057	-0.150	-0.009
TRCN0000000890	ULK2	-0.051	-0.201	-0.141
TRCN0000000891	ULK2	-0.358	-1.217	-1.717
TRCN0000000892	ULK2	0.082	-0.021	-0.052
TRCN0000000893	ULK2	-0.029	0.200	0.182
TRCN0000000894	SLK	0.231	0.243	0.553
TRCN0000000895	SLK	-0.105	0.324	-0.159
TRCN0000000896	SLK	-0.065	0.065	0.049
TRCN0000000897	SLK	-4.289	0.695	-0.397
TRCN0000000898	SLK	-1.153	-0.819	-0.478
TRCN0000000899	NUAK1	-1.312	-0.759	-0.429
TRCN0000000900	NUAK1	-3.320	-4.833	-3.606
TRCN0000000901	NUAK1	-0.089	-0.074	0.193
TRCN0000000902	NUAK1	0.479	0.514	0.828
TRCN0000000903	NUAK1	0.387	0.237	0.464
TRCN0000000904	NEDD4L	-0.131	-3.702	-0.841
TRCN0000000905	NEDD4L	-0.457	-0.215	-0.408
TRCN0000000906	NEDD4L	0.056	0.055	0.098
TRCN0000000907	NEDD4L	0.593	0.717	0.185
TRCN0000000908	NEDD4L	0.907	0.037	0.029
TRCN0000000909	VRK3	-1.009	0.677	-0.090
TRCN0000000910	VRK3	1.168	0.832	-0.276
TRCN0000000911	VRK3	-0.456	-0.620	-0.563
TRCN0000000912	VRK3	-0.755	-0.435	-5.021
TRCN0000000913	BMP2K	-3.787	-3.387	-3.503
TRCN0000000914	BMP2K	-1.254	-1.705	-0.988
TRCN0000000915	BMP2K	-0.107	0.027	0.066
TRCN0000000916	BMP2K	-1.994	-3.294	-3.445
TRCN0000000917	BMP2K	1.700	1.134	1.716
TRCN0000000918	WNK1	-1.346	-1.751	-0.639
TRCN0000000919	WNK1	-0.253	0.125	-1.123
TRCN0000000920	WNK1	-2.828	-4.260	-2.993
TRCN0000000921	WNK1	-1.334	-0.891	-0.882
TRCN0000000922	WNK1	-0.175	-0.242	-0.068
TRCN0000000923	RNASEL	0.310	0.333	0.380
TRCN0000000924	RNASEL	-0.245	-0.424	-0.174
TRCN0000000925	RNASEL	-2.103	0.026	-1.043
TRCN0000000926	RNASEL	-0.082	-1.102	-0.289
TRCN0000000927	RNASEL	-0.076	-0.021	0.077
TRCN0000000928	NEK9	0.232	0.064	0.259
TRCN0000000929	NEK9	0.013	-0.021	0.071
TRCN0000000930	NEK9	-0.050	0.090	0.167
TRCN0000000931	NEK9	-1.152	-1.105	-1.854
TRCN0000000932	MYLK2	0.206	-0.152	0.252
TRCN0000000933	MYLK2	-0.315	-0.373	-0.575
TRCN0000000934	MYLK2	-0.262	-0.338	-0.473
TRCN0000000935	MYLK	-0.088	-0.200	-0.293
TRCN0000000936	MYLK	-0.744	-0.917	-1.141
TRCN0000000937	MYLK	-0.249	-0.533	-0.250
TRCN0000000938	SRMS	-0.208	-0.355	-0.133
TRCN0000000939	SRMS	-2.773	-2.574	-2.798
TRCN0000000940	SRMS	0.219	0.113	0.030
TRCN0000000941	SRMS	-1.656	-2.295	-2.547
TRCN0000000942	SRMS	-2.026	-0.970	-1.448
TRCN0000000943	MAPK9	-0.375	-0.996	-0.675
TRCN0000000944	MAPK9	0.107	-0.235	0.053
TRCN0000000945	MAPK9	0.186	0.103	0.237
TRCN0000000946	MAPK9	-0.225	-0.323	-0.668
TRCN0000000947	MAPK9	-0.111	-0.000	-0.081
TRCN0000000948	NEK2	-0.058	-0.090	-0.024
TRCN0000000949	NEK2	0.197	0.290	0.067
TRCN0000000950	NEK2	-0.346	-4.905	-1.706
TRCN0000000951	NEK2	0.108	0.273	0.117
TRCN0000000952	NEK2	-0.180	-0.298	-0.196
TRCN0000000953	ROS1	0.198	0.003	0.194
TRCN0000000954	ROS1	-1.311	-1.138	-5.129
TRCN0000000955	ROS1	0.900	0.601	0.494
TRCN0000000956	ROS1	-1.010	-1.464	-0.799
TRCN0000000957	ROS1	-0.311	0.295	-0.410
TRCN0000000958	SYT5	1.876	-1.419	-1.541
TRCN0000000959	SYT5	-0.452	-0.480	-0.283
TRCN0000000960	SYT5	0.610	0.140	0.639
TRCN0000000961	SYT5	-0.440	-0.403	-0.870
TRCN0000000962	SYT5	0.026	0.079	0.140
TRCN0000000963	DYSF	-0.268	-0.376	-0.634
TRCN0000000964	DYSF	0.064	-0.061	0.209
TRCN0000000965	DYSF	-3.362	-1.169	-1.597
TRCN0000000966	DYSF	-0.225	-0.333	-0.339
TRCN0000000967	DYSF	-0.146	-0.198	-0.172
TRCN0000000968	ILK	-1.455	-0.916	-1.510
TRCN0000000969	ILK	-1.459	-0.073	-0.007
TRCN0000000970	ILK	-1.428	-1.870	-0.812
TRCN0000000971	ILK	-0.062	-0.298	0.678
TRCN0000000972	ILK	-0.768	-0.337	-0.121
TRCN0000000973	STK17A	-0.286	-0.062	-0.133
TRCN0000000974	STK17A	-3.871	-4.280	-3.231
TRCN0000000975	STK17A	-3.155	-1.384	-2.671
TRCN0000000976	STK17A	-5.670	-1.874	-5.660
TRCN0000000977	ROCK2	0.128	0.530	0.359
TRCN0000000978	ROCK2	0.810	0.665	0.822
TRCN0000000979	ROCK2	0.305	0.067	0.188
TRCN0000000980	ROCK2	0.124	0.331	0.073
TRCN0000000981	ROCK2	1.925	2.379	2.055
TRCN0000000982	DAPK1	-5.535	-1.224	-5.560
TRCN0000000983	DAPK1	0.441	-0.176	0.701
TRCN0000000984	DAPK1	-3.135	-2.977	-3.460
TRCN0000000985	DAPK1	-3.275	1.773	-0.359
TRCN0000000986	GRK4	-0.364	-0.088	0.031
TRCN0000000987	GRK4	-0.927	-0.296	-0.653
TRCN0000000988	GRK4	-0.092	-0.009	0.009
TRCN0000000989	GRK4	0.054	0.284	0.308
TRCN0000000990	GRK4	-0.777	-0.895	-0.009
TRCN0000000991	MAP3K5	0.098	-1.065	-1.386
TRCN0000000992	MAP3K5	0.636	-5.144	-0.514
TRCN0000000993	MAP3K5	-0.009	-1.313	-1.923
TRCN0000000994	MAP3K5	-5.828	-5.614	-6.072
TRCN0000000995	MAP3K5	-0.748	0.952	-0.279
TRCN0000000996	PRKG1	1.230	0.557	1.093
TRCN0000000997	PRKG1	-1.187	-0.047	-0.504
TRCN0000000998	PRKG1	0.090	0.018	-0.332
TRCN0000000999	MAP3K12	-0.189	-0.514	-0.121
TRCN0000001000	MAP3K12	-2.734	-1.008	-1.531
TRCN0000001001	MAP3K12	0.323	1.065	-0.071
TRCN0000001002	MAP3K12	-0.473	-1.161	0.659
TRCN0000001003	MAP3K12	0.375	-3.594	-3.388
TRCN0000001004	STK39	-0.431	-1.457	-0.394
TRCN0000001005	STK39	-0.474	0.151	-0.460
TRCN0000001006	STK39	-0.119	0.169	-0.349
TRCN0000001007	STK39	0.224	0.072	-0.902
TRCN0000001008	STK39	-0.548	-2.329	-2.445
TRCN0000001009	PLD1	1.986	1.935	-2.184
TRCN0000001010	PLD1	0.331	0.162	-0.250
TRCN0000001011	PLD1	-2.396	-5.319	-5.137
TRCN0000001012	MAPK9	0.062	0.448	-0.457
TRCN0000001013	MAPK9	0.107	-0.235	0.053
TRCN0000001014	MAPK9	0.186	0.103	0.237
TRCN0000001015	MAPK9	-0.225	-0.323	-0.668
TRCN0000001016	MAPK9	-0.111	-0.000	-0.081
TRCN0000001017	MAPK10	-0.315	-0.474	-0.124
TRCN0000001018	MAPK10	0.126	0.087	0.261
TRCN0000001019	MAPK10	-0.993	-0.897	-1.191
TRCN0000001020	MAPK10	0.143	-0.467	-1.183
TRCN0000001021	MAPK10	-1.096	-0.911	-0.556
TRCN0000001022	HSPA5	1.836	0.034	2.029
TRCN0000001023	HSPA5	-0.912	-6.924	-1.382
TRCN0000001024	HSPA5	0.394	2.114	0.855
TRCN0000001025	HSP90AA1	-3.013	-2.405	-2.480
TRCN0000001026	HSP90AA1	-1.895	-3.030	-3.548
TRCN0000001027	HSP90AA1	-0.888	1.641	-1.763
TRCN0000001028	HSP90AA1	-1.370	-0.740	0.283
TRCN0000001029	MAPK8IP1	-0.556	0.505	-0.634
TRCN0000001030	MAPK8IP1	-0.514	-0.335	1.059
TRCN0000001031	MAPK8IP1	1.213	2.421	-1.228
TRCN0000001032	MAPK8IP1	-3.044	-0.544	-2.041
TRCN0000001033	PIN1	0.134	-0.468	-2.961
TRCN0000001034	PIN1	0.020	0.197	0.062
TRCN0000001035	PIN1	-0.037	-0.169	0.160
TRCN0000001036	PIN1	0.055	0.241	0.161
TRCN0000001037	AXL	0.321	1.896	0.397
TRCN0000001038	AXL	-1.045	-3.973	-1.521
TRCN0000001039	AXL	-0.096	0.159	-0.061
TRCN0000001040	AXL	0.237	0.260	-0.178
TRCN0000001041	AXL	-0.556	-1.225	-2.601
TRCN0000001042	EGLN1	-2.746	-2.765	-3.647
TRCN0000001043	EGLN1	-0.770	-0.297	-0.601
TRCN0000001044	EGLN1	-4.138	-0.218	-0.697
TRCN0000001045	EGLN1	-1.732	-1.098	-0.512
TRCN0000001046	EGLN3	-5.223	-5.238	-5.228
TRCN0000001047	EGLN3	-2.318	-2.295	-1.716
TRCN0000001048	EGLN3	-0.860	-0.937	-0.750
TRCN0000001049	EGLN3	-0.400	-0.340	-0.511
TRCN0000001050	EGLN3	0.415	-0.292	0.527
TRCN0000001051	BCL2L11	0.208	0.086	0.231
TRCN0000001052	BCL2L11	-0.748	0.231	0.058
TRCN0000001053	BCL2L11	0.254	0.356	-1.220
TRCN0000001054	BCL2L11	-0.871	-0.060	1.155
TRCN0000001055	MAPK8	0.044	-0.373	-0.125
TRCN0000001056	MAPK8	-0.383	0.209	1.250
TRCN0000001057	MAPK8	-3.521	-3.544	-3.758
TRCN0000001058	HNRNPA2B1	0.286	0.296	-0.343
TRCN0000001059	HNRNPA2B1	-1.488	0.066	0.596
TRCN0000001060	HNRNPA2B1	-0.709	1.781	-0.403
TRCN0000001061	HNRNPA2B1	-0.316	0.268	-0.391
TRCN0000001062	PTBP1	-2.489	-1.666	-2.542
TRCN0000001063	PTBP1	2.514	0.330	-0.676
TRCN0000001064	RAF1	0.046	-0.203	-0.410
TRCN0000001065	RAF1	-1.429	0.367	-1.427
TRCN0000001066	RAF1	-0.688	-0.537	-0.209
TRCN0000001067	RAF1	-0.263	-2.223	-0.159
TRCN0000001068	RAF1	-3.692	-3.855	-2.410
TRCN0000001069	SF1	4.062	-0.251	1.502
TRCN0000001070	SF1	-0.331	-0.502	0.481
TRCN0000001071	SF1	-1.006	-0.447	-0.690
TRCN0000001072	SF1	-0.703	-1.397	-1.279
TRCN0000001073	SF1	-0.507	-3.696	0.204
TRCN0000001074	WTAP	-0.309	-0.683	-1.089
TRCN0000001075	WTAP	-0.612	0.462	0.012
TRCN0000001076	WTAP	0.489	0.145	-0.283
TRCN0000001077	WTAP	0.589	-0.724	-0.061
TRCN0000001078	WTAP	-1.273	-0.653	-0.817
TRCN0000001079	MAP2K7	-3.349	-0.272	-1.541
TRCN0000001080	MAP2K7	0.815	1.082	-2.893
TRCN0000001081	SFPQ	0.306	0.276	0.343
TRCN0000001082	SFPQ	-5.147	-4.230	-5.148
TRCN0000001083	SFPQ	-2.132	-6.823	-2.929
TRCN0000001084	SFPQ	-1.193	-1.857	-1.710
TRCN0000001085	SART1	-3.450	-1.822	-7.119
TRCN0000001086	SART1	-0.554	-0.248	0.412
TRCN0000001087	SART1	0.023	0.125	-0.030
TRCN0000001088	SART1	0.693	-0.001	0.306
TRCN0000001089	NOVA1	-0.138	0.410	0.241
TRCN0000001090	NOVA1	-1.341	-0.986	-2.325
TRCN0000001091	NOVA1	0.232	0.409	0.221
TRCN0000001092	NOVA1	1.386	1.851	0.405
TRCN0000001093	SRSF1	-6.312	-6.215	-6.477
TRCN0000001094	SRSF1	0.653	-0.235	-0.469
TRCN0000001095	SRSF1	-5.445	-5.129	-5.019
TRCN0000001096	SRSF1	-1.382	-1.662	-0.240
TRCN0000001097	DNM1L	0.457	1.036	0.049
TRCN0000001098	DNM1L	0.172	0.059	0.280
TRCN0000001099	DNM1L	-0.263	-0.032	-0.204
TRCN0000001100	FKBP8	-0.989	-1.969	-1.979
TRCN0000001101	FKBP8	-1.851	-1.266	-0.992
TRCN0000001102	FKBP8	0.150	0.902	0.571
TRCN0000001103	FKBP8	0.973	-0.335	1.185
TRCN0000001104	SNW1	-0.385	-0.485	-1.145
TRCN0000001105	SNW1	0.013	-0.296	-0.726
TRCN0000001106	SNW1	-0.857	-0.588	-1.611
TRCN0000001107	SNW1	-1.378	-1.022	-2.934
TRCN0000001108	SNW1	-4.768	-3.975	-4.308
TRCN0000001109	PTBP2	0.201	0.322	0.186
TRCN0000001110	PTBP2	-0.532	-0.413	-0.052
TRCN0000001111	PTBP2	-1.298	-0.250	-0.239
TRCN0000001112	PTBP2	-0.193	0.009	-0.325
TRCN0000001113	PTBP2	0.330	-0.266	0.039
TRCN0000001114	WT1	0.678	0.277	0.474
TRCN0000001115	WT1	-0.163	-0.649	-0.572
TRCN0000001116	WT1	0.632	0.134	0.656
TRCN0000001117	WT1	-0.190	-0.236	-0.068
TRCN0000001118	PPP2R4	-1.755	0.175	-0.343
TRCN0000001119	PPP2R4	0.214	0.382	-0.140
TRCN0000001120	PPP2R4	-5.239	-5.562	-1.450
TRCN0000001121	PPP2R4	-4.171	-4.551	3.161
TRCN0000001122	DHX16	-0.478	-0.945	-0.039
TRCN0000001123	DHX16	-3.579	-2.472	-3.421
TRCN0000001124	DHX16	1.001	1.004	0.565
TRCN0000001125	DHX16	1.195	0.437	-0.379
TRCN0000001126	DHX16	-5.319	-4.509	-4.595
TRCN0000001127	DDX5	-0.041	-0.301	0.495
TRCN0000001128	DDX5	-4.563	-3.440	-1.810
TRCN0000001129	DDX5	-1.037	-1.660	-1.282
TRCN0000001130	DDX5	-0.956	-1.309	-0.849
TRCN0000001131	DDX5	-1.052	-0.211	0.720
TRCN0000001132	FUS	0.046	-0.815	-0.172
TRCN0000001133	FUS	-0.144	-0.050	-0.055
TRCN0000001134	FUS	0.425	0.313	0.275
TRCN0000001135	FUS	-0.187	-0.154	0.003
TRCN0000001136	SMNDC1	-3.786	-3.225	-3.541
TRCN0000001137	SMNDC1	-0.637	-1.501	-2.316
TRCN0000001138	SMNDC1	0.031	-1.122	0.333
TRCN0000001139	SMNDC1	-0.225	0.374	0.236
TRCN0000001140	SRSF7	0.518	0.484	0.473
TRCN0000001141	SRSF7	-0.589	0.004	0.204
TRCN0000001142	SRSF7	-0.681	-0.696	-0.393
TRCN0000001143	SRSF7	-2.211	-1.512	-1.084
TRCN0000001144	SRSF7	0.785	0.655	0.899
TRCN0000001145	SLU7	-0.015	0.216	-0.729
TRCN0000001146	SLU7	-0.063	-0.324	-1.868
TRCN0000001147	SLU7	-2.529	-6.419	-1.617
TRCN0000001148	SLU7	0.009	-0.096	-0.400
TRCN0000001149	SLU7	-0.743	-0.394	-1.501
TRCN0000001150	USP39	-6.792	-5.899	-6.871
TRCN0000001151	USP39	-6.243	-6.532	-6.584
TRCN0000001152	USP39	0.268	0.083	0.242
TRCN0000001153	USP39	-7.569	-6.691	-5.420
TRCN0000001154	USP39	-5.359	-3.525	-2.902
TRCN0000001155	U2AF1	-5.325	-1.493	-5.778
TRCN0000001156	U2AF1	-4.894	-4.865	-5.025
TRCN0000001157	U2AF1	1.055	1.314	0.517
TRCN0000001158	U2AF1	-6.197	-5.500	-4.919
TRCN0000001159	U2AF1	0.376	0.907	1.257
TRCN0000001160	U2AF2	0.802	-1.045	0.258
TRCN0000001161	U2AF2	0.256	0.356	0.486
TRCN0000001162	U2AF2	-5.636	-3.412	-4.161
TRCN0000001163	U2AF2	-5.330	-4.767	-3.023
TRCN0000001164	U2AF2	-0.003	-1.149	0.576
TRCN0000001165	PPARGC1A	-0.368	-0.357	-1.662
TRCN0000001166	PPARGC1A	-0.476	0.068	-0.361
TRCN0000001167	PPARGC1A	1.270	0.588	0.946
TRCN0000001168	PPARGC1A	-0.095	-0.212	-3.049
TRCN0000001169	PPARGC1A	-0.721	0.057	0.630
TRCN0000001170	DHX38	-3.743	-5.157	-4.891
TRCN0000001171	DHX38	-0.943	-0.337	-0.153
TRCN0000001172	DHX38	-5.433	-3.709	-2.652
TRCN0000001173	DHX38	-0.392	0.091	-0.002
TRCN0000001174	DHX38	0.010	0.395	0.924
TRCN0000001175	DDX46	-0.511	-0.959	-2.485
TRCN0000001176	DDX46	0.037	-0.006	-0.415
TRCN0000001177	DDX46	-0.417	-0.878	0.300
TRCN0000001178	DDX46	-5.957	-8.639	-3.220
TRCN0000001179	DDX46	-0.039	-0.161	0.067
TRCN0000001180	PRPF31	-1.259	-0.571	-0.686
TRCN0000001181	PRPF31	-0.903	-1.382	-0.210
TRCN0000001182	PRPF31	-1.520	-4.745	-5.443
TRCN0000001183	PRPF31	-5.736	-5.948	-5.627
TRCN0000001184	PRPF31	-2.397	-2.169	-2.854
TRCN0000001185	CDC40	-0.693	-1.080	-1.198
TRCN0000001186	CDC40	-0.658	-0.242	-0.344
TRCN0000001187	CDC40	-5.065	-5.536	-6.096
TRCN0000001188	CDC40	0.404	0.666	-0.802
TRCN0000001189	CDC40	-4.664	-4.482	-4.749
TRCN0000001190	LUC7L2	0.337	0.551	0.735
TRCN0000001191	LUC7L2	-0.064	-2.494	-2.310
TRCN0000001192	LUC7L2	0.083	-0.389	0.032
TRCN0000001193	LUC7L2	-0.318	-0.782	-0.257
TRCN0000001194	LUC7L2	-0.527	-0.336	-0.436
TRCN0000001195	LUC7L	-1.227	-0.009	-1.067
TRCN0000001196	LUC7L	-0.249	-0.153	-0.120
TRCN0000001197	LUC7L	-0.128	0.012	0.029
TRCN0000001198	LUC7L	0.061	-1.578	-0.453
TRCN0000001199	LUC7L	-0.404	-0.406	-0.040
TRCN0000001200	RBM17	-3.333	-0.739	-2.299
TRCN0000001201	RBM17	-7.538	-6.268	-7.839
TRCN0000001202	RBM17	0.527	0.530	0.605
TRCN0000001203	RBM17	-5.636	-6.153	-5.952
TRCN0000001204	ZMAT2	0.126	0.088	0.223
TRCN0000001205	ZMAT2	-0.506	-0.244	0.072
TRCN0000001206	ZMAT2	-8.097	-7.383	-3.226
TRCN0000001207	ZMAT2	-0.522	0.001	-0.033
TRCN0000001208	DHX9	-1.039	-1.273	-1.672
TRCN0000001209	DHX9	0.139	0.150	0.100
TRCN0000001210	DHX9	-2.477	-5.636	-2.850
TRCN0000001211	DHX9	-0.353	0.370	-0.445
TRCN0000001212	DHX9	-5.570	-1.702	-3.472
TRCN0000001213	PPM1G	-0.874	-1.029	-1.040
TRCN0000001214	PPM1G	-5.519	-6.338	-5.676
TRCN0000001215	PPM1G	0.245	-1.175	-0.733
TRCN0000001216	PPM1G	-2.133	-2.670	-1.303
TRCN0000001217	PPM1G	-0.237	0.257	0.296
TRCN0000001218	PRKCZ	-2.433	-0.463	-4.083
TRCN0000001219	PRKCZ	-1.776	-1.356	-0.336
TRCN0000001220	PRKCZ	-4.809	-2.411	-1.121
TRCN0000001221	PRKCZ	-7.465	-6.072	-8.272
TRCN0000001222	PRKCZ	-1.935	-0.345	-2.147
TRCN0000001223	SRSF3	0.453	0.939	0.926
TRCN0000001224	SRSF3	-3.611	-3.762	-3.549
TRCN0000001225	SRSF3	0.612	0.985	0.009
TRCN0000001226	SRSF3	0.360	0.236	0.061
TRCN0000001227	SRSF3	-2.976	-6.293	-3.041
TRCN0000001228	SRPK1	-0.378	0.008	0.256
TRCN0000001229	SRPK1	0.616	0.082	-0.055
TRCN0000001230	SRPK1	-0.716	-0.193	-0.469
TRCN0000001231	SRPK1	-0.086	-0.229	-0.061
TRCN0000001232	SRPK1	-0.346	0.022	-0.061
TRCN0000001233	HNRNPF	-0.448	0.203	-0.092
TRCN0000001234	HNRNPF	-0.347	-1.416	-1.158
TRCN0000001235	HNRNPF	-0.569	-0.499	-0.751
TRCN0000001236	HNRNPF	-1.034	-1.257	-0.586
TRCN0000001237	HNRNPF	-0.635	-0.247	0.243
TRCN0000001238	HNRNPR	0.108	0.229	0.124
TRCN0000001239	HNRNPR	-0.272	0.012	0.149
TRCN0000001240	HNRNPR	-0.465	-0.322	-0.535
TRCN0000001241	HNRNPR	-1.090	-1.502	-2.575
TRCN0000001242	HNRNPR	-0.105	0.439	-0.118
TRCN0000001243	HNRNPM	-3.817	-1.956	-0.933
TRCN0000001244	HNRNPM	-1.542	-0.784	-0.933
TRCN0000001245	HNRNPM	-3.665	-4.016	-4.844
TRCN0000001246	HNRNPM	-1.105	-1.987	-1.542
TRCN0000001247	HNRNPM	0.273	0.343	0.122
TRCN0000001248	RBM3	0.736	0.467	-0.628
TRCN0000001249	RBM3	-0.497	-1.162	-0.854
TRCN0000001250	RBM3	0.686	1.087	2.174
TRCN0000001251	RBM3	-0.903	-2.354	-0.900
TRCN0000001252	RBM3	0.580	0.854	1.413
TRCN0000001253	TCEA1	-0.539	-0.356	0.187
TRCN0000001254	TCEA1	-1.209	-0.900	-1.650
TRCN0000001255	TCEA1	0.090	0.077	0.372
TRCN0000001256	TCEA1	-0.660	-1.174	-1.337
TRCN0000001257	SUPT16H	-0.385	-0.127	-0.895
TRCN0000001258	SUPT16H	-1.486	-1.747	-0.728
TRCN0000001259	SUPT16H	-3.146	-3.495	-1.024
TRCN0000001260	SUPT16H	-4.608	-1.499	-1.042
TRCN0000001261	SUPT16H	-0.490	-0.011	-1.037
TRCN0000001262	INTS6	-0.116	0.186	0.173
TRCN0000001263	INTS6	0.199	0.024	0.026
TRCN0000001264	INTS6	-0.726	-0.513	-1.042
TRCN0000001265	INTS6	-0.311	-0.372	-0.735
TRCN0000001266	INTS6	0.230	0.018	0.130
TRCN0000001267	DDX41	-0.226	-0.007	-0.103
TRCN0000001268	DDX41	-6.435	-5.070	-6.217
TRCN0000001269	DDX41	0.130	-0.485	-0.507
TRCN0000001270	DDX41	-0.396	0.072	-0.040
TRCN0000001271	DDX41	0.573	0.571	0.267
TRCN0000001272	RALY	0.273	0.424	0.303
TRCN0000001273	RALY	-0.367	-0.556	-0.668
TRCN0000001274	RALY	-3.848	-6.577	-6.002
TRCN0000001275	RALY	-0.082	-2.212	-0.934
TRCN0000001276	RALY	0.280	-0.181	-0.301
TRCN0000001277	ELP3	-0.498	0.460	-0.175
TRCN0000001278	ELP3	-0.993	-2.110	-1.535
TRCN0000001279	ELP3	-0.206	0.743	-1.724
TRCN0000001280	ELP3	-1.424	-0.234	-1.101
TRCN0000001281	ELP3	-1.403	-0.700	-2.593
TRCN0000001282	ELP4	-0.662	-0.359	-0.963
TRCN0000001283	ELP4	-1.365	0.846	0.078
TRCN0000001284	ELP4	-1.050	-0.919	-1.383
TRCN0000001285	ELP4	0.067	-1.866	-2.051
TRCN0000001286	ELP4	-0.986	0.257	-1.007
TRCN0000001287	DHX35	-1.347	-0.306	-2.034
TRCN0000001288	DHX35	-1.149	-1.102	-0.203
TRCN0000001289	DHX35	-0.425	-0.850	-0.991
TRCN0000001290	DHX35	0.911	0.814	0.697
TRCN0000001291	DHX35	0.219	0.103	-0.025
TRCN0000001292	HNRNPD	0.079	-0.380	-1.753
TRCN0000001293	HNRNPD	-2.918	-1.198	-3.188
TRCN0000001294	HNRNPD	0.263	0.092	0.361
TRCN0000001295	HNRNPD	-1.954	-2.002	-0.599
TRCN0000001296	HNRNPD	-0.176	-4.885	-1.770
TRCN0000001297	HNRNPU	-0.551	-0.862	-0.708
TRCN0000001298	HNRNPU	-3.201	-4.349	-3.115
TRCN0000001299	HNRNPU	-3.447	-3.630	-6.336
TRCN0000001300	HNRNPU	-5.453	-2.245	-0.523
TRCN0000001301	HNRNPU	-0.216	0.295	-0.333
TRCN0000001302	THOC3	2.152	-2.936	-3.016
TRCN0000001303	THOC3	1.166	0.472	1.256
TRCN0000001304	THOC3	-1.485	-0.609	-1.040
TRCN0000001305	THOC3	-4.014	-1.586	-2.032
TRCN0000001306	THOC3	2.980	-2.448	0.524
TRCN0000001307	SREK1	-0.026	-0.669	-1.397
TRCN0000001308	SREK1	0.308	-0.099	0.119
TRCN0000001309	SREK1	0.637	0.153	-1.341
TRCN0000001310	SREK1	-0.015	-0.025	0.147
TRCN0000001311	SREK1	-4.013	-2.203	-1.242
TRCN0000001312	NPR2	-1.284	-1.393	-0.538
TRCN0000001313	NPR2	-1.319	-0.976	-1.934
TRCN0000001314	NPR2	-3.518	-3.437	-1.555
TRCN0000001315	NPR2	-1.762	-0.354	-0.085
TRCN0000001316	INPP4A	-0.105	-0.074	-0.050
TRCN0000001317	INPP4A	-0.258	-0.076	-0.144
TRCN0000001318	INPP4A	2.627	1.110	1.018
TRCN0000001319	INPP4A	-0.029	-0.015	0.001
TRCN0000001320	INPP4A	-1.132	-6.355	-0.729
TRCN0000001321	PKN3	-0.692	-0.661	-1.108
TRCN0000001322	PKN3	-1.046	-0.552	-0.827
TRCN0000001323	PKN3	0.173	-1.048	0.431
TRCN0000001324	PKN3	0.332	-0.263	-0.362
TRCN0000001325	RIMS2	-1.007	-0.561	0.215
TRCN0000001326	RIMS2	0.346	0.422	0.376
TRCN0000001327	RIMS2	-0.552	-0.142	0.001
TRCN0000001328	RIMS2	0.518	0.520	-0.319
TRCN0000001329	RIMS2	-1.226	-0.957	0.317
TRCN0000001330	CDC42BPA	0.182	0.120	0.137
TRCN0000001331	CDC42BPA	-1.329	-0.385	-0.292
TRCN0000001332	CDC42BPA	-0.782	-0.426	-0.177
TRCN0000001333	CDC42BPA	0.083	0.029	0.335
TRCN0000001334	CDC42BPA	-4.710	-0.929	-0.225
TRCN0000001335	MORC3	-0.479	0.064	-0.844
TRCN0000001336	MORC3	0.007	-0.052	-0.392
TRCN0000001337	MORC3	0.156	0.157	0.293
TRCN0000001338	MORC3	0.491	0.740	0.564
TRCN0000001339	MORC3	0.281	0.367	-0.023
TRCN0000001340	CC2D1A	-0.142	-0.332	-1.054
TRCN0000001341	CC2D1A	-6.152	-2.566	-6.102
TRCN0000001342	CC2D1A	-0.749	-0.576	-0.232
TRCN0000001343	CC2D1A	-1.083	-1.136	-0.745
TRCN0000001344	CC2D1A	-0.363	-0.151	-1.207
TRCN0000001345	EPHA8	0.074	-0.084	-0.832
TRCN0000001346	EPHA8	-0.490	-0.246	-3.251
TRCN0000001347	EPHA8	0.593	0.719	0.512
TRCN0000001348	EPHA8	-1.551	-0.521	0.346
TRCN0000001349	EPHA8	0.116	0.177	-0.125
TRCN0000001350	CLK4	-0.051	-0.204	0.072
TRCN0000001351	CLK4	0.213	-0.096	-0.166
TRCN0000001352	CLK4	0.257	-0.053	-0.154
TRCN0000001353	CLK4	-1.087	-1.261	-2.349
TRCN0000001354	MAPK7	-0.029	0.249	0.083
TRCN0000001355	MAPK7	-0.843	0.283	0.206
TRCN0000001356	MAPK7	0.726	0.689	0.855
TRCN0000001357	DGKH	-5.977	-2.639	-1.653
TRCN0000001358	DGKH	-0.418	0.109	0.173
TRCN0000001359	DGKH	0.087	0.014	0.219
TRCN0000001360	DGKH	-1.585	-2.282	-2.410
TRCN0000001361	DGKH	-0.400	0.079	-0.334
TRCN0000001362	SIK1	-0.137	-0.219	0.037
TRCN0000001363	SIK1	-0.415	0.064	-0.422
TRCN0000001364	SIK1	0.684	1.029	1.066
TRCN0000001365	SIK1	-0.211	-0.079	-0.051
TRCN0000001366	SIK1	-0.075	0.208	0.402
TRCN0000001367	GRK6	0.442	0.493	-0.886
TRCN0000001368	GRK6	-0.128	-0.133	0.082
TRCN0000001369	GRK6	-0.208	-0.322	-0.271
TRCN0000001370	PRKACA	0.432	-1.868	-0.652
TRCN0000001371	PRKACA	-1.472	-1.541	-1.720
TRCN0000001372	PRKACA	1.284	0.406	0.977
TRCN0000001373	PRKACA	-2.167	-1.072	-1.389
TRCN0000001374	MAPK4	-0.105	0.191	-0.011
TRCN0000001375	MAPK4	-1.585	-0.356	-0.616
TRCN0000001376	MAPK4	-1.793	-2.355	-4.030
TRCN0000001377	MAPK4	-2.549	-0.670	-2.557
TRCN0000001378	MAPK4	-0.107	0.185	-0.185
TRCN0000001379	EIF2AK2	0.086	0.120	0.091
TRCN0000001380	EIF2AK2	-7.025	-3.443	-3.130
TRCN0000001381	EIF2AK2	-4.098	-2.390	-5.092
TRCN0000001382	EIF2AK2	0.488	-0.109	0.278
TRCN0000001383	EIF2AK2	0.329	0.130	0.433
TRCN0000001384	RPS6KA1	0.145	0.664	-0.475
TRCN0000001385	RPS6KA1	-1.309	-0.306	-0.630
TRCN0000001386	RPS6KA1	0.519	-1.880	-2.442
TRCN0000001387	RPS6KA1	-0.191	-1.116	-0.948
TRCN0000001388	RPS6KA1	-0.445	0.248	0.031
TRCN0000001389	MAP2K4	-0.389	-1.055	-0.259
TRCN0000001390	MAP2K4	0.749	0.706	0.989
TRCN0000001391	MAP2K4	0.411	-1.281	0.668
TRCN0000001392	MAP2K4	0.398	0.229	0.815
TRCN0000001393	MAP2K4	-0.913	0.929	0.173
TRCN0000001394	RPS6KA3	-0.188	0.455	-0.350
TRCN0000001395	RPS6KA3	-0.175	-0.326	0.109
TRCN0000001396	RPS6KA3	-3.133	-2.525	-1.806
TRCN0000001397	RPS6KA3	-0.943	-0.790	-0.607
TRCN0000001398	RPS6KA3	-0.808	-2.516	-0.895
TRCN0000001399	EIF2AK3	-0.576	-0.241	0.305
TRCN0000001400	EIF2AK3	-4.679	-6.616	-3.811
TRCN0000001401	EIF2AK3	-0.598	-1.147	-0.919
TRCN0000001402	EIF2AK3	-0.285	0.847	-0.612
TRCN0000001403	EIF2AK3	-0.404	-0.279	-0.235
TRCN0000001404	RASAL2	0.920	0.732	0.737
TRCN0000001405	RASAL2	-1.979	-1.438	-5.240
TRCN0000001406	RASAL2	-0.588	-0.619	-0.389
TRCN0000001407	ERBB4	-0.057	0.809	1.099
TRCN0000001408	ERBB4	-0.022	-0.321	-0.121
TRCN0000001409	ERBB4	-0.132	0.048	0.173
TRCN0000001410	ERBB4	-0.063	-1.883	1.248
TRCN0000001411	ERBB4	0.779	1.006	1.405
TRCN0000001412	PRKD3	-3.961	0.534	-1.128
TRCN0000001413	PRKD3	0.536	-0.105	0.032
TRCN0000001414	PRKD3	0.233	-0.937	-0.544
TRCN0000001415	PRKD3	0.107	1.172	-0.026
TRCN0000001416	PRKD3	0.247	0.692	0.001
TRCN0000001417	DDR2	-0.662	0.238	-0.191
TRCN0000001418	DDR2	0.308	-0.390	-0.351
TRCN0000001419	DDR2	0.039	0.036	-1.100
TRCN0000001420	DDR2	-2.473	-0.471	-4.393
TRCN0000001421	DDR2	-0.848	-2.084	-1.670
TRCN0000001422	PDGFRA	0.223	0.203	0.110
TRCN0000001423	PDGFRA	1.113	0.010	-0.656
TRCN0000001424	PDGFRA	-1.286	-0.153	-0.865
TRCN0000001425	PDGFRA	-0.283	-0.285	-0.367
TRCN0000001426	PDGFRA	-0.469	-0.058	-0.357
TRCN0000001427	KALRN	-1.592	-1.007	-2.760
TRCN0000001428	KALRN	0.916	0.405	0.471
TRCN0000001429	KALRN	-2.163	-1.102	-2.807
TRCN0000001430	KALRN	0.267	0.295	0.763
TRCN0000001431	KALRN	0.253	-0.486	-0.051
TRCN0000001432	TESK2	0.149	0.241	0.113
TRCN0000001433	TESK2	-0.616	0.251	0.229
TRCN0000001434	TESK2	-0.471	-0.130	0.572
TRCN0000001435	TESK2	0.459	1.563	0.203
TRCN0000001436	TESK2	0.216	-0.597	-0.099
TRCN0000001437	NRBP1	-0.536	-0.464	-0.860
TRCN0000001438	NRBP1	-0.218	-0.452	-0.000
TRCN0000001439	NRBP1	-1.799	-1.651	-1.526
TRCN0000001440	NRBP1	-4.192	-3.147	-1.782
TRCN0000001441	NRBP1	-1.748	-6.094	-5.393
TRCN0000001442	TAOK2	0.912	0.865	0.167
TRCN0000001443	TAOK2	-0.050	-0.060	-0.009
TRCN0000001444	TAOK2	-0.100	0.147	-0.424
TRCN0000001445	TAOK2	-0.727	-0.896	-0.355
TRCN0000001446	TAOK2	-0.417	-0.175	0.040
TRCN0000001447	SYT17	0.157	-0.042	-0.712
TRCN0000001448	SYT17	0.249	0.277	0.199
TRCN0000001449	SYT17	-0.085	-0.231	-0.308
TRCN0000001450	SYT17	-0.567	-2.266	-0.632
TRCN0000001451	SYT17	-0.049	0.715	-0.980
TRCN0000001452	CAMK1G	0.350	0.341	0.341
TRCN0000001453	CAMK1G	-1.388	-0.554	-0.910
TRCN0000001454	CAMK1G	-1.451	-0.323	-1.200
TRCN0000001455	CAMK1G	-0.081	-0.745	-1.581
TRCN0000001456	CAMK1G	-1.308	-1.640	-2.415
TRCN0000001457	DAB2IP	-0.252	-0.307	-0.274
TRCN0000001458	DAB2IP	-0.321	0.037	-0.747
TRCN0000001459	DAB2IP	0.258	0.629	-0.123
TRCN0000001460	DAB2IP	-1.099	-1.516	-0.042
TRCN0000001461	DAB2IP	-1.613	-3.711	-1.769
TRCN0000001462	SYTL5	-0.794	-0.555	0.031
TRCN0000001463	SYTL5	0.581	-4.139	0.344
TRCN0000001464	SYTL5	-2.114	0.185	-1.554
TRCN0000001465	SYTL5	0.211	0.127	0.443
TRCN0000001466	MAP2K5	-1.440	-1.834	-0.589
TRCN0000001467	MAP2K5	-3.951	-2.804	-0.676
TRCN0000001468	MAP2K5	-4.418	-4.067	-1.090
TRCN0000001469	MAP2K5	-0.879	0.223	-1.808
TRCN0000001470	MAP2K5	-0.150	0.931	0.678
TRCN0000001471	NEK3	-0.983	-1.317	-0.546
TRCN0000001472	NEK3	-0.550	0.256	-0.090
TRCN0000001473	NEK3	1.301	-0.170	1.372
TRCN0000001474	NEK3	0.221	0.128	0.676
TRCN0000001475	NEK3	0.461	-1.367	0.383
TRCN0000001476	PDPK1	-1.146	-1.304	0.503
TRCN0000001477	PDPK1	-1.049	-0.957	-2.252
TRCN0000001478	PDPK1	0.660	0.064	-0.253
TRCN0000001479	PDPK1	-1.927	-1.998	-0.864
TRCN0000001480	PDPK1	-1.476	-2.324	-1.255
TRCN0000001481	PKN1	0.028	-0.509	-0.538
TRCN0000001482	PKN1	0.177	-0.094	0.615
TRCN0000001483	PKN1	0.302	0.472	0.228
TRCN0000001484	PKN1	-0.130	-0.201	0.052
TRCN0000001485	PKN1	-0.014	-3.596	-2.402
TRCN0000001486	GRK1	-1.746	-0.131	-0.504
TRCN0000001487	GRK1	0.112	-0.480	-0.245
TRCN0000001488	GRK1	-0.391	-0.821	-0.122
TRCN0000001489	GRK1	-2.715	-2.827	-0.743
TRCN0000001490	ROR2	0.109	-0.414	-0.477
TRCN0000001491	ROR2	-0.162	0.204	0.382
TRCN0000001492	ROR2	0.093	-0.916	-0.562
TRCN0000001493	ROR2	-0.642	-0.610	-0.692
TRCN0000001494	RPS6KA5	-0.315	-0.468	-1.947
TRCN0000001495	RPS6KA5	-0.828	0.192	-0.484
TRCN0000001496	RPS6KA5	-0.109	-0.288	-0.274
TRCN0000001497	RPS6KA5	-0.936	-0.099	-1.330
TRCN0000001498	RPS6KA5	-1.063	-1.412	-0.799
TRCN0000001499	ABL1	-0.224	0.819	-0.810
TRCN0000001500	ABL1	-1.546	-1.116	0.088
TRCN0000001501	ABL1	0.149	0.413	0.627
TRCN0000001502	ABL1	-0.421	-0.028	0.043
TRCN0000001503	PLCL1	-0.271	-0.380	-0.493
TRCN0000001504	PLCL1	-0.548	0.103	0.108
TRCN0000001505	PLCL1	-0.347	-0.474	-0.780
TRCN0000001506	PLCL1	0.299	0.503	0.118
TRCN0000001507	PRKG2	0.001	1.366	-0.088
TRCN0000001508	PRKG2	1.129	0.460	0.633
TRCN0000001509	PRKG2	-0.279	-0.409	-0.528
TRCN0000001510	PRKG2	0.258	0.096	0.040
TRCN0000001511	PRKG2	-0.082	-0.894	-0.942
TRCN0000001512	WWP2	0.023	0.134	0.097
TRCN0000001513	WWP2	7.199	7.400	7.065
TRCN0000001514	WWP2	-0.327	0.356	-1.028
TRCN0000001515	WWP2	7.136	7.209	6.928
TRCN0000001516	WWP2	-2.118	0.751	-0.780
TRCN0000001517	SGK3	0.517	-0.217	-1.609
TRCN0000001518	SGK3	0.124	0.614	-0.252
TRCN0000001519	SGK3	0.085	-0.011	0.376
TRCN0000001520	SGK3	-0.055	0.529	0.447
TRCN0000001521	SGK3	-0.513	-0.244	0.118
TRCN0000001522	MYOF	-0.669	-0.617	-0.291
TRCN0000001523	HECW1	0.272	-0.483	-0.014
TRCN0000001524	HECW1	-1.559	-1.118	0.156
TRCN0000001525	TAOK3	-1.193	-1.306	-1.485
TRCN0000001526	TAOK3	-1.640	-0.204	-2.285
TRCN0000001527	TAOK3	0.529	-0.887	-0.019
TRCN0000001528	TAOK3	0.701	-0.570	-1.160
TRCN0000001529	TAOK3	0.950	1.123	1.267
TRCN0000001530	WNK3	-0.704	-1.578	-1.989
TRCN0000001531	WNK3	0.358	0.233	-0.044
TRCN0000001532	WNK3	-0.446	-0.323	-0.628
TRCN0000001533	WNK3	-0.459	-2.168	-1.771
TRCN0000001534	WNK3	-1.279	0.020	-0.939
TRCN0000001535	TRIB1	-2.880	-6.166	-1.840
TRCN0000001536	TRIB1	-0.387	-0.208	-0.712
TRCN0000001537	TRIB1	0.661	0.346	1.005
TRCN0000001538	TRIB1	0.105	-0.676	0.486
TRCN0000001539	TRIB1	0.244	0.402	0.092
TRCN0000001540	SGK196	-1.440	-0.854	-1.804
TRCN0000001542	SGK196	1.151	1.228	0.111
TRCN0000001543	SGK196	0.906	0.920	0.452
TRCN0000001544	SGK196	-0.042	0.142	-0.236
TRCN0000001545	PLCZ1	0.013	0.055	0.150
TRCN0000001546	PLCZ1	0.157	-0.677	0.172
TRCN0000001547	PLCZ1	-1.312	1.405	1.418
TRCN0000001548	PLCZ1	0.005	0.046	0.300
TRCN0000001549	PLCZ1	-0.664	-1.349	-0.533
TRCN0000001550	CSNK1D	-0.419	-0.205	-0.124
TRCN0000001551	CSNK1D	0.377	-0.113	-0.284
TRCN0000001552	CSNK1D	0.119	-0.101	-0.151
TRCN0000001553	CSNK1D	0.375	-0.342	-0.048
TRCN0000001554	MAP3K7	-1.420	-0.863	-1.524
TRCN0000001555	MAP3K7	-0.607	-0.941	-0.804
TRCN0000001556	MAP3K7	0.214	0.198	-0.700
TRCN0000001557	MAP3K7	-2.204	-4.129	-3.145
TRCN0000001558	MAP3K7	-0.946	-1.535	-1.781
TRCN0000001559	SYT11	-0.850	-0.907	-0.199
TRCN0000001560	SYT11	-3.329	-3.193	-2.267
TRCN0000001561	SYT11	-1.034	-0.280	-0.444
TRCN0000001562	SYT11	-3.943	-3.802	-4.221
TRCN0000001563	SYT11	-0.858	-0.053	0.728
TRCN0000001564	MARK3	-0.684	-2.116	0.685
TRCN0000001565	MARK3	0.768	0.652	1.336
TRCN0000001566	MARK3	0.048	0.123	-0.514
TRCN0000001567	MARK3	-3.886	-0.331	-2.343
TRCN0000001568	MAPK6	-3.560	-3.993	-4.112
TRCN0000001569	MAPK6	-2.430	-1.094	-2.085
TRCN0000001570	MAPK6	0.809	-1.031	-1.100
TRCN0000001571	MAPK6	-0.012	0.081	0.443
TRCN0000001572	RYK	0.303	0.012	0.173
TRCN0000001573	RYK	1.261	-0.477	-3.876
TRCN0000001574	RYK	0.019	-0.008	0.090
TRCN0000001575	RYK	0.284	0.049	0.274
TRCN0000001576	RYK	0.076	0.617	0.589
TRCN0000001577	TXK	0.315	-0.132	0.200
TRCN0000001578	TXK	-1.898	-0.677	-1.439
TRCN0000001579	TXK	-0.385	-0.358	-0.221
TRCN0000001580	TXK	-0.419	-1.089	-1.516
TRCN0000001581	MARK2	-0.436	-0.772	-0.610
TRCN0000001582	MARK2	0.726	-0.140	0.157
TRCN0000001583	MARK2	-0.083	0.276	-2.257
TRCN0000001584	MARK2	-2.137	-4.451	-0.606
TRCN0000001585	MARK2	-1.416	-1.930	-0.664
TRCN0000001586	OXSR1	0.415	-0.145	-0.415
TRCN0000001587	OXSR1	-2.781	-0.263	-0.276
TRCN0000001588	OXSR1	0.021	-0.201	-0.027
TRCN0000001589	OXSR1	0.046	-0.552	0.002
TRCN0000001590	CSF1R	0.175	0.067	-0.665
TRCN0000001591	CSF1R	-1.226	-0.298	-0.816
TRCN0000001592	CSF1R	-0.174	-0.805	-1.373
TRCN0000001593	FGR	-0.635	-1.341	-1.015
TRCN0000001594	FGR	1.112	0.718	0.644
TRCN0000001595	FGR	0.077	-0.036	-0.439
TRCN0000001596	FGR	0.009	-0.122	-0.225
TRCN0000001597	FGR	-2.112	-1.677	-0.419
TRCN0000001598	LCK	-0.489	-0.183	-1.364
TRCN0000001599	LCK	0.098	-0.033	-0.450
TRCN0000001600	LCK	1.097	0.722	0.485
TRCN0000001601	LCK	-4.354	-2.929	-3.236
TRCN0000001602	TIE1	-2.840	-2.793	-3.008
TRCN0000001603	TIE1	-0.378	-0.877	-0.726
TRCN0000001604	TIE1	0.361	0.450	0.367
TRCN0000001605	TIE1	1.693	-2.129	-0.381
TRCN0000001606	TIE1	-4.960	-4.936	-2.360
TRCN0000001607	YES1	0.828	1.289	-1.369
TRCN0000001608	YES1	0.271	0.707	0.473
TRCN0000001609	YES1	-0.245	-0.202	-0.180
TRCN0000001610	YES1	-2.617	-1.758	-0.737
TRCN0000001611	YES1	-1.362	-0.804	-1.294
TRCN0000001612	AKT3	-1.904	-2.796	-1.456
TRCN0000001613	AKT3	-0.406	-0.591	0.107
TRCN0000001614	AKT3	-2.035	-1.387	-1.056
TRCN0000001615	AKT3	-0.072	-1.123	0.701
TRCN0000001616	AKT3	-0.010	0.199	0.289
TRCN0000001617	PTK2	-2.025	-1.105	-1.335
TRCN0000001618	PTK2	-0.100	0.166	-0.660
TRCN0000001619	PTK2	-1.416	-2.355	-1.826
TRCN0000001620	PTK2	-2.032	-0.186	-1.969
TRCN0000001621	PTK2	0.440	0.228	-0.193
TRCN0000001622	STK4	-0.295	-0.253	-0.319
TRCN0000001623	STK4	-0.189	-1.457	-0.587
TRCN0000001624	STK4	-1.614	-2.050	-0.938
TRCN0000001625	STK4	-1.503	-3.516	-3.962
TRCN0000001626	STK4	0.513	-0.158	0.165
TRCN0000001627	PIM2	0.214	0.060	-0.002
TRCN0000001628	PIM2	0.235	-0.244	-0.270
TRCN0000001629	PIM2	-2.555	-6.047	-0.329
TRCN0000001630	PIM2	0.028	-0.507	0.331
TRCN0000001631	PIM2	-0.519	-2.479	-0.841
TRCN0000001632	MAP4K1	-0.408	0.289	0.112
TRCN0000001633	MAP4K1	-4.560	-0.465	0.952
TRCN0000001634	MAP4K1	-3.191	-1.698	0.882
TRCN0000001635	MAP4K1	0.430	-0.156	0.188
TRCN0000001636	MAP4K1	-1.590	0.565	-1.563
TRCN0000001637	RASA3	-1.508	-1.978	-1.074
TRCN0000001638	RASA3	-0.357	-0.140	0.880
TRCN0000001639	RASA3	-3.839	-1.530	-1.397
TRCN0000001640	RASA3	0.340	-0.166	-0.019
TRCN0000001641	RASA3	-2.300	-2.951	-2.019
TRCN0000001642	MELK	2.063	-0.881	0.125
TRCN0000001643	MELK	-5.008	-1.706	0.133
TRCN0000001644	MELK	-3.301	-5.580	-5.618
TRCN0000001645	MELK	-0.337	0.212	-0.044
TRCN0000001646	MELK	-0.388	0.229	0.644
TRCN0000001733	MAST2	0.789	0.287	0.440
TRCN0000001734	MAST2	1.101	0.646	-3.100
TRCN0000001735	MAST2	0.204	0.433	-0.335
TRCN0000001736	MAST2	0.363	0.209	0.226
TRCN0000001737	PLCL2	-0.079	-0.049	-0.164
TRCN0000001738	PLCL2	-0.201	-0.101	-0.295
TRCN0000001739	PLCL2	0.101	0.520	0.409
TRCN0000001740	PLCL2	-0.115	-0.386	-0.077
TRCN0000001741	PLCL2	0.148	0.245	0.251
TRCN0000001742	STYK1	-0.767	0.468	-2.770
TRCN0000001743	STYK1	0.132	0.451	-0.029
TRCN0000001744	STYK1	-0.296	-7.192	-1.163
TRCN0000001745	STYK1	-1.065	-0.661	-1.327
TRCN0000001746	STYK1	-2.390	-2.565	-1.499
TRCN0000001747	PAK6	0.425	1.279	0.070
TRCN0000001748	PAK6	0.471	1.143	0.168
TRCN0000001749	PAK6	0.011	-0.045	0.744
TRCN0000001750	PAK6	-0.779	-4.588	-0.576
TRCN0000001751	PAK6	-0.229	-0.303	0.025
TRCN0000001752	CAMK1D	0.240	0.211	0.048
TRCN0000001753	CAMK1D	-0.433	-1.055	0.126
TRCN0000001754	CAMK1D	-0.375	-0.545	-0.484
TRCN0000001755	CAMK1D	-0.549	-4.112	1.007
TRCN0000001756	CAMK1D	-1.263	-3.340	-3.347
TRCN0000001757	SYT16	0.466	-0.048	-0.109
TRCN0000001758	SYT16	-1.089	-1.373	-0.613
TRCN0000001759	SYT16	-1.448	-0.271	-0.554
TRCN0000001760	SYT16	-0.135	-0.777	-0.044
TRCN0000001761	SYT16	0.044	0.252	0.441
TRCN0000001762	RGS3	0.098	-0.030	0.982
TRCN0000001763	RGS3	-6.839	-0.461	-1.437
TRCN0000001764	RGS3	0.153	0.901	-0.550
TRCN0000001765	RGS3	3.181	1.163	3.366
TRCN0000001766	RGS3	-1.948	-2.131	-0.932
TRCN0000001767	EPHA6	-0.445	-1.123	-0.671
TRCN0000001768	EPHA6	0.118	-2.581	-0.216
TRCN0000001769	EPHA6	-1.322	-1.520	-0.787
TRCN0000001770	EPHA6	0.270	0.135	-0.154
TRCN0000001771	EPHA6	-1.820	-1.914	-0.359
TRCN0000001772	EPHB4	-4.029	-2.746	0.827
TRCN0000001773	EPHB4	-2.986	-3.026	-5.423
TRCN0000001774	EPHB4	-4.467	-1.670	-2.932
TRCN0000001775	EPHB4	-4.204	0.460	-3.804
TRCN0000001776	LATS1	-2.370	-0.496	-2.268
TRCN0000001777	LATS1	-1.843	-1.378	-1.771
TRCN0000001778	LATS1	-0.885	1.939	-1.099
TRCN0000001779	LATS1	0.214	-0.034	0.098
TRCN0000001780	LATS1	-0.068	-0.057	-0.082
TRCN0000001781	PRKX	-5.521	-1.957	-2.652
TRCN0000001782	PRKX	0.221	0.764	0.564
TRCN0000001783	PRKX	-4.525	-2.862	-6.947
TRCN0000001784	PRKX	0.100	-0.221	-0.658
TRCN0000001785	MAK	0.253	0.212	0.161
TRCN0000001786	MAK	-2.090	-2.711	-4.088
TRCN0000001787	MAK	-1.395	-0.873	-1.207
TRCN0000001788	MAK	0.586	-3.165	0.285
TRCN0000001789	MAK	-0.051	0.032	0.068
TRCN0000001790	PRKCQ	0.152	-0.435	0.068
TRCN0000001791	PRKCQ	-0.837	-2.746	-1.666
TRCN0000001792	PRKCQ	-0.891	-3.225	-1.904
TRCN0000001793	PRKCQ	-1.186	0.151	0.837
TRCN0000001794	PRKCQ	-2.027	-0.895	-0.319
TRCN0000001795	CDK12	-0.147	2.022	1.441
TRCN0000001796	CDK12	1.356	-0.137	0.400
TRCN0000001797	CDK12	0.348	0.634	0.271
TRCN0000001798	CDK12	-2.692	-3.329	-2.992
TRCN0000001799	CDK12	0.108	0.129	-4.625
TRCN0000001800	PXK	-3.522	-2.011	-3.142
TRCN0000001801	PXK	-1.037	-0.145	-0.545
TRCN0000001802	PXK	-1.816	-6.233	-2.365
TRCN0000001803	PXK	-0.938	-0.587	-0.449
TRCN0000001804	PXK	-4.903	-1.730	-0.235
TRCN0000001805	PBK	0.750	0.159	0.041
TRCN0000001806	PBK	-0.544	-0.333	-0.106
TRCN0000001807	PBK	-2.283	-2.376	-2.323
TRCN0000001808	PBK	-2.017	-2.075	-5.790
TRCN0000001809	PBK	-0.648	-0.371	-1.384
TRCN0000001810	ACVR1B	-1.347	-0.208	-1.227
TRCN0000001811	ACVR1B	-0.927	-0.513	-1.092
TRCN0000001812	ACVR1B	-1.263	0.534	0.284
TRCN0000001813	ACVR1B	-0.621	-0.956	-0.416
TRCN0000001814	ACVR1B	-0.247	-0.206	-0.291
TRCN0000001815	STK40	-0.545	-0.892	-1.509
TRCN0000001816	STK40	-1.236	0.941	-2.072
TRCN0000001817	STK40	-0.400	0.215	-0.146
TRCN0000001818	STK40	0.047	0.665	-0.232
TRCN0000001819	STK40	0.182	-0.148	0.293
TRCN0000001820	CDK10	0.541	0.972	0.965
TRCN0000001821	CDK10	-0.046	-0.282	-0.268
TRCN0000001822	CDK10	-0.173	-0.502	-1.178
TRCN0000001823	CDK10	0.153	0.168	0.292
TRCN0000001824	ACVR1C	0.482	-0.097	-0.375
TRCN0000001825	ACVR1C	-0.410	-0.090	-0.160
TRCN0000001826	ACVR1C	0.060	-0.149	0.163
TRCN0000001827	ACVR1C	-1.447	-1.289	-5.640
TRCN0000001828	ACVR1C	-0.137	-0.631	-0.067
TRCN0000001829	MAP4K4	-1.277	0.560	0.726
TRCN0000001830	MAP4K4	-0.045	0.250	0.003
TRCN0000001831	MAP4K4	-0.871	-0.853	-0.338
TRCN0000001832	MAP4K4	0.872	0.496	0.548
TRCN0000001834	CSNK1E	-1.016	-0.566	-0.763
TRCN0000001835	CSNK1E	-0.058	-0.052	-0.122
TRCN0000001836	CSNK1E	0.609	0.246	0.456
TRCN0000001837	CSNK1E	-1.788	-0.958	-4.531
TRCN0000001838	CSNK1E	1.260	1.147	0.760
TRCN0000001839	SYT2	-1.604	-0.952	-2.989
TRCN0000001840	SYT2	0.532	-3.183	-4.087
TRCN0000001841	SYT2	-0.353	-0.698	-0.637
TRCN0000001842	MYLK3	0.429	-0.836	-0.534
TRCN0000001843	MYLK3	0.065	-0.064	-0.111
TRCN0000001844	MYLK3	-0.046	-0.225	0.157
TRCN0000001845	MYLK3	1.245	1.147	0.835
TRCN0000001846	MYLK3	1.215	0.761	0.373
TRCN0000001847	PTPRU	-1.235	-1.716	-0.572
TRCN0000001848	PTPRU	1.938	-0.072	-1.194
TRCN0000001849	PTPRU	-0.081	-0.143	0.711
TRCN0000001850	PTPRU	-1.406	-0.567	-0.265
TRCN0000001851	CTDSP2	-0.453	-0.817	-0.266
TRCN0000001852	CTDSP2	1.074	0.515	0.628
TRCN0000001853	CTDSP2	-0.337	0.239	-0.485
TRCN0000001854	CTDSPL	0.760	1.201	1.196
TRCN0000001855	CTDSPL	-0.178	-0.772	-0.448
TRCN0000001856	CTDSPL	0.151	0.149	0.443
TRCN0000001857	CTDSPL	-0.066	-0.149	-0.378
TRCN0000001858	CTDSPL	-0.840	-1.336	-0.211
TRCN0000001859	TAB1	-1.900	-0.433	-3.251
TRCN0000001860	TAB1	-0.159	-0.375	0.422
TRCN0000001861	TAB1	-1.059	-1.046	-2.477
TRCN0000001862	TAB1	-1.110	0.494	-0.755
TRCN0000001863	TAB1	-0.913	-0.416	-0.471
TRCN0000001864	PPP1R17	0.540	0.539	0.198
TRCN0000001865	PPP1R17	-1.382	-1.453	-2.842
TRCN0000001866	PPP1R17	-1.395	-1.748	-1.497
TRCN0000001867	PPP1R17	-0.820	-0.701	-0.563
TRCN0000001868	PPP1R17	0.023	0.212	0.065
TRCN0000001869	DUSP14	0.073	0.137	0.082
TRCN0000001870	DUSP14	0.853	-0.481	-0.849
TRCN0000001871	DUSP14	0.358	0.326	0.569
TRCN0000001872	DUSP14	0.008	0.018	0.002
TRCN0000001873	DUSP14	0.138	0.455	0.337
TRCN0000001874	PTPN21	0.588	0.515	0.679
TRCN0000001875	PTPN21	-0.464	-0.444	-0.304
TRCN0000001876	PTPN21	0.361	0.249	0.408
TRCN0000001877	PTPN21	-0.167	0.074	-0.096
TRCN0000001878	PTPN21	-0.228	-0.218	-0.308
TRCN0000001879	PTPRT	-1.231	-0.772	-1.107
TRCN0000001880	PTPRT	-4.509	-2.510	-1.886
TRCN0000001881	PTPRT	0.477	0.098	0.045
TRCN0000001882	PTPRT	-0.106	0.296	0.361
TRCN0000001883	PTP4A3	-0.222	-0.050	-0.115
TRCN0000001884	PTP4A3	0.097	0.190	-0.005
TRCN0000001885	DUSP10	0.067	0.389	0.142
TRCN0000001886	DUSP10	-0.379	-0.157	-1.011
TRCN0000001887	DUSP10	0.189	0.175	0.196
TRCN0000001888	DUSP10	-3.161	-2.609	-1.726
TRCN0000001889	DUSP10	-0.469	-0.307	-0.121
TRCN0000001890	DUSP12	-1.367	-0.848	-0.983
TRCN0000001891	DUSP12	0.216	0.151	0.260
TRCN0000001892	DUSP12	-0.416	-0.803	-0.464
TRCN0000001893	DUSP12	-0.409	-0.548	-0.339
TRCN0000001894	SOCS5	0.774	0.852	0.251
TRCN0000001895	SOCS5	-0.034	-0.342	-0.344
TRCN0000001896	SOCS5	-0.532	-0.724	-1.188
TRCN0000001897	SOCS5	-0.182	-0.401	-0.604
TRCN0000001898	SOCS5	-1.678	-1.008	-1.693
TRCN0000001899	PPM1F	-0.124	-0.874	-1.368
TRCN0000001900	PPM1F	1.019	0.809	0.736
TRCN0000001901	PPM1F	-0.140	-0.480	0.043
TRCN0000001902	DNAJC6	0.487	0.698	0.404
TRCN0000001903	DNAJC6	0.165	0.233	-0.517
TRCN0000001904	DNAJC6	-0.292	0.143	-0.203
TRCN0000001905	DNAJC6	-1.087	-1.167	-2.292
TRCN0000001906	PPM1E	0.071	-1.044	-1.208
TRCN0000001907	PPM1E	-0.221	0.081	0.119
TRCN0000001908	PPM1E	0.480	0.569	0.578
TRCN0000001909	PPM1E	0.484	0.314	0.368
TRCN0000001910	PPM1E	-0.904	-1.486	-3.033
TRCN0000001911	PPP1R13B	0.297	-0.076	-0.247
TRCN0000001912	PPP1R13B	0.515	-0.206	-0.160
TRCN0000001913	PPP1R13B	-1.101	-0.134	-0.383
TRCN0000001914	PPP1R13B	-0.373	0.023	0.016
TRCN0000001915	PPP1R13B	-3.526	-0.341	-0.014
TRCN0000001916	AKAP11	-3.016	-3.348	-3.369
TRCN0000001917	AKAP11	-0.398	-0.342	-0.165
TRCN0000001918	AKAP11	-0.185	-0.355	-0.244
TRCN0000001919	AKAP11	0.108	0.030	-0.219
TRCN0000001920	AKAP11	0.133	0.014	0.193
TRCN0000001921	PPP1R14D	-1.889	0.480	-1.144
TRCN0000001922	PPP1R14D	-1.236	-0.255	-0.371
TRCN0000001923	PPP1R14D	-1.864	-0.594	-0.250
TRCN0000001924	PPP1R14D	-0.424	0.415	0.075
TRCN0000001926	TRPV6	0.029	-0.297	0.338
TRCN0000001927	TRPV6	-0.127	-0.462	-0.665
TRCN0000001928	TRPV5	1.011	0.018	-0.302
TRCN0000001929	TRPV5	-0.437	-0.436	-1.057
TRCN0000001930	TRPV5	0.311	0.071	0.387
TRCN0000001931	TRPV5	-0.382	-0.550	-0.325
TRCN0000001932	TAOK2	-0.050	-0.060	-0.009
TRCN0000001933	TAOK2	-0.417	-0.175	0.040
TRCN0000001934	TAOK2	-0.727	-0.896	-0.355
TRCN0000001935	TAOK2	0.097	-0.368	0.323
TRCN0000001936	TAOK2	-0.100	0.147	-0.424
TRCN0000001937	MAPK10	-0.692	-0.637	-0.596
TRCN0000001938	MAPK10	0.143	-0.467	-1.183
TRCN0000001939	MAPK10	0.126	0.087	0.261
TRCN0000001940	MAPK10	-0.315	-0.474	-0.124
TRCN0000001941	MAPK10	0.336	0.514	0.037
TRCN0000001942	AAK1	0.563	0.994	0.585
TRCN0000001943	AAK1	-0.219	0.228	0.025
TRCN0000001944	AAK1	-2.019	-2.756	-6.809
TRCN0000001945	AAK1	-1.686	-0.048	-0.753
TRCN0000001946	AAK1	-0.190	0.193	0.068
TRCN0000001947	PRKD2	0.628	0.583	-0.409
TRCN0000001948	PRKD2	0.269	0.863	0.705
TRCN0000001949	PRKD2	-0.165	0.042	0.005
TRCN0000001950	PRKD2	-0.482	-0.615	-1.167
TRCN0000001951	SNRK	-0.802	-0.560	-0.492
TRCN0000001952	SNRK	0.183	0.064	0.167
TRCN0000001953	SNRK	0.431	0.253	0.221
TRCN0000001954	SNRK	-0.824	-0.770	-0.474
TRCN0000001955	SNRK	0.084	0.245	0.211
TRCN0000001956	AMHR2	0.182	0.141	0.115
TRCN0000001957	AMHR2	-0.361	-0.822	-0.182
TRCN0000001958	AMHR2	-0.455	-0.382	-0.242
TRCN0000001959	AMHR2	-1.282	-0.813	-1.195
TRCN0000001960	AMHR2	0.161	0.731	-0.118
TRCN0000001961	NEK11	0.225	0.119	-0.055
TRCN0000001962	NEK11	0.164	0.389	0.399
TRCN0000001963	NEK11	0.190	-0.511	-0.477
TRCN0000001964	NEK11	-0.013	-0.013	0.161
TRCN0000001965	NEK11	-0.436	-0.349	-0.407
TRCN0000001966	NEK7	-0.280	-0.234	-0.167
TRCN0000001967	NEK7	-0.221	0.492	0.694
TRCN0000001968	NEK7	-0.019	0.069	0.238
TRCN0000001969	NEK7	0.106	0.384	0.305
TRCN0000001970	DCLK2	-0.578	-0.422	-0.295
TRCN0000001971	DCLK2	-1.131	-3.286	-1.769
TRCN0000001972	DCLK2	-1.814	-0.098	-0.969
TRCN0000001973	DCLK2	-0.380	-0.307	-0.270
TRCN0000001974	DCLK2	0.101	0.436	0.217
TRCN0000001975	TENC1	0.232	0.100	0.204
TRCN0000001976	TENC1	0.733	0.585	-0.498
TRCN0000001977	TENC1	-0.123	-0.187	-0.231
TRCN0000001978	TENC1	-0.215	-0.277	-0.151
TRCN0000001979	TENC1	-0.269	-0.322	-0.162
TRCN0000001980	CAMKK1	-0.677	-0.623	0.094
TRCN0000001981	CAMKK1	-1.420	-1.660	-0.632
TRCN0000001982	CAMKK1	-0.097	0.382	0.123
TRCN0000001983	CAMKK1	-0.166	-0.128	0.032
TRCN0000001984	CAMKK1	0.404	0.832	-0.651
TRCN0000001985	CSNK2A1	-0.136	0.042	0.154
TRCN0000001986	CSNK2A1	-0.308	-0.561	-0.158
TRCN0000001987	CSNK2A1	-0.030	-0.038	0.038
TRCN0000001988	MAP3K10	-0.672	-0.480	-0.080
TRCN0000001989	MAP3K10	0.472	1.176	-0.039
TRCN0000001990	MAP3K10	-3.660	-0.918	-3.261
TRCN0000001991	MAP3K10	0.366	0.440	0.460
TRCN0000001992	NTRK1	-0.893	-1.382	-1.557
TRCN0000001993	NTRK1	0.227	0.315	-0.010
TRCN0000001994	NTRK1	-1.189	-0.429	-1.163
TRCN0000001995	NTRK1	-1.189	-1.705	-1.252
TRCN0000001996	NTRK1	-0.710	-0.481	-1.063
TRCN0000001997	PDGFRB	0.030	0.244	-0.033
TRCN0000001998	PDGFRB	-0.306	-0.017	-0.008
TRCN0000001999	PDGFRB	0.120	0.101	0.181
TRCN0000002000	PDGFRB	-0.003	-1.652	-1.827
TRCN0000002001	PDGFRB	0.079	0.336	0.330
TRCN0000002002	PRKACB	-0.175	0.128	-1.638
TRCN0000002003	PRKACB	-0.431	0.653	0.630
TRCN0000002004	PRKACB	-4.255	-7.220	-2.509
TRCN0000002005	PRKACB	0.276	-0.400	0.309
TRCN0000002006	PRKACB	-2.016	-2.580	-3.432
TRCN0000002007	ITSN1	-0.992	-1.341	-1.387
TRCN0000002008	ITSN1	-0.632	-0.024	-0.386
TRCN0000002009	ITSN1	-3.832	-7.435	-7.129
TRCN0000002010	ITSN1	-0.178	-0.814	-0.846
TRCN0000002011	CDKL5	-1.271	-4.828	-0.728
TRCN0000002012	CDKL5	-1.188	-4.763	-3.866
TRCN0000002013	CDKL5	-1.276	-0.364	0.578
TRCN0000002014	CDKL5	-0.252	-0.125	0.030
TRCN0000002015	CDKL5	-1.753	-2.438	-3.303
TRCN0000002016	EPHB6	0.443	-0.034	0.317
TRCN0000002017	EPHB6	-0.044	0.746	0.156
TRCN0000002018	EPHB6	-0.146	-0.108	-0.238
TRCN0000002019	GUCY2C	0.865	0.240	0.604
TRCN0000002020	GUCY2C	-0.096	-0.073	-0.301
TRCN0000002021	GUCY2C	-0.455	-0.432	0.139
TRCN0000002022	GUCY2C	-0.015	0.133	-0.043
TRCN0000002023	GUCY2C	-0.437	-1.276	-0.355
TRCN0000002024	ROR1	-1.047	0.123	-0.832
TRCN0000002025	ROR1	0.060	-0.044	0.092
TRCN0000002026	ROR1	-0.372	-0.171	-0.341
TRCN0000002027	ROR1	0.208	0.279	-0.059
TRCN0000002028	ROR1	-0.864	-1.929	-1.531
TRCN0000002029	ABL2	0.229	-0.437	0.612
TRCN0000002030	ABL2	-3.412	-0.062	0.090
TRCN0000002031	ABL2	0.018	0.424	-0.124
TRCN0000002032	ABL2	-2.319	-0.618	-5.989
TRCN0000002033	ABL2	-0.028	0.168	-0.957
TRCN0000002034	ADRBK2	0.416	0.544	0.741
TRCN0000002035	ADRBK2	-0.986	-6.303	-5.480
TRCN0000002036	ADRBK2	-0.828	-0.275	0.042
TRCN0000002037	ADRBK2	-1.979	-3.392	-2.662
TRCN0000002038	TNK2	-0.158	-0.521	-0.788
TRCN0000002039	TNK2	0.155	-0.399	-0.476
TRCN0000002040	TNK2	0.401	0.375	0.575
TRCN0000002041	TNK2	2.155	1.927	2.002
TRCN0000002042	TNK2	-1.664	-1.138	-1.161
TRCN0000002043	MAP3K2	-0.203	0.494	-0.160
TRCN0000002044	MAP3K2	1.182	2.407	1.813
TRCN0000002045	MAP3K2	-0.281	-1.734	1.180
TRCN0000002046	MAP3K2	0.585	-0.020	-1.014
TRCN0000002047	MAP3K2	0.424	0.467	1.239
TRCN0000002048	MORC1	-0.198	-0.096	0.321
TRCN0000002049	MORC1	0.321	0.206	-0.249
TRCN0000002050	MORC1	-0.644	0.098	-0.476
TRCN0000002051	MORC1	0.111	-0.007	0.388
TRCN0000002052	MORC1	0.244	-0.012	-0.422
TRCN0000002053	STK38L	-0.797	0.280	-2.750
TRCN0000002054	STK38L	-0.153	-0.500	0.400
TRCN0000002055	STK38L	-1.148	-0.935	-2.372
TRCN0000002056	STK38L	-0.239	-0.252	-0.282
TRCN0000002057	STK38L	0.475	0.138	0.903
TRCN0000002058	ESYT1	-0.160	0.017	0.031
TRCN0000002059	ESYT1	0.303	0.037	0.331
TRCN0000002060	ESYT1	-0.034	0.502	-4.325
TRCN0000002061	ESYT1	0.689	0.837	0.211
TRCN0000002062	ESYT1	-3.427	-1.679	-2.399
TRCN0000002063	IRAK4	0.125	0.112	0.154
TRCN0000002064	IRAK4	0.281	0.235	0.390
TRCN0000002065	IRAK4	-0.263	-0.622	0.120
TRCN0000002066	IRAK4	0.026	-0.247	0.178
TRCN0000002067	NLK	0.620	1.391	1.013
TRCN0000002068	NLK	-0.385	-0.321	-0.248
TRCN0000002069	NLK	-2.097	-2.647	-1.280
TRCN0000002070	NLK	0.434	0.209	-0.967
TRCN0000002071	NLK	-0.076	-0.907	-0.508
TRCN0000002072	MCTP1	0.397	0.703	0.525
TRCN0000002073	MCTP1	-0.336	-0.980	-0.426
TRCN0000002074	MCTP1	0.016	0.039	0.113
TRCN0000002075	MCTP1	0.320	0.077	0.409
TRCN0000002076	MCTP1	0.208	-0.384	0.321
TRCN0000002077	STK33	-0.687	-0.491	-0.313
TRCN0000002078	STK33	0.001	-0.369	-0.779
TRCN0000002079	STK33	1.313	-2.879	0.986
TRCN0000002080	STK33	-0.308	-0.078	-0.201
TRCN0000002081	STK33	-0.445	-0.694	-0.970
TRCN0000002082	RASSF5	-0.042	-0.134	0.095
TRCN0000002083	RASSF5	-0.620	-0.934	-0.730
TRCN0000002084	RASSF5	0.174	0.335	-1.196
TRCN0000002085	RASSF5	-2.050	-0.778	-1.135
TRCN0000002086	RASSF5	-2.030	-1.782	-1.044
TRCN0000002087	ITCH	0.280	0.189	0.216
TRCN0000002088	ITCH	0.599	0.476	0.287
TRCN0000002089	ITCH	-0.440	0.011	-0.729
[truncated: 74,905 more rows]
