# Supplementary material for: Measuring error rates in genomic perturbation screens: gold standards for human functional genomics
Source: Mol Syst Biol. 2014 Jul 1;10(7):733. doi: 10.15252/msb.20145216 (PMC4299491; doi:10.15252/msb.20145216)
Supplement: Supplementary file 12 — Supplementary Software Package [file msb0010-0733-sd12.zip › BayesFactors-Hart-et-al/Step1-parse-foldchanges-for-reference-essentials-and-nonessentials.py]

#!/usr/bin/python

#---------------------------------
# usage:
# ./Step1... [foldchanges] [essentials training set] [nonessentials training set]
# output:
# [foldchanges].ess
# [foldchanges].non
#
# 
# (c) Traver Hart, 3/2014.
# Free to modify and redistribute with attribtuion
#---------------------------------

import sys

foldChangeFile        = sys.argv[1]
essentialGenesFile    = sys.argv[2]
nonessentialGenesFile = sys.argv[3]

essentials = {}
nonessentials = {}

# get list of training essentials
fess = open( essentialGenesFile )
for line in fess:
	essentials[line.rstrip()] = 1

fess.close

# get list of training nonessentials
fnon = open( nonessentialGenesFile )
for line in fnon:
	nonessentials[line.rstrip()] = 1

fnon.close

# identify training sets from fold change file
fin = open( foldChangeFile)
fout_ess = open( foldChangeFile + '.ess', 'w')
fout_non = open( foldChangeFile + '.non', 'w')

for line in fin:
	line = line.rstrip()
	fields = line.split('\t', 2)		# fields are reagent, gene, all_fold_changes
	if ( essentials.has_key(fields[1]) ):
		fout_ess.write('{0:s}\t{1:s}\t{2:s}\n'.format( fields[0], fields[1], fields[2] ) )
	elif ( nonessentials.has_key(fields[1]) ):
		fout_non.write('{0:s}\t{1:s}\t{2:s}\n'.format( fields[0], fields[1], fields[2] ) )

fin.close()
fout_ess.close()
fout_non.close()
