# Supplementary material for: Measuring error rates in genomic perturbation screens: gold standards for human functional genomics
Source: Mol Syst Biol. 2014 Jul 1;10(7):733. doi: 10.15252/msb.20145216 (PMC4299491; doi:10.15252/msb.20145216)
Supplement: Supplementary file 12 — Supplementary Software Package [file msb0010-0733-sd12.zip › BayesFactors-Hart-et-al/core-essentials-291-genes-24-of-top48-screens-217constitutive-training]

RPS17
EIF3D
RPL10A
U2AF1
RPS15A
KPNB1
EIF5B
SNRNP200
EIF3B
RPSA
RPL7
RPS26
RPS14
RPS18
PSMA1
EFTUD2
EEF2
RPL18
COPB1
RPL37A
PSMA3
RPS8
RPS7
EIF4A3
USP39
HNRNPC
NHP2L1
RPLP0
RPL34
RPS3
KARS
RPL7A
SFPQ
EIF3G
SF3A1
EIF3I
EIF2S2
PHB
CLTC
PSMD7
VCP
EIF3C
RPL3
PSMA6
FTSJ3
RPA2
RPLP2
TIMM10
COPZ1
CCT4
HAUS7
NXF1
HSPA9
DYNC1H1
RPS6
SNRNP27
TUBGCP2
SF3B3
RBM17
RPS24
NUP133
SF3B1
PAPOLA
PRPF3
HNRNPU
CHD4
RPS15
DDX18
CSE1L
SRCAP
NUP205
EIF1AX
WDR12
ETF1
PRPF38A
CHMP2A
DNM2
YY1
GNL3
WDR60
EIF2B4
PRPF18
COPS4
COPS6
LIAS
PRUNE
GAR1
NEDD8
RPS5
DYNC1I2
RUVBL1
DDX46
BRIX1
RPL38
GTF3C4
SF3A2
QARS
RPL26
PFDN2
SUPT6H
CCT6A
EXOSC10
RPS4X
ZBTB48
ERH
COPS8
MSANTD3
SUPV3L1
