# Supplementary material for: Measuring error rates in genomic perturbation screens: gold standards for human functional genomics
Source: Mol Syst Biol. 2014 Jul 1;10(7):733. doi: 10.15252/msb.20145216 (PMC4299491; doi:10.15252/msb.20145216)
Supplement: Supplementary file 12 — Supplementary Software Package [file msb0010-0733-sd12.zip › BayesFactors-Hart-et-al/nonessential-genes-combined-14bodymap-15encode-927genes-training]

ACCSL
ACTL7B
ACTRT1
ADAM18
ADAM20
ADH7
AICDA
ALPI
ALX3
ANKRD30A
ANTXRL
APOBEC1
AQP12A
ARGFX
ASB17
ASZ1
ATP4B
AWAT1
B3GNT6
BARHL1
BHLHE23
BMP10
BPIFA1
BPIFB3
BPIFC
BRDT
C10orf113
C10orf53
C12orf40
C15orf55
C17orf102
C18orf26
C1orf146
C20orf203
C2orf57
C2orf71
C3orf30
C5orf20
C7orf66
C8A
C8orf17
C9orf53
CABP5
CACNG2
CACNG5
CCDC155
CCDC83
CCL1
CD200R1L
CDX2
CDY1
CDY2A
CEACAM7
CELA3A
CER1
CFHR2
CHAT
CHRNB3
CLDN17
CLEC3A
CLRN1
CNGA2
CNPY1
COL20A1
CPXCR1
CRX
CSH1
CSN2
CST11
CST5
CST9
CSTL1
CT45A4
CT47A11
CTRB1
CXorf66
CYP11B1
CYP26C1
CYP2C19
CYP4F8
DAZ1
DAZ3
DAZL
DCAF8L1
DDX4
DEFA6
DEFB104A
DEFB107A
DEFB123
DEFB127
DGAT2L6
DIRC1
DMRT1
DMRTC2
DPRX
DRGX
DSG4
DTX2
DUX4
DUXA
EGR4
ESX1
F13B
FABP2
FAM47A
FAM47C
FAM71B
FAM75A7
FCRL4
FEZF2
FGF3
FGF6
FLG2
FNDC7
FOXB1
FOXD4L3
FOXE3
FOXR1
FRMD7
FUT5
G6PC
GABRA6
GAGE2C
GALR1
GBP7
GCM2
GFRA4
GH2
GHSR
GJA10
GK2
GLRA1
GLT6D1
GOLGA6L2
GPR101
GPR119
GPR139
GPR148
GPR152
GPR31
GPR45
GPR52
GPRC6A
GPX6
GRM4
GRM6
GSTA5
GSX2
GUCY2F
H2BFM
HAO1
HDGFL1
HIST1H2AA
HIST1H4G
HOXB1
HRG
HSFY1
HTN3
HTR2C
HTR3D
HTR5A
IAPP
IFNA10
IFNA16
IFNA2
IFNA4
IFNA6
IFNA8
IFNK
IL12B
IL17A
IL1F10
IL22
IL26
IL28B
IL3
IL36A
IL36RN
INS
INSL6
INSRR
IRGC
ITIH6
KCNA10
KCNG4
KCNK16
KCNV1
KIF2B
KIR3DL3
KLK9
KRT25
KRT28
KRT35
KRT37
KRT40
KRT73
KRT75
KRT77
KRT82
KRT85
KRT9
KRTAP10-1
KRTAP10-11
KRTAP10-2
KRTAP10-5
KRTAP10-7
KRTAP10-9
KRTAP13-1
KRTAP13-3
KRTAP15-1
KRTAP19-3
KRTAP26-1
KRTAP4-11
KRTAP4-2
KRTAP4-7
KRTAP9-2
KRTAP9-4
LBX1
LCT
LGALS14
LHX3
LIM2
LIPM
LRIT1
LRRC10
LYZL1
LYZL6
MAGEA11
MAGEB10
MAGEB3
MAGEC3
MAS1L
MBD3L2
MC2R
MC5R
MEP1B
MFRP
MMP20
MMP26
MOGAT3
MRGPRD
MRGPRX2
MS4A10
MS4A5
MT1B
MUC17
MYBPC3
NANOGNB
NCR2
NEUROD2
NEUROD6
NKX2-1
NLRP4
NLRP8
NMS
NOTO
NPFFR1
NPSR1
NR2E1
OC90
OLIG3
OPN1LW
OR10A2
OR10A5
OR10H2
OR10J1
OR10S1
OR10Z1
OR12D2
OR13C3
OR14A16
OR1A2
OR1D2
OR1E2
OR1L6
OR1S1
OR2AK2
OR2C1
OR2D2
OR2F1
OR2G3
OR2J2
OR2T1
OR2T12
OR2T27
OR2T4
OR2W1
OR3A2
OR4C11
OR4D1
OR4D11
OR4K17
OR51D1
OR51T1
OR52A1
OR52B2
OR52E8
OR52K2
OR52M1
OR52W1
OR56A4
OR5AU1
OR5I1
OR5M10
OR5P3
OR5T1
OR5T3
OR5W2
OR6K6
OR6V1
OR7C2
OR7G2
OR8B8
OR8U1
OTOP1
OTOR
OTUD6A
PAGE3
PASD1
PAX4
PDCL2
PDILT
PDYN
PGLYRP2
PIWIL1
PKD1L3
PLA2G2F
PLAC1L
PNLIPRP1
PNPLA5
POTEA
POTEG
POU3F4
POU4F3
PPP3R2
PRAMEF19
PRAMEF3
PRAMEF7
PRB4
PRDM14
PRDM9
PRLH
PROP1
PRSS37
PRSS41
PRSS58
PSKH2
RAX
RBM46
RBMY1A1
RBMY1D
RBMY1F
RBP3
RD3
REG3A
RETNLB
RFPL3
RFX6
RHOXF2
RNASE11
RNASE13
RNASE9
RNF113B
RP1
RPE65
RS1
RTP2
RXFP3
S100G
SAMD7
SCN10A
SDR9C7
SEMG2
SERPINA12
SERPINA9
SHCBP1L
SI
SIX6
SLC13A1
SLC17A6
SLC22A12
SLC22A24
SLC22A6
SLC22A9
SLC25A31
SLC2A7
SLC34A1
SLC39A12
SLC6A5
SLC7A13
SLCO6A1
SOHLH1
SOX14
SPACA1
SPACA7
SPATA21
SPHAR
SPO11
SPRR4
SSX3
SSX7
SSX9
SULT6B1
T
TAAR2
TAAR6
TAAR9
TAS2R1
TAS2R16
TAS2R40
TAS2R42
TAS2R46
TAS2R60
TAS2R8
TBC1D21
TBL1Y
TBR1
TCEB3B
TCHHL1
TEDDM1
TEX13A
TEX34
TFDP3
TGIF2LY
TKTL2
TMEM132D
TMEM207
TMIGD1
TMPRSS11B
TMPRSS12
TNR
TPH2
TPTE
TRHR
TRIM42
TRIM48
TRIM51
TRIM67
TRPC5
TRPM1
TSGA13
TSPAN16
TSPY1
TSSK1B
TXNDC8
UBQLN3
UROC1
USP26
UTS2R
VCX3A
VN1R2
VN1R5
VRTN
WFDC10A
WFDC9
XAGE5
ZAN
ZCCHC16
ZIC3
ZNF645
ZNF679
ZNRF4
ZP4
