# Supplementary material for: Measuring error rates in genomic perturbation screens: gold standards for human functional genomics
Source: Mol Syst Biol. 2014 Jul 1;10(7):733. doi: 10.15252/msb.20145216 (PMC4299491; doi:10.15252/msb.20145216)
Supplement: Supplementary file 12 — Supplementary Software Package [file msb0010-0733-sd12.zip › BayesFactors-Hart-et-al/Step2-calc-bayes-factor.py]

#!/usr/bin/python

#---------------------------------
# usage:
# ./Step2... [foldchanges]
# expects:
# [foldchanges].ess
# [foldchanges].non
# output:
# [foldchanges].bf
# [foldchanges].png, if matplotlib is available
#
# 
# (c) Traver Hart, 3/2014.
# Free to modify and redistribute with attribtuion
#---------------------------------


import numpy as np
import scipy.stats as stats			# for stats.kde
import sys
import matplotlib.pyplot as plt

foldchangefile = sys.argv[1]
essfile = sys.argv[1] + '.ess'
nonfile = sys.argv[1] + '.non'
fout = sys.argv[1] + '.bf'

ess = [];
non = [];
foldchanges = {}
bayesfactors = {}

#
# get essentials
# append all fcs of all reagents targeting essential genes into one array
#

file = open( essfile )
print "opening " + essfile + " for processing..."
for line in file:
	line=line.rstrip()
	data = line.split('\t')
	numCols = len(data)		# should be same for ess, noness, and raw data
	for i in range(2,numCols):
		ess.append( float( data[i] ) )

file.close()

essfit = stats.gaussian_kde( ess )		# the estimated density function for essentials

#
# get non-essentials
# append all fcs of all reagents targeting nonessential genes into one array
#

file = open( nonfile )
print "opening " + nonfile + " for processing..."
for line in file:
	line = line.rstrip()
	data = line.split('\t')
	numCols = len(data)		# should be same for ess, noness, and raw data
	for i in range(2,numCols):
		non.append( float( data[i] ) )

file.close()

nonfit = stats.gaussian_kde( non )		# the estimated density function for nonessentials

# 
# read all fold changes for each gene
#
file = open( foldchangefile )
print "opening " + foldchangefile + " for processing..."

for line in file:
	line = line.rstrip()
	reagent, gene, observations = line.split('\t', 2)
	if not ( foldchanges.has_key(gene) ):
		foldchanges[gene]=[]

	for i in ( observations.split('\t') ):
		foldchanges[gene].append( float( i ) )

#
# calculate bf for each gene
#
print "calculating Bayes Factors..."
for g in foldchanges.keys():
	folds = np.array(foldchanges[g])
	# truncate observed fold changes.
	folds[folds<-4]=-4;
	folds[folds>0.5]=0.5;
	# calculate BF for each gene
	bf = sum( np.log2( essfit.evaluate( folds ) ) ) - sum( np.log2(nonfit.evaluate( folds )))
	bayesfactors[g]=bf
	#fh.write( '{0:s}\t{1:4.3f}\n'.format( g, bf) )

#
# sort and write the BF file
#
fh = open(fout, 'w')
for g in sorted( bayesfactors, key=bayesfactors.get, reverse=True ):
	fh.write('{0:s}\t{1:4.3f}\n'.format( g, bayesfactors[g] ) )

fh.close()

print "...done."

#
# ...and, finally, plot the two density functions
#
base = sys.argv[1]
xmin = -5
xmax = 2
x = np.arange(xmin,xmax, 0.01)
fig=plt.figure()
ax = fig.add_subplot(111)
#ax.plot( x, np.log2(essfit.evaluate(x)), linewidth=2, c='r')
#ax.plot( x, np.log2(nonfit.evaluate(x)), linewidth=2, c='b')
ax.plot( x, essfit.evaluate(x), linewidth=2, c='r')
ax.plot( x, nonfit.evaluate(x), linewidth=2, c='b')
plt.xlabel('Log2(fold change)')
plt.ylabel('Density')
plt.xlim(xmin,xmax)
plt.title(base)
figname = base + '.png'
plt.savefig(figname)
