# Supplementary material for: Measuring error rates in genomic perturbation screens: gold standards for human functional genomics
Source: Mol Syst Biol. 2014 Jul 1;10(7):733. doi: 10.15252/msb.20145216 (PMC4299491; doi:10.15252/msb.20145216)
Supplement: Supplementary file 12 — Supplementary Software Package [file msb0010-0733-sd12.zip › BayesFactors-Hart-et-al/SKPC1_T18-fold-changes-by-shRNA]

TRCN0000000001	DDX3X	-0.171	-0.314	-0.495
TRCN0000000002	DDX3X	-2.315	-1.993	-2.074
TRCN0000000003	DDX3X	-0.523	-1.614	-0.776
TRCN0000000004	DDX3X	0.134	-1.252	-1.827
TRCN0000000005	DDX3X	-0.396	-0.189	-0.250
TRCN0000000006	DHX15	-1.125	-2.704	-1.865
TRCN0000000007	DHX15	0.502	-1.152	0.462
TRCN0000000008	DHX15	-0.555	-0.797	-0.466
TRCN0000000009	DHX15	0.196	0.063	0.262
TRCN0000000010	DHX15	-3.515	-2.812	-2.429
TRCN0000000011	SNRNP70	-1.496	-4.825	-2.145
TRCN0000000012	SNRNP70	-0.369	-2.471	-1.872
TRCN0000000013	SNRNP70	0.262	-0.203	-0.638
TRCN0000000014	SNRNP70	0.371	0.255	0.376
TRCN0000000015	SNRNP70	-5.944	-6.386	-5.990
TRCN0000000016	PRPF18	-1.210	-0.777	-1.901
TRCN0000000017	PRPF18	-3.381	-3.494	-2.955
TRCN0000000018	PRPF18	-3.225	-1.395	-2.852
TRCN0000000019	PRPF18	-0.315	-0.586	-0.293
TRCN0000000020	DDX3Y	-0.148	-0.334	-0.675
TRCN0000000021	DDX3Y	-0.381	-0.288	-0.225
TRCN0000000022	DDX3Y	-0.303	-0.300	-0.390
TRCN0000000023	DDX3Y	1.308	1.780	1.375
TRCN0000000024	DDX3Y	-0.038	-0.069	-0.258
TRCN0000000025	DHX8	-1.021	-0.979	-0.803
TRCN0000000026	DHX8	-0.047	-0.210	0.077
TRCN0000000027	DHX8	-0.093	0.021	-0.350
TRCN0000000028	DHX8	-0.646	-0.810	-0.294
TRCN0000000029	THOC1	-0.441	-0.480	-0.374
TRCN0000000030	THOC1	0.272	0.026	0.036
TRCN0000000031	THOC1	-0.537	-0.621	-0.863
TRCN0000000032	THOC1	0.818	-0.292	0.551
TRCN0000000033	THOC1	-0.632	-0.658	-0.760
TRCN0000000034	EWSR1	-1.305	-0.933	-0.923
TRCN0000000035	EWSR1	-0.135	-0.121	0.047
TRCN0000000036	EWSR1	-4.635	0.261	0.651
TRCN0000000037	EWSR1	-0.837	-0.692	-0.280
TRCN0000000038	EWSR1	-0.000	-0.122	0.067
TRCN0000000039	SF3B4	-1.298	-1.395	-1.779
TRCN0000000040	SF3B4	-2.934	-3.199	-3.265
TRCN0000000041	SF3B4	-0.148	-1.153	-1.549
TRCN0000000042	SF3B4	-0.648	-0.847	-1.405
TRCN0000000043	SF3B4	-0.267	0.052	-0.005
TRCN0000000044	KHDRBS1	-0.495	-0.557	-0.552
TRCN0000000045	KHDRBS1	-0.701	-4.184	-4.838
TRCN0000000046	KHDRBS1	-0.327	-0.624	-0.399
TRCN0000000047	KHDRBS1	-1.574	-2.350	-2.030
TRCN0000000048	KHDRBS1	-1.550	-1.046	-0.074
TRCN0000000049	RNPS1	-1.266	-1.690	-1.976
TRCN0000000050	RNPS1	-0.491	-0.879	-0.671
TRCN0000000051	RNPS1	-0.387	-1.278	-0.900
TRCN0000000052	RNPS1	-2.969	-4.208	-3.405
TRCN0000000053	RNPS1	-1.008	-1.573	-1.521
TRCN0000000054	SF3A3	0.015	0.011	0.220
TRCN0000000055	SF3A3	-0.824	-0.689	-0.877
TRCN0000000056	SF3A3	-3.388	-2.624	-3.314
TRCN0000000057	SF3A3	-0.449	-0.210	-0.405
TRCN0000000058	SF3A3	0.078	0.236	0.026
TRCN0000000059	SF3A2	-0.725	-0.485	-0.713
TRCN0000000060	SF3A2	-2.120	-3.066	-4.413
TRCN0000000061	SF3A2	-0.708	-0.660	-0.733
TRCN0000000062	SF3A2	-1.131	-0.950	-1.474
TRCN0000000063	SF3A2	-4.404	-6.285	-5.838
TRCN0000000064	KIN	0.196	-0.168	-0.291
TRCN0000000065	KIN	-0.905	-0.709	-0.354
TRCN0000000066	KIN	-0.354	-0.041	-0.302
TRCN0000000067	KIN	-0.155	-0.127	-0.003
TRCN0000000068	KIN	-1.349	-1.133	-1.378
TRCN0000000069	SF3B3	-3.054	-2.227	-2.652
TRCN0000000070	SF3B3	-1.098	-1.692	-1.557
TRCN0000000071	SF3B3	-0.418	-0.044	-1.185
TRCN0000000072	SF3B3	-0.709	-0.777	-0.718
TRCN0000000073	SF3B3	-2.053	-3.116	-2.293
TRCN0000000074	SF3B1	0.079	-0.194	0.282
TRCN0000000075	SF3B1	0.622	-0.916	-0.024
TRCN0000000076	SF3B1	-0.326	-0.915	-0.272
TRCN0000000077	SF3B1	0.467	-5.714	-7.353
TRCN0000000078	SF3B1	-1.517	-2.015	-1.974
TRCN0000000079	SRSF2	-0.051	-0.102	0.040
TRCN0000000080	SRSF2	1.812	2.597	1.592
TRCN0000000081	SRSF2	-0.571	-0.258	-0.167
TRCN0000000082	SRSF2	-0.042	-0.318	-0.236
TRCN0000000083	SRSF2	-0.501	-0.272	-0.401
TRCN0000000084	SRSF2	-0.529	-0.409	-0.281
TRCN0000000085	SRSF2	0.013	-0.133	-0.167
TRCN0000000086	SRSF2	-0.174	-0.203	-0.719
TRCN0000000087	SRSF2	0.129	0.248	0.249
TRCN0000000088	SRSF2	-0.112	-0.826	-0.241
TRCN0000000089	SRSF2	0.011	0.017	0.069
TRCN0000000090	SRSF2	-0.189	-0.112	0.195
TRCN0000000091	SRSF2	0.638	0.333	1.354
TRCN0000000092	SRSF2	0.036	-0.211	-0.540
TRCN0000000093	SRSF2	0.102	-0.010	-0.005
TRCN0000000094	SRSF2	-0.212	-0.213	-0.335
TRCN0000000095	SRSF2	0.461	0.929	0.689
TRCN0000000096	SRSF2	-0.637	-0.546	-0.654
TRCN0000000097	SRSF2	0.547	0.905	0.674
TRCN0000000098	SRSF2	0.670	0.613	0.250
TRCN0000000099	SRSF2	0.012	-0.150	-0.073
TRCN0000000100	SRSF2	0.100	0.202	0.190
TRCN0000000101	SRSF2	-0.279	-0.084	0.165
TRCN0000000102	SRSF2	-0.074	0.016	-0.077
TRCN0000000103	SRSF2	0.033	-0.164	0.173
TRCN0000000104	SRSF2	-0.911	-0.635	-0.356
TRCN0000000105	SRSF2	0.120	0.363	0.380
TRCN0000000106	SRSF2	-0.357	0.419	0.052
TRCN0000000107	SRSF2	0.319	0.114	0.135
TRCN0000000108	SRSF2	0.165	0.114	0.261
TRCN0000000109	SRSF2	-0.307	0.034	-0.236
TRCN0000000110	THOC5	-0.099	-0.084	-0.085
TRCN0000000111	THOC5	0.129	0.112	0.112
TRCN0000000112	THOC5	-0.755	-0.710	-0.836
TRCN0000000113	THOC5	-1.632	-1.524	-1.358
TRCN0000000114	THOC5	0.006	0.278	-0.481
TRCN0000000115	TRA2B	-0.082	0.004	-0.334
TRCN0000000116	TRA2B	-0.165	0.071	-0.048
TRCN0000000117	TRA2B	-1.253	-2.388	-1.868
TRCN0000000118	TRA2B	-1.183	-4.596	-3.868
TRCN0000000119	TRA2B	0.015	-0.100	-0.124
TRCN0000000120	PABPN1	-0.928	-1.049	-0.735
TRCN0000000121	PABPN1	-0.202	-0.469	-0.164
TRCN0000000122	PABPN1	-5.613	-6.070	-3.533
TRCN0000000123	PABPN1	-0.288	-0.252	0.284
TRCN0000000124	PABPN1	-4.583	-4.700	-4.013
TRCN0000000125	SRSF11	-0.015	0.178	0.321
TRCN0000000126	SRSF11	0.174	-0.028	-0.888
TRCN0000000127	SRSF11	-3.982	-2.284	-3.169
TRCN0000000128	SRSF11	-1.047	-1.182	-0.984
TRCN0000000129	SRSF11	-0.588	-0.928	-0.816
TRCN0000000130	SRRM1	-0.181	0.080	1.354
TRCN0000000131	SRRM1	-2.439	-1.006	-2.025
TRCN0000000132	SRRM1	-1.706	-2.221	-3.297
TRCN0000000133	SRRM1	-2.258	-1.144	-2.151
TRCN0000000134	SRRM1	-0.405	0.014	-0.666
TRCN0000000135	CWC27	-0.914	0.477	0.410
TRCN0000000136	CWC27	-3.969	-4.286	-4.211
TRCN0000000137	CWC27	-0.681	-0.857	-1.116
TRCN0000000138	CWC27	-1.463	-0.790	-1.595
TRCN0000000139	CWC27	-0.313	-0.419	-0.327
TRCN0000000140	SRSF5	-0.032	-0.000	0.321
TRCN0000000141	SRSF5	0.008	-0.078	-0.333
TRCN0000000142	SRSF5	-0.631	-0.398	-0.627
TRCN0000000143	SRSF5	-0.415	-2.192	0.395
TRCN0000000144	SRSF5	-0.003	-1.190	0.320
TRCN0000000145	NUDT21	-0.442	-0.022	-0.190
TRCN0000000146	NUDT21	-0.153	0.138	1.095
TRCN0000000147	NUDT21	-0.190	-0.403	-0.151
TRCN0000000148	NUDT21	-7.555	-6.970	-7.307
TRCN0000000149	NUDT21	-5.171	-5.166	-4.119
TRCN0000000150	CPSF6	-0.848	-0.157	-0.562
TRCN0000000151	CPSF6	-4.897	-2.986	-3.748
TRCN0000000152	CPSF6	1.384	0.466	-0.680
TRCN0000000153	CPSF6	-0.455	0.009	0.044
TRCN0000000154	CPSF6	-0.773	-0.924	-1.095
TRCN0000000155	CPSF1	-0.737	-1.322	-1.513
TRCN0000000156	CPSF1	-1.977	-1.749	-5.440
TRCN0000000157	CPSF1	-3.039	-4.448	-2.036
TRCN0000000158	CPSF1	-6.010	-4.827	-2.185
TRCN0000000159	CPSF1	0.238	1.152	0.513
TRCN0000000160	PPIL2	-0.172	-0.062	-0.195
TRCN0000000161	PPIL2	-0.403	-0.234	-0.470
TRCN0000000162	PPIL2	-0.007	-0.077	0.063
TRCN0000000163	PPIL2	0.013	0.023	-0.193
TRCN0000000164	PPIL2	0.306	0.328	0.090
TRCN0000000165	PPWD1	-1.922	-2.531	-0.944
TRCN0000000166	PPWD1	-2.960	-3.200	-3.902
TRCN0000000167	PPWD1	0.129	0.057	-0.035
TRCN0000000168	PPWD1	0.370	1.489	0.684
TRCN0000000169	PPWD1	0.263	-0.111	0.415
TRCN0000000170	PPIL1	-0.510	-0.694	-3.423
TRCN0000000171	PPIL1	0.265	0.871	1.309
TRCN0000000172	PPIL1	-2.480	-7.636	-2.030
TRCN0000000173	PPIL1	-0.680	-0.775	-0.569
TRCN0000000174	PPIL1	-0.485	-0.337	-0.256
TRCN0000000175	SRRM2	-0.900	-0.296	-0.251
TRCN0000000176	SRRM2	-1.435	-1.371	-1.404
TRCN0000000177	SRRM2	-2.582	-3.498	-3.756
TRCN0000000178	SRRM2	-0.053	-0.048	0.078
TRCN0000000179	GCFC1	-0.795	-0.694	-0.830
TRCN0000000180	GCFC1	-0.291	-0.330	0.128
TRCN0000000181	GCFC1	0.337	-3.732	-3.629
TRCN0000000182	GCFC1	-6.013	-1.862	-7.255
TRCN0000000183	GCFC1	-0.226	-0.472	-0.199
TRCN0000000184	PPIL3	0.079	-0.141	0.234
TRCN0000000185	PPIL3	-0.574	-0.185	0.117
TRCN0000000186	PPIL3	0.089	-0.807	0.040
TRCN0000000187	PPIL3	-0.080	-0.291	0.039
TRCN0000000188	PPIL3	-0.427	-0.657	0.111
TRCN0000000189	HGD	-0.270	-0.273	0.036
TRCN0000000190	HGD	0.234	-0.504	-0.237
TRCN0000000191	HGD	-0.298	-0.334	-0.022
TRCN0000000192	HGD	-0.525	-2.178	0.024
TRCN0000000193	HGD	0.334	0.378	0.299
TRCN0000000194	HPGD	-1.016	-0.630	-1.075
TRCN0000000195	HPGD	-4.245	-4.826	-0.220
TRCN0000000196	HPGD	-0.123	-0.307	-0.293
TRCN0000000197	HPGD	-1.351	-1.729	-1.380
TRCN0000000198	HPGD	-0.304	-0.220	-0.265
TRCN0000000199	PRIM2	-0.919	-0.646	-0.134
TRCN0000000200	PRIM2	-0.146	-1.301	-0.086
TRCN0000000201	PRIM2	-1.479	-1.018	-2.294
TRCN0000000202	PRIM2	-0.754	-1.458	-1.384
TRCN0000000203	PRIM2	-0.007	-0.410	-0.409
TRCN0000000204	PTGER4	-0.566	-0.485	-0.349
TRCN0000000205	PTGER4	-0.393	-0.279	-0.321
TRCN0000000206	PTGER4	-0.152	-0.153	-0.104
TRCN0000000207	PTGER4	0.462	0.689	0.640
TRCN0000000208	PTGER4	-0.419	-0.409	-0.184
TRCN0000000209	KCNMA1	0.194	0.205	0.550
TRCN0000000210	KCNMA1	-1.066	-1.636	-0.270
TRCN0000000211	KCNMA1	-0.555	-0.124	-0.354
TRCN0000000212	KCNMA1	0.398	0.447	0.138
TRCN0000000213	KCNMA1	0.138	0.325	-0.178
TRCN0000000214	RAB3B	-1.240	-2.751	-1.136
TRCN0000000215	RAB3B	-0.192	-0.626	-0.584
TRCN0000000216	RAB3B	0.002	-0.100	-0.023
TRCN0000000217	RAB3B	-0.142	-0.554	-0.433
TRCN0000000218	RAB3B	-1.031	-0.996	-0.579
TRCN0000000219	RGS2	-1.081	-0.627	-1.271
TRCN0000000220	RGS2	-0.563	-0.443	-0.371
TRCN0000000221	RGS2	-0.348	-0.240	-0.409
TRCN0000000222	RGS2	-0.120	0.030	-0.157
TRCN0000000223	RGS2	-0.203	-0.288	-0.098
TRCN0000000224	THBS1	0.877	0.566	0.345
TRCN0000000225	THBS1	-0.076	-1.913	-2.547
TRCN0000000226	THBS1	-0.790	-0.443	-1.774
TRCN0000000227	THBS1	-0.227	0.071	-0.076
TRCN0000000228	THBS1	-1.506	-1.133	-0.337
TRCN0000000229	RAD54L	0.642	0.668	-0.075
TRCN0000000230	RAD54L	-1.158	-1.702	-1.992
TRCN0000000231	RAD54L	-0.352	-0.196	0.458
TRCN0000000232	RAD54L	0.548	-1.175	-0.817
TRCN0000000233	RAD54L	-0.055	0.341	-0.141
TRCN0000000234	FKBP5	-0.243	-0.222	-0.208
TRCN0000000235	FKBP5	-2.229	-0.331	-2.205
TRCN0000000236	FKBP5	-0.242	-0.019	0.293
TRCN0000000237	FKBP5	0.177	-0.412	0.092
TRCN0000000238	FKBP5	-0.201	-0.101	0.037
TRCN0000000239	TGM2	-0.519	-0.396	0.014
TRCN0000000240	TGM2	-0.307	-0.304	-0.091
TRCN0000000241	TGM2	0.517	0.161	-0.103
TRCN0000000242	TGM2	0.407	0.335	0.286
TRCN0000000243	TGM2	-0.181	-0.231	-0.131
TRCN0000000244	IDE	0.211	0.195	0.164
TRCN0000000245	IDE	-0.380	-0.400	-0.151
TRCN0000000246	IDE	-0.271	-0.287	-0.226
TRCN0000000247	IDE	-0.407	-0.687	-0.542
TRCN0000000248	IDE	-0.097	-0.120	0.003
TRCN0000000249	E2F1	-0.905	-0.727	-0.590
TRCN0000000250	E2F1	-0.610	-0.722	-0.931
TRCN0000000251	E2F1	-1.080	-1.954	-2.488
TRCN0000000252	E2F1	-4.054	0.531	-1.596
TRCN0000000253	E2F1	-0.462	-0.700	-1.078
TRCN0000000254	MAF	-0.247	-0.383	-0.541
TRCN0000000255	MAF	-0.584	-0.287	-0.599
TRCN0000000256	MAF	-0.080	0.148	0.052
TRCN0000000257	MAF	-1.152	-0.407	-0.661
TRCN0000000258	MAF	-1.681	1.538	0.594
TRCN0000000259	PDK3	-2.313	-0.259	-1.213
TRCN0000000260	PDK3	-0.239	-0.001	-0.018
TRCN0000000261	PDK3	-0.034	0.047	0.215
TRCN0000000262	PDK3	0.001	-0.094	-0.098
TRCN0000000263	TMPRSS2	-0.274	-1.048	-1.010
TRCN0000000264	TMPRSS2	-0.668	-0.178	-0.495
TRCN0000000265	TMPRSS2	-0.448	-1.969	-0.321
TRCN0000000266	TMPRSS2	-0.112	0.109	-0.168
TRCN0000000267	MCM5	-1.912	-3.002	-3.074
TRCN0000000268	MCM5	-0.429	-0.511	-0.499
TRCN0000000269	MCM5	-0.328	-0.546	0.204
TRCN0000000270	MCM5	-0.058	-0.431	-0.296
TRCN0000000271	PDIA2	0.312	-0.039	-0.103
TRCN0000000272	PDIA2	-0.101	-1.420	-2.010
TRCN0000000273	PDIA2	0.290	0.223	0.303
TRCN0000000274	PDIA2	0.177	-0.024	0.165
TRCN0000000275	PDIA2	-1.251	-0.586	-0.814
TRCN0000000276	BACE1	-0.028	0.177	0.554
TRCN0000000277	BACE1	-0.115	-0.108	-0.165
TRCN0000000278	BACE1	-0.434	-0.328	-0.465
TRCN0000000279	BACE1	-0.316	-0.297	-0.450
TRCN0000000280	BACE1	0.429	0.083	-0.052
TRCN0000000281	PARK2	-0.698	-1.546	-1.491
TRCN0000000282	PARK2	-0.112	0.130	-0.027
TRCN0000000283	PARK2	-0.002	-0.093	-0.013
TRCN0000000284	PARK2	-0.434	-0.459	-0.067
TRCN0000000285	PARK2	-0.485	-0.092	0.022
TRCN0000000286	TM4SF1	-2.075	-3.246	-3.073
TRCN0000000287	TM4SF1	-0.639	-0.473	0.001
TRCN0000000288	TM4SF1	-0.170	-0.021	0.141
TRCN0000000289	TM4SF1	-2.445	-0.441	-2.292
TRCN0000000290	TM4SF1	-0.202	-0.022	0.077
TRCN0000000291	HERC3	-1.176	-0.837	-0.594
TRCN0000000292	HERC3	-0.462	-0.515	-0.406
TRCN0000000293	HERC3	-0.393	0.480	-0.256
TRCN0000000294	HERC3	-1.413	-1.813	-2.355
TRCN0000000295	HERC3	-0.212	-0.258	-0.279
TRCN0000000296	GREB1	-0.191	-0.223	-0.302
TRCN0000000297	GREB1	-1.799	-1.150	-2.000
TRCN0000000298	GREB1	-0.657	-0.795	-0.761
TRCN0000000299	GREB1	-1.184	-0.593	0.052
TRCN0000000300	GREB1	1.280	-1.331	2.032
TRCN0000000301	MPP6	-0.109	1.160	0.988
TRCN0000000302	MPP6	-1.130	-1.514	-1.681
TRCN0000000303	MPP6	-1.172	-0.540	-1.429
TRCN0000000304	MPP6	-1.035	-1.503	-1.823
TRCN0000000305	MPP6	-0.329	-0.518	-0.383
TRCN0000000306	HELLS	-1.324	-3.092	-0.772
TRCN0000000307	HELLS	0.101	-0.072	-0.394
TRCN0000000308	HELLS	-0.078	-0.001	-0.038
TRCN0000000309	HELLS	-1.931	-0.163	-0.475
TRCN0000000310	HELLS	-0.027	-0.013	0.038
TRCN0000000311	WRAP53	0.541	0.259	0.494
TRCN0000000312	WRAP53	0.344	-0.844	-0.719
TRCN0000000313	WRAP53	-2.177	-0.636	-1.535
TRCN0000000314	WRAP53	-1.203	-0.293	-0.107
TRCN0000000315	WRAP53	-1.263	-1.978	-1.739
TRCN0000000316	CSGALNACT1	0.159	0.134	0.272
TRCN0000000317	CSGALNACT1	0.225	0.089	0.181
TRCN0000000318	CSGALNACT1	-0.197	-0.179	-0.078
TRCN0000000319	CSGALNACT1	-1.520	-0.551	-1.874
TRCN0000000320	CSGALNACT1	0.073	0.350	0.254
TRCN0000000321	CENPN	-0.301	-0.575	-0.264
TRCN0000000322	CENPN	-0.305	-0.123	-0.054
TRCN0000000323	CENPN	-1.613	-0.332	-1.141
TRCN0000000324	CENPN	-0.234	-0.272	-0.102
TRCN0000000325	CENPN	-0.398	-0.284	-0.127
TRCN0000000326	GNMT	-0.416	-1.048	-0.688
TRCN0000000327	GNMT	-0.168	-0.318	-0.073
TRCN0000000328	GNMT	1.441	-0.977	-0.751
TRCN0000000329	GNMT	-0.666	-0.928	-0.703
TRCN0000000330	GNMT	-0.722	-0.548	-0.818
TRCN0000000331	PMEPA1	-0.300	-4.479	-0.383
TRCN0000000332	PMEPA1	0.729	0.365	0.250
TRCN0000000333	PMEPA1	0.980	0.262	0.641
TRCN0000000334	PMEPA1	-0.191	-0.225	-0.167
TRCN0000000335	PMEPA1	0.175	0.008	0.359
TRCN0000000336	PYCRL	-0.588	-0.581	-0.437
TRCN0000000337	PYCRL	-0.055	0.226	-0.197
TRCN0000000338	PYCRL	0.062	0.056	-0.097
TRCN0000000339	PYCRL	-0.165	-0.203	-0.212
TRCN0000000340	PYCRL	0.361	0.320	0.582
TRCN0000000341	PYCRL	-1.782	-2.202	-2.307
TRCN0000000342	PYCRL	-0.091	-0.223	-0.132
TRCN0000000343	PYCRL	-0.511	-0.557	-0.463
TRCN0000000344	PYCRL	-0.551	-0.151	-0.447
TRCN0000000345	PYCRL	-0.291	-0.163	-0.309
TRCN0000000346	PYCRL	-0.514	0.294	-0.715
TRCN0000000347	PYCRL	-0.521	-0.730	0.335
TRCN0000000348	PYCRL	-1.887	-1.095	-0.321
TRCN0000000349	ZBTB10	-0.279	0.195	-0.184
TRCN0000000350	ALYREF	0.299	0.038	0.358
TRCN0000000351	ALYREF	-1.554	-1.267	-2.148
TRCN0000000352	ALYREF	-4.032	-3.880	-3.085
TRCN0000000353	ALYREF	0.664	-0.010	-0.089
TRCN0000000354	ACVRL1	-0.884	-2.434	-2.193
TRCN0000000355	ACVRL1	-0.203	-0.302	-0.146
TRCN0000000356	ACVRL1	-0.540	-0.338	-0.568
TRCN0000000357	ACVRL1	0.521	0.761	-0.265
TRCN0000000358	BTK	-0.205	-0.165	-1.146
TRCN0000000359	BTK	-0.989	-0.424	-1.543
TRCN0000000360	BTK	-0.031	0.042	-0.098
TRCN0000000361	BTK	0.420	0.134	0.265
TRCN0000000362	CDK4	-1.665	-2.663	-5.586
TRCN0000000363	CDK4	-0.710	-0.505	-0.346
TRCN0000000364	CDK4	-0.212	0.208	-0.189
TRCN0000000365	CDK4	-0.553	-0.475	-0.772
TRCN0000000366	FGFR2	-1.621	-0.165	-1.576
TRCN0000000367	FGFR2	-0.530	-0.784	-0.533
TRCN0000000368	FGFR2	-1.290	-0.128	-0.507
TRCN0000000369	FGFR2	-0.064	-0.119	-0.216
TRCN0000000370	FGFR2	-0.019	0.465	0.538
TRCN0000000371	FGFR3	-0.146	-0.238	0.163
TRCN0000000372	FGFR3	0.642	0.451	0.704
TRCN0000000373	FGFR3	-1.760	-1.080	-1.015
TRCN0000000374	FGFR3	-0.354	-0.198	0.173
TRCN0000000375	GUCY2D	0.307	0.039	-1.398
TRCN0000000376	GUCY2D	-0.759	-0.338	-0.615
TRCN0000000377	GUCY2D	-1.428	-3.348	-3.794
TRCN0000000378	GUCY2D	-0.127	0.066	-0.021
TRCN0000000379	INSR	-2.210	-0.583	-1.351
TRCN0000000380	INSR	-0.137	-0.235	-0.146
TRCN0000000381	INSR	-0.386	-0.756	-0.014
TRCN0000000382	INSR	0.089	0.148	0.046
TRCN0000000383	JAK3	0.338	-1.059	0.334
TRCN0000000384	JAK3	-1.249	-0.075	-1.259
TRCN0000000385	JAK3	-0.193	-0.137	-0.051
TRCN0000000386	JAK3	-0.048	-0.152	-0.137
TRCN0000000387	JAK3	-2.710	-2.369	-2.155
TRCN0000000388	KIT	-0.199	-0.098	0.053
TRCN0000000389	KIT	-0.025	-0.024	-0.114
TRCN0000000390	KIT	-0.581	-0.327	-1.223
TRCN0000000391	KIT	-2.356	1.138	-0.748
TRCN0000000392	KIT	0.378	1.194	0.805
TRCN0000000393	MET	0.662	0.026	-0.002
TRCN0000000394	MET	0.435	-0.563	0.486
TRCN0000000395	MET	-3.526	-0.428	0.778
TRCN0000000396	MET	0.006	0.210	0.470
TRCN0000000397	MET	-0.393	-0.413	-0.195
TRCN0000000398	PHKG2	0.336	-0.060	-0.040
TRCN0000000399	PHKG2	0.050	-0.024	-0.156
TRCN0000000400	PHKG2	-0.171	-0.238	-0.112
TRCN0000000401	PHKG2	0.217	-0.309	0.045
TRCN0000000402	RET	-0.091	-0.410	-0.084
TRCN0000000403	RET	-0.869	-0.235	0.469
TRCN0000000404	RET	-1.087	-0.647	-0.322
TRCN0000000405	RET	-0.542	-0.898	-0.759
TRCN0000000406	RET	-0.728	-0.524	-1.011
TRCN0000000407	STK11	0.481	0.192	0.386
TRCN0000000408	STK11	0.079	-3.330	-1.382
TRCN0000000409	STK11	-0.679	-4.092	-1.100
TRCN0000000410	STK11	0.248	0.450	0.414
TRCN0000000411	STK11	0.345	0.150	0.105
TRCN0000000412	TEK	-0.180	-0.517	-0.834
TRCN0000000413	TEK	-0.276	-0.219	0.033
TRCN0000000414	TEK	-0.270	-0.287	0.309
TRCN0000000415	TEK	-0.216	-0.982	-1.354
TRCN0000000416	TEK	-2.070	-2.649	-2.327
TRCN0000000417	FGFR1	0.273	0.061	-0.414
TRCN0000000418	FGFR1	-0.167	-0.118	-0.454
TRCN0000000419	FLJ23867	-0.505	-1.293	-1.439
TRCN0000000420	FGFR1	0.259	-0.044	0.051
TRCN0000000421	FGFR1	-1.209	-0.764	-0.905
TRCN0000000422	IGF1R	-0.387	-0.926	0.053
TRCN0000000423	IGF1R	-0.624	-0.732	-1.179
TRCN0000000424	IGF1R	0.008	0.019	0.024
TRCN0000000425	IGF1R	0.111	-0.182	-0.112
TRCN0000000426	IGF1R	-4.279	-4.210	-4.293
TRCN0000000427	NPR2	-0.037	-0.285	-0.012
TRCN0000000428	NPR2	-0.518	-1.788	-0.739
TRCN0000000429	NPR2	-0.670	-0.382	-1.401
TRCN0000000430	NPR2	-0.951	-0.374	0.024
TRCN0000000431	PLCB3	-0.194	-0.513	-0.738
TRCN0000000432	PLCB3	1.213	-0.198	0.427
TRCN0000000433	PLCB3	-0.665	-0.654	-0.464
TRCN0000000434	PLCB3	-1.189	0.623	0.553
TRCN0000000435	PLCB3	-0.850	-0.548	-1.470
TRCN0000000436	ZAP70	-1.021	-1.372	-0.885
TRCN0000000437	ZAP70	-1.652	-0.594	-5.383
TRCN0000000438	ZAP70	-0.061	0.005	-0.316
TRCN0000000439	ZAP70	-0.130	-0.456	-0.126
TRCN0000000440	ZAP70	-0.138	-0.400	-0.188
TRCN0000000441	ACVR1	-1.622	-1.877	-1.847
TRCN0000000442	ACVR1	-0.079	-0.159	-0.207
TRCN0000000443	ACVR1	-0.663	-3.443	2.483
TRCN0000000444	ACVR1	-3.550	-0.041	-1.145
TRCN0000000445	ACVR1	-0.154	-0.157	-0.126
TRCN0000000446	ACVR2B	-0.976	-0.960	-1.336
TRCN0000000447	ACVR2B	-1.209	-0.674	-0.665
TRCN0000000448	ACVR2B	-3.421	-2.425	-1.717
TRCN0000000449	ACVR2B	-0.771	-0.923	-0.493
TRCN0000000450	ACVR2B	0.025	-0.166	0.384
TRCN0000000451	BMPR1B	-0.096	-0.117	-0.382
TRCN0000000452	BMPR1B	-0.305	-0.118	-0.644
TRCN0000000453	BMPR1B	-0.145	-0.067	-0.243
TRCN0000000454	BMPR1B	0.530	0.337	0.323
TRCN0000000455	BMPR1B	-1.432	-2.053	-1.323
TRCN0000000456	BMPR2	-0.586	0.012	-0.430
TRCN0000000457	BMPR2	-0.048	-2.713	-0.420
TRCN0000000458	BMPR2	-3.657	-1.191	0.632
TRCN0000000459	BMPR2	0.151	-0.137	-0.215
TRCN0000000460	BMPR2	-0.478	0.206	-0.269
TRCN0000000461	BUB1B	-0.240	-0.264	-0.216
TRCN0000000462	BUB1B	0.717	0.548	0.714
TRCN0000000463	BUB1B	-0.044	-0.013	-0.104
TRCN0000000464	BUB1B	-3.374	-7.969	-5.454
TRCN0000000465	BUB1B	-1.675	-1.751	-3.202
TRCN0000000466	CAMK2B	-0.032	-0.549	-0.627
TRCN0000000467	CAMK2B	-0.588	-1.360	-2.123
TRCN0000000468	CAMK2B	0.739	-0.146	1.002
TRCN0000000469	CAMK2B	0.368	0.450	-0.222
TRCN0000000470	CAMK2B	1.583	1.630	1.148
TRCN0000000471	CAMK2D	0.377	-0.677	0.726
TRCN0000000472	CAMK2D	-0.000	0.083	0.264
TRCN0000000473	CAMK2D	-1.065	-0.695	-0.363
TRCN0000000474	CAMK2D	-0.337	0.135	0.324
TRCN0000000475	CAMK2D	-0.485	-0.502	-0.303
TRCN0000000476	CAMK2G	-0.827	-0.841	-0.079
TRCN0000000477	CAMK2G	-0.150	-1.083	-0.202
TRCN0000000478	CAMK2G	-0.278	-0.038	-0.191
TRCN0000000479	CAMK2G	-0.588	-3.091	-4.704
TRCN0000000480	CAMK2G	-3.640	-4.184	-7.789
TRCN0000000481	CDK3	0.032	-0.246	-0.241
TRCN0000000482	CDK3	-0.181	-0.202	0.183
TRCN0000000483	CDK3	-0.122	-0.146	0.226
TRCN0000000484	CDK3	0.726	-1.930	0.407
TRCN0000000485	CDK6	-0.177	-0.079	-0.112
TRCN0000000486	CDK6	-0.665	-0.461	-0.426
TRCN0000000487	CDK6	-0.126	-0.138	-0.313
TRCN0000000488	CDK6	-0.146	-0.285	-0.210
TRCN0000000489	CDK8	-1.701	-1.802	-0.188
TRCN0000000490	CDK8	-4.591	-2.366	-1.975
TRCN0000000491	CDK8	-0.139	0.025	0.209
TRCN0000000492	CDK8	-5.007	-1.065	-0.494
TRCN0000000493	CDK8	-0.887	-0.022	-1.794
TRCN0000000494	CDK9	0.530	0.148	-0.528
TRCN0000000495	CDK9	-1.110	-1.636	-2.210
TRCN0000000496	CDK9	-0.133	-0.133	-0.127
TRCN0000000497	CDK9	-0.857	-0.680	-0.555
TRCN0000000498	CDK9	0.107	0.017	0.293
TRCN0000000499	CHEK1	0.047	0.008	0.251
TRCN0000000500	CHEK1	0.779	0.423	0.074
TRCN0000000501	CHEK1	-0.505	0.100	0.513
TRCN0000000502	CHEK1	-1.195	-1.460	-6.413
TRCN0000000503	CHEK1	-0.127	-2.098	-3.374
TRCN0000000504	CHUK	1.670	2.043	-1.913
TRCN0000000505	CHUK	-0.228	-0.363	-0.182
TRCN0000000506	CHUK	-0.088	0.379	-0.169
TRCN0000000507	CHUK	-0.083	-0.139	-0.064
TRCN0000000508	CHUK	-0.314	-0.659	-0.894
TRCN0000000509	MAPK14	-0.477	-0.304	-0.340
TRCN0000000510	MAPK14	-0.341	-0.312	-0.283
TRCN0000000511	MAPK14	-0.853	-0.966	-0.773
TRCN0000000512	MAPK14	-0.584	-0.318	-0.258
TRCN0000000513	MAPK14	-0.299	-0.253	-0.155
TRCN0000000514	DGKG	0.402	0.331	0.493
TRCN0000000515	DGKG	-0.441	-0.732	-0.381
TRCN0000000516	DGKG	0.143	0.243	0.518
TRCN0000000517	DGKG	-0.681	-1.390	-0.739
TRCN0000000518	DGKG	-0.471	-0.848	-0.521
TRCN0000000519	DAPK3	-1.160	-1.093	-1.304
TRCN0000000520	DAPK3	0.113	0.038	-0.181
TRCN0000000521	DAPK3	-0.163	0.012	0.399
TRCN0000000522	DAPK3	-1.442	-0.554	-3.177
TRCN0000000523	DYRK1A	-1.087	-1.309	-0.658
TRCN0000000524	DYRK1A	-0.058	-0.047	-0.141
TRCN0000000525	DYRK1A	-0.413	-0.376	-0.376
TRCN0000000526	DYRK1A	-0.529	-0.456	-0.431
TRCN0000000527	DYRK1A	0.627	0.293	0.191
TRCN0000000528	ERN1	-0.184	0.382	0.365
TRCN0000000529	ERN1	0.025	-0.343	-0.508
TRCN0000000530	ERN1	-0.140	-0.248	-0.249
TRCN0000000531	ERN1	-2.411	-3.216	1.061
TRCN0000000532	ERN1	-0.711	-0.646	-0.649
TRCN0000000533	GUCY2F	-1.209	0.837	-0.439
TRCN0000000534	GUCY2F	-0.095	-0.032	0.104
TRCN0000000535	GUCY2F	0.417	0.566	0.027
TRCN0000000536	GUCY2F	-0.382	-0.128	-0.032
TRCN0000000537	GUCY2F	-0.130	-0.087	0.307
TRCN0000000538	INPP4A	-0.321	-0.399	-0.310
TRCN0000000539	INPP4A	-0.106	-0.186	-0.258
TRCN0000000540	INPP4A	1.591	0.682	-1.260
TRCN0000000541	INPP4A	0.358	-0.134	0.735
TRCN0000000542	INPP4A	-0.179	-0.157	-0.117
TRCN0000000543	IRAK1	-0.436	-0.183	0.156
TRCN0000000544	IRAK1	0.124	0.647	-0.158
TRCN0000000545	IRAK1	-0.932	0.813	-0.100
TRCN0000000546	IRAK1	-0.129	0.273	0.030
TRCN0000000547	IRAK1	-0.188	-0.116	-0.353
TRCN0000000548	IRAK2	-0.175	-0.092	0.027
TRCN0000000549	IRAK2	-0.260	-0.701	-1.441
TRCN0000000550	IRAK2	0.394	0.049	0.433
TRCN0000000551	IRAK2	-0.886	-0.659	-0.450
TRCN0000000552	ACVR2A	-0.091	-0.069	0.054
TRCN0000000553	ACVR2A	-0.191	-0.603	-0.466
TRCN0000000554	ACVR2A	-2.401	-0.901	-1.703
TRCN0000000555	ACVR2A	-0.166	0.154	-0.078
TRCN0000000556	ACVR2A	-1.776	-0.558	-3.646
TRCN0000000557	ADRBK1	-1.331	-2.210	2.566
TRCN0000000558	ADRBK1	-0.176	-0.478	-1.015
TRCN0000000559	ADRBK1	-0.126	-1.753	-1.851
TRCN0000000560	ADRBK1	-3.351	-4.043	-4.302
TRCN0000000561	ADRBK1	0.170	-0.217	-0.749
TRCN0000000562	AKT2	-0.164	-0.556	-0.470
TRCN0000000563	AKT2	0.091	-0.201	0.075
TRCN0000000564	AKT2	0.044	-0.399	-0.278
TRCN0000000565	AKT2	-0.090	-0.431	-0.437
TRCN0000000566	AKT2	-0.103	-0.286	-0.023
TRCN0000000567	ARAF	-0.786	-0.731	1.113
TRCN0000000568	ARAF	0.018	0.065	-0.051
TRCN0000000569	ARAF	-0.412	-0.163	0.371
TRCN0000000570	ARAF	0.877	-0.193	-2.395
TRCN0000000571	ARAF	-0.411	-0.639	-1.806
TRCN0000000572	AXL	-0.238	0.706	0.544
TRCN0000000573	AXL	-0.010	-3.335	-0.335
TRCN0000000574	AXL	-0.138	-0.159	-0.110
TRCN0000000575	AXL	-0.019	-0.165	-0.087
TRCN0000000576	AXL	-0.524	-0.658	-1.196
TRCN0000000577	CAMK4	-0.759	-0.466	-0.720
TRCN0000000578	CAMK4	-2.045	-1.858	-0.794
TRCN0000000579	CAMK4	-0.480	0.513	0.519
TRCN0000000580	CAMK4	-0.490	-0.191	-0.301
TRCN0000000581	CAMK4	-0.137	-0.590	-0.277
TRCN0000000582	CDK1	0.915	-4.272	-4.590
TRCN0000000583	CDK1	-1.967	-0.632	-2.181
TRCN0000000584	CDK1	-0.187	-0.059	0.226
TRCN0000000585	CDK1	-0.519	-0.640	-0.837
TRCN0000000586	CDK1	0.163	0.261	0.277
TRCN0000000587	CDK2	-0.214	-0.074	-0.451
TRCN0000000588	CDK2	-0.907	-2.518	-1.517
TRCN0000000589	CDK2	-0.404	-0.438	-0.799
TRCN0000000590	CDK2	-0.106	-0.145	-0.333
TRCN0000000591	CDK2	-0.597	-3.960	-1.145
TRCN0000000592	CDK7	-0.006	0.017	-0.357
TRCN0000000593	CDK7	-1.202	-2.619	-1.549
TRCN0000000594	CDK7	-0.322	-1.195	-0.210
TRCN0000000595	CDK7	-0.364	-0.349	-0.747
TRCN0000000596	CDK7	0.403	-0.713	-1.058
TRCN0000000597	CSNK1D	-0.617	-0.248	-0.226
TRCN0000000598	CSNK1D	0.291	-0.258	-0.134
TRCN0000000599	CSNK1D	0.027	0.016	-0.060
TRCN0000000600	CSNK1D	0.256	-0.159	-0.148
TRCN0000000601	CSNK1D	-0.663	-0.964	0.169
TRCN0000000602	CSNK1E	-0.124	-0.163	-0.122
TRCN0000000603	CSNK1E	0.871	0.601	0.035
TRCN0000000604	CSNK1E	-0.544	-0.643	-1.534
TRCN0000000605	CSNK1E	-1.117	-0.875	-0.578
TRCN0000000606	CSNK2A1	-0.522	-0.345	-0.117
TRCN0000000607	CSNK2A1	-0.048	-0.021	-0.044
TRCN0000000608	CSNK2A1	-0.293	-0.097	-0.066
TRCN0000000609	CSNK2A1	-0.006	0.181	-0.154
TRCN0000000610	CSNK2A1	-0.268	-0.320	-0.018
TRCN0000000611	CSNK2A2	-0.356	-0.065	-0.569
TRCN0000000612	CSNK2A2	-0.352	-0.042	-0.462
TRCN0000000613	CSNK2A2	-1.228	-1.591	-1.577
TRCN0000000614	CSNK2A2	-1.925	-1.839	-1.009
TRCN0000000615	CSNK2A2	-1.407	-1.147	-1.833
TRCN0000000616	DDR1	-0.303	-0.106	-0.168
TRCN0000000617	DDR1	1.742	0.220	-3.493
TRCN0000000618	DDR1	-0.203	0.157	-0.780
TRCN0000000619	ERBB3	-1.004	-0.560	-1.417
TRCN0000000620	ERBB3	-0.168	0.099	-0.628
TRCN0000000621	ERBB3	-2.291	-2.933	-1.249
TRCN0000000622	ERBB3	-4.020	-1.599	-3.248
TRCN0000000623	ERBB3	-0.039	-0.313	-0.990
TRCN0000000624	FES	-0.712	-1.312	-1.287
TRCN0000000625	FES	0.402	0.038	0.392
TRCN0000000626	FES	0.100	0.041	0.094
TRCN0000000627	FES	-0.483	0.233	0.379
TRCN0000000628	FGFR4	0.192	-0.439	-0.363
TRCN0000000629	FGFR4	-0.666	-0.782	-0.845
TRCN0000000630	FGFR4	-0.854	-0.420	-1.103
TRCN0000000631	FLT1	-0.271	-0.345	0.083
TRCN0000000632	FLT1	-0.187	0.056	-0.091
TRCN0000000633	FLT1	-0.116	-0.071	-0.106
TRCN0000000634	FLT1	-0.101	-0.227	-0.128
TRCN0000000635	FLT1	0.306	0.488	-0.266
TRCN0000000636	FLT4	-0.016	-0.872	-0.691
TRCN0000000637	FLT4	-1.642	2.569	2.098
TRCN0000000638	FLT4	0.025	-4.465	0.020
TRCN0000000639	FLT4	0.135	0.363	0.557
TRCN0000000640	FLT4	0.224	-0.083	-0.327
TRCN0000000641	STK24	0.448	-3.835	-2.862
TRCN0000000642	STK24	-1.495	-1.128	-1.804
TRCN0000000643	STK24	-1.361	-0.219	-0.182
TRCN0000000644	STK24	0.272	-0.018	-0.166
TRCN0000000645	STK24	0.371	0.200	0.255
TRCN0000000646	DYRK3	-0.101	-0.085	0.145
TRCN0000000647	DYRK3	0.281	0.525	-0.530
TRCN0000000648	DYRK3	-0.403	-0.256	0.087
TRCN0000000649	DYRK3	-1.120	-0.988	-0.563
TRCN0000000650	DYRK2	-0.298	-0.032	-1.477
TRCN0000000651	DYRK2	-2.056	-6.278	-2.071
TRCN0000000652	DYRK2	-0.494	-3.293	-4.413
TRCN0000000653	DYRK2	-0.635	-0.608	-1.028
TRCN0000000654	DYRK2	0.658	1.078	0.921
TRCN0000000655	AURKA	-1.211	-0.423	-0.627
TRCN0000000656	AURKA	-0.305	0.466	-0.780
TRCN0000000657	AURKA	-1.698	-0.745	-0.265
TRCN0000000658	AURKA	-2.445	-2.073	-2.015
TRCN0000000659	CDC42BPA	-0.119	-0.149	-0.143
TRCN0000000660	CDC42BPA	-0.918	0.117	-0.148
TRCN0000000661	CDC42BPA	-1.730	0.011	-0.331
TRCN0000000662	CDC42BPA	-0.148	0.021	0.118
TRCN0000000663	CDC42BPA	-1.660	0.302	-0.732
TRCN0000000664	MAP4K3	-2.488	-1.924	-4.968
TRCN0000000665	MAP4K3	-0.160	-0.492	-0.494
TRCN0000000666	MAP4K3	-2.016	-3.210	0.592
TRCN0000000667	MAP4K3	-0.236	-0.398	-0.477
TRCN0000000668	DGKZ	-4.099	-0.894	0.133
TRCN0000000669	DGKZ	-0.060	0.963	0.716
TRCN0000000670	DGKZ	-1.092	-1.400	-1.672
TRCN0000000671	DGKD	-0.062	0.079	0.261
TRCN0000000672	DGKD	-2.780	-2.642	-2.684
TRCN0000000673	DGKD	-1.586	-3.054	-2.754
TRCN0000000674	DGKD	-0.937	-0.575	-1.430
TRCN0000000675	DGKD	0.239	-0.981	-0.603
TRCN0000000676	CAMK1	0.017	0.245	0.115
TRCN0000000677	CAMK1	0.024	-0.097	0.004
TRCN0000000678	CAMK1	-0.061	0.166	-0.050
TRCN0000000679	CAMK1	-1.765	-2.039	-1.889
TRCN0000000680	MAPKAPK5	-0.055	0.034	-0.039
TRCN0000000681	MAPKAPK5	-4.142	-3.942	-4.485
TRCN0000000682	MAPKAPK5	0.271	-1.751	2.839
TRCN0000000683	MAPKAPK5	-1.706	-2.454	-2.358
TRCN0000000684	MAPKAPK5	-0.630	-0.261	-0.617
TRCN0000000685	CDK10	1.137	0.752	0.394
TRCN0000000686	CDK10	-0.362	-0.525	-0.401
TRCN0000000687	CDK10	-0.454	-0.432	-0.736
TRCN0000000688	CDK10	0.030	-0.071	-0.025
TRCN0000000689	CDK10	-1.830	-3.160	-2.892
TRCN0000000690	CASK	-0.234	0.029	0.216
TRCN0000000691	CASK	-0.619	-1.343	-0.101
TRCN0000000692	CASK	-0.363	-0.173	-0.041
TRCN0000000693	CASK	-0.007	0.279	0.676
TRCN0000000694	CASK	0.142	0.064	-0.159
TRCN0000000695	STK16	-0.660	-0.652	-0.490
TRCN0000000696	STK16	-1.577	-1.037	-0.798
TRCN0000000697	STK16	-0.619	-0.918	-1.803
TRCN0000000698	STK16	-0.694	-0.701	-0.840
TRCN0000000699	STK16	-0.669	-2.579	-2.037
TRCN0000000700	CDK13	0.174	0.147	0.096
TRCN0000000701	CDK13	0.149	0.149	0.141
TRCN0000000702	CDK13	0.410	-1.688	0.813
TRCN0000000703	CDK13	-0.075	-0.205	0.038
TRCN0000000704	CDK13	0.025	-0.223	-0.074
TRCN0000000705	RIPK1	0.218	-0.033	0.296
TRCN0000000706	RIPK1	0.191	0.506	0.255
TRCN0000000707	RIPK1	-0.532	-0.601	-0.731
TRCN0000000708	RIPK1	-0.397	-0.290	-0.117
TRCN0000000709	RIPK1	-0.287	-0.179	-0.155
TRCN0000000710	DYRK4	-1.478	-0.424	-0.892
TRCN0000000711	DYRK4	-0.039	-0.354	-0.293
TRCN0000000712	DYRK4	-0.509	0.118	-0.637
TRCN0000000713	DYRK4	-0.270	-0.269	2.741
TRCN0000000714	CPNE3	0.143	0.047	-0.060
TRCN0000000715	CPNE3	-0.642	-0.421	-1.128
TRCN0000000716	CPNE3	0.006	0.148	0.354
TRCN0000000717	CPNE3	-0.219	-0.214	0.146
TRCN0000000718	CPNE3	-0.357	-3.988	-1.751
TRCN0000000719	PRPF4B	-0.628	0.155	-0.479
TRCN0000000720	PRPF4B	-0.023	-0.179	-0.030
TRCN0000000721	PRPF4B	-0.943	0.023	-0.889
TRCN0000000722	PRPF4B	-0.558	-0.607	-0.806
TRCN0000000723	PRPF4B	-0.515	0.089	-0.567
TRCN0000000724	CDKL2	-1.061	-1.484	-1.199
TRCN0000000725	CDKL2	-2.706	-2.640	-0.936
TRCN0000000726	CDKL2	1.039	0.220	-2.704
TRCN0000000727	CDKL2	-2.100	-1.658	-2.473
TRCN0000000728	CDKL2	-0.552	-0.162	-0.008
TRCN0000000729	RPS6KB2	-0.223	-0.196	-0.189
TRCN0000000730	RPS6KB2	0.016	-0.319	0.004
TRCN0000000731	MAP3K14	-0.251	0.480	0.632
TRCN0000000732	MAP3K14	-0.245	0.053	0.101
TRCN0000000733	MAP3K14	0.261	-0.176	0.273
TRCN0000000734	MAP3K14	-0.557	-0.085	-0.913
TRCN0000000735	BRSK2	-0.063	-0.311	0.231
TRCN0000000736	BRSK2	-0.080	-0.118	-0.187
TRCN0000000737	BRSK2	-0.914	-6.612	-6.859
TRCN0000000738	BRSK2	-1.298	-2.285	-2.333
TRCN0000000739	BRSK2	-0.155	-0.212	-0.042
TRCN0000000740	TNK1	-0.317	-0.519	-0.355
TRCN0000000741	TNK1	-5.438	-1.944	-2.121
TRCN0000000742	TNK1	-0.290	-0.211	-0.064
TRCN0000000743	TNK1	0.789	-0.282	0.194
TRCN0000000744	TNK1	-0.387	-0.544	-0.599
TRCN0000000745	CLK3	0.679	0.405	0.643
TRCN0000000746	CLK3	-0.999	-1.074	-1.023
TRCN0000000747	CLK3	-0.134	-1.007	-0.383
TRCN0000000748	CLK3	0.828	-2.019	-1.595
TRCN0000000749	CLK3	0.011	-0.288	-0.247
TRCN0000000750	CLK2	-0.450	-0.565	-0.179
TRCN0000000751	CLK2	-0.605	-0.358	0.384
TRCN0000000752	CLK2	1.055	0.698	0.422
TRCN0000000753	CLK2	-2.314	-3.705	-4.689
TRCN0000000754	CLK1	-0.932	-4.639	-1.432
TRCN0000000755	CLK1	1.084	0.041	0.236
TRCN0000000756	CLK1	-2.937	0.857	-1.201
TRCN0000000757	CLK1	-0.291	-0.276	-0.100
TRCN0000000758	CLK1	-0.249	-0.245	-0.390
TRCN0000000759	PLK3	-0.568	0.273	0.383
TRCN0000000760	PLK3	-0.412	-0.567	-0.616
TRCN0000000761	PLK3	-0.879	-1.194	-1.430
TRCN0000000762	PLK3	-0.716	-0.030	-0.198
TRCN0000000763	PLK3	-0.035	-0.029	0.063
TRCN0000000764	DGKB	0.433	-0.043	-0.276
TRCN0000000765	DGKB	-0.117	-0.062	-0.057
TRCN0000000766	DGKB	-0.306	-0.355	-0.532
TRCN0000000767	DGKB	-3.054	0.976	0.407
TRCN0000000768	DGKB	-0.875	-1.072	-0.666
TRCN0000000769	PTK2B	0.090	0.462	0.123
TRCN0000000770	PTK2B	0.438	-0.414	-0.766
TRCN0000000771	PTK2B	0.231	-0.151	-0.963
TRCN0000000772	FLT3	0.256	0.583	0.755
TRCN0000000773	FLT3	-1.061	-1.840	-0.416
TRCN0000000774	FLT3	0.670	0.390	0.649
TRCN0000000775	FLT3	0.295	0.234	-1.532
TRCN0000000776	AURKB	-3.194	0.214	-3.019
TRCN0000000777	AURKB	-1.821	-6.729	-6.222
TRCN0000000778	AURKB	-0.460	-0.691	-0.359
TRCN0000000779	AURKB	-1.732	-1.339	-1.131
TRCN0000000780	STK17B	-4.358	-0.035	-3.620
TRCN0000000781	STK17B	0.192	0.080	-0.015
TRCN0000000782	STK17B	-1.069	-0.140	0.420
TRCN0000000783	STK17B	-2.682	-0.094	-0.501
TRCN0000000784	ALK	-0.370	-0.116	-0.951
TRCN0000000785	ALK	-0.650	-0.552	-0.410
TRCN0000000786	ALK	2.011	0.442	1.214
TRCN0000000787	ALK	-2.229	1.630	0.671
TRCN0000000788	ALK	-2.836	-2.890	-2.659
TRCN0000000789	BCR	-0.270	-0.015	-1.638
TRCN0000000790	BCR	-1.244	-3.112	-2.212
TRCN0000000791	BCR	-1.140	-0.411	-0.316
TRCN0000000792	BCR	-1.308	-1.002	-1.495
TRCN0000000793	BCR	-0.371	0.119	-0.052
TRCN0000000794	BMPR1A	-1.424	0.037	-0.967
TRCN0000000795	BMPR1A	-1.146	-0.577	-1.968
TRCN0000000796	BMPR1A	-1.069	0.836	-1.545
TRCN0000000797	BMPR1A	-3.985	0.195	-1.085
TRCN0000000798	BMPR1A	-4.049	-2.259	-2.163
TRCN0000000799	BUB1	0.449	-0.360	-0.484
TRCN0000000800	BUB1	-0.660	-0.215	-0.787
TRCN0000000801	BUB1	-0.367	0.114	-0.620
TRCN0000000802	BUB1	1.253	0.669	-4.050
TRCN0000000803	CSK	0.035	0.269	-0.324
TRCN0000000804	CSK	0.040	0.789	-0.667
TRCN0000000805	CSK	0.595	0.385	0.216
TRCN0000000806	CSK	-0.252	-0.333	-0.608
TRCN0000000807	CSK	0.148	0.031	0.053
TRCN0000000808	CSNK1G3	-0.290	-0.026	-0.161
TRCN0000000809	CSNK1G3	-0.227	-0.726	-0.439
TRCN0000000810	CSNK1G3	-1.491	-1.130	-2.526
TRCN0000000811	CSNK1G3	-2.513	-2.351	0.114
TRCN0000000812	DMPK	-3.257	-3.253	-2.075
TRCN0000000813	DMPK	-0.365	-0.182	0.290
TRCN0000000814	DMPK	-1.998	-0.606	-1.601
TRCN0000000815	DMPK	0.664	0.988	1.913
TRCN0000000816	DMPK	-1.469	-2.914	-1.081
TRCN0000000817	EPHB1	0.298	0.269	0.210
TRCN0000000818	EPHB1	-0.938	-0.692	-1.359
TRCN0000000819	EPHB1	-1.616	-3.787	-1.597
TRCN0000000820	EPHB1	-0.064	0.071	-0.174
TRCN0000000821	EPHB1	-2.162	-1.225	-1.139
TRCN0000000822	GSK3B	-0.105	-0.970	-0.586
TRCN0000000823	GSK3B	-0.395	0.080	-4.959
TRCN0000000824	GSK3B	-0.604	-0.724	-0.914
TRCN0000000825	LIMK1	0.521	0.683	0.261
TRCN0000000826	LIMK1	0.085	-0.129	0.256
TRCN0000000827	MAPK13	-2.716	-2.755	-0.521
TRCN0000000828	MAPK13	-0.836	-0.174	-0.224
TRCN0000000829	MAPK13	-1.343	-2.388	-0.630
TRCN0000000830	TGFBR2	-1.774	-2.868	-3.052
TRCN0000000831	TGFBR2	-0.986	-1.549	-1.401
TRCN0000000832	TGFBR2	-5.691	-1.327	-5.945
TRCN0000000833	TGFBR2	2.125	-3.402	0.367
TRCN0000000834	TGFBR2	0.428	0.273	0.349
TRCN0000000835	ULK1	-0.033	-0.121	0.044
TRCN0000000836	ULK1	-5.047	-4.307	-4.628
TRCN0000000837	ULK1	-0.545	-0.106	0.101
TRCN0000000838	ULK1	-0.837	-0.525	-1.068
TRCN0000000839	ULK1	-0.209	-0.094	-0.172
TRCN0000000840	GRK5	-0.710	-0.735	-0.257
TRCN0000000841	GRK5	-0.671	-0.833	-0.507
TRCN0000000842	GRK5	-0.207	-1.790	0.398
TRCN0000000843	GRK5	-1.729	0.215	-0.450
TRCN0000000844	PRKCE	-0.225	-0.343	-0.181
TRCN0000000845	PRKCE	-0.433	-0.278	-0.251
TRCN0000000846	PRKCE	-0.084	-0.113	-0.115
TRCN0000000847	PRKCE	-0.282	-0.458	-0.333
TRCN0000000848	PRKCE	-0.159	-0.119	-0.202
TRCN0000000849	MAP3K4	-0.247	-0.265	-0.446
TRCN0000000850	MAP3K4	-1.210	-0.021	-0.451
TRCN0000000851	MAP3K4	0.092	0.179	0.272
TRCN0000000852	MAP3K4	-1.229	0.125	0.151
TRCN0000000853	CDC42BPB	-0.135	-0.196	-0.135
TRCN0000000854	CDC42BPB	-1.550	-4.128	-1.948
TRCN0000000855	CDC42BPB	-0.222	-0.013	-0.225
TRCN0000000856	CDC42BPB	-0.230	-0.329	-0.510
TRCN0000000857	PRKAA1	-0.160	-0.141	-0.027
TRCN0000000858	PRKAA1	-0.810	-2.105	-0.904
TRCN0000000859	PRKAA1	-0.939	-1.423	-1.066
TRCN0000000860	PRKAA1	-0.553	-1.896	-0.976
TRCN0000000861	PRKAA1	-4.383	-6.296	-6.205
TRCN0000000862	MERTK	0.095	0.201	0.356
TRCN0000000863	MERTK	-1.017	-1.106	-0.926
TRCN0000000864	MERTK	-0.529	-0.530	-0.721
TRCN0000000865	MERTK	-0.218	-0.269	0.013
TRCN0000000866	MERTK	0.197	-0.211	-0.642
TRCN0000000867	PLK2	-1.201	-1.604	-4.246
TRCN0000000868	PLK2	0.043	-0.087	0.084
TRCN0000000869	PLK2	0.185	-0.262	-0.089
TRCN0000000870	PLK2	-0.244	-0.266	-0.249
TRCN0000000871	TRIO	-0.007	0.027	-0.078
TRCN0000000872	TRIO	-0.569	-1.051	-0.575
TRCN0000000873	TRIO	-1.593	-1.463	-1.068
TRCN0000000874	TRIO	-1.476	-0.761	-1.245
TRCN0000000875	IRAK3	-0.349	-0.374	-0.148
TRCN0000000876	IRAK3	-1.660	-1.541	-1.580
TRCN0000000877	IRAK3	-0.214	-0.473	-0.396
TRCN0000000878	IRAK3	-0.417	-1.352	-0.212
TRCN0000000879	IRAK3	-0.467	-0.721	-0.623
TRCN0000000880	LATS2	0.470	0.465	0.533
TRCN0000000881	LATS2	-0.225	-0.163	-0.111
TRCN0000000882	LATS2	-0.126	-0.192	-0.076
TRCN0000000883	LATS2	-3.399	-5.355	-2.758
TRCN0000000884	LATS2	0.371	0.204	0.319
TRCN0000000885	PIK3R4	0.841	-0.333	-2.303
TRCN0000000886	PIK3R4	-0.266	-0.247	-0.262
TRCN0000000887	PIK3R4	-0.354	-0.493	-0.347
TRCN0000000888	PIK3R4	-1.119	-1.624	-1.402
TRCN0000000889	ULK2	-0.213	-0.177	-0.138
TRCN0000000890	ULK2	-0.373	-0.363	-0.340
TRCN0000000891	ULK2	-1.017	-1.279	-1.004
TRCN0000000892	ULK2	-0.177	-0.291	-0.103
TRCN0000000893	ULK2	-0.243	-0.119	-0.055
TRCN0000000894	SLK	0.053	0.168	0.401
TRCN0000000895	SLK	-0.154	0.086	-0.364
TRCN0000000896	SLK	-0.190	-0.202	-0.326
TRCN0000000897	SLK	-0.295	0.923	0.356
TRCN0000000898	SLK	-0.731	-1.329	-0.574
TRCN0000000899	NUAK1	-0.675	-0.410	-0.451
TRCN0000000900	NUAK1	-3.261	-2.199	-4.352
TRCN0000000901	NUAK1	-0.040	-0.047	0.106
TRCN0000000902	NUAK1	0.041	0.262	0.402
TRCN0000000903	NUAK1	0.216	0.102	0.227
TRCN0000000904	NEDD4L	0.659	-0.347	-0.300
TRCN0000000905	NEDD4L	-0.576	-0.506	-0.508
TRCN0000000906	NEDD4L	-0.012	-0.022	0.021
TRCN0000000907	NEDD4L	0.491	0.698	-0.323
TRCN0000000908	NEDD4L	0.585	0.146	-0.197
TRCN0000000909	VRK3	-0.896	-0.430	-0.203
TRCN0000000910	VRK3	0.283	0.216	-0.569
TRCN0000000911	VRK3	-0.515	-0.578	-0.713
TRCN0000000912	VRK3	0.404	0.461	-1.163
TRCN0000000913	BMP2K	-1.670	-3.246	-3.822
TRCN0000000914	BMP2K	-0.932	-1.784	-0.765
TRCN0000000915	BMP2K	-0.417	-0.271	-0.054
TRCN0000000916	BMP2K	-2.498	-2.442	-2.527
TRCN0000000917	BMP2K	0.952	0.284	1.337
TRCN0000000918	WNK1	-0.692	-1.030	-0.578
TRCN0000000919	WNK1	0.354	-0.513	-0.418
TRCN0000000920	WNK1	-3.568	-5.465	-1.875
TRCN0000000921	WNK1	-0.990	-1.057	-0.868
TRCN0000000922	WNK1	-0.123	-0.191	-0.105
TRCN0000000923	RNASEL	0.099	0.101	0.217
TRCN0000000924	RNASEL	-0.170	-0.526	-0.512
TRCN0000000925	RNASEL	-1.147	-0.533	-0.576
TRCN0000000926	RNASEL	-0.153	-2.054	-0.552
TRCN0000000927	RNASEL	-0.175	-0.154	-0.253
TRCN0000000928	NEK9	0.003	-0.093	0.062
TRCN0000000929	NEK9	-0.187	-0.141	-0.128
TRCN0000000930	NEK9	-0.139	-0.150	-0.246
TRCN0000000931	NEK9	-0.899	-1.182	-1.401
TRCN0000000932	MYLK2	-0.327	-0.335	0.012
TRCN0000000933	MYLK2	-0.271	-0.432	-0.472
TRCN0000000934	MYLK2	-0.410	-0.431	-0.295
TRCN0000000935	MYLK	-0.543	-0.181	-0.518
TRCN0000000936	MYLK	-1.277	-1.078	-1.208
TRCN0000000937	MYLK	-0.386	-0.479	-0.270
TRCN0000000938	SRMS	-0.287	-0.326	-0.343
TRCN0000000939	SRMS	-2.391	-2.000	-2.190
TRCN0000000940	SRMS	-0.066	-0.114	-0.178
TRCN0000000941	SRMS	-1.304	-1.585	-2.107
TRCN0000000942	SRMS	-1.143	-0.433	-0.406
TRCN0000000943	MAPK9	-0.610	-1.009	-0.800
TRCN0000000944	MAPK9	-0.244	0.412	0.035
TRCN0000000945	MAPK9	-0.188	-0.152	-0.118
TRCN0000000946	MAPK9	-0.370	-0.330	-0.642
TRCN0000000947	MAPK9	-0.211	-0.288	-0.171
TRCN0000000948	NEK2	-0.338	-0.318	-0.052
TRCN0000000949	NEK2	-0.008	-0.003	0.109
TRCN0000000950	NEK2	-0.553	-4.590	-0.983
TRCN0000000951	NEK2	0.815	0.224	0.573
TRCN0000000952	NEK2	-0.325	-0.249	-0.271
TRCN0000000953	ROS1	-0.020	0.038	0.132
TRCN0000000954	ROS1	-1.426	-0.429	-2.644
TRCN0000000955	ROS1	0.189	0.216	-0.320
TRCN0000000956	ROS1	-0.748	-0.386	-0.782
TRCN0000000957	ROS1	-0.855	0.207	0.382
TRCN0000000958	SYT5	0.163	-1.367	-1.828
TRCN0000000959	SYT5	-0.389	-0.360	-0.238
TRCN0000000960	SYT5	0.354	0.034	0.039
TRCN0000000961	SYT5	-0.372	-0.491	-0.507
TRCN0000000962	SYT5	-0.183	-0.048	-0.009
TRCN0000000963	DYSF	-0.244	-0.417	-0.391
TRCN0000000964	DYSF	-0.149	-0.145	-0.054
TRCN0000000965	DYSF	-2.501	-1.468	-1.297
TRCN0000000966	DYSF	-0.344	-0.279	-0.390
TRCN0000000967	DYSF	-0.234	-0.314	-0.175
TRCN0000000968	ILK	-1.794	-1.754	-2.320
TRCN0000000969	ILK	-1.054	0.697	-0.339
TRCN0000000970	ILK	-1.546	-1.541	-0.828
TRCN0000000971	ILK	-0.186	-0.486	0.325
TRCN0000000972	ILK	-1.150	-0.579	-0.834
TRCN0000000973	STK17A	-0.305	-0.227	-0.360
TRCN0000000974	STK17A	-1.438	-3.207	-2.287
TRCN0000000975	STK17A	-0.735	-1.646	-5.034
TRCN0000000976	STK17A	-0.882	-0.757	-1.848
TRCN0000000977	ROCK2	-0.023	0.252	0.118
TRCN0000000978	ROCK2	0.662	0.618	0.513
TRCN0000000979	ROCK2	0.032	0.045	0.076
TRCN0000000980	ROCK2	0.069	0.252	0.199
TRCN0000000981	ROCK2	1.522	1.410	1.268
TRCN0000000982	DAPK1	-4.665	-1.351	-1.917
TRCN0000000983	DAPK1	0.771	0.083	0.993
TRCN0000000984	DAPK1	-2.999	-3.205	-2.012
TRCN0000000985	DAPK1	0.609	-2.604	-0.970
TRCN0000000986	GRK4	-0.551	-0.769	-0.464
TRCN0000000987	GRK4	-0.998	-0.525	-0.398
TRCN0000000988	GRK4	-0.153	-0.117	-0.159
TRCN0000000989	GRK4	-0.026	0.033	0.022
TRCN0000000990	GRK4	-0.410	-1.364	-0.847
TRCN0000000991	MAP3K5	-0.197	-0.752	-0.391
TRCN0000000992	MAP3K5	-0.305	0.260	-1.486
TRCN0000000993	MAP3K5	-0.310	-0.480	-1.872
TRCN0000000994	MAP3K5	-5.421	-7.999	-5.001
TRCN0000000995	MAP3K5	0.091	-0.014	-0.388
TRCN0000000996	PRKG1	1.110	0.623	1.142
TRCN0000000997	PRKG1	-0.928	-0.400	-1.104
TRCN0000000998	PRKG1	-0.083	-0.013	-0.804
TRCN0000000999	MAP3K12	-0.368	-0.532	-0.648
TRCN0000001000	MAP3K12	-0.223	-0.977	-3.545
TRCN0000001001	MAP3K12	0.659	0.561	0.885
TRCN0000001002	MAP3K12	-2.136	-1.718	-0.013
TRCN0000001003	MAP3K12	-0.984	-3.312	0.320
TRCN0000001004	STK39	-0.492	-1.306	-0.933
TRCN0000001005	STK39	-0.820	-0.585	-0.431
TRCN0000001006	STK39	-0.288	-0.299	-0.320
TRCN0000001007	STK39	-0.716	-0.202	-0.241
TRCN0000001008	STK39	-0.702	0.062	-0.712
TRCN0000001009	PLD1	-0.468	1.902	-2.382
TRCN0000001010	PLD1	0.501	0.111	-0.872
TRCN0000001011	PLD1	-1.911	-1.624	-2.910
TRCN0000001012	MAPK9	-1.094	-0.234	-0.302
TRCN0000001013	MAPK9	-0.244	0.412	0.035
TRCN0000001014	MAPK9	-0.188	-0.152	-0.118
TRCN0000001015	MAPK9	-0.370	-0.330	-0.642
TRCN0000001016	MAPK9	-0.211	-0.288	-0.171
TRCN0000001017	MAPK10	-0.245	-0.455	-0.436
TRCN0000001018	MAPK10	-0.252	-0.131	-0.018
TRCN0000001019	MAPK10	-0.970	-1.611	-0.962
TRCN0000001020	MAPK10	0.196	-0.044	-1.709
TRCN0000001021	MAPK10	-0.870	-0.949	-0.555
TRCN0000001022	HSPA5	1.317	-0.631	1.175
TRCN0000001023	HSPA5	-0.978	-5.669	-0.715
TRCN0000001024	HSPA5	-0.522	0.389	0.488
TRCN0000001025	HSP90AA1	-0.317	-3.078	-3.013
TRCN0000001026	HSP90AA1	-3.014	-2.957	-3.116
TRCN0000001027	HSP90AA1	-1.761	1.364	0.910
TRCN0000001028	HSP90AA1	0.317	-0.071	-0.740
TRCN0000001029	MAPK8IP1	-0.156	-0.244	-0.584
TRCN0000001030	MAPK8IP1	-0.130	-0.368	0.559
TRCN0000001031	MAPK8IP1	-3.155	1.016	-3.509
TRCN0000001032	MAPK8IP1	-1.943	-2.899	-1.272
TRCN0000001033	PIN1	0.055	-0.601	-1.162
TRCN0000001034	PIN1	0.091	0.003	-0.257
TRCN0000001035	PIN1	-0.355	-0.313	-0.331
TRCN0000001036	PIN1	-0.223	-0.008	-0.707
TRCN0000001037	AXL	-0.238	0.706	0.544
TRCN0000001038	AXL	-0.010	-3.335	-0.335
TRCN0000001039	AXL	-0.138	-0.159	-0.110
TRCN0000001040	AXL	-0.019	-0.165	-0.087
TRCN0000001041	AXL	-0.524	-0.658	-1.196
TRCN0000001042	EGLN1	-3.108	-2.451	-2.561
TRCN0000001043	EGLN1	-2.196	-0.315	-2.172
TRCN0000001044	EGLN1	-3.598	-0.724	-1.739
TRCN0000001045	EGLN1	-1.101	-0.039	-1.130
TRCN0000001046	EGLN3	-2.186	-1.906	-4.978
TRCN0000001047	EGLN3	-3.077	-2.381	-2.389
TRCN0000001048	EGLN3	-1.939	-1.198	-0.615
TRCN0000001049	EGLN3	0.604	-0.256	0.415
TRCN0000001050	EGLN3	-0.479	-0.581	0.209
TRCN0000001051	BCL2L11	-0.015	-0.230	0.335
TRCN0000001052	BCL2L11	0.079	0.353	0.500
TRCN0000001053	BCL2L11	-0.238	-0.070	0.077
TRCN0000001054	BCL2L11	-1.639	-1.043	-0.040
TRCN0000001055	MAPK8	-0.335	-0.297	-0.066
TRCN0000001056	MAPK8	-1.786	-0.007	0.997
TRCN0000001057	MAPK8	-4.134	-3.461	-0.899
TRCN0000001058	HNRNPA2B1	1.247	0.721	0.608
TRCN0000001059	HNRNPA2B1	0.305	-0.496	0.679
TRCN0000001060	HNRNPA2B1	-1.204	0.985	-0.560
TRCN0000001061	HNRNPA2B1	0.072	0.452	-0.564
TRCN0000001062	PTBP1	-1.912	-1.766	-3.081
TRCN0000001063	PTBP1	2.062	0.814	-0.141
TRCN0000001064	RAF1	-0.291	-0.212	-0.529
TRCN0000001065	RAF1	-0.837	-2.095	-1.057
TRCN0000001066	RAF1	-0.218	0.102	-0.469
TRCN0000001067	RAF1	-0.275	-2.627	-1.070
TRCN0000001068	RAF1	-2.943	-2.480	-4.166
TRCN0000001069	SF1	3.521	0.770	-1.302
TRCN0000001070	SF1	-0.154	-0.592	0.223
TRCN0000001071	SF1	-2.074	-0.764	-0.013
TRCN0000001072	SF1	-0.708	-1.468	-0.861
TRCN0000001073	SF1	0.309	0.199	-0.018
TRCN0000001074	WTAP	-0.861	-1.088	-0.792
TRCN0000001075	WTAP	0.514	0.667	-0.001
TRCN0000001076	WTAP	-0.789	-0.784	0.108
TRCN0000001077	WTAP	0.134	-0.223	-0.230
TRCN0000001078	WTAP	-0.216	-0.248	-0.526
TRCN0000001079	MAP2K7	-0.321	-0.637	-1.878
TRCN0000001080	MAP2K7	0.821	0.277	-0.522
TRCN0000001081	SFPQ	-0.008	0.018	0.329
TRCN0000001082	SFPQ	-2.506	-5.261	-5.321
TRCN0000001083	SFPQ	-3.049	-6.572	-1.687
TRCN0000001084	SFPQ	-1.228	-1.609	-1.038
TRCN0000001085	SART1	-2.136	-1.390	-0.809
TRCN0000001086	SART1	-0.563	-0.547	0.419
TRCN0000001087	SART1	0.158	-0.072	-0.375
TRCN0000001088	SART1	-0.157	-0.404	-0.199
TRCN0000001089	NOVA1	0.018	0.125	-0.066
TRCN0000001090	NOVA1	-0.176	-0.887	-0.961
TRCN0000001091	NOVA1	0.206	0.075	0.112
TRCN0000001092	NOVA1	0.044	0.808	0.132
TRCN0000001093	SRSF1	-5.496	-6.257	-5.984
TRCN0000001094	SRSF1	0.626	-0.138	0.044
TRCN0000001095	SRSF1	-2.215	-2.392	-5.194
TRCN0000001096	SRSF1	-1.798	-1.639	-1.257
TRCN0000001097	DNM1L	-0.031	-0.599	0.595
TRCN0000001098	DNM1L	-0.454	0.103	0.895
TRCN0000001099	DNM1L	-0.477	-0.115	-0.182
TRCN0000001100	FKBP8	-1.064	-1.392	-1.058
TRCN0000001101	FKBP8	-1.677	-1.448	-0.682
TRCN0000001102	FKBP8	-0.078	0.363	0.347
TRCN0000001103	FKBP8	-0.601	-1.061	-0.966
TRCN0000001104	SNW1	-0.364	-0.649	-1.025
TRCN0000001105	SNW1	-0.114	-0.144	-0.180
TRCN0000001106	SNW1	-0.795	-0.504	-0.550
TRCN0000001107	SNW1	-0.956	-1.097	-1.447
TRCN0000001108	SNW1	-4.548	-4.159	-4.297
TRCN0000001109	PTBP2	-0.245	-0.030	0.176
TRCN0000001110	PTBP2	-0.428	-0.290	-0.013
TRCN0000001111	PTBP2	-1.274	-0.415	-0.286
TRCN0000001112	PTBP2	-0.412	-0.202	-0.452
TRCN0000001113	PTBP2	0.080	-0.621	0.083
TRCN0000001114	WT1	0.292	0.230	0.285
TRCN0000001115	WT1	-0.109	-0.338	-0.492
TRCN0000001116	WT1	-0.542	-0.394	-1.225
TRCN0000001117	WT1	-0.321	-0.353	-0.149
TRCN0000001118	PPP2R4	-0.556	-0.076	-0.832
TRCN0000001119	PPP2R4	-0.412	-0.415	-0.169
TRCN0000001120	PPP2R4	-2.714	-5.554	-0.959
TRCN0000001121	PPP2R4	-3.680	0.197	2.819
TRCN0000001122	DHX16	-0.749	-0.407	0.312
TRCN0000001123	DHX16	-1.031	-2.157	-1.340
TRCN0000001124	DHX16	0.493	0.281	0.023
TRCN0000001125	DHX16	0.642	0.575	0.485
TRCN0000001126	DHX16	-5.949	-5.818	-2.506
TRCN0000001127	DDX5	0.017	-0.323	0.013
TRCN0000001128	DDX5	-2.473	-2.542	-2.766
TRCN0000001129	DDX5	-1.040	-1.078	-1.304
TRCN0000001130	DDX5	-0.684	-1.425	-0.662
TRCN0000001131	DDX5	-0.468	-0.187	0.833
TRCN0000001132	FUS	-0.079	-0.382	-0.139
TRCN0000001133	FUS	-0.151	-0.194	-0.125
TRCN0000001134	FUS	-0.075	0.061	0.064
TRCN0000001135	FUS	-0.364	-0.191	0.056
TRCN0000001136	SMNDC1	-2.357	-4.141	-4.057
TRCN0000001137	SMNDC1	-0.328	-1.511	-1.962
TRCN0000001138	SMNDC1	-0.118	-0.553	0.218
TRCN0000001139	SMNDC1	-0.296	0.289	0.020
TRCN0000001140	SRSF7	0.353	0.170	0.339
TRCN0000001141	SRSF7	-0.406	-0.112	0.074
TRCN0000001142	SRSF7	-0.648	-0.797	-0.809
TRCN0000001143	SRSF7	-0.879	-1.591	-1.020
TRCN0000001144	SRSF7	0.297	0.423	0.467
TRCN0000001145	SLU7	0.157	0.078	-0.103
TRCN0000001146	SLU7	-0.682	-0.622	-1.611
TRCN0000001147	SLU7	-1.587	-3.796	-1.183
TRCN0000001148	SLU7	0.116	-0.258	-0.247
TRCN0000001149	SLU7	-1.088	-0.471	-0.638
TRCN0000001150	USP39	-3.353	-6.542	-3.479
TRCN0000001151	USP39	-1.947	-3.578	-7.084
TRCN0000001152	USP39	-0.216	-0.072	0.109
TRCN0000001153	USP39	-3.582	-6.668	-2.725
TRCN0000001154	USP39	-2.812	-2.558	-4.053
TRCN0000001155	U2AF1	-2.821	-5.573	-2.833
TRCN0000001156	U2AF1	-2.680	-2.237	-3.112
TRCN0000001157	U2AF1	0.848	0.589	-0.049
TRCN0000001158	U2AF1	-3.181	-6.182	-4.279
TRCN0000001159	U2AF1	0.152	0.478	1.016
TRCN0000001160	U2AF2	0.323	-0.263	0.032
TRCN0000001161	U2AF2	0.061	0.319	0.338
TRCN0000001162	U2AF2	-3.267	-2.036	-3.505
TRCN0000001163	U2AF2	-3.906	-4.347	-4.121
TRCN0000001164	U2AF2	-1.066	-1.829	-0.468
TRCN0000001165	PPARGC1A	-0.545	-0.646	-1.047
TRCN0000001166	PPARGC1A	-0.291	-0.071	-0.472
TRCN0000001167	PPARGC1A	0.956	0.776	0.616
TRCN0000001168	PPARGC1A	-0.269	-0.561	-1.356
TRCN0000001169	PPARGC1A	-0.671	-1.251	-0.215
TRCN0000001170	DHX38	-2.636	-4.956	-5.067
TRCN0000001171	DHX38	-0.307	-0.747	0.244
TRCN0000001172	DHX38	-2.171	-2.778	-1.862
TRCN0000001173	DHX38	-0.623	-0.098	-0.251
TRCN0000001174	DHX38	0.434	0.274	0.436
TRCN0000001175	DDX46	0.116	-0.467	-1.339
TRCN0000001176	DDX46	0.107	-0.049	-0.336
TRCN0000001177	DDX46	-0.699	-2.405	-0.331
TRCN0000001178	DDX46	-4.881	-5.042	-2.157
TRCN0000001179	DDX46	-0.362	0.012	0.101
TRCN0000001180	PRPF31	-1.844	-0.892	-1.112
TRCN0000001181	PRPF31	-0.546	-1.297	-1.138
TRCN0000001182	PRPF31	-1.579	-3.284	-5.114
TRCN0000001183	PRPF31	-6.259	-6.506	-5.596
TRCN0000001184	PRPF31	-1.944	-3.029	-1.305
TRCN0000001185	CDC40	-1.334	-1.034	-0.751
TRCN0000001186	CDC40	-0.889	-0.439	-0.997
TRCN0000001187	CDC40	-6.411	-6.059	-5.863
TRCN0000001188	CDC40	0.153	0.533	-2.505
TRCN0000001189	CDC40	-4.757	-2.843	-4.784
TRCN0000001190	LUC7L2	0.200	0.271	0.240
TRCN0000001191	LUC7L2	0.460	-2.714	-4.352
TRCN0000001192	LUC7L2	-0.288	-0.487	0.131
TRCN0000001193	LUC7L2	-0.731	-0.971	-0.316
TRCN0000001194	LUC7L2	-0.543	-0.101	-1.072
TRCN0000001195	LUC7L	-0.467	0.280	-1.159
TRCN0000001196	LUC7L	-0.353	-0.343	-0.210
TRCN0000001197	LUC7L	-0.208	0.140	-0.096
TRCN0000001198	LUC7L	-0.168	-0.166	-0.479
TRCN0000001199	LUC7L	-0.282	-0.099	0.329
TRCN0000001200	RBM17	-1.411	-0.911	-1.329
TRCN0000001201	RBM17	-6.984	-7.853	-8.299
TRCN0000001202	RBM17	0.039	0.223	0.285
TRCN0000001203	RBM17	-2.706	-3.005	-5.691
TRCN0000001204	ZMAT2	-0.129	-0.200	-0.074
TRCN0000001205	ZMAT2	-0.478	-0.549	-0.007
TRCN0000001206	ZMAT2	-2.710	-5.913	-2.418
TRCN0000001207	ZMAT2	0.036	0.370	0.055
TRCN0000001208	DHX9	-1.089	-1.170	-0.759
TRCN0000001209	DHX9	-0.003	-0.055	0.077
TRCN0000001210	DHX9	-2.125	-1.930	-1.615
TRCN0000001211	DHX9	-0.228	0.508	-0.846
TRCN0000001212	DHX9	-2.178	-1.575	-1.694
TRCN0000001213	PPM1G	-1.261	-1.322	-1.125
TRCN0000001214	PPM1G	-2.433	-6.179	-1.734
TRCN0000001215	PPM1G	-0.270	-0.785	-0.403
TRCN0000001216	PPM1G	-0.395	-1.870	-1.627
TRCN0000001217	PPM1G	-0.344	0.114	0.281
TRCN0000001218	PRKCZ	-1.932	-5.271	-2.271
TRCN0000001219	PRKCZ	-0.903	-1.504	-1.786
TRCN0000001220	PRKCZ	-1.585	-0.556	-1.078
TRCN0000001221	PRKCZ	-2.894	-6.882	-3.335
TRCN0000001222	PRKCZ	-1.221	-1.814	-1.529
TRCN0000001223	SRSF3	0.403	0.686	1.033
TRCN0000001224	SRSF3	-3.756	-3.383	-4.035
TRCN0000001225	SRSF3	0.012	0.513	0.147
TRCN0000001226	SRSF3	0.088	0.000	-0.054
TRCN0000001227	SRSF3	-1.842	-2.815	-6.658
TRCN0000001228	SRPK1	-0.307	-0.181	-0.111
TRCN0000001229	SRPK1	0.412	-0.097	0.100
TRCN0000001230	SRPK1	-0.446	-0.111	-0.478
TRCN0000001231	SRPK1	-0.484	-0.648	-0.315
TRCN0000001232	SRPK1	-0.766	-0.123	0.051
TRCN0000001233	HNRNPF	-0.651	0.030	-0.041
TRCN0000001234	HNRNPF	-0.570	-0.846	-1.012
TRCN0000001235	HNRNPF	-0.398	-0.451	-0.703
TRCN0000001236	HNRNPF	-1.975	-1.296	-1.044
TRCN0000001237	HNRNPF	0.004	-0.427	-0.017
TRCN0000001238	HNRNPR	-0.076	-0.053	-0.148
TRCN0000001239	HNRNPR	-0.455	-0.162	-0.467
TRCN0000001240	HNRNPR	-0.896	-0.624	-0.618
TRCN0000001241	HNRNPR	-1.312	-1.977	-2.341
TRCN0000001242	HNRNPR	-0.302	0.079	-0.231
TRCN0000001243	HNRNPM	-2.801	-2.024	-1.343
TRCN0000001244	HNRNPM	-1.856	-0.580	-0.614
TRCN0000001245	HNRNPM	-1.391	-2.097	-3.306
TRCN0000001246	HNRNPM	-1.836	-1.285	-1.312
TRCN0000001247	HNRNPM	-0.118	-0.269	-0.757
TRCN0000001248	RBM3	0.378	0.269	-1.119
TRCN0000001249	RBM3	-0.820	-0.858	-0.925
TRCN0000001250	RBM3	-0.735	-0.863	0.590
TRCN0000001251	RBM3	-1.000	-1.498	-1.700
TRCN0000001252	RBM3	0.046	0.388	0.819
TRCN0000001253	TCEA1	-0.416	-0.302	-0.650
TRCN0000001254	TCEA1	-1.047	-0.181	-0.824
TRCN0000001255	TCEA1	-0.070	-0.273	0.043
TRCN0000001256	TCEA1	-1.382	-1.164	-1.048
TRCN0000001257	SUPT16H	-1.275	-0.157	-1.149
TRCN0000001258	SUPT16H	-1.358	-1.063	-0.378
TRCN0000001259	SUPT16H	-2.676	-1.455	-0.709
TRCN0000001260	SUPT16H	-1.791	-1.798	-1.313
TRCN0000001261	SUPT16H	-0.017	-0.081	-0.676
TRCN0000001262	INTS6	0.551	-0.328	0.266
TRCN0000001263	INTS6	-0.062	-0.344	-0.022
TRCN0000001264	INTS6	-0.759	-0.670	-0.749
TRCN0000001265	INTS6	-0.544	-0.240	-1.008
TRCN0000001266	INTS6	0.183	0.027	0.051
TRCN0000001267	DDX41	-0.209	-0.063	-0.030
TRCN0000001268	DDX41	-3.330	-5.269	-6.829
TRCN0000001269	DDX41	-0.245	-0.470	-0.513
TRCN0000001270	DDX41	-0.298	-0.083	-0.106
TRCN0000001271	DDX41	0.608	0.220	-0.104
TRCN0000001272	RALY	0.000	0.156	0.154
TRCN0000001273	RALY	-0.619	-0.477	-0.519
TRCN0000001274	RALY	-2.534	-4.715	-2.312
TRCN0000001275	RALY	0.106	-2.005	-0.810
TRCN0000001276	RALY	-0.251	-0.093	-0.460
TRCN0000001277	ELP3	-0.126	-0.580	-0.196
TRCN0000001278	ELP3	-0.745	-0.406	-0.981
TRCN0000001279	ELP3	-0.451	-0.215	-1.045
TRCN0000001280	ELP3	-1.208	-1.551	-0.700
TRCN0000001281	ELP3	-0.590	-1.202	-2.495
TRCN0000001282	ELP4	-0.530	-0.557	-0.776
TRCN0000001283	ELP4	-1.049	0.710	0.295
TRCN0000001284	ELP4	-0.422	-0.213	-0.341
TRCN0000001285	ELP4	0.090	-0.649	-0.610
TRCN0000001286	ELP4	-1.454	-0.594	-1.051
TRCN0000001287	DHX35	-0.083	-0.721	-1.464
TRCN0000001288	DHX35	-0.539	-0.839	-1.168
TRCN0000001289	DHX35	-2.198	-0.645	-0.785
TRCN0000001290	DHX35	0.544	0.492	0.348
TRCN0000001291	DHX35	-0.157	0.057	0.083
TRCN0000001292	HNRNPD	-0.016	-1.018	-2.494
TRCN0000001293	HNRNPD	-2.938	-0.510	-2.289
TRCN0000001294	HNRNPD	0.051	0.091	0.069
TRCN0000001295	HNRNPD	-1.020	-0.947	-0.084
TRCN0000001296	HNRNPD	-3.659	-0.364	-0.068
TRCN0000001297	HNRNPU	-0.646	-0.718	-1.157
TRCN0000001298	HNRNPU	-1.868	-2.547	-2.917
TRCN0000001299	HNRNPU	-2.007	-6.355	-2.862
TRCN0000001300	HNRNPU	-5.235	-1.558	-0.307
TRCN0000001301	HNRNPU	0.019	-0.473	-0.462
TRCN0000001302	THOC3	1.586	-2.108	-0.571
TRCN0000001303	THOC3	0.560	0.656	0.788
TRCN0000001304	THOC3	-1.247	-1.205	-1.167
TRCN0000001305	THOC3	-3.098	-1.881	-0.791
TRCN0000001306	THOC3	2.307	-0.761	-1.068
TRCN0000001307	SREK1	0.047	-3.050	-0.555
TRCN0000001308	SREK1	-0.129	-0.021	0.040
TRCN0000001309	SREK1	0.795	0.102	-2.104
TRCN0000001310	SREK1	-0.026	-0.006	0.184
TRCN0000001311	SREK1	-1.600	-0.817	-1.359
TRCN0000001312	NPR2	-0.518	-1.788	-0.739
TRCN0000001313	NPR2	-0.670	-0.382	-1.401
TRCN0000001314	NPR2	-2.887	-1.794	-0.870
TRCN0000001315	NPR2	-0.951	-0.374	0.024
TRCN0000001316	INPP4A	-0.321	-0.399	-0.310
TRCN0000001317	INPP4A	-0.106	-0.186	-0.258
TRCN0000001318	INPP4A	1.591	0.682	-1.260
TRCN0000001319	INPP4A	-0.179	-0.157	-0.117
TRCN0000001320	INPP4A	-1.426	-5.894	-1.278
TRCN0000001321	PKN3	-1.619	-0.765	-0.933
TRCN0000001322	PKN3	-0.311	-0.446	-0.773
TRCN0000001323	PKN3	0.176	-0.705	0.164
TRCN0000001324	PKN3	-0.503	-0.345	-0.155
TRCN0000001325	RIMS2	-0.358	-0.545	-0.071
TRCN0000001326	RIMS2	0.349	0.307	-0.486
TRCN0000001327	RIMS2	-0.489	0.073	0.117
TRCN0000001328	RIMS2	-0.143	0.417	-0.313
TRCN0000001329	RIMS2	-1.772	-0.783	-0.518
TRCN0000001330	CDC42BPA	-0.119	-0.149	-0.143
TRCN0000001331	CDC42BPA	-0.918	0.117	-0.148
TRCN0000001332	CDC42BPA	-1.730	0.011	-0.331
TRCN0000001333	CDC42BPA	-0.148	0.021	0.118
TRCN0000001334	CDC42BPA	-1.660	0.302	-0.732
TRCN0000001335	MORC3	-0.296	-0.220	-0.212
TRCN0000001336	MORC3	0.031	-0.142	-0.554
TRCN0000001337	MORC3	-0.028	0.101	0.130
TRCN0000001338	MORC3	0.318	0.757	0.214
TRCN0000001339	MORC3	0.261	0.211	-0.082
TRCN0000001340	CC2D1A	-0.029	-0.679	-0.465
TRCN0000001341	CC2D1A	-2.627	-2.316	-6.757
TRCN0000001342	CC2D1A	-2.416	-0.368	-0.608
TRCN0000001343	CC2D1A	-0.835	-1.023	-0.500
TRCN0000001344	CC2D1A	-0.764	-0.615	-0.785
TRCN0000001345	EPHA8	-0.213	0.517	-1.060
TRCN0000001346	EPHA8	-1.037	-0.473	-5.711
TRCN0000001347	EPHA8	0.401	0.209	0.034
TRCN0000001348	EPHA8	-1.722	-0.759	-0.204
TRCN0000001349	EPHA8	0.080	-0.124	-0.094
TRCN0000001350	CLK4	-0.184	-0.115	-0.150
TRCN0000001351	CLK4	-0.206	-0.169	-0.203
TRCN0000001352	CLK4	0.205	-0.105	-0.032
TRCN0000001353	CLK4	-1.198	-1.483	-1.425
TRCN0000001354	MAPK7	-0.166	-0.243	-0.126
TRCN0000001355	MAPK7	-0.084	0.049	0.098
TRCN0000001356	MAPK7	-0.150	-0.274	-0.637
TRCN0000001357	DGKH	-1.537	-2.403	-5.958
TRCN0000001358	DGKH	-0.882	-0.079	0.075
TRCN0000001359	DGKH	-0.272	-0.182	0.057
TRCN0000001360	DGKH	-1.138	-1.644	-1.065
TRCN0000001361	DGKH	-0.502	0.173	-0.001
TRCN0000001362	SIK1	-0.304	-0.318	-0.307
TRCN0000001363	SIK1	-0.443	-0.188	-0.364
TRCN0000001364	SIK1	0.816	0.535	1.165
TRCN0000001365	SIK1	-0.473	-0.291	-0.250
TRCN0000001366	SIK1	-0.166	-0.171	0.239
TRCN0000001367	GRK6	0.240	0.667	-0.029
TRCN0000001368	GRK6	0.036	-0.374	-0.174
TRCN0000001369	GRK6	-0.355	-0.185	-0.359
TRCN0000001370	PRKACA	-0.294	-1.024	-1.314
TRCN0000001371	PRKACA	-0.978	-0.999	-2.225
TRCN0000001372	PRKACA	1.018	0.024	-0.369
TRCN0000001373	PRKACA	-1.465	-1.652	-1.474
TRCN0000001374	MAPK4	-0.132	-0.208	-0.287
TRCN0000001375	MAPK4	-0.891	-0.547	-0.716
TRCN0000001376	MAPK4	-2.062	-2.762	-2.534
TRCN0000001377	MAPK4	-0.405	-0.317	-0.744
TRCN0000001378	MAPK4	-0.505	-0.185	-0.058
TRCN0000001379	EIF2AK2	-0.180	-0.243	-0.061
TRCN0000001380	EIF2AK2	-6.748	-6.938	-2.242
TRCN0000001381	EIF2AK2	-1.764	-1.421	-0.774
TRCN0000001382	EIF2AK2	0.293	-0.202	-0.091
TRCN0000001383	EIF2AK2	-0.106	0.076	0.031
TRCN0000001384	RPS6KA1	-0.006	0.287	0.124
TRCN0000001385	RPS6KA1	-1.035	-1.449	-0.513
TRCN0000001386	RPS6KA1	-0.072	-2.049	-2.198
TRCN0000001387	RPS6KA1	-0.443	-0.869	-3.256
TRCN0000001388	RPS6KA1	-0.065	0.075	0.016
TRCN0000001389	MAP2K4	-0.032	-0.747	-0.547
TRCN0000001390	MAP2K4	0.474	0.152	0.942
TRCN0000001391	MAP2K4	0.397	-1.062	0.354
TRCN0000001392	MAP2K4	0.241	0.061	0.732
TRCN0000001393	MAP2K4	-4.299	-0.081	-0.407
TRCN0000001394	RPS6KA3	-0.276	-0.570	-0.341
TRCN0000001395	RPS6KA3	-0.284	-0.513	-0.245
TRCN0000001396	RPS6KA3	-1.898	-2.306	-0.849
TRCN0000001397	RPS6KA3	-0.589	-0.583	-0.420
TRCN0000001398	RPS6KA3	-0.918	-1.055	-0.849
TRCN0000001399	EIF2AK3	-0.351	-0.125	0.415
TRCN0000001400	EIF2AK3	-2.803	-1.870	-2.396
TRCN0000001401	EIF2AK3	-0.619	-1.126	-0.708
TRCN0000001402	EIF2AK3	-0.635	0.290	-0.415
TRCN0000001403	EIF2AK3	-0.572	-0.254	-0.362
TRCN0000001404	RASAL2	0.523	0.494	0.481
TRCN0000001405	RASAL2	-1.822	-3.366	-0.825
TRCN0000001406	RASAL2	-0.308	-0.605	-0.481
TRCN0000001407	ERBB4	-0.074	0.663	0.553
TRCN0000001408	ERBB4	-0.208	-0.616	-0.349
TRCN0000001409	ERBB4	-0.076	-0.179	0.042
TRCN0000001410	ERBB4	-0.054	-3.213	0.942
TRCN0000001411	ERBB4	0.563	0.609	1.064
TRCN0000001412	PRKD3	-2.317	0.533	-0.168
TRCN0000001413	PRKD3	0.010	0.125	0.063
TRCN0000001414	PRKD3	-0.090	-0.318	-0.790
TRCN0000001415	PRKD3	0.375	0.885	0.793
TRCN0000001416	PRKD3	0.264	0.491	-0.209
TRCN0000001417	DDR2	-1.190	-0.028	-0.449
TRCN0000001418	DDR2	0.118	-0.689	-0.643
TRCN0000001419	DDR2	-0.580	-0.533	-0.400
TRCN0000001420	DDR2	-1.771	-0.437	-1.206
TRCN0000001421	DDR2	-1.354	-1.845	-0.751
TRCN0000001422	PDGFRA	-0.099	0.035	-0.021
TRCN0000001423	PDGFRA	0.457	-0.140	-0.227
TRCN0000001424	PDGFRA	-1.218	0.052	-0.171
TRCN0000001425	PDGFRA	-0.231	-0.828	-0.355
TRCN0000001426	PDGFRA	-0.474	-0.170	-0.727
TRCN0000001427	KALRN	-0.490	-0.764	-1.575
TRCN0000001428	KALRN	0.758	0.666	0.228
TRCN0000001429	KALRN	-1.600	-2.419	-2.627
TRCN0000001430	KALRN	0.082	-0.032	0.518
TRCN0000001431	KALRN	0.049	-0.655	0.196
TRCN0000001432	TESK2	-0.010	0.153	0.230
TRCN0000001433	TESK2	-0.896	-0.192	0.043
TRCN0000001434	TESK2	-0.418	-0.513	-0.050
TRCN0000001435	TESK2	-0.336	1.382	-0.004
TRCN0000001436	TESK2	-0.089	-0.189	-0.232
TRCN0000001437	NRBP1	-0.776	-0.114	-0.728
TRCN0000001438	NRBP1	-0.652	-0.392	-0.086
TRCN0000001439	NRBP1	-1.079	-1.449	-1.597
TRCN0000001440	NRBP1	-1.773	-1.378	-1.423
TRCN0000001441	NRBP1	-2.101	-0.797	-1.346
TRCN0000001442	TAOK2	0.408	-0.117	0.393
TRCN0000001443	TAOK2	-0.310	-0.231	-0.236
TRCN0000001444	TAOK2	-0.165	-0.287	-0.476
TRCN0000001445	TAOK2	-0.675	-0.694	-0.537
TRCN0000001446	TAOK2	-0.421	-0.351	-0.194
TRCN0000001447	SYT17	0.386	0.062	0.240
TRCN0000001448	SYT17	0.198	0.169	0.073
TRCN0000001449	SYT17	-0.102	-0.327	-0.308
TRCN0000001450	SYT17	-0.435	-1.727	-1.478
TRCN0000001451	SYT17	-0.702	0.291	-0.500
TRCN0000001452	CAMK1G	-0.078	0.080	0.210
TRCN0000001453	CAMK1G	-0.648	-0.609	-1.081
TRCN0000001454	CAMK1G	-0.580	-0.703	-0.721
TRCN0000001455	CAMK1G	-0.533	-0.059	-0.292
TRCN0000001456	CAMK1G	-1.401	-0.829	-0.378
TRCN0000001457	DAB2IP	-0.535	-0.402	-0.282
TRCN0000001458	DAB2IP	0.224	-0.749	-0.314
TRCN0000001459	DAB2IP	-0.134	-0.273	-0.163
TRCN0000001460	DAB2IP	-3.632	-3.636	0.618
TRCN0000001461	DAB2IP	-2.443	-2.647	-3.537
TRCN0000001462	SYTL5	-0.645	-1.589	0.193
TRCN0000001463	SYTL5	1.084	-0.004	0.297
TRCN0000001464	SYTL5	-2.639	-1.162	-0.691
TRCN0000001465	SYTL5	0.042	-0.086	0.060
TRCN0000001466	MAP2K5	-1.112	-1.761	-0.880
TRCN0000001467	MAP2K5	-2.214	-1.222	-0.380
TRCN0000001468	MAP2K5	-4.329	-1.122	-1.865
TRCN0000001469	MAP2K5	-0.995	-0.406	-2.040
TRCN0000001470	MAP2K5	-0.244	0.466	0.580
TRCN0000001471	NEK3	-0.414	-1.340	-0.838
TRCN0000001472	NEK3	-0.531	0.013	-0.736
TRCN0000001473	NEK3	0.952	-0.322	0.747
TRCN0000001474	NEK3	0.123	-0.088	0.235
TRCN0000001475	NEK3	0.016	-1.239	-0.001
TRCN0000001476	PDPK1	-0.076	-0.294	-0.038
TRCN0000001477	PDPK1	-2.033	-0.400	-0.719
TRCN0000001478	PDPK1	0.266	0.091	-0.083
TRCN0000001479	PDPK1	-1.449	-0.605	-1.706
TRCN0000001480	PDPK1	-1.699	-5.598	-1.325
TRCN0000001481	PKN1	0.174	-0.614	-0.494
TRCN0000001482	PKN1	-0.066	0.405	0.032
TRCN0000001483	PKN1	0.190	0.212	0.044
TRCN0000001484	PKN1	-0.234	-0.452	-0.102
TRCN0000001485	PKN1	-0.888	-1.753	-2.570
TRCN0000001486	GRK1	-1.217	-0.804	-0.516
TRCN0000001487	GRK1	0.289	0.062	-0.294
TRCN0000001488	GRK1	-0.319	-0.219	-0.482
TRCN0000001489	GRK1	-3.661	-0.779	-3.149
TRCN0000001490	ROR2	0.249	-0.036	0.263
TRCN0000001491	ROR2	0.413	-0.376	-0.385
TRCN0000001492	ROR2	0.043	-1.193	-1.266
TRCN0000001493	ROR2	-0.319	-0.359	-0.630
TRCN0000001494	RPS6KA5	-0.371	-0.487	-0.280
TRCN0000001495	RPS6KA5	-0.024	-0.326	0.045
TRCN0000001496	RPS6KA5	-0.012	0.126	0.153
TRCN0000001497	RPS6KA5	-0.402	-0.435	-0.503
TRCN0000001498	RPS6KA5	-0.657	-0.129	0.281
TRCN0000001499	ABL1	0.097	0.365	0.789
TRCN0000001500	ABL1	-0.161	-0.510	-0.984
TRCN0000001501	ABL1	0.265	0.961	0.114
TRCN0000001502	ABL1	-0.732	-0.499	-0.719
TRCN0000001503	PLCL1	0.172	0.431	-0.235
TRCN0000001504	PLCL1	-0.143	-0.762	0.223
TRCN0000001505	PLCL1	0.218	-0.987	-0.691
TRCN0000001506	PLCL1	0.302	-0.250	-1.658
TRCN0000001507	PRKG2	0.440	0.243	-0.489
TRCN0000001508	PRKG2	1.124	1.805	0.602
TRCN0000001509	PRKG2	-0.386	-0.558	-0.225
TRCN0000001510	PRKG2	0.048	-0.115	0.003
TRCN0000001511	PRKG2	0.576	-0.542	-0.482
TRCN0000001512	WWP2	-0.198	0.036	-0.885
TRCN0000001513	WWP2	-1.011	-1.593	-2.509
TRCN0000001514	WWP2	0.146	-0.434	-0.379
TRCN0000001515	WWP2	0.752	-0.201	0.122
TRCN0000001516	WWP2	-0.710	-0.707	-0.029
TRCN0000001517	SGK3	0.781	-0.576	-0.452
TRCN0000001518	SGK3	0.342	0.427	-0.379
TRCN0000001519	SGK3	0.528	-0.383	-0.214
TRCN0000001520	SGK3	0.303	-0.076	0.454
TRCN0000001521	SGK3	-0.486	-0.280	-0.181
TRCN0000001522	MYOF	0.095	0.215	1.286
TRCN0000001523	HECW1	-0.266	-0.102	0.102
TRCN0000001524	HECW1	-0.268	-0.734	-0.618
TRCN0000001525	TAOK3	-0.137	-1.322	-2.029
TRCN0000001526	TAOK3	-1.660	-1.462	-1.165
TRCN0000001527	TAOK3	0.148	0.375	-1.083
TRCN0000001528	TAOK3	0.091	-4.317	-1.972
TRCN0000001529	TAOK3	0.528	-0.519	1.449
TRCN0000001530	WNK3	-0.184	-0.403	-0.809
TRCN0000001531	WNK3	-0.065	0.076	-0.198
TRCN0000001532	WNK3	0.067	-0.490	-0.422
TRCN0000001533	WNK3	-0.159	0.205	-3.291
TRCN0000001534	WNK3	-0.364	-0.640	-0.960
TRCN0000001535	TRIB1	-0.993	-0.569	-2.130
TRCN0000001536	TRIB1	-0.416	-0.117	-0.670
TRCN0000001537	TRIB1	0.498	-0.008	0.865
TRCN0000001538	TRIB1	-0.749	-0.675	0.051
TRCN0000001539	TRIB1	0.076	0.152	-0.293
TRCN0000001540	SGK196	-1.998	-0.874	-1.059
TRCN0000001542	SGK196	0.576	0.739	0.539
TRCN0000001543	SGK196	0.741	0.627	0.508
TRCN0000001544	SGK196	-0.021	-0.053	-0.042
TRCN0000001545	PLCZ1	-0.021	0.047	0.004
TRCN0000001546	PLCZ1	0.313	-0.543	-0.445
TRCN0000001547	PLCZ1	-0.865	1.071	1.232
TRCN0000001548	PLCZ1	-0.077	-0.290	0.246
TRCN0000001549	PLCZ1	-0.663	-2.808	-0.247
TRCN0000001550	CSNK1D	-0.617	-0.248	-0.226
TRCN0000001551	CSNK1D	0.291	-0.258	-0.134
TRCN0000001552	CSNK1D	0.027	0.016	-0.060
TRCN0000001553	CSNK1D	0.256	-0.159	-0.148
TRCN0000001554	MAP3K7	-1.133	-0.630	-0.845
TRCN0000001555	MAP3K7	-1.088	-0.663	-0.542
TRCN0000001556	MAP3K7	0.386	0.120	-0.556
TRCN0000001557	MAP3K7	-1.462	-2.206	-2.506
TRCN0000001558	MAP3K7	-0.078	-0.452	-0.113
TRCN0000001559	SYT11	-0.657	-0.967	-0.062
TRCN0000001560	SYT11	-3.066	-3.128	-2.931
TRCN0000001561	SYT11	-1.995	-1.024	-0.350
TRCN0000001562	SYT11	0.336	0.204	-5.173
TRCN0000001563	SYT11	-0.959	-1.158	-0.418
TRCN0000001564	MARK3	0.011	-1.214	0.222
TRCN0000001565	MARK3	0.464	0.190	1.077
TRCN0000001566	MARK3	0.197	-0.038	-0.359
TRCN0000001567	MARK3	-1.693	-0.466	-2.037
TRCN0000001568	MAPK6	-2.246	-2.326	-4.062
TRCN0000001569	MAPK6	-1.259	-1.844	-1.989
TRCN0000001570	MAPK6	0.383	-0.127	-0.740
TRCN0000001571	MAPK6	0.160	-0.132	0.401
TRCN0000001572	RYK	-0.413	-0.038	-0.081
TRCN0000001573	RYK	-0.856	0.054	-3.578
TRCN0000001574	RYK	-0.141	-0.053	-0.107
TRCN0000001575	RYK	0.012	0.031	0.175
TRCN0000001576	RYK	0.201	0.343	0.278
TRCN0000001577	TXK	-0.292	-0.038	-0.313
TRCN0000001578	TXK	-0.207	-2.266	-1.349
TRCN0000001579	TXK	-0.642	-0.572	-0.928
TRCN0000001580	TXK	-1.178	-1.730	-1.007
TRCN0000001581	MARK2	-0.700	-1.020	-0.619
TRCN0000001582	MARK2	0.560	-0.124	0.221
TRCN0000001583	MARK2	-0.056	0.355	-0.967
TRCN0000001584	MARK2	-0.051	0.012	-3.925
TRCN0000001585	MARK2	-0.697	-1.209	-0.469
TRCN0000001586	OXSR1	0.267	-0.158	-0.450
TRCN0000001587	OXSR1	-0.814	-0.371	-1.811
TRCN0000001588	OXSR1	0.046	-0.088	-0.237
TRCN0000001589	OXSR1	0.022	-0.579	-0.022
TRCN0000001590	CSF1R	-0.069	0.264	-0.015
TRCN0000001591	CSF1R	-0.688	0.046	0.127
TRCN0000001592	CSF1R	-0.570	-0.790	-0.393
TRCN0000001593	FGR	0.153	-0.432	-0.539
TRCN0000001594	FGR	0.749	0.377	-0.029
TRCN0000001595	FGR	0.049	0.110	-0.285
TRCN0000001596	FGR	0.047	-0.068	-0.185
TRCN0000001597	FGR	-1.848	-1.494	-1.247
TRCN0000001598	LCK	-0.210	-1.057	-0.809
TRCN0000001599	LCK	0.010	0.045	-0.382
TRCN0000001600	LCK	0.828	0.163	-0.021
TRCN0000001601	LCK	-3.565	-2.101	-3.621
TRCN0000001602	TIE1	-2.804	-2.477	-2.753
TRCN0000001603	TIE1	0.108	-1.409	-0.406
TRCN0000001604	TIE1	0.072	0.047	0.177
TRCN0000001605	TIE1	1.005	-0.466	-2.128
TRCN0000001606	TIE1	-5.073	-5.634	-2.322
TRCN0000001607	YES1	0.910	0.578	0.367
TRCN0000001608	YES1	0.143	0.584	0.300
TRCN0000001609	YES1	-0.228	-0.217	-0.292
TRCN0000001610	YES1	-1.111	-1.716	-0.340
TRCN0000001611	YES1	-1.658	-0.880	-1.088
TRCN0000001612	AKT3	-1.332	-1.620	-2.513
TRCN0000001613	AKT3	-0.445	-0.456	-0.120
TRCN0000001614	AKT3	-0.554	-1.764	-1.045
TRCN0000001615	AKT3	-0.070	-0.582	-0.462
TRCN0000001616	AKT3	-0.441	-0.340	0.213
TRCN0000001617	PTK2	-1.323	-0.827	-0.470
TRCN0000001618	PTK2	0.302	-0.035	-1.123
TRCN0000001619	PTK2	-1.545	-2.052	-1.867
TRCN0000001620	PTK2	-1.070	-0.699	-2.066
TRCN0000001621	PTK2	0.117	0.111	0.447
TRCN0000001622	STK4	-0.297	-0.274	-0.564
TRCN0000001623	STK4	0.250	-0.214	-0.413
TRCN0000001624	STK4	-1.254	-1.448	-0.866
TRCN0000001625	STK4	-1.732	-1.898	-2.633
TRCN0000001626	STK4	0.320	-0.054	0.149
TRCN0000001627	PIM2	0.097	-0.140	-0.032
TRCN0000001628	PIM2	0.153	-0.167	-0.294
TRCN0000001629	PIM2	-0.541	-4.262	0.107
TRCN0000001630	PIM2	-0.231	-0.482	-0.011
TRCN0000001631	PIM2	-1.596	-0.932	-2.071
TRCN0000001632	MAP4K1	0.316	-0.619	0.100
TRCN0000001633	MAP4K1	-1.810	-1.505	0.356
TRCN0000001634	MAP4K1	-0.743	-0.165	0.362
TRCN0000001635	MAP4K1	0.161	-0.072	-0.279
TRCN0000001636	MAP4K1	-1.267	0.074	-6.181
TRCN0000001637	RASA3	-1.069	-0.406	-1.520
TRCN0000001638	RASA3	-1.303	0.039	0.511
TRCN0000001639	RASA3	-0.989	0.311	-1.134
TRCN0000001640	RASA3	-0.084	-0.105	-0.055
TRCN0000001641	RASA3	-2.420	-2.547	-3.799
TRCN0000001642	MELK	0.951	-2.504	0.749
TRCN0000001643	MELK	-0.743	-1.690	0.826
TRCN0000001644	MELK	-3.180	-1.660	-4.876
TRCN0000001645	MELK	-0.092	0.012	0.088
TRCN0000001646	MELK	-0.353	0.102	0.357
TRCN0000001733	MAST2	0.248	0.076	0.380
TRCN0000001734	MAST2	0.494	-3.570	-3.685
TRCN0000001735	MAST2	-0.047	0.211	-0.403
TRCN0000001736	MAST2	0.241	0.106	0.090
TRCN0000001737	PLCL2	-0.145	-0.200	-0.080
TRCN0000001738	PLCL2	-0.458	-0.357	-0.250
TRCN0000001739	PLCL2	-0.385	-0.146	0.394
TRCN0000001740	PLCL2	-0.273	-2.432	0.159
TRCN0000001741	PLCL2	0.178	0.103	-0.018
TRCN0000001742	STYK1	-2.976	-1.130	0.643
TRCN0000001743	STYK1	0.074	-0.096	-0.234
TRCN0000001744	STYK1	-1.161	-6.496	-0.925
TRCN0000001745	STYK1	-1.141	-0.394	-1.290
TRCN0000001746	STYK1	-1.829	-1.275	-1.454
TRCN0000001747	PAK6	0.269	0.791	0.018
TRCN0000001748	PAK6	-1.670	0.227	0.496
TRCN0000001749	PAK6	-0.574	-0.377	-0.303
TRCN0000001750	PAK6	-2.079	-2.976	-3.067
TRCN0000001751	PAK6	-0.229	-0.266	0.058
TRCN0000001752	CAMK1D	0.145	0.002	0.056
TRCN0000001753	CAMK1D	-0.235	-0.688	0.024
TRCN0000001754	CAMK1D	-0.426	-0.161	-0.568
TRCN0000001755	CAMK1D	-3.469	0.273	1.171
TRCN0000001756	CAMK1D	0.009	-3.410	-0.780
TRCN0000001757	SYT16	0.047	-0.058	0.002
TRCN0000001758	SYT16	-1.400	-0.936	-0.861
TRCN0000001759	SYT16	-0.781	-0.754	-0.166
TRCN0000001760	SYT16	-0.312	-0.116	-0.154
TRCN0000001761	SYT16	-0.000	0.196	0.056
TRCN0000001762	RGS3	0.389	-0.297	0.920
TRCN0000001763	RGS3	-5.304	-0.824	-2.599
TRCN0000001764	RGS3	-0.473	0.523	0.054
TRCN0000001765	RGS3	3.231	3.028	3.236
TRCN0000001766	RGS3	-0.988	-1.531	-1.395
TRCN0000001767	EPHA6	-0.152	-1.065	-0.333
TRCN0000001768	EPHA6	1.622	-1.896	0.147
TRCN0000001769	EPHA6	-1.486	-1.112	-0.894
TRCN0000001770	EPHA6	-0.432	-0.146	-0.094
TRCN0000001771	EPHA6	-1.482	-0.829	-0.605
TRCN0000001772	EPHB4	-3.376	-3.743	-3.058
TRCN0000001773	EPHB4	-0.992	-3.580	-1.824
TRCN0000001774	EPHB4	-0.082	-2.478	-1.864
TRCN0000001775	EPHB4	-1.467	-0.178	-4.374
TRCN0000001776	LATS1	-2.238	0.993	-2.179
TRCN0000001777	LATS1	-1.227	-1.842	-0.729
TRCN0000001778	LATS1	0.302	1.074	-1.867
TRCN0000001779	LATS1	-0.108	-0.259	-0.153
TRCN0000001780	LATS1	-0.161	-0.211	-0.243
TRCN0000001781	PRKX	-3.259	-1.644	-4.450
TRCN0000001782	PRKX	0.027	0.303	0.361
TRCN0000001783	PRKX	-2.545	-3.648	-3.024
TRCN0000001784	PRKX	-0.287	-0.666	-0.519
TRCN0000001785	MAK	-0.043	-0.078	0.256
TRCN0000001786	MAK	-1.137	-2.001	-1.001
TRCN0000001787	MAK	-1.397	-1.113	-0.932
TRCN0000001788	MAK	0.130	-0.090	0.657
TRCN0000001789	MAK	-0.103	0.003	-0.114
TRCN0000001790	PRKCQ	0.170	-0.313	0.306
TRCN0000001791	PRKCQ	-0.658	-0.720	-1.072
TRCN0000001792	PRKCQ	-1.828	-5.580	-4.972
TRCN0000001793	PRKCQ	-0.091	0.109	-1.514
TRCN0000001794	PRKCQ	-1.020	-0.453	-0.641
TRCN0000001795	CDK12	0.372	1.346	1.090
TRCN0000001796	CDK12	1.001	-1.102	-0.268
TRCN0000001797	CDK12	-0.219	0.331	-0.656
TRCN0000001798	CDK12	-1.045	-3.828	-3.739
TRCN0000001799	CDK12	0.051	-0.156	-1.705
TRCN0000001800	PXK	2.368	-1.475	-3.477
TRCN0000001801	PXK	-1.095	-0.760	-0.987
TRCN0000001802	PXK	-1.730	-6.262	-3.025
TRCN0000001803	PXK	-0.507	-0.109	-0.622
TRCN0000001804	PXK	-4.728	-4.776	-0.994
TRCN0000001805	PBK	0.733	-0.440	-0.018
TRCN0000001806	PBK	-0.312	-0.263	-0.251
TRCN0000001807	PBK	0.596	-4.335	-2.846
TRCN0000001808	PBK	-1.349	-0.298	-2.644
TRCN0000001809	PBK	-0.437	-0.406	-0.402
TRCN0000001810	ACVR1B	-0.979	-0.029	-1.495
TRCN0000001811	ACVR1B	-1.663	-0.879	-0.221
TRCN0000001812	ACVR1B	0.241	0.731	0.889
TRCN0000001813	ACVR1B	-0.487	-1.045	-0.673
TRCN0000001814	ACVR1B	-0.241	-0.186	-0.244
TRCN0000001815	STK40	-1.622	-1.804	-1.515
TRCN0000001816	STK40	-0.910	0.905	-1.717
TRCN0000001817	STK40	0.270	0.523	0.197
TRCN0000001818	STK40	-0.402	0.723	-1.425
TRCN0000001819	STK40	-0.317	-0.024	-0.050
TRCN0000001820	CDK10	-0.087	0.301	0.082
TRCN0000001821	CDK10	-0.362	-0.525	-0.401
TRCN0000001822	CDK10	-0.454	-0.432	-0.736
TRCN0000001823	CDK10	0.030	-0.071	-0.025
TRCN0000001824	ACVR1C	-0.004	0.161	-0.280
TRCN0000001825	ACVR1C	-0.499	-0.329	-0.394
TRCN0000001826	ACVR1C	-0.144	-0.117	-0.201
TRCN0000001827	ACVR1C	-0.530	-2.080	-5.628
TRCN0000001828	ACVR1C	-0.171	-0.237	0.351
TRCN0000001829	MAP4K4	-0.635	0.394	0.053
TRCN0000001830	MAP4K4	-0.067	0.096	0.124
TRCN0000001831	MAP4K4	-0.871	-0.554	-0.450
TRCN0000001832	MAP4K4	0.162	0.085	0.414
TRCN0000001834	CSNK1E	-0.544	-0.643	-1.534
TRCN0000001835	CSNK1E	-0.124	-0.163	-0.122
TRCN0000001836	CSNK1E	0.037	0.460	-0.112
TRCN0000001837	CSNK1E	-2.131	-1.319	-2.070
TRCN0000001838	CSNK1E	0.871	0.601	0.035
TRCN0000001839	SYT2	-1.448	-1.028	-1.824
TRCN0000001840	SYT2	0.582	-1.337	-3.051
TRCN0000001841	SYT2	-0.856	-0.340	-0.922
TRCN0000001842	MYLK3	0.105	-0.595	-0.116
TRCN0000001843	MYLK3	-0.071	-0.232	-0.264
TRCN0000001844	MYLK3	-0.106	-0.254	-0.137
TRCN0000001845	MYLK3	0.901	0.355	-0.024
TRCN0000001846	MYLK3	0.880	0.428	0.253
TRCN0000001847	PTPRU	-1.573	-1.016	-0.876
TRCN0000001848	PTPRU	1.237	0.605	0.035
TRCN0000001849	PTPRU	0.286	-0.068	0.603
TRCN0000001850	PTPRU	-0.958	-0.629	-0.395
TRCN0000001851	CTDSP2	-0.547	-0.577	-0.478
TRCN0000001852	CTDSP2	0.466	0.351	0.342
TRCN0000001853	CTDSP2	0.145	0.032	-0.047
TRCN0000001854	CTDSPL	0.402	0.700	0.643
TRCN0000001855	CTDSPL	-0.118	-0.489	-0.213
TRCN0000001856	CTDSPL	0.020	-0.192	0.308
TRCN0000001857	CTDSPL	-0.020	-0.136	0.017
TRCN0000001858	CTDSPL	-0.636	-0.998	-0.518
TRCN0000001859	TAB1	-0.904	-1.126	-0.813
TRCN0000001860	TAB1	-0.409	-0.746	-1.002
TRCN0000001861	TAB1	-1.952	-1.428	-2.215
TRCN0000001862	TAB1	-0.544	-0.150	-1.248
TRCN0000001863	TAB1	-0.412	-0.936	-0.068
TRCN0000001864	PPP1R17	-1.649	-0.494	-0.903
TRCN0000001865	PPP1R17	-1.238	-1.885	-2.540
TRCN0000001866	PPP1R17	-0.645	-1.958	-1.696
TRCN0000001867	PPP1R17	-0.607	-0.760	-0.332
TRCN0000001868	PPP1R17	-0.114	-0.016	-0.092
TRCN0000001869	DUSP14	-0.244	-0.265	-0.169
TRCN0000001870	DUSP14	0.559	0.364	-0.062
TRCN0000001871	DUSP14	0.117	0.009	0.391
TRCN0000001872	DUSP14	-0.351	-0.173	-0.109
TRCN0000001873	DUSP14	0.138	0.179	0.213
TRCN0000001874	PTPN21	0.233	0.328	0.291
TRCN0000001875	PTPN21	-0.371	-0.380	-0.196
TRCN0000001876	PTPN21	0.136	0.134	0.027
TRCN0000001877	PTPN21	-0.201	-0.035	-0.054
TRCN0000001878	PTPN21	-0.234	-0.338	-0.254
TRCN0000001879	PTPRT	-0.794	-1.000	-0.718
TRCN0000001880	PTPRT	-2.107	-3.833	-2.605
TRCN0000001881	PTPRT	0.125	-0.109	-0.335
TRCN0000001882	PTPRT	-0.224	-0.224	-0.024
TRCN0000001883	PTP4A3	-0.537	-0.520	-0.439
TRCN0000001884	PTP4A3	-0.180	0.015	0.113
TRCN0000001885	DUSP10	-0.006	0.174	-0.098
TRCN0000001886	DUSP10	-0.340	-0.441	-0.695
TRCN0000001887	DUSP10	-0.054	0.075	0.226
TRCN0000001888	DUSP10	-1.036	-2.726	-2.033
TRCN0000001889	DUSP10	-0.350	-0.498	0.277
TRCN0000001890	DUSP12	-1.084	-0.660	-0.808
TRCN0000001891	DUSP12	-0.032	-0.158	0.032
TRCN0000001892	DUSP12	-0.504	-0.857	-0.523
TRCN0000001893	DUSP12	-0.336	-0.591	-0.415
TRCN0000001894	SOCS5	0.438	0.489	0.148
TRCN0000001895	SOCS5	-0.060	-0.394	-0.419
TRCN0000001896	SOCS5	-0.794	-0.518	-1.384
TRCN0000001897	SOCS5	-0.251	-0.457	-0.648
TRCN0000001898	SOCS5	-1.281	-1.353	-2.202
TRCN0000001899	PPM1F	-0.500	-0.922	-0.426
TRCN0000001900	PPM1F	0.273	-0.144	-0.031
TRCN0000001901	PPM1F	-0.230	-0.544	-0.145
TRCN0000001902	DNAJC6	0.382	0.479	0.401
TRCN0000001903	DNAJC6	-0.213	0.153	-0.081
TRCN0000001904	DNAJC6	-0.160	0.011	-0.427
TRCN0000001905	DNAJC6	-0.885	-0.717	-1.102
TRCN0000001906	PPM1E	-0.390	-0.840	-1.355
TRCN0000001907	PPM1E	-0.284	-0.097	-0.181
TRCN0000001908	PPM1E	-0.072	-0.274	-0.045
TRCN0000001909	PPM1E	0.031	0.071	0.071
TRCN0000001910	PPM1E	-1.159	-2.928	-1.988
TRCN0000001911	PPP1R13B	0.185	-0.176	-0.388
TRCN0000001912	PPP1R13B	0.152	0.042	-0.411
TRCN0000001913	PPP1R13B	0.220	-0.874	-0.450
TRCN0000001914	PPP1R13B	-0.393	-0.028	-0.055
TRCN0000001915	PPP1R13B	-1.222	-0.760	-0.073
TRCN0000001916	AKAP11	-1.697	-1.765	-2.062
TRCN0000001917	AKAP11	-0.324	-0.296	-0.229
TRCN0000001918	AKAP11	-0.486	-0.325	-0.304
TRCN0000001919	AKAP11	-0.001	-0.116	-0.034
TRCN0000001920	AKAP11	-0.083	-0.098	-0.039
TRCN0000001921	PPP1R14D	-1.955	-0.065	-1.745
TRCN0000001922	PPP1R14D	-0.675	-0.154	-1.038
TRCN0000001923	PPP1R14D	-0.946	-0.870	-0.885
TRCN0000001924	PPP1R14D	-0.418	0.300	0.207
TRCN0000001926	TRPV6	-0.406	-0.227	-0.093
TRCN0000001927	TRPV6	-0.226	-0.617	-0.246
TRCN0000001928	TRPV5	0.497	-0.001	-0.555
TRCN0000001929	TRPV5	-0.165	-0.300	-0.863
TRCN0000001930	TRPV5	-0.151	-0.167	0.168
TRCN0000001931	TRPV5	-0.436	-1.001	-0.423
TRCN0000001932	TAOK2	-0.310	-0.231	-0.236
TRCN0000001933	TAOK2	-0.421	-0.351	-0.194
TRCN0000001934	TAOK2	-0.675	-0.694	-0.537
TRCN0000001935	TAOK2	0.031	-0.106	0.123
TRCN0000001936	TAOK2	-0.165	-0.287	-0.476
TRCN0000001937	MAPK10	-0.486	-0.581	-0.522
TRCN0000001938	MAPK10	0.196	-0.044	-1.709
TRCN0000001939	MAPK10	-0.252	-0.131	-0.018
TRCN0000001940	MAPK10	-0.245	-0.455	-0.436
TRCN0000001941	MAPK10	-0.062	0.180	0.026
TRCN0000001942	AAK1	0.151	0.807	0.402
TRCN0000001943	AAK1	-0.431	-0.141	-0.309
TRCN0000001944	AAK1	-2.060	-2.916	-1.937
TRCN0000001945	AAK1	-0.576	0.128	-0.568
TRCN0000001946	AAK1	-0.320	0.133	-0.229
TRCN0000001947	PRKD2	0.490	-1.339	-0.101
TRCN0000001948	PRKD2	0.374	0.605	0.050
TRCN0000001949	PRKD2	-0.208	-0.169	-0.290
TRCN0000001950	PRKD2	-0.503	-0.154	-0.520
TRCN0000001951	SNRK	-0.699	-0.734	-0.548
TRCN0000001952	SNRK	-0.090	0.021	-0.149
TRCN0000001953	SNRK	0.155	0.086	0.149
TRCN0000001954	SNRK	-0.613	-0.524	-0.333
TRCN0000001955	SNRK	0.021	-0.041	-0.022
TRCN0000001956	AMHR2	-0.078	0.021	0.019
TRCN0000001957	AMHR2	-0.212	-0.493	-0.572
TRCN0000001958	AMHR2	-0.511	-0.077	0.266
TRCN0000001959	AMHR2	-1.132	-0.784	-0.758
TRCN0000001960	AMHR2	0.121	0.450	-0.701
TRCN0000001961	NEK11	-0.059	-0.164	0.046
TRCN0000001962	NEK11	0.084	0.259	0.203
TRCN0000001963	NEK11	0.052	-0.542	-0.804
TRCN0000001964	NEK11	-0.336	-0.163	-0.115
TRCN0000001965	NEK11	-0.311	-0.439	-0.599
TRCN0000001966	NEK7	-0.264	-0.294	-0.201
TRCN0000001967	NEK7	-0.397	0.157	0.498
TRCN0000001968	NEK7	-0.227	-0.025	0.022
TRCN0000001969	NEK7	-0.103	0.018	0.320
TRCN0000001970	DCLK2	-0.485	-0.585	-0.328
TRCN0000001971	DCLK2	-1.165	-0.960	-1.172
TRCN0000001972	DCLK2	-2.158	0.175	-0.670
TRCN0000001973	DCLK2	-0.702	-1.330	0.030
TRCN0000001974	DCLK2	0.068	0.304	0.106
TRCN0000001975	TENC1	-0.039	-0.017	0.095
TRCN0000001976	TENC1	0.517	0.230	-0.349
TRCN0000001977	TENC1	-0.218	-0.234	-0.122
TRCN0000001978	TENC1	-0.272	-0.367	-0.341
TRCN0000001979	TENC1	-0.228	-0.219	-0.289
TRCN0000001980	CAMKK1	-0.576	-0.215	-0.213
TRCN0000001981	CAMKK1	-0.735	-1.740	-0.125
TRCN0000001982	CAMKK1	-0.132	0.030	-0.709
TRCN0000001983	CAMKK1	0.019	-0.155	-0.111
TRCN0000001984	CAMKK1	0.097	0.361	-0.013
TRCN0000001985	CSNK2A1	-0.293	-0.097	-0.066
TRCN0000001986	CSNK2A1	-0.522	-0.345	-0.117
TRCN0000001987	CSNK2A1	-0.268	-0.320	-0.018
TRCN0000001988	MAP3K10	-0.829	-0.801	-0.293
TRCN0000001989	MAP3K10	0.140	0.929	-0.005
TRCN0000001990	MAP3K10	-2.084	-2.626	-1.980
TRCN0000001991	MAP3K10	0.202	-0.086	0.472
TRCN0000001992	NTRK1	-0.752	-1.062	-1.073
TRCN0000001993	NTRK1	-0.011	-0.090	0.020
TRCN0000001994	NTRK1	-0.756	-0.375	-0.871
TRCN0000001995	NTRK1	-1.398	-0.774	-0.976
TRCN0000001996	NTRK1	-0.510	-0.838	-0.761
TRCN0000001997	PDGFRB	-0.016	0.151	-0.406
TRCN0000001998	PDGFRB	-0.304	-0.152	0.036
TRCN0000001999	PDGFRB	-0.188	-0.185	-0.147
TRCN0000002000	PDGFRB	0.552	-0.797	-4.969
TRCN0000002001	PDGFRB	-0.224	0.059	0.169
TRCN0000002002	PRKACB	-0.260	-0.247	-1.179
TRCN0000002003	PRKACB	-0.921	0.017	0.403
TRCN0000002004	PRKACB	-6.258	-6.649	-6.821
TRCN0000002005	PRKACB	0.093	-0.235	-0.145
TRCN0000002006	PRKACB	-1.962	-2.273	-1.119
TRCN0000002007	ITSN1	-0.648	-0.886	-1.854
TRCN0000002008	ITSN1	-0.981	-0.214	-0.563
TRCN0000002009	ITSN1	-2.034	-6.734	-8.297
TRCN0000002010	ITSN1	-0.456	-1.041	-0.876
TRCN0000002011	CDKL5	-1.250	-2.607	-0.807
TRCN0000002012	CDKL5	-2.693	-4.121	-4.234
TRCN0000002013	CDKL5	-1.218	-0.809	-0.230
TRCN0000002014	CDKL5	-0.245	-0.234	-0.013
TRCN0000002015	CDKL5	0.541	1.508	-2.920
TRCN0000002016	EPHB6	-0.070	-0.682	-0.141
TRCN0000002017	EPHB6	-0.748	0.256	-0.347
TRCN0000002018	EPHB6	0.019	0.015	-0.015
TRCN0000002019	GUCY2C	0.364	0.119	0.353
TRCN0000002020	GUCY2C	-0.260	-0.167	-0.296
TRCN0000002021	GUCY2C	-0.419	-0.358	-0.271
TRCN0000002022	GUCY2C	-0.156	-0.235	-0.211
TRCN0000002023	GUCY2C	-0.143	-0.587	-0.494
TRCN0000002024	ROR1	-0.556	-0.300	-0.633
TRCN0000002025	ROR1	-0.236	-0.132	-0.058
TRCN0000002026	ROR1	-0.374	-0.482	-0.214
TRCN0000002027	ROR1	-0.554	-0.355	-0.250
TRCN0000002028	ROR1	-1.128	-1.584	-3.154
TRCN0000002029	ABL2	0.163	-0.785	0.642
TRCN0000002030	ABL2	-2.017	-0.152	-0.284
TRCN0000002031	ABL2	-0.037	0.092	-0.078
TRCN0000002032	ABL2	-2.329	-0.949	-2.109
TRCN0000002033	ABL2	-0.467	-0.064	-1.142
TRCN0000002034	ADRBK2	0.257	0.624	0.620
TRCN0000002035	ADRBK2	-0.470	-1.243	-1.873
TRCN0000002036	ADRBK2	-0.807	-0.508	0.377
TRCN0000002037	ADRBK2	-1.400	-2.705	-1.939
TRCN0000002038	TNK2	-0.826	-0.346	-1.011
TRCN0000002039	TNK2	-0.284	-0.528	-0.417
TRCN0000002040	TNK2	0.203	0.358	0.455
TRCN0000002041	TNK2	1.569	-0.447	0.513
TRCN0000002042	TNK2	-1.940	-2.167	-3.284
TRCN0000002043	MAP3K2	-0.341	0.052	-0.023
TRCN0000002044	MAP3K2	1.335	1.558	1.665
TRCN0000002045	MAP3K2	-0.129	-0.520	1.154
TRCN0000002046	MAP3K2	0.423	0.729	-0.906
TRCN0000002047	MAP3K2	-0.198	-0.033	0.923
TRCN0000002048	MORC1	0.009	0.378	0.342
TRCN0000002049	MORC1	0.071	0.055	-0.040
TRCN0000002050	MORC1	-0.584	-0.254	-0.766
TRCN0000002051	MORC1	-0.401	0.178	0.125
TRCN0000002052	MORC1	-0.090	-0.081	-0.284
TRCN0000002053	STK38L	-0.111	-0.005	-1.923
TRCN0000002054	STK38L	0.128	-0.469	-0.122
TRCN0000002055	STK38L	-0.705	-0.343	-1.386
TRCN0000002056	STK38L	-0.728	-0.505	-0.298
TRCN0000002057	STK38L	0.363	-0.057	0.436
TRCN0000002058	ESYT1	-0.099	0.035	-1.442
TRCN0000002059	ESYT1	-0.040	0.030	0.197
TRCN0000002060	ESYT1	-0.509	-2.213	-0.004
TRCN0000002061	ESYT1	0.130	0.238	0.286
TRCN0000002062	ESYT1	-1.833	-0.621	-2.200
TRCN0000002063	IRAK4	-0.170	-0.097	-0.062
TRCN0000002064	IRAK4	-0.010	-0.072	0.281
TRCN0000002065	IRAK4	-0.098	-0.282	0.034
TRCN0000002066	IRAK4	-0.155	-0.058	-0.084
TRCN0000002067	NLK	-0.488	0.777	0.153
TRCN0000002068	NLK	-0.340	-0.547	-0.351
TRCN0000002069	NLK	-2.638	-1.706	-1.863
TRCN0000002070	NLK	-0.125	-0.096	-1.060
TRCN0000002071	NLK	-0.193	-0.581	-0.262
TRCN0000002072	MCTP1	0.289	0.484	0.210
TRCN0000002073	MCTP1	-0.675	-0.843	-0.546
TRCN0000002074	MCTP1	0.033	-0.202	-0.045
TRCN0000002075	MCTP1	0.149	0.063	0.139
TRCN0000002076	MCTP1	0.160	-0.330	0.445
TRCN0000002077	STK33	-0.329	-0.908	-0.892
TRCN0000002078	STK33	0.050	-0.001	-0.539
TRCN0000002079	STK33	0.959	-0.685	0.738
TRCN0000002080	STK33	-0.268	-0.318	-0.278
TRCN0000002081	STK33	-0.568	-0.769	-0.879
TRCN0000002082	RASSF5	-0.204	-0.188	-0.026
TRCN0000002083	RASSF5	-0.643	-1.109	-0.909
TRCN0000002084	RASSF5	-0.668	-0.333	-1.640
TRCN0000002085	RASSF5	-1.003	-1.216	-1.086
TRCN0000002086	RASSF5	-1.005	-1.513	-0.860
TRCN0000002087	ITCH	0.137	0.075	0.128
TRCN0000002088	ITCH	0.333	0.435	0.009
TRCN0000002089	ITCH	-0.397	-0.166	-0.658
[truncated: 74,905 more rows]
