# Supplementary material for: Measuring error rates in genomic perturbation screens: gold standards for human functional genomics
Source: Mol Syst Biol. 2014 Jul 1;10(7):733. doi: 10.15252/msb.20145216 (PMC4299491; doi:10.15252/msb.20145216)
Supplement: Supplementary file 12 — Supplementary Software Package [file msb0010-0733-sd12.zip › BayesFactors-Hart-et-al/README]

CALCULATING BAYES FACTORS AND P/R CURVES WITH GOLD STANDARD REFERENCE SETS

This document describes how to calculate gene-level Bayes Factors for essentiality from
pooled library negative selection screens.  The pipeline assumes that input data are in
a tab-delimited format with the first two columns being the reagent (e.g. shRNA or sgRNA
clone) and the targeted gene.  Subsequent columns are log2(fold change) observations
from biological repeat experiments.  Two sample data files are provided:

SKPC1_T18-fold-changes-by-shRNA
SKPC1_T22-fold-changes-by-shRNA

These are the 18-day and 22-day timepoints for pooled library shRNA knockdown in the 
SK-PC-1 pancreatic cancer cell line.  Using the described pipeline, you should be able
to recreate the Bayes Factors and precision-recall plot from the bottom right panel in 
Figure S4 from the manuscript.

Two additional files are supplied:  the essential and nonessential reference sets.  These
are each divided into training and test sets.

#
# SYSTEM REQUIREMENTS
#

The scripts are all written in Python.  If Python is not available locally in /usr/bin/python,
you will have to change the #! first line in each file.

The numpy and scipy.stats modules are required for BF calculation.  The matplotlib module is 
required for graphics, though Bayes Factors can still be calculated if this library is not 
available.  You will have to manually comment out/remove the graphics portions of the scripts.

The entire pipeline can be run in < 5 minutes on a modern PC using the sample data provided.

#
# STEP 1
# Identify reagents targeting reference essential and nonessential genes
# ./Step1-parse-foldchanges-for-reference-essentials-and-nonessentials.py [foldchange] [essentials] [nonessentials]
#

Example:

>./Step1-parse-foldchanges-for-reference-essentials-and-nonessentials.py \
			SKPC1_T18-fold-changes-by-shRNA \
			core-essentials-291-genes-24-of-top48-screens-217constitutive-training \
			nonessential-genes-combined-14bodymap-15encode-927genes-training
			
Output:
			SKPC1_T18-fold-changes-by-shRNA.ess
			SKPC1_T18-fold-changes-by-shRNA.non

These are simply subsets of the original fold change files.  They use a specific naming convention
that is expected by the other scripts in the pipeline.  The input file is expected to have no headers.

#
# STEP 2
# Calculate Bayes Factors by gene
# ./Step2-calc-bayes-factor.py [foldchange]
#

Example:
>./Step2-calc-bayes-factor.py SKPC1_T18-fold-changes-by-shRNA

Expects:
			SKPC1_T18-fold-changes-by-shRNA.ess
			SKPC1_T18-fold-changes-by-shRNA.non

Output:
			SKPC1_T18-fold-changes-by-shRNA.bf
			SKPC1_T18-fold-changes-by-shRNA.png

This script expects to find the .ess and .non files generated in Step 1.  It estimates the 
essential and nonessential density functions from these files and then calculates genewise Bayes
Factors from the main foldchange file.  It writes sorted log2(BF) to [foldchange].bf

The essential and nonessential density functions are plotted and saved in the png file.

#
# STEP 2b
# Combine BFs from timepoints for the same cell line
# ./Step2b-combine-timepoints.py [bf1] [bf2] [...bfN] [output_file]
#

Example:
>./Step2b-combine-timepoints.py SKPC1_T18-fold-changes-by-shRNA.bf \
			SKPC1_T22-fold-changes-by-shRNA.bf \
			SKPC1-integrated.bf

Output:
			SKPC1-integrated.bf
			
This script combines (by adding) genewise log BFs from, e.g., different timepoints for the 
same cell line.  

#
# STEP 3
# Calculate and plot precision/recall of a sorted BF list
# ./Step3-calculate-and-plot-recall-precision-vs-test-set.py [BFs] [essentials-test] [nonessentials-test]
#

Example:
>./Step3-calculate-and-plot-recall-precision-vs-test-set.py SKPC1-integrated.bf \
			core-essentials-291-genes-24-of-top48-screens-217constitutive-testing \
			nonessential-genes-combined-14bodymap-15encode-927genes-testing

Output:
			precision-recall-SKPC1-integrated.bf
			plot-precision-recall-SKPC1-integrated.bf.png

This script calculates cumulative recall (TP / TP + FN) and precision (TP/TP + FP) for every gene,
(written to precision-recall-...) and plots the PR curve in the .png file.
