# Supplementary material for: Measuring error rates in genomic perturbation screens: gold standards for human functional genomics
Source: Mol Syst Biol. 2014 Jul 1;10(7):733. doi: 10.15252/msb.20145216 (PMC4299491; doi:10.15252/msb.20145216)
Supplement: Supplementary file 12 — Supplementary Software Package [file msb0010-0733-sd12.zip › BayesFactors-Hart-et-al/Step3-calculate-and-plot-recall-precision-vs-test-set.py]

#!/usr/bin/python

#---------------------------------
# usage:
# [filename] [bayesfactors] [essentials test set] [nonessentials test set]
# output:
# precision-recall-[bayesfactors]
# 
#
# 
# (c) Traver Hart, 3/2014.
# Free to modify and redistribute with attribtuion
#---------------------------------

import sys
import matplotlib.pyplot as plt

bayesFactorFile       = sys.argv[1]
essentials_testing    = sys.argv[2]
nonessentials_testing = sys.argv[3]
outfile = 'precision-recall-' + bayesFactorFile

essentials    = {}
nonessentials = {}
cumulative_tp = 0.
cumulative_fp = 0.
precision     = 1.
recall        = 0.
reclist  = []
preclist = []

# get list of testing essentials
fess = open( essentials_testing )
for line in fess:
	essentials[line.rstrip()] = 1

fess.close
numEssentials = len(essentials)

# get list of testing nonessentials
fnon = open( nonessentials_testing )
for line in fnon:
	nonessentials[line.rstrip()] = 1

fnon.close

# read sorted list of bayes factors
# calculate local precision (TP/TP + FP) and recall (TP/ Num. Essentials) for each gene
fin  = open(bayesFactorFile)
fout = open(outfile, 'w')
fout.write('Gene\tBF\tRecall\tPrecision\n')

for line in fin:
	line=line.rstrip()
	gene, bf = line.split('\t')
	if ( essentials.has_key(gene) ):
		cumulative_tp += 1
	elif ( nonessentials.has_key(gene) ):
		cumulative_fp += 1
	recall = cumulative_tp / numEssentials
	if ( (cumulative_tp>0) | (cumulative_fp>0) ):
		precision = cumulative_tp / (cumulative_tp + cumulative_fp)
		# else division by zero; initial precision defined as 1
	fout.write('{0:s}\t{1:s}\t{2:4.3f}\t{3:4.3f}\n'.format( gene, bf, recall, precision) )
	reclist.append( recall )
	preclist.append( precision )
	
fout.close()
fin.close()

#
# read PR file and plot
# comment out this section if matplotlib is not installed/available
#


fig=plt.figure()
ax = fig.add_subplot(111)
ax.plot( reclist, preclist, c='b', linewidth=2)
plt.xlim(0,1.05)
plt.ylim(0,1.05)
plt.title(bayesFactorFile)
plt.xlabel('Recall')
plt.ylabel('Precision')
figname = 'plot-' + outfile + '.png'
plt.savefig(figname)
